# Supplementary material for: Transcriptomic characterization and potential marker development of contrasting sugarcane cultivars
Source: Sci Rep. 2018 Jan 26;8:1683. doi: 10.1038/s41598-018-19832-x (PMC5785991; doi:10.1038/s41598-018-19832-x)
Supplement: Supplementary file 2 — Supplementary Table S2 [file 41598_2018_19832_MOESM2_ESM.xls]

## Sheet: Integrated_Function.anno
Supplementary Table S2. Overview of the annotation of assembled unigenes.
Gene ID	COG class	COG class annotation	GO annotation	KEGG annotation	KOG class	KOG class annotation	Pfam annotation	Swissprot annotation	eggNOG class	eggNOG class annotation	nr annotation
c58586.graph_c0	[FGR]	--	Molecular Function: protein kinase C binding (GO:0005080);; Cellular Component: peroxisome (GO:0005777);; Cellular Component: plasma membrane (GO:0005886);; Biological Process: sulfur compound metabolic process (GO:0006790);; Molecular Function: zinc ion binding (GO:0008270);; Biological Process: purine ribonucleotide metabolic process (GO:0009150);; Molecular Function: adenylylsulfatase activity…	--	[T]	Signal transduction mechanisms	HIT domain;; Scavenger mRNA decapping enzyme C-term binding	14 kDa zinc-binding protein GN=ZBP14 OS=Zea mays (Maize) PE=1 SV=1	1	--	zinc-binding protein [Saccharum hybrid cultivar R570]
c24246.graph_c0	[P]	Inorganic ion transport and metabolism	Biological Process: cation transport (GO:0006812);; Molecular Function: cation transmembrane transporter activity (GO:0008324);; Cellular Component: integral component of membrane (GO:0016021);; Biological Process: transmembrane transport (GO:0055085);;	K14692|3.05896e-10|pmum:103330195|probable zinc transporter protein DDB_G0282067; K14692 solute carrier family 30 (zinc transporter), member 5/7 (A)	[P]	Inorganic ion transport and metabolism	Cation efflux family	Metal tolerance protein 8 GN=OSJNBa0077M12.119 OS=Oryza sativa subsp. japonica (Rice) PE=2 SV=2	1	--	zinc/cadmium resistance protein [Aspergillus clavatus NRRL 1]
c64234.graph_c0	--	--	Molecular Function: copper ion transmembrane transporter activity (GO:0005375);; Molecular Function: iron ion transmembrane transporter activity (GO:0005381);; Molecular Function: zinc ion transmembrane transporter activity (GO:0005385);; Cellular Component: plasma membrane (GO:0005886);; Biological Process: response to nematode (GO:0009624);; Biological Process: response to zinc ion (GO:0010043)…	K14709|2.1166e-176|zma:100284121|zinc transporter 4; K14709 solute carrier family 39 (zinc transporter), member 1/2/3 (A)	[P]	Inorganic ion transport and metabolism	ZIP Zinc transporter	Zinc transporter 7 (Precursor) OS=Oryza sativa subsp. japonica (Rice) PE=2 SV=1	1	--	zinc transporter 4 [Zea mays]
c62945.graph_c0	--	--	Molecular Function: copper ion transmembrane transporter activity (GO:0005375);; Molecular Function: zinc ion transmembrane transporter activity (GO:0005385);; Cellular Component: integral component of membrane (GO:0016021);; Biological Process: copper ion transmembrane transport (GO:0035434);; Biological Process: zinc ion transmembrane transport (GO:0071577);;	K14709|8.94701e-166|zma:100281339|umc1796; LOC100281339; K14709 solute carrier family 39 (zinc transporter), member 1/2/3 (A)	[P]	Inorganic ion transport and metabolism	ZIP Zinc transporter;; ZIP Zinc transporter	Zinc transporter 4, chloroplastic (Precursor) GN=ZIP4 OS=Arabidopsis thaliana (Mouse-ear cress) PE=2 SV=1	1	--	zinc transporter [Saccharum hybrid cultivar R570]
c63637.graph_c1	--	--	Molecular Function: nucleic acid binding (GO:0003676);; Biological Process: cellular metabolic process (GO:0044237);;	--	--	--	Domain of unknown function (DUF4283);; Zinc knuckle	--	168	--	zinc knuckle family protein [Saccharum hybrid cultivar]
c88249.graph_c0	--	--	Molecular Function: nucleic acid binding (GO:0003676);; Molecular Function: zinc ion binding (GO:0008270);; Cellular Component: plastid (GO:0009536);; Molecular Function: transferase activity, transferring phosphorus-containing groups (GO:0016772);;	--	--	--	--	--	57	--	zinc knuckle family protein [Saccharum hybrid cultivar]
c88462.graph_c0	--	--	Molecular Function: nucleic acid binding (GO:0003676);; Molecular Function: zinc ion binding (GO:0008270);;	--	--	--	--	--	--	--	zinc knuckle family protein [Saccharum hybrid cultivar]
c59442.graph_c0	--	--	Molecular Function: binding (GO:0005488);;	--	--	--	gag-polypeptide of LTR copia-type	--	--	--	zinc knuckle domain containing protein-like [Oryza sativa Japonica Group]
c45742.graph_c0	--	--	Molecular Function: DNA binding (GO:0003677);; Molecular Function: aspartic-type endopeptidase activity (GO:0004190);; Cellular Component: mitochondrion (GO:0005739);; Biological Process: DNA recombination (GO:0006310);; Biological Process: proteolysis (GO:0006508);; Molecular Function: zinc ion binding (GO:0008270);; Biological Process: DNA integration (GO:0015074);; Cellular Component: cytoplas…	--	[R]	General function prediction only	--	--	188	--	zinc knuckle domain containing protein [Oryza sativa Japonica Group]
c69638.graph_c0	--	--	--	--	--	--	--	--	--	--	zinc finger, CCCH-type [Saccharum hybrid cultivar R570]
c17323.graph_c0	--	--	Molecular Function: sequence-specific DNA binding transcription factor activity (GO:0003700);; Biological Process: regulation of transcription, DNA-templated (GO:0006355);; Molecular Function: sequence-specific DNA binding (GO:0043565);;	--	--	--	--	Probable WRKY transcription factor 12 GN=WRKY12 OS=Arabidopsis thaliana (Mouse-ear cress) PE=2 SV=1	1	--	zinc finger transcription factor WRKY12 [Miscanthus lutarioriparius]
c11346.graph_c0	--	--	Molecular Function: sequence-specific DNA binding transcription factor activity (GO:0003700);; Biological Process: regulation of transcription, DNA-templated (GO:0006355);; Molecular Function: sequence-specific DNA binding (GO:0043565);;	--	--	--	--	Probable WRKY transcription factor 12 GN=WRKY12 OS=Arabidopsis thaliana (Mouse-ear cress) PE=2 SV=1	1	--	zinc finger transcription factor WRKY12 [Miscanthus lutarioriparius]
c45338.graph_c0	--	--	--	--	[R]	General function prediction only	--	Protein indeterminate-domain 12 {ECO:0000303|PubMed:16784536} OS=Arabidopsis thaliana (Mouse-ear cress) PE=2 SV=2	1	--	Zinc finger protein MAGPIE [Triticum urartu]
c42492.graph_c0	--	--	Molecular Function: nucleic acid binding (GO:0003676);; Cellular Component: plastid (GO:0009536);; Molecular Function: metal ion binding (GO:0046872);;	--	[R]	General function prediction only	--	Protein indeterminate-domain 2 {ECO:0000303|PubMed:16784536} OS=Arabidopsis thaliana (Mouse-ear cress) PE=2 SV=1	1	--	zinc finger protein JACKDAW, partial [Avicennia marina var. marina]
c357.graph_c0	--	--	Molecular Function: nucleic acid binding (GO:0003676);; Molecular Function: metal ion binding (GO:0046872);;	--	[O]	Posttranslational modification, protein turnover, chaperones	Zinc knuckle;; Zinc knuckle	Cold shock protein 1 GN=T19K4.150 OS=Arabidopsis thaliana (Mouse-ear cress) PE=1 SV=1	5	--	zinc finger protein GIS2 [Verticillium alfalfae VaMs.102]
c37990.graph_c1	--	--	--	--	[K]	Transcription	--	Zinc finger protein CONSTANS-LIKE 2 OS=Arabidopsis thaliana (Mouse-ear cress) PE=1 SV=1	2	--	Zinc finger protein CONSTANS-LIKE 2 [Aegilops tauschii]
c59706.graph_c0	--	--	Cellular Component: plasma membrane (GO:0005886);; Molecular Function: zinc ion binding (GO:0008270);; Cellular Component: plastid (GO:0009536);;	--	[A]	RNA processing and modification	--	--	1	--	zinc finger protein [Zea mays]
c45311.graph_c2	--	--	--	--	--	--	--	--	4	--	Zinc finger protein [Zea mays]
c67741.graph_c0	--	--	Molecular Function: DNA binding (GO:0003677);; Biological Process: response to stress (GO:0006950);; Molecular Function: zinc ion binding (GO:0008270);;	--	[R]	General function prediction only	AN1-like Zinc finger	Zinc finger A20 and AN1 domain-containing stress-associated protein 8 OS=Oryza sativa subsp. japonica (Rice) PE=2 SV=1	1	--	zinc finger protein [Saccharum officinarum]
c87151.graph_c0	--	--	--	--	--	--	--	--	1	--	zinc finger protein [Saccharum hybrid cultivar R570]
c19466.graph_c0	--	--	--	--	--	--	--	--	--	--	zinc finger protein [Populus euphratica]
c72800.graph_c0	--	--	Molecular Function: triglyceride lipase activity (GO:0004806);; Biological Process: lipid metabolic process (GO:0006629);; Molecular Function: zinc ion binding (GO:0008270);; Molecular Function: phosphatidylcholine 1-acylhydrolase activity (GO:0008970);; Cellular Component: chloroplast (GO:0009507);; Molecular Function: galactolipase activity (GO:0047714);;	--	[I]	Lipid transport and metabolism	Ring finger domain;; RING-H2 zinc finger;; Zinc finger, C3HC4 type (RING finger);; Lipase (class 3)	Phospholipase A1-Igamma1, chloroplastic (Precursor) GN=At1g06800 OS=Arabidopsis thaliana (Mouse-ear cress) PE=1 SV=2	1	--	zinc finger family protein [Saccharum hybrid cultivar R570]
c72099.graph_c0	[R]	General function prediction only	Molecular Function: metal ion binding (GO:0046872);;	--	--	--	Uncharacterized ACR, COG1399	Zinc finger CCCH domain-containing protein 19 OS=Oryza sativa subsp. japonica (Rice) PE=2 SV=2	16	--	zinc finger C-x8-C-x5-C-x3-H type family protein [Saccharum hybrid cultivar R570]
c65019.graph_c0	--	--	Molecular Function: DNA binding (GO:0003677);; Cellular Component: nucleus (GO:0005634);; Cellular Component: cytoplasmic membrane-bounded vesicle (GO:0016023);; Molecular Function: metal ion binding (GO:0046872);;	--	[R]	General function prediction only	Zinc finger C-x8-C-x5-C-x3-H type (and similar)	Zinc finger CCCH domain-containing protein 5 OS=Oryza sativa subsp. japonica (Rice) PE=2 SV=1	1	--	zinc finger CCCH type domain-containing protein [Saccharum hybrid cultivar R570]
c68682.graph_c1	--	--	Molecular Function: DNA binding (GO:0003677);; Cellular Component: nucleus (GO:0005634);; Cellular Component: cytoplasmic membrane-bounded vesicle (GO:0016023);; Molecular Function: metal ion binding (GO:0046872);;	--	[R]	General function prediction only	Zinc finger C-x8-C-x5-C-x3-H type (and similar)	Zinc finger CCCH domain-containing protein 6 OS=Oryza sativa subsp. japonica (Rice) PE=2 SV=2	1	--	zinc finger CCCH type domain-containing protein [Saccharum hybrid cultivar R570]
c91698.graph_c0	--	--	Biological Process: mRNA splicing, via spliceosome (GO:0000398);; Molecular Function: GTPase activity (GO:0003924);; Molecular Function: GTP binding (GO:0005525);; Cellular Component: U12-type spliceosomal complex (GO:0005689);; Cellular Component: mitochondrion (GO:0005739);; Biological Process: GTP catabolic process (GO:0006184);; Biological Process: rRNA processing (GO:0006364);; Biological Pr…	K12834|2.49481e-48|aly:ARALYDRAFT_334015|hypothetical protein; K12834 PHD finger-like domain-containing protein 5A (A)	[S]	Function unknown	PHF5-like protein	PHD finger-like domain-containing protein 5B GN=At1g07170 OS=Arabidopsis thaliana (Mouse-ear cress) PE=2 SV=1	1	--	Zinc finger CCCH domain-containing protein 30 [Aegilops tauschii]
c67578.graph_c0	[L]	Replication, recombination and repair	Molecular Function: DNA binding (GO:0003677);; Molecular Function: ATP binding (GO:0005524);; Biological Process: nucleobase-containing compound metabolic process (GO:0006139);; Molecular Function: ATP-dependent helicase activity (GO:0008026);; Molecular Function: zinc ion binding (GO:0008270);; Cellular Component: chloroplast (GO:0009507);; Biological Process: methylglyoxal catabolic process to …	--	[A]	RNA processing and modification	Helicase conserved C-terminal domain;; DEAD/DEAH box helicase;; Zinc finger C-x8-C-x5-C-x3-H type (and similar);; Archaeal ATPase	Zinc finger CCCH domain-containing protein 4 OS=Oryza sativa subsp. japonica (Rice) PE=2 SV=1	1	--	zinc finger CCCH domain-containing protein [Saccharum hybrid cultivar R570]
c69638.graph_c1	--	--	Molecular Function: nucleic acid binding (GO:0003676);; Cellular Component: nuclear envelope (GO:0005635);; Cellular Component: mitochondrion (GO:0005739);; Biological Process: regulation of transcription, DNA-templated (GO:0006355);; Molecular Function: zinc ion binding (GO:0008270);;	K14321|4.62241e-165|sbi:SORBI_10g029250|SORBIDRAFT_10g029250, Sb10g029250; hypothetical protein; K14321 nucleoporin-like protein 2 (A)	--	--	Zinc finger C-x8-C-x5-C-x3-H type (and similar)	Zinc finger CCCH domain-containing protein 46 GN=OJ1215_E11.23 OS=Oryza sativa subsp. japonica (Rice) PE=2 SV=1	2	--	zinc finger (CCCH-type) family protein [Saccharum hybrid cultivar R570]
c24389.graph_c0	[E]	Amino acid transport and metabolism	--	--	[S]	Function unknown	Zinc carboxypeptidase;; Carboxypeptidase activation peptide	--	1	--	zinc carboxypeptidase A [Verticillium alfalfae VaMs.102]
c80757.graph_c0	[P]	Inorganic ion transport and metabolism	Cellular Component: membrane (GO:0016020);; Biological Process: metal ion transport (GO:0030001);; Molecular Function: metal ion transmembrane transporter activity (GO:0046873);; Biological Process: transmembrane transport (GO:0055085);;	K14713|1.62757e-17|csv:101225072|IAA-alanine resistance protein 1-like; K14713 solute carrier family 39 (zinc transporter), member 7 (A)	[P]	Inorganic ion transport and metabolism	ZIP Zinc transporter	IAA-alanine resistance protein 1 (Precursor) GN=IAR1 OS=Arabidopsis thaliana (Mouse-ear cress) PE=1 SV=3	18	--	Zinc (Zn2 )-Iron (Fe2 ) Permease (ZIP) Family [Phytophthora infestans T30-4]
c89747.graph_c0	[S]	Function unknown	--	--	--	--	Sulfatase-modifying factor enzyme 1	--	1	--	Zgc:136465 protein [Ectocarpus siliculosus]
c54929.graph_c1	--	--	Molecular Function: DNA binding (GO:0003677);;	--	--	--	ZF-HD protein dimerisation region	Zinc-finger homeodomain protein 6 GN=ZHD6 OS=Oryza sativa subsp. indica (Rice) PE=3 SV=1	1	--	ZF-HD homeobox protein [Saccharum hybrid cultivar R570]
c67241.graph_c3	--	--	Molecular Function: monooxygenase activity (GO:0004497);; Biological Process: oxidation-reduction process (GO:0055114);;	--	[CR]	--	--	--	1	--	Zeaxanthin epoxidase, chloroplastic [Aegilops tauschii]
c67189.graph_c0	[HC]	--	Molecular Function: aspartic-type endopeptidase activity (GO:0004190);; Biological Process: proteolysis (GO:0006508);; Biological Process: cellular aromatic compound metabolic process (GO:0006725);; Biological Process: response to osmotic stress (GO:0006970);; Biological Process: response to heat (GO:0009408);; Biological Process: response to water deprivation (GO:0009414);; Cellular Component: c…	K09838|0|zma:100285076|zeaxanthin epoxidase; K09838 zeaxanthin epoxidase [EC:1.14.13.90] (A)	[CR]	--	FAD binding domain;; NAD(P)-binding Rossmann-like domain;; FHA domain	Zeaxanthin epoxidase, chloroplastic (Precursor) GN=OSJNBa0064H22.16 OS=Oryza sativa subsp. japonica (Rice) PE=2 SV=1	1	--	zeaxanthin epoxidase [Zea mays]
c61823.graph_c0	--	--	Molecular Function: serine-type endopeptidase inhibitor activity (GO:0004867);; Biological Process: response to salt stress (GO:0009651);; Biological Process: defense response to fungus, incompatible interaction (GO:0009817);; Biological Process: negative regulation of peptidase activity (GO:0010466);; Biological Process: killing of cells of other organism (GO:0031640);;	--	--	--	Thaumatin family	Zeamatin (Precursor) GN=Zlp OS=Zea mays (Maize) PE=1 SV=2	1	--	zeamatin-like protein [Zea mays subsp. parviglumis]
c45294.graph_c0	--	--	--	--	--	--	--	--	1	--	Zea nodulation homolog1 precursor [Zea mays]
c58964.graph_c0	--	--	Cellular Component: nucleus (GO:0005634);; Cellular Component: cytoplasm (GO:0005737);; Biological Process: positive regulation of flower development (GO:0009911);; Biological Process: photoperiodism, flowering (GO:0048573);;	K16223|1.40061e-42|zma:100127527|ZCN18; ZCN18 protein; K16223 protein FLOWERING LOCUS T (A)	[R]	General function prediction only	Phosphatidylethanolamine-binding protein	Protein TWIN SISTER of FT GN=TSF OS=Arabidopsis thaliana (Mouse-ear cress) PE=2 SV=1	1	--	ZCN18 protein [Zea mays]
c71727.graph_c0	--	--	Molecular Function: adenyl nucleotide binding (GO:0030554);; Biological Process: gene silencing by RNA (GO:0031047);;	--	--	--	CBS domain	--	1	--	YZ1 protein [Saccharum hybrid cultivar R570]
c64176.graph_c2	[KAD]	--	Molecular Function: DNA binding (GO:0003677);; Molecular Function: chromatin binding (GO:0003682);;	K09422|9.68156e-100|sita:101760958|myb-related protein P-like; K09422 myb proto-oncogene protein, plant (A)	[K]	Transcription	P protein C-terminus;; Myb-like DNA-binding domain;; Myb-like DNA-binding domain	Myb-related protein P GN=P OS=Zea mays (Maize) PE=2 SV=1	1	--	yellow seed1 [Sorghum bicolor]
c61496.graph_c0	[I]	Lipid transport and metabolism	Cellular Component: chloroplast (GO:0009507);; Biological Process: carotenoid biosynthetic process (GO:0016117);; Molecular Function: geranylgeranyl-diphosphate geranylgeranyltransferase activity (GO:0016767);;	K02291|7.83692e-136|zma:100136882|y1, PSY1, pb1; yellow endosperm1 (EC:2.5.1.32); K02291 phytoene synthase [EC:2.5.1.32] (A)	[I]	Lipid transport and metabolism	Squalene/phytoene synthase	Phytoene synthase, chloroplastic (Precursor) GN=Y1 OS=Zea mays (Maize) PE=3 SV=1	1	--	yellow endosperm1 [Zea mays]
c26669.graph_c0	--	--	--	--	--	--	--	--	1	--	Ycf68 [Medicago truncatula]
c55529.graph_c0	--	--	Cellular Component: mitochondrion (GO:0005739);; Cellular Component: chloroplast (GO:0009507);;	--	--	--	--	Uncharacterized protein ycf73 GN=ycf73-B OS=Saccharum officinarum (Sugarcane) PE=3 SV=1	--	--	ycf15 protein, putative [Medicago truncatula]
c42249.graph_c0	--	--	Cellular Component: intracellular part (GO:0044424);;	--	[DZ]	--	Translationally controlled tumour protein	Translationally-controlled tumor protein homolog GN=TCTP OS=Hordeum vulgare (Barley) PE=2 SV=2	1	--	YALI0E27071p [Yarrowia lipolytica]
c4834.graph_c0	--	--	--	--	--	--	--	--	28	--	YALI0D26103p [Yarrowia lipolytica]
c28676.graph_c0	[O]	Posttranslational modification, protein turnover, chaperones	Molecular Function: peptidase activity (GO:0008233);; Cellular Component: intracellular part (GO:0044424);;	K02732|9.12747e-12|crb:CARUB_v10017986mg|hypothetical protein; K02732 20S proteasome subunit beta 6 [EC:3.4.25.1] (A)	[O]	Posttranslational modification, protein turnover, chaperones	--	Proteasome subunit beta type-1 GN=T4C21_230 OS=Arabidopsis thaliana (Mouse-ear cress) PE=1 SV=2	1	--	YALI0D06523p [Yarrowia lipolytica]
c2181.graph_c0	[C]	Energy production and conversion	Molecular Function: oxidoreductase activity, acting on NAD(P)H (GO:0016651);; Cellular Component: mitochondrial membrane (GO:0031966);; Biological Process: cellular metabolic process (GO:0044237);; Biological Process: single-organism process (GO:0044699);; Biological Process: response to stimulus (GO:0050896);; Molecular Function: iron-sulfur cluster binding (GO:0051536);; Biological Process: oxi…	K03934|1.04788e-09|vcn:VOLCADRAFT_75683|nuoS1; NADH:ubiquinone oxidoreductase 76 kDa subunit; K03934 NADH dehydrogenase (ubiquinone) Fe-S protein 1 [EC:1.6.5.3 1.6.99.3] (A)	[C]	Energy production and conversion	--	NADH dehydrogenase [ubiquinone] iron-sulfur protein 1, mitochondrial (Precursor) OS=Solanum tuberosum (Potato) PE=1 SV=1	1	--	YALI0D05467p [Yarrowia lipolytica]
c87391.graph_c0	--	--	Molecular Function: sequence-specific DNA binding transcription factor activity (GO:0003700);; Biological Process: regulation of transcription, DNA-templated (GO:0006355);; Molecular Function: sequence-specific DNA binding (GO:0043565);;	--	--	--	bZIP transcription factor;; Basic region leucine zipper	--	23	--	YALI0B12716p [Yarrowia lipolytica]
c71865.graph_c0	--	--	Cellular Component: mitochondrion (GO:0005739);; Molecular Function: acetylglucosaminyltransferase activity (GO:0008375);; Cellular Component: membrane (GO:0016020);;	--	[G]	Carbohydrate transport and metabolism	Core-2/I-Branching enzyme	--	1	--	xylosyltransferase 2 [Zea mays]
c86182.graph_c0	[R]	General function prediction only	Molecular Function: oxidoreductase activity (GO:0016491);; Biological Process: oxidation-reduction process (GO:0055114);;	K00011|6.19973e-15|eus:EUTSA_v10000256mg|hypothetical protein; K00011 aldehyde reductase [EC:1.1.1.21] (A)	[R]	General function prediction only	Aldo/keto reductase family	Non-functional NADPH-dependent codeinone reductase 2 GN=COR2 OS=Papaver somniferum (Opium poppy) PE=1 SV=1	1	--	xylose and arabinose reductase [Schizosaccharomyces japonicus yFS275]
c71298.graph_c0	[M]	Cell wall/membrane/envelope biogenesis	Cellular Component: Golgi membrane (GO:0000139);; Cellular Component: nucleus (GO:0005634);; Cellular Component: mitochondrion (GO:0005739);; Cellular Component: plasma membrane (GO:0005886);; Cellular Component: integral component of membrane (GO:0016021);; Molecular Function: transferase activity, transferring glycosyl groups (GO:0016757);;	--	--	--	Glycosyltransferase like family 2;; Glycosyl transferase family group 2;; Glycosyl transferase family 2;; Glycosyl transferase family 21;; Chitin synthase	Probable xyloglucan glycosyltransferase 2 OS=Oryza sativa subsp. japonica (Rice) PE=2 SV=2	1	--	xyloglucan glycosyltransferase [Saccharum hybrid cultivar R570]
c51808.graph_c0	--	--	Molecular Function: transferase activity, transferring glycosyl groups (GO:0016757);;	--	[GMW]	--	Exostosin family	Xyloglucan galactosyltransferase KATAMARI1 homolog OS=Oryza sativa subsp. japonica (Rice) PE=2 SV=1	1	--	xyloglucan galactosyltransferase [Saccharum hybrid cultivar R570]
c19737.graph_c0	--	--	--	--	--	--	--	--	1	--	xyloglucan endotransglycosylase homolog1 precursor [Zea mays]
c73447.graph_c0	--	--	Molecular Function: hydrolase activity, hydrolyzing O-glycosyl compounds (GO:0004553);; Cellular Component: cell wall (GO:0005618);; Biological Process: cellular glucan metabolic process (GO:0006073);; Cellular Component: cytoplasmic membrane-bounded vesicle (GO:0016023);; Molecular Function: xyloglucan:xyloglucosyl transferase activity (GO:0016762);; Cellular Component: apoplast (GO:0048046);;	K08235|1.31887e-152|sbi:SORBI_01g000710|SORBIDRAFT_01g000710, Sb01g000710; hypothetical protein; K08235 xyloglucan:xyloglucosyl transferase [EC:2.4.1.207] (A)	--	--	Glycosyl hydrolases family 16;; Xyloglucan endo-transglycosylase (XET) C-terminus	Probable xyloglucan endotransglucosylase/hydrolase protein 30 (Precursor) GN=F3C3.5 OS=Arabidopsis thaliana (Mouse-ear cress) PE=2 SV=2	14	--	xyloglucan endotransglucosylase/hydrolase protein [Saccharum hybrid cultivar R570]
c57637.graph_c2	--	--	Molecular Function: hydrolase activity, hydrolyzing O-glycosyl compounds (GO:0004553);; Biological Process: cellular glucan metabolic process (GO:0006073);; Cellular Component: plant-type cell wall (GO:0009505);; Cellular Component: chloroplast (GO:0009507);; Biological Process: response to mechanical stimulus (GO:0009612);; Biological Process: response to low light intensity stimulus (GO:0009645…	K08235|1.35492e-60|zma:100282604|gpm65; LOC100282604; K08235 xyloglucan:xyloglucosyl transferase [EC:2.4.1.207] (A)	--	--	Glycosyl hydrolases family 16	Probable xyloglucan endotransglucosylase/hydrolase (Precursor) GN=XTH OS=Triticum aestivum (Wheat) PE=2 SV=1	1	--	xyloglucan endotransglucosylase/hydrolase precursor [Saccharum hybrid cultivar R570]
c60430.graph_c0	--	--	Molecular Function: hydrolase activity, hydrolyzing O-glycosyl compounds (GO:0004553);; Cellular Component: cell wall (GO:0005618);; Biological Process: cellular glucan metabolic process (GO:0006073);; Molecular Function: xyloglucan:xyloglucosyl transferase activity (GO:0016762);; Cellular Component: apoplast (GO:0048046);;	K08235|1.03054e-135|sbi:SORBI_06g015940|SORBIDRAFT_06g015940, Sb06g015940; hypothetical protein; K08235 xyloglucan:xyloglucosyl transferase [EC:2.4.1.207] (A)	--	--	Glycosyl hydrolases family 16;; Xyloglucan endo-transglycosylase (XET) C-terminus	Xyloglucan endotransglycosylase/hydrolase protein 8 (Precursor) OS=Oryza sativa subsp. japonica (Rice) PE=1 SV=1	27	--	xyloglucan endotransglucosylase/hydrolase [Saccharum hybrid cultivar ROC22]
c91248.graph_c0	[ER]	--	Molecular Function: metal ion binding (GO:0046872);;	K00008|8.83114e-25|mdm:103431148|sorbitol dehydrogenase-like; K00008 L-iditol 2-dehydrogenase [EC:1.1.1.14] (A)	[Q]	Secondary metabolites biosynthesis, transport and catabolism	Alcohol dehydrogenase GroES-like domain	Sorbitol dehydrogenase GN=SDH OS=Arabidopsis thaliana (Mouse-ear cress) PE=1 SV=1	1	--	Xylitol dehydrogenase [Rhizomucor pusillus]
c40327.graph_c0	--	--	Cellular Component: plant-type vacuole (GO:0000325);; Molecular Function: cysteine-type endopeptidase activity (GO:0004197);; Molecular Function: transporter activity (GO:0005215);; Cellular Component: cell wall (GO:0005618);; Cellular Component: nucleus (GO:0005634);; Biological Process: proteolysis (GO:0006508);; Biological Process: transport (GO:0006810);; Biological Process: developmental pro…	K16290|9.63448e-67|zma:100283748|xylem cysteine proteinase 2; K16290 xylem cysteine proteinase [EC:3.4.22.-] (A)	[O]	Posttranslational modification, protein turnover, chaperones	Papain family cysteine protease	Xylem cysteine proteinase 1 (Precursor) GN=XCP1 OS=Arabidopsis thaliana (Mouse-ear cress) PE=1 SV=1	1	--	xylem cysteine proteinase 2 [Zea mays]
c61312.graph_c1	[R]	General function prediction only	Molecular Function: ATP binding (GO:0005524);; Molecular Function: GTP binding (GO:0005525);; Cellular Component: microtubule (GO:0005874);; Biological Process: small GTPase mediated signal transduction (GO:0007264);; Biological Process: embryo development (GO:0009790);; Molecular Function: nucleoside-triphosphatase activity (GO:0017111);; Biological Process: cell division (GO:0051301);;	K06883|2.79395e-78|zma:100282901|si618011b01; LOC100282901; K06883 (A)	[L]	Replication, recombination and repair	Conserved hypothetical ATP binding protein	--	2	--	XPA-binding protein 1 [Zea mays]
c68949.graph_c0	[IQR]	--	Biological Process: meristem maintenance (GO:0010073);; Molecular Function: protochlorophyllide reductase activity (GO:0016630);; Biological Process: oxidation-reduction process (GO:0055114);;	--	[Q]	Secondary metabolites biosynthesis, transport and catabolism	short chain dehydrogenase;; KR domain;; NADH(P)-binding	Short-chain dehydrogenase TIC 32, chloroplastic GN=TIC32 OS=Arabidopsis thaliana (Mouse-ear cress) PE=2 SV=1	9	--	WW domain-containing oxidoreductase [Zea mays]
c67927.graph_c0	[IQR]	--	Cellular Component: chloroplast inner membrane (GO:0009706);; Molecular Function: oxidoreductase activity (GO:0016491);; Biological Process: oxidation-reduction process (GO:0055114);;	--	[Q]	Secondary metabolites biosynthesis, transport and catabolism	short chain dehydrogenase	Short-chain dehydrogenase TIC 32, chloroplastic GN=TIC32 OS=Pisum sativum (Garden pea) PE=1 SV=1	1	--	WW domain-containing oxidoreductase [Aegilops tauschii]
c70093.graph_c0	[IQR]	--	Molecular Function: oxidoreductase activity (GO:0016491);; Biological Process: oxidation-reduction process (GO:0055114);;	--	[Q]	Secondary metabolites biosynthesis, transport and catabolism	short chain dehydrogenase;; KR domain	Short-chain dehydrogenase TIC 32, chloroplastic GN=TIC32 OS=Arabidopsis thaliana (Mouse-ear cress) PE=2 SV=1	8	--	WW domain-containing oxidoreductase [Aegilops tauschii]
c73688.graph_c0	[J]	Translation, ribosomal structure and biogenesis	Molecular Function: structural constituent of ribosome (GO:0003735);; Cellular Component: ribosome (GO:0005840);; Biological Process: translation (GO:0006412);;	K02957|5.74175e-69|pop:POPTR_0008s05190g|POPTRDRAFT_656057; hypothetical protein; K02957 small subunit ribosomal protein S15Ae (A)	[J]	Translation, ribosomal structure and biogenesis	Ribosomal protein S8	40S ribosomal protein S15a-1 GN=RPS15AF OS=Arabidopsis thaliana (Mouse-ear cress) PE=2 SV=2	1	--	wrp15a family protein [Populus trichocarpa]
c71359.graph_c0	--	--	--	--	--	--	--	Probable WRKY transcription factor 46 GN=WRKY46 OS=Arabidopsis thaliana (Mouse-ear cress) PE=2 SV=1	1	--	WRKY74 - superfamily of TFs having WRKY and zinc finger domains [Zea mays]
c24737.graph_c0	--	--	Molecular Function: sequence-specific DNA binding transcription factor activity (GO:0003700);; Biological Process: regulation of transcription, DNA-templated (GO:0006355);; Molecular Function: sequence-specific DNA binding (GO:0043565);;	--	--	--	WRKY DNA -binding domain	Probable WRKY transcription factor 11 GN=WRKY11 OS=Arabidopsis thaliana (Mouse-ear cress) PE=2 SV=2	1	--	WRKY51 - superfamily of TFs having WRKY and zinc finger domains [Zea mays]
c63995.graph_c1	--	--	Molecular Function: sequence-specific DNA binding transcription factor activity (GO:0003700);; Biological Process: regulation of transcription, DNA-templated (GO:0006355);; Cellular Component: plastid (GO:0009536);; Molecular Function: sequence-specific DNA binding (GO:0043565);;	--	--	--	WRKY DNA -binding domain	WRKY transcription factor 55 GN=WRKY55 OS=Arabidopsis thaliana (Mouse-ear cress) PE=2 SV=1	1	--	WRKY46 - superfamily of TFs having WRKY and zinc finger domains [Zea mays]
c52826.graph_c0	--	--	Molecular Function: sequence-specific DNA binding transcription factor activity (GO:0003700);; Biological Process: regulation of transcription, DNA-templated (GO:0006355);; Molecular Function: sequence-specific DNA binding (GO:0043565);;	--	--	--	--	--	--	--	WRKY25 - superfamily of TFs having WRKY and zinc finger domains [Zea mays]
c58578.graph_c1	--	--	Molecular Function: sequence-specific DNA binding transcription factor activity (GO:0003700);; Biological Process: regulation of transcription, DNA-templated (GO:0006355);; Molecular Function: sequence-specific DNA binding (GO:0043565);;	--	--	--	--	Probable WRKY transcription factor 28 GN=WRKY28 OS=Arabidopsis thaliana (Mouse-ear cress) PE=2 SV=1	1	--	WRKY11 - superfamily of TFs having WRKY and zinc finger domains [Zea mays]
c53181.graph_c0	[S]	Function unknown	--	--	--	--	WRKY DNA -binding domain;; Leucine Rich repeats (2 copies)	Probable WRKY transcription factor 46 GN=WRKY46 OS=Arabidopsis thaliana (Mouse-ear cress) PE=2 SV=1	58	--	WRKY transcription factor 37, partial [Saccharum hybrid cultivar CoC 671]
c64530.graph_c0	--	--	Molecular Function: sequence-specific DNA binding transcription factor activity (GO:0003700);; Biological Process: regulation of transcription, DNA-templated (GO:0006355);; Molecular Function: sequence-specific DNA binding (GO:0043565);;	--	--	--	WRKY DNA -binding domain	Probable WRKY transcription factor 50 GN=WRKY50 OS=Arabidopsis thaliana (Mouse-ear cress) PE=2 SV=1	1	--	WRKY transcription factor [Saccharum officinarum]
c52994.graph_c0	--	--	--	--	--	--	Wound-induced protein	--	1	--	wound-responsive family protein [Medicago truncatula]
c61668.graph_c0	--	--	Cellular Component: vacuole (GO:0005773);; Cellular Component: plasma membrane (GO:0005886);; Cellular Component: chloroplast thylakoid membrane (GO:0009535);; Cellular Component: cytoplasmic membrane-bounded vesicle (GO:0016023);;	--	--	--	PLAT/LH2 domain	--	1	--	wound/stress protein precursor [Zea mays]
c58267.graph_c0	[R]	General function prediction only	Cellular Component: nucleolus (GO:0005730);; Cellular Component: cytoplasm (GO:0005737);; Biological Process: unidimensional cell growth (GO:0009826);; Biological Process: flower development (GO:0009908);; Biological Process: leaf morphogenesis (GO:0009965);; Biological Process: trichome morphogenesis (GO:0010090);; Molecular Function: metal ion binding (GO:0046872);;	K10752|2.25239e-156|zma:541934|nfc102; nucleosome/chromatin assembly factor C; K10752 histone-binding protein RBBP4 (A)	[B]	Chromatin structure and dynamics	WD domain, G-beta repeat	WD-40 repeat-containing protein MSI4 GN=F3P11.12 OS=Arabidopsis thaliana (Mouse-ear cress) PE=1 SV=3	1	--	WD-repeat protein RBAP1 [Zea mays]
c73168.graph_c1	--	--	Biological Process: mRNA catabolic process (GO:0006402);; Cellular Component: plastid (GO:0009536);;	K12616|1.36335e-84|dosa:Os06t0300800-01|Os06g0300800; Hypothetical conserved gene.; K12616 enhancer of mRNA-decapping protein 4 (A)	[R]	General function prediction only	--	Enhancer of mRNA-decapping protein 4 GN=MDC11.13 OS=Arabidopsis thaliana (Mouse-ear cress) PE=1 SV=1	20	--	WD-40 repeat protein-like [Oryza sativa Japonica Group]
c63474.graph_c0	--	--	--	--	--	--	--	--	1	--	WD repeat-containing protein RBAP1 [Zea mays]
c59778.graph_c3	--	--	--	--	--	--	--	--	1	--	WD repeat-containing protein RBAP1 [Zea mays]
c33711.graph_c0	[R]	General function prediction only	--	K14753|5.30307e-62|ccp:CHC_T00008875001|receptor for activated protein kinase C; K14753 guanine nucleotide-binding protein subunit beta-2-like 1 protein (A)	[T]	Signal transduction mechanisms	WD domain, G-beta repeat	Guanine nucleotide-binding protein subunit beta-like protein GN=GBLP OS=Chlamydomonas reinhardtii (Chlamydomonas smithii) PE=1 SV=1	1	--	WD repeat-containing protein 51A [Sphaerulina musiva SO2202]
c69705.graph_c0	[R]	General function prediction only	Biological Process: mitotic cell cycle (GO:0000278);; Biological Process: mRNA splicing, via spliceosome (GO:0000398);; Biological Process: embryonic development via the syncytial blastoderm (GO:0001700);; Biological Process: mRNA export from nucleus (GO:0006406);; Biological Process: protein dephosphorylation (GO:0006470);; Biological Process: sister chromatid cohesion (GO:0007062);; Biological …	K15542|3.35878e-175|zma:100381986|WD repeat-containing protein 33; K15542 polyadenylation factor subunit 2 (A)	[A]	RNA processing and modification	WD domain, G-beta repeat;; WD domain, G-beta repeat;; WD domain, G-beta repeat	Flowering time control protein FY GN=FY OS=Arabidopsis thaliana (Mouse-ear cress) PE=1 SV=1	1	--	WD repeat-containing protein 33 [Zea mays]
c51065.graph_c0	--	--	Molecular Function: binding (GO:0005488);; Molecular Function: transferase activity, transferring phosphorus-containing groups (GO:0016772);;	--	--	--	Wall-associated receptor kinase galacturonan-binding;; Calcium-binding EGF domain	Wall-associated receptor kinase-like 8 (Precursor) GN=WAKL8 OS=Arabidopsis thaliana (Mouse-ear cress) PE=2 SV=1	2	--	Wall-associated receptor kinase 5 [Triticum urartu]
c57520.graph_c1	--	--	Molecular Function: nucleotide binding (GO:0000166);; Molecular Function: protein kinase activity (GO:0004672);; Molecular Function: ion binding (GO:0043167);;	--	--	--	--	--	1	--	Wall-associated receptor kinase 5 [Triticum urartu]
c53628.graph_c1	--	--	Molecular Function: protein serine/threonine kinase activity (GO:0004674);; Molecular Function: calcium ion binding (GO:0005509);; Molecular Function: ATP binding (GO:0005524);; Biological Process: protein phosphorylation (GO:0006468);; Molecular Function: polysaccharide binding (GO:0030247);;	--	--	--	Protein kinase domain;; Protein tyrosine kinase	Wall-associated receptor kinase-like 3 (Precursor) GN=WAKL3 OS=Arabidopsis thaliana (Mouse-ear cress) PE=2 SV=2	1	--	Wall-associated receptor kinase 3 [Triticum urartu]
c87975.graph_c0	--	--	--	K04733|3.07266e-10|bdi:100830795|	--	--	--	--	--	--	Wall-associated receptor kinase 3 [Triticum urartu]
c53628.graph_c0	[RTKL]	--	Molecular Function: protein serine/threonine kinase activity (GO:0004674);; Molecular Function: calcium ion binding (GO:0005509);; Molecular Function: ATP binding (GO:0005524);; Biological Process: protein phosphorylation (GO:0006468);; Molecular Function: polysaccharide binding (GO:0030247);;	--	--	--	Protein tyrosine kinase;; Protein kinase domain;; Calcium-binding EGF domain;; EGF-like domain;; Wall-associated receptor kinase galacturonan-binding	Wall-associated receptor kinase 2 (Precursor) GN=WAK2 OS=Arabidopsis thaliana (Mouse-ear cress) PE=1 SV=1	1	--	Wall-associated receptor kinase 3 [Aegilops tauschii]
c63989.graph_c3	[RTKL]	--	Molecular Function: nucleotide binding (GO:0000166);; Molecular Function: protein kinase activity (GO:0004672);; Biological Process: phosphorylation (GO:0016310);;	--	--	--	Protein kinase domain;; Protein tyrosine kinase	Wall-associated receptor kinase 1 (Precursor) GN=F16F4.6 OS=Arabidopsis thaliana (Mouse-ear cress) PE=1 SV=2	1	--	Wall-associated receptor kinase 3 [Aegilops tauschii]
c31009.graph_c1	--	--	Molecular Function: protein serine/threonine kinase activity (GO:0004674);; Molecular Function: calcium ion binding (GO:0005509);; Molecular Function: ATP binding (GO:0005524);; Biological Process: protein phosphorylation (GO:0006468);; Molecular Function: polysaccharide binding (GO:0030247);;	--	--	--	--	Wall-associated receptor kinase-like 6 (Precursor) OS=Arabidopsis thaliana (Mouse-ear cress) PE=2 SV=2	1	--	Wall-associated receptor kinase 3 [Aegilops tauschii]
c53628.graph_c2	[RTKL]	--	Molecular Function: protein serine/threonine kinase activity (GO:0004674);; Molecular Function: calcium ion binding (GO:0005509);; Molecular Function: ATP binding (GO:0005524);; Biological Process: protein phosphorylation (GO:0006468);; Molecular Function: polysaccharide binding (GO:0030247);;	--	--	--	Protein kinase domain;; Protein tyrosine kinase	Wall-associated receptor kinase 2 (Precursor) GN=WAK2 OS=Arabidopsis thaliana (Mouse-ear cress) PE=1 SV=1	1	--	Wall-associated receptor kinase 3 [Aegilops tauschii]
c66004.graph_c0	[RTKL]	--	Molecular Function: protein serine/threonine kinase activity (GO:0004674);; Molecular Function: calcium ion binding (GO:0005509);; Molecular Function: ATP binding (GO:0005524);; Biological Process: protein phosphorylation (GO:0006468);; Cellular Component: membrane (GO:0016020);; Cellular Component: cytoplasmic membrane-bounded vesicle (GO:0016023);; Molecular Function: polysaccharide binding (GO…	--	[T]	Signal transduction mechanisms	Protein tyrosine kinase;; Protein kinase domain;; Wall-associated receptor kinase galacturonan-binding;; Protein tyrosine kinase;; Calcium-binding EGF domain;; Protein kinase domain	Putative wall-associated receptor kinase-like 16 (Precursor) GN=WAKL16 OS=Arabidopsis thaliana (Mouse-ear cress) PE=3 SV=1	1	--	Wall-associated receptor kinase 2 [Triticum urartu]
c56213.graph_c0	[RTKL]	--	Molecular Function: protein serine/threonine kinase activity (GO:0004674);; Molecular Function: calcium ion binding (GO:0005509);; Molecular Function: ATP binding (GO:0005524);; Biological Process: protein phosphorylation (GO:0006468);; Cellular Component: cytoplasmic membrane-bounded vesicle (GO:0016023);; Molecular Function: polysaccharide binding (GO:0030247);;	--	--	--	Wall-associated receptor kinase galacturonan-binding;; Complement Clr-like EGF-like;; EGF-like domain;; Calcium-binding EGF domain;; Protein tyrosine kinase;; Protein kinase domain	Wall-associated receptor kinase 4 (Precursor) GN=WAK4 OS=Arabidopsis thaliana (Mouse-ear cress) PE=2 SV=1	1	--	Wall-associated receptor kinase 1 [Aegilops tauschii]
c28842.graph_c1	--	--	--	--	--	--	--	--	42	--	wall-associated kinase 3 [Triticum aestivum]
c31009.graph_c0	--	--	Molecular Function: binding (GO:0005488);; Molecular Function: kinase activity (GO:0016301);;	--	--	--	Calcium-binding EGF domain;; EGF-like domain	Wall-associated receptor kinase 5 (Precursor) GN=WAK5 OS=Arabidopsis thaliana (Mouse-ear cress) PE=2 SV=1	1	--	wall-associated kinase 3 [Triticum aestivum]
c6880.graph_c0	--	--	--	K04730|1.60887e-32|zma:100304375|srk1; S-receptor kinase1; K04730 interleukin-1 receptor-associated kinase 1 [EC:2.7.11.1] (A)	--	--	Calcium-binding EGF domain	Wall-associated receptor kinase 1 (Precursor) GN=F16F4.6 OS=Arabidopsis thaliana (Mouse-ear cress) PE=1 SV=2	21	--	wall-associated kinase [Zea mays]
c67309.graph_c1	[RTKL]	--	Molecular Function: protein serine/threonine kinase activity (GO:0004674);; Molecular Function: calcium ion binding (GO:0005509);; Molecular Function: ATP binding (GO:0005524);; Biological Process: protein phosphorylation (GO:0006468);; Molecular Function: polysaccharide binding (GO:0030247);;	--	--	--	Protein kinase domain;; Protein tyrosine kinase	Wall-associated receptor kinase 4 (Precursor) GN=WAK4 OS=Arabidopsis thaliana (Mouse-ear cress) PE=2 SV=1	1	--	wall-associated kinase [Saccharum hybrid cultivar R570]
c18159.graph_c0	--	--	Molecular Function: protein serine/threonine kinase activity (GO:0004674);; Molecular Function: ATP binding (GO:0005524);; Biological Process: protein phosphorylation (GO:0006468);;	--	--	--	--	--	2	--	wall-associated kinase [Saccharum hybrid cultivar R570]
c28119.graph_c0	--	--	Molecular Function: protein serine/threonine kinase activity (GO:0004674);; Molecular Function: calcium ion binding (GO:0005509);; Molecular Function: ATP binding (GO:0005524);; Biological Process: protein phosphorylation (GO:0006468);; Cellular Component: integral component of membrane (GO:0016021);; Cellular Component: cytoplasmic membrane-bounded vesicle (GO:0016023);; Molecular Function: poly…	--	--	--	--	Wall-associated receptor kinase 2 (Precursor) GN=WAK2 OS=Arabidopsis thaliana (Mouse-ear cress) PE=1 SV=1	1	--	WAK53a - OsWAK receptor-like protein kinase precursor [Zea mays]
c16881.graph_c0	--	--	Molecular Function: protein serine/threonine kinase activity (GO:0004674);; Molecular Function: calcium ion binding (GO:0005509);; Molecular Function: ATP binding (GO:0005524);; Biological Process: protein phosphorylation (GO:0006468);; Cellular Component: integral component of membrane (GO:0016021);; Cellular Component: cytoplasmic membrane-bounded vesicle (GO:0016023);; Molecular Function: poly…	--	--	--	Protein tyrosine kinase	Wall-associated receptor kinase-like 22 (Precursor) GN=F20B17_27 OS=Arabidopsis thaliana (Mouse-ear cress) PE=2 SV=1	1	--	WAK53a - OsWAK receptor-like protein kinase precursor [Zea mays]
c88034.graph_c0	--	--	Molecular Function: binding (GO:0005488);; Cellular Component: cytoplasmic membrane-bounded vesicle (GO:0016023);; Molecular Function: kinase activity (GO:0016301);;	--	--	--	--	--	--	--	WAK111 - OsWAK receptor-like protein kinase precursor [Zea mays]
c89689.graph_c0	[C]	Energy production and conversion	--	K02146|1.28677e-25|ccp:CHC_T00006181001|hypothetical protein; K02146 V-type H+-transporting ATPase subunit d (A)	[C]	Energy production and conversion	ATP synthase (C/AC39) subunit	V-type proton ATPase subunit d2 GN=VHA-d2 OS=Arabidopsis thaliana (Mouse-ear cress) PE=1 SV=1	1	--	V-type proton ATPase subunit d 1 [Rozella allomycis CSF55]
c27844.graph_c1	[C]	Energy production and conversion	Cellular Component: fungal-type vacuole membrane (GO:0000329);; Biological Process: vacuolar transport (GO:0007034);; Biological Process: ATP hydrolysis coupled proton transport (GO:0015991);; Cellular Component: proton-transporting V-type ATPase, V0 domain (GO:0033179);; Molecular Function: proton-transporting ATPase activity, rotational mechanism (GO:0046961);;	K02146|1.40817e-32|eus:EUTSA_v10004497mg|hypothetical protein; K02146 V-type H+-transporting ATPase subunit d (A)	[C]	Energy production and conversion	ATP synthase (C/AC39) subunit	V-type proton ATPase subunit d1 GN=VHA-d1 OS=Arabidopsis thaliana (Mouse-ear cress) PE=1 SV=1	1	--	V-type proton ATPase subunit D [Mortierella verticillata NRRL 6337]
c41701.graph_c0	[C]	Energy production and conversion	--	K02154|6.71112e-46|mpp:MICPUCDRAFT_16972|H+-or Na+-translocating f-type, v-type and A-type ATPase superfamily; K02154 V-type H+-transporting ATPase subunit a (A)	[C]	Energy production and conversion	V-type ATPase 116kDa subunit family	V-type proton ATPase subunit a2 GN=VHA-a2 OS=Arabidopsis thaliana (Mouse-ear cress) PE=1 SV=1	1	--	V-type H+-transporting ATPase subunit I [Microbotryum violaceum p1A1 Lamole]
c92858.graph_c0	[C]	Energy production and conversion	Biological Process: proton transport (GO:0015992);; Biological Process: ion transmembrane transport (GO:0034220);;	K02151|4.20859e-22|gsl:Gasu_42620|V-type H+-transporting ATPase subunit f (EC:3.6.3.14); K02151 V-type H+-transporting ATPase subunit F (A)	[C]	Energy production and conversion	ATP synthase (F/14-kDa) subunit	V-type proton ATPase subunit F GN=T10P11.25 OS=Arabidopsis thaliana (Mouse-ear cress) PE=1 SV=1	1	--	V-type H+-transporting ATPase subunit f [Galdieria sulphuraria]
c54407.graph_c0	--	--	--	--	[T]	Signal transduction mechanisms	NB-ARC domain;; Leucine Rich repeats (2 copies);; Leucine rich repeat;; zinc-binding in reverse transcriptase	Putative disease resistance protein At3g14460 GN=At3g14460 OS=Arabidopsis thaliana (Mouse-ear cress) PE=3 SV=1	11	--	Vrga1 [Aegilops ventricosa]
c63981.graph_c0	--	--	--	--	--	--	VQ motif	--	3	--	VQ motif family protein [Zea mays]
c13507.graph_c0	[C]	Energy production and conversion	--	--	[C]	Energy production and conversion	Aldo/keto reductase family	Probable voltage-gated potassium channel subunit beta GN=T1G11.6 OS=Arabidopsis thaliana (Mouse-ear cress) PE=1 SV=1	1	--	voltage-gated potassium channel beta-2 subunit [Neurospora tetrasperma FGSC 2509]
c67959.graph_c0	[C]	Energy production and conversion	Molecular Function: voltage-gated potassium channel activity (GO:0005249);; Cellular Component: mitochondrion (GO:0005739);; Cellular Component: plasma membrane (GO:0005886);; Cellular Component: plasmodesma (GO:0009506);; Cellular Component: integral component of membrane (GO:0016021);; Biological Process: regulation of ion transmembrane transport (GO:0034765);; Biological Process: potassium ion…	--	[C]	Energy production and conversion	Aldo/keto reductase family	Probable voltage-gated potassium channel subunit beta OS=Oryza sativa subsp. japonica (Rice) PE=1 SV=2	1	--	voltage-gated potassium channel beta subunit [Zea mays]
c72032.graph_c0	--	--	Cellular Component: plant-type vacuole (GO:0000325);; Molecular Function: voltage-gated calcium channel activity (GO:0005245);; Molecular Function: calcium ion binding (GO:0005509);; Cellular Component: mitochondrion (GO:0005739);; Cellular Component: vacuolar membrane (GO:0005774);; Cellular Component: Golgi apparatus (GO:0005794);; Cellular Component: plasma membrane (GO:0005886);; Biological P…	K16900|0|sbi:SORBI_03g031110|SORBIDRAFT_03g031110, Sb03g031110; hypothetical protein; K16900 two pore calcium channel protein, plant (A)	[PT]	--	Ion transport protein;; EF-hand domain pair;; zinc-binding in reverse transcriptase	Two pore calcium channel protein 1 GN=B1144G04.26-1 OS=Oryza sativa subsp. japonica (Rice) PE=1 SV=2	953	--	voltage-dependent calcium channel protein TPC1 [Zea mays]
c76662.graph_c0	[C]	Energy production and conversion	--	K02149|7.17224e-77|ppp:PHYPADRAFT_170976|hypothetical protein; K02149 V-type H+-transporting ATPase subunit D (A)	[C]	Energy production and conversion	ATP synthase subunit D	V-type proton ATPase subunit D GN=T20N10_80 OS=Arabidopsis thaliana (Mouse-ear cress) PE=1 SV=2	1	--	Vma8p [Rhizophagus irregularis DAOM 197198w]
c36033.graph_c0	--	--	Cellular Component: plastid (GO:0009536);; Molecular Function: oxidoreductase activity, acting on single donors with incorporation of molecular oxygen, incorporation of two atoms of oxygen (GO:0016702);;	K09840|1.37226e-15|zma:100281136|viviparous-14; K09840 9-cis-epoxycarotenoid dioxygenase [EC:1.13.11.51] (A)	--	--	--	9-cis-epoxycarotenoid dioxygenase 1, chloroplastic (Precursor) GN=VP14 OS=Zea mays (Maize) PE=1 SV=2	99	--	viviparous-14 [Zea mays]
c70576.graph_c0	[Q]	Secondary metabolites biosynthesis, transport and catabolism	Biological Process: response to stress (GO:0006950);; Cellular Component: chloroplast stroma (GO:0009570);; Biological Process: abscisic acid biosynthetic process (GO:0009688);; Molecular Function: 9-cis-epoxycarotenoid dioxygenase activity (GO:0045549);; Molecular Function: metal ion binding (GO:0046872);; Biological Process: oxidation-reduction process (GO:0055114);;	K09840|0|zma:100281391|viviparous-14; K09840 9-cis-epoxycarotenoid dioxygenase [EC:1.13.11.51] (A)	[Q]	Secondary metabolites biosynthesis, transport and catabolism	Retinal pigment epithelial membrane protein	9-cis-epoxycarotenoid dioxygenase 1, chloroplastic (Precursor) GN=VP14 OS=Zea mays (Maize) PE=1 SV=2	99	--	viviparous-14 [Zea mays]
c57616.graph_c0	[H]	Coenzyme transport and metabolism	Biological Process: MAPK cascade (GO:0000165);; Cellular Component: cytosol (GO:0005829);; Biological Process: protein targeting to membrane (GO:0006612);; Biological Process: Mo-molybdopterin cofactor biosynthetic process (GO:0006777);; Biological Process: response to cold (GO:0009409);; Biological Process: auxin-activated signaling pathway (GO:0009734);; Biological Process: abscisic acid-activa…	K15376|2.37666e-40|sbi:SORBI_06g031680|SORBIDRAFT_06g031680, Sb06g031680; hypothetical protein; K15376 gephyrin [EC:2.10.1.1 2.7.7.75] (A)	[H]	Coenzyme transport and metabolism	--	Molybdopterin adenylyltransferase GN=CNX1 OS=Arabidopsis thaliana (Mouse-ear cress) PE=1 SV=2	1	--	viviparous10 [Zea mays]
c52448.graph_c0	--	--	--	--	--	--	--	--	1	--	VIP1 protein [Zea mays]
c58663.graph_c0	--	--	--	--	--	--	--	--	106	--	VIP1 protein [Zea mays]
c88743.graph_c0	--	--	Cellular Component: intracellular (GO:0005622);; Molecular Function: organic cyclic compound binding (GO:0097159);; Molecular Function: heterocyclic compound binding (GO:1901363);;	--	--	--	--	--	--	--	Vip1 protein [Aureobasidium pullulans var. namibiae CBS 147.97]
c34758.graph_c0	--	--	Biological Process: proteolysis (GO:0006508);; Molecular Function: cysteine-type peptidase activity (GO:0008234);;	--	[O]	Posttranslational modification, protein turnover, chaperones	Papain family cysteine protease;; Cathepsin propeptide inhibitor domain (I29);; Peptidase C1-like family	Senescence-specific cysteine protease SAG39 {ECO:0000305} (Precursor) OS=Oryza sativa subsp. japonica (Rice) PE=2 SV=2	22	--	vignain precursor [Zea mays]
c60691.graph_c0	--	--	Cellular Component: intracellular (GO:0005622);; Biological Process: intracellular protein transport (GO:0006886);;	--	[U]	Intracellular trafficking, secretion, and vesicular transport	GAT domain	--	9	--	VHS and GAT domain protein [Zea mays]
c52917.graph_c0	--	--	Molecular Function: structural molecule activity (GO:0005198);;	--	[U]	Intracellular trafficking, secretion, and vesicular transport	--	Vesicle-associated protein 1-3, N-terminally processed GN=PVA13 OS=Arabidopsis thaliana (Mouse-ear cress) PE=2 SV=1	1	--	Vesicle-associated protein 1-3 [Triticum urartu]
c60400.graph_c0	[U]	Intracellular trafficking, secretion, and vesicular transport	Molecular Function: structural molecule activity (GO:0005198);;	--	[U]	Intracellular trafficking, secretion, and vesicular transport	MSP (Major sperm protein) domain	Vesicle-associated protein 1-3, N-terminally processed GN=PVA13 OS=Arabidopsis thaliana (Mouse-ear cress) PE=2 SV=1	1	--	vesicle-associated membrane protein-associated protein A [Zea mays]
c56606.graph_c1	--	--	Cellular Component: vacuole (GO:0005773);; Cellular Component: Golgi apparatus (GO:0005794);; Biological Process: response to salt stress (GO:0009651);; Cellular Component: integral component of membrane (GO:0016021);; Biological Process: vesicle-mediated transport (GO:0016192);;	K08515|1.17614e-74|zma:100283494|vesicle-associated membrane protein 714; K08515 vesicle-associated membrane protein 7 (A)	[U]	Intracellular trafficking, secretion, and vesicular transport	Synaptobrevin;; ABC transporter transmembrane region;; Regulated-SNARE-like domain	Vesicle-associated membrane protein 714 GN=VAMP714 OS=Arabidopsis thaliana (Mouse-ear cress) PE=1 SV=1	1	--	vesicle-associated membrane protein 714 [Zea mays]
c64818.graph_c0	--	--	Cellular Component: plasma membrane (GO:0005886);; Biological Process: protein targeting to vacuole (GO:0006623);; Biological Process: membrane fusion (GO:0006944);; Biological Process: vesicle-mediated transport (GO:0016192);;	K08493|5.25278e-85|sbi:SORBI_03g025490|SORBIDRAFT_03g025490, Sb03g025490; hypothetical protein; K08493 vesicle transport through interaction with t-SNAREs 1 (A)	[U]	Intracellular trafficking, secretion, and vesicular transport	Snare region anchored in the vesicle membrane C-terminus;; Vesicle transport v-SNARE protein N-terminus;; Vesicle transport v-SNARE protein N-terminus	Vesicle transport v-SNARE 13 GN=VTI13 OS=Arabidopsis thaliana (Mouse-ear cress) PE=2 SV=1	1	--	Vesicle transport v-SNARE family protein [Saccharum hybrid cultivar R570]
c66111.graph_c0	--	--	--	--	[R]	General function prediction only	PPR repeat;; Pentatricopeptide repeat domain;; PPR repeat family;; PPR repeat;; DYW family of nucleic acid deaminases;; PPR repeat;; PPR repeat family;; Pentatricopeptide repeat domain;; PPR repeat	Pentatricopeptide repeat-containing protein At5g08305 GN=PCMP-E105 OS=Arabidopsis thaliana (Mouse-ear cress) PE=2 SV=1	21	--	vegetative storage protein [Zea mays]
c76591.graph_c0	[C]	Energy production and conversion	Molecular Function: ATP binding (GO:0005524);; Cellular Component: vacuolar membrane (GO:0005774);; Cellular Component: Golgi apparatus (GO:0005794);; Cellular Component: cytosol (GO:0005829);; Cellular Component: plasma membrane (GO:0005886);; Cellular Component: chloroplast (GO:0009507);; Biological Process: ATP hydrolysis coupled proton transport (GO:0015991);; Molecular Function: hydrolase ac…	K02147|3.59985e-121|fve:101293058|V-type proton ATPase subunit B2-like; K02147 V-type H+-transporting ATPase subunit B (A)	[C]	Energy production and conversion	ATP synthase alpha/beta family, nucleotide-binding domain;; ATP synthase alpha/beta chain, C terminal domain	V-type proton ATPase subunit B3 GN=VHA-B3 OS=Arabidopsis thaliana (Mouse-ear cress) PE=1 SV=1	1	--	vacuolar-type H+-ATPase subunit B3 (VHA-B3) [Arabidopsis thaliana]
c58523.graph_c0	--	--	--	--	--	--	--	Vacuolar-sorting receptor 2 (Precursor) GN=T9D9.10 OS=Arabidopsis thaliana (Mouse-ear cress) PE=2 SV=1	8	--	Vacuolar-sorting receptor 1 [Triticum urartu]
c89120.graph_c0	[O]	Posttranslational modification, protein turnover, chaperones	Molecular Function: serine-type endopeptidase activity (GO:0004252);; Biological Process: proteolysis (GO:0006508);; Molecular Function: identical protein binding (GO:0042802);; Biological Process: negative regulation of catalytic activity (GO:0043086);;	--	[O]	Posttranslational modification, protein turnover, chaperones	Subtilase family	--	35	--	vacuolar serine protease, partial [Cladosporium cladosporioides]
c90074.graph_c0	[O]	Posttranslational modification, protein turnover, chaperones	Molecular Function: serine-type endopeptidase activity (GO:0004252);; Biological Process: proteolysis (GO:0006508);; Molecular Function: identical protein binding (GO:0042802);; Biological Process: negative regulation of catalytic activity (GO:0043086);;	--	[O]	Posttranslational modification, protein turnover, chaperones	Peptidase inhibitor I9	--	35	--	vacuolar serine protease [Sphaerulina musiva SO2202]
c91879.graph_c0	[O]	Posttranslational modification, protein turnover, chaperones	Biological Process: metabolic process (GO:0008152);; Molecular Function: serine-type peptidase activity (GO:0008236);;	--	[O]	Posttranslational modification, protein turnover, chaperones	Subtilase family	--	35	--	vacuolar serine protease [Rhodotorula mucilaginosa]
c70958.graph_c0	--	--	Molecular Function: inorganic diphosphatase activity (GO:0004427);; Molecular Function: hydrogen-translocating pyrophosphatase activity (GO:0009678);; Biological Process: proton transport (GO:0015992);; Cellular Component: membrane (GO:0016020);; Cellular Component: cytoplasmic membrane-bounded vesicle (GO:0016023);;	K01507|0|sbi:SORBI_04g005710|SORBIDRAFT_04g005710, Sb04g005710; hypothetical protein; K01507 inorganic pyrophosphatase [EC:3.6.1.1] (A)	--	--	Inorganic H+ pyrophosphatase;; Inorganic H+ pyrophosphatase	Pyrophosphate-energized vacuolar membrane proton pump OS=Vigna radiata var. radiata (Mung bean) PE=1 SV=4	47	--	vacuolar proton-pyrophosphatase [Potamogeton distinctus]
c49462.graph_c0	--	--	Molecular Function: inorganic diphosphatase activity (GO:0004427);; Cellular Component: mitochondrion (GO:0005739);; Cellular Component: Golgi apparatus (GO:0005794);; Cellular Component: plasma membrane (GO:0005886);; Biological Process: response to water deprivation (GO:0009414);; Biological Process: response to salt stress (GO:0009651);; Molecular Function: hydrogen-translocating pyrophosphata…	--	--	--	--	--	1	--	vacuolar proton pyrophosphatase [Saccharum hybrid cultivar R570]
c58863.graph_c0	--	--	Molecular Function: nucleic acid binding (GO:0003676);;	K12200|6.21148e-154|zma:100285833|vacuolar protein-sorting protein bro1; K12200 programmed cell death 6-interacting protein (A)	[R]	General function prediction only	BRO1-like domain	--	1	--	vacuolar protein-sorting protein bro1 [Zea mays]
c86877.graph_c0	--	--	--	K18466|6.06748e-31|bdi:100829932|vacuolar protein sorting-associated protein 26A-like; K18466 vacuolar protein sorting-associated protein 26 (A)	[U]	Intracellular trafficking, secretion, and vesicular transport	Vacuolar protein sorting-associated protein 26	Vacuolar protein sorting-associated protein 26B GN=VPS26B OS=Arabidopsis thaliana (Mouse-ear cress) PE=2 SV=2	1	--	vacuolar protein sorting-associated protein 26B-like [Mortierella verticillata NRRL 6337]
c81385.graph_c0	--	--	Biological Process: vacuolar transport (GO:0007034);; Cellular Component: retromer complex (GO:0030904);;	K18466|6.92886e-19|pvu:PHAVU_005G013000g|hypothetical protein; K18466 vacuolar protein sorting-associated protein 26 (A)	[U]	Intracellular trafficking, secretion, and vesicular transport	Vacuolar protein sorting-associated protein 26	Vacuolar protein sorting-associated protein 26B GN=VPS26B OS=Arabidopsis thaliana (Mouse-ear cress) PE=2 SV=2	1	--	Vacuolar protein sorting-associated protein 26B-A [Wallemia ichthyophaga EXF-994]
c66049.graph_c0	--	--	Cellular Component: Golgi membrane (GO:0000139);; Biological Process: pollen tube growth (GO:0009860);; Biological Process: sexual reproduction (GO:0019953);;	--	[UZ]	--	Vps52 / Sac2 family;; Vps52 / Sac2 family;; Vps52 / Sac2 family	Vacuolar protein sorting-associated protein 52 A GN=F3I17.8 OS=Arabidopsis thaliana (Mouse-ear cress) PE=1 SV=1	58	--	vacuolar protein sorting-associated protein [Saccharum hybrid cultivar R570]
c65685.graph_c1	--	--	Cellular Component: multivesicular body (GO:0005771);; Biological Process: vacuolar transport (GO:0007034);; Cellular Component: retromer complex (GO:0030904);;	K18466|1.16604e-171|zma:100282332|vpsh26; vacuolar protein sorting homolog26; K18466 vacuolar protein sorting-associated protein 26 (A)	[U]	Intracellular trafficking, secretion, and vesicular transport	Vacuolar protein sorting-associated protein 26	Vacuolar protein sorting-associated protein 26A GN=VPS26A OS=Arabidopsis thaliana (Mouse-ear cress) PE=2 SV=1	1	--	vacuolar protein sorting homolog26 [Zea mays]
c52452.graph_c1	--	--	Cellular Component: integral component of membrane (GO:0016021);; Molecular Function: substrate-specific transmembrane transporter activity (GO:0022891);; Biological Process: transmembrane transport (GO:0055085);;	--	--	--	--	--	1	--	vacuolar monosaccharide symporter 1 [Saccharum hybrid cultivar Q117]
c52452.graph_c0	[GEPR]	--	Biological Process: carbohydrate transport (GO:0008643);; Cellular Component: integral component of membrane (GO:0016021);; Cellular Component: cytoplasmic membrane-bounded vesicle (GO:0016023);; Molecular Function: substrate-specific transmembrane transporter activity (GO:0022891);; Biological Process: transmembrane transport (GO:0055085);;	--	[R]	General function prediction only	Sugar (and other) transporter;; Major Facilitator Superfamily;; MFS/sugar transport protein;; Protein of unknown function (DUF1228)	Sugar transporter ERD6-like 16 GN=At5g18840 OS=Arabidopsis thaliana (Mouse-ear cress) PE=2 SV=2	1	--	vacuolar monosaccharide symporter 1 [Saccharum hybrid cultivar Q117]
c55894.graph_c0	[C]	Energy production and conversion	Cellular Component: vacuolar proton-transporting V-type ATPase, V1 domain (GO:0000221);; Cellular Component: plant-type vacuole (GO:0000325);; Biological Process: cell morphogenesis (GO:0000902);; Cellular Component: Golgi apparatus (GO:0005794);; Cellular Component: plasma membrane (GO:0005886);; Biological Process: protein glycosylation (GO:0006486);; Biological Process: protein targeting to va…	K02144|0|zma:100280574|vacuolar ATPase subunit H protein; K02144 V-type H+-transporting ATPase subunit H (A)	[C]	Energy production and conversion	V-ATPase subunit H;; V-ATPase subunit H	Probable V-type proton ATPase subunit H OS=Oryza sativa subsp. japonica (Rice) PE=2 SV=1	1	--	vacuolar ATPase subunit H protein [Zea mays]
c55382.graph_c0	--	--	Cellular Component: plasma membrane (GO:0005886);; Biological Process: proton transport (GO:0015992);; Cellular Component: vacuolar proton-transporting V-type ATPase complex (GO:0016471);; Molecular Function: hydrolase activity, acting on acid anhydrides, catalyzing transmembrane movement of substances (GO:0016820);;	K02152|1.35988e-31|zma:100282544|vacuolar ATP synthase subunit G; K02152 V-type H+-transporting ATPase subunit G (A)	[C]	Energy production and conversion	Vacuolar (H+)-ATPase G subunit	V-type proton ATPase subunit G 1 GN=VATG1 OS=Nicotiana tabacum (Common tobacco) PE=1 SV=1	1	--	vacuolar ATP synthase subunit G [Zea mays]
c63472.graph_c0	[C]	Energy production and conversion	Cellular Component: plasma membrane (GO:0005886);; Biological Process: Golgi organization (GO:0007030);; Biological Process: response to cold (GO:0009409);; Biological Process: response to salt stress (GO:0009651);; Cellular Component: plant-type vacuole membrane (GO:0009705);; Biological Process: plant-type cell wall biogenesis (GO:0009832);; Biological Process: ATP hydrolysis coupled proton tra…	K02150|2.71596e-104|sbi:SORBI_03g030060|SORBIDRAFT_03g030060, Sb03g030060; hypothetical protein; K02150 V-type H+-transporting ATPase subunit E (A)	[C]	Energy production and conversion	ATP synthase (E/31 kDa) subunit	V-type proton ATPase subunit E GN=VATE OS=Citrus limon (Lemon) PE=2 SV=1	1	--	vacuolar ATP synthase subunit E [Zea mays]
c1398.graph_c0	[C]	Energy production and conversion	--	--	[C]	Energy production and conversion	ATP synthase (E/31 kDa) subunit	--	1	--	vacuolar ATP synthase subunit E [Beauveria bassiana ARSEF 2860]
c92900.graph_c0	[C]	Energy production and conversion	Molecular Function: ATP binding (GO:0005524);; Biological Process: ATP hydrolysis coupled proton transport (GO:0015991);; Molecular Function: hydrolase activity, acting on acid anhydrides, catalyzing transmembrane movement of substances (GO:0016820);; Cellular Component: proton-transporting V-type ATPase, V1 domain (GO:0033180);; Biological Process: ATP metabolic process (GO:0046034);;	K02147|4.77238e-45|gsl:Gasu_38850|V-type H+-transporting ATPase subunit b (EC:3.6.3.14); K02147 V-type H+-transporting ATPase subunit B (A)	[C]	Energy production and conversion	ATP synthase alpha/beta family, beta-barrel domain	V-type proton ATPase subunit B OS=Cyanidium caldarium PE=3 SV=1	8	--	vacuolar ATP synthase subunit B [Cyanophora paradoxa]
c51910.graph_c0	--	--	Molecular Function: inorganic diphosphatase activity (GO:0004427);; Cellular Component: vacuolar membrane (GO:0005774);; Molecular Function: hydrogen-translocating pyrophosphatase activity (GO:0009678);; Biological Process: proton transport (GO:0015992);; Cellular Component: integral component of membrane (GO:0016021);; Cellular Component: cytoplasmic membrane-bounded vesicle (GO:0016023);;	K01507|0|zma:101027208|uncharacterized LOC101027208; K01507 inorganic pyrophosphatase [EC:3.6.1.1] (A)	--	--	Inorganic H+ pyrophosphatase	Pyrophosphate-energized vacuolar membrane proton pump OS=Hordeum vulgare (Barley) PE=2 SV=2	1	--	vaculor H+-pyrophosphatase [Sorghum bicolor]
c40287.graph_c0	[T]	Signal transduction mechanisms	--	K05527|6.44409e-67|zma:100285464|UV-induced protein uvi31; K05527 BolA protein (A)	[T]	Signal transduction mechanisms	BolA-like protein	SufE-like protein, chloroplastic (Precursor) GN=M3E9.70 OS=Arabidopsis thaliana (Mouse-ear cress) PE=1 SV=2	1	--	UV-induced protein uvi31 [Zea mays]
c92462.graph_c0	[O]	Posttranslational modification, protein turnover, chaperones	Biological Process: primary metabolic process (GO:0044238);; Biological Process: cellular macromolecule metabolic process (GO:0044260);;	K10839|4.18312e-11|bpg:Bathy11g01940|hypothetical protein; K10839 UV excision repair protein RAD23 (A)	[L]	Replication, recombination and repair	XPC-binding domain	Ubiquitin receptor RAD23b GN=F20B17.8 OS=Arabidopsis thaliana (Mouse-ear cress) PE=1 SV=3	1	--	UV excision repair protein RAD23 [Phytophthora infestans T30-4]
c88902.graph_c0	[O]	Posttranslational modification, protein turnover, chaperones	Molecular Function: damaged DNA binding (GO:0003684);; Cellular Component: nucleus (GO:0005634);; Biological Process: nucleotide-excision repair (GO:0006289);; Biological Process: proteasome-mediated ubiquitin-dependent protein catabolic process (GO:0043161);;	K10839|2.05163e-16|gsl:Gasu_12640|nucleotide excision repair protein; K10839 UV excision repair protein RAD23 (A)	[L]	Replication, recombination and repair	UBA/TS-N domain	Ubiquitin receptor RAD23b GN=F20B17.8 OS=Arabidopsis thaliana (Mouse-ear cress) PE=1 SV=3	1	--	uv excision repair protein rad23 [Lichtheimia corymbifera JMRC:FSU:9682]
c15340.graph_c0	[O]	Posttranslational modification, protein turnover, chaperones	Biological Process: primary metabolic process (GO:0044238);; Biological Process: cellular macromolecule metabolic process (GO:0044260);;	K10839|8.126e-10|ppp:PHYPADRAFT_55030|hypothetical protein; K10839 UV excision repair protein RAD23 (A)	[L]	Replication, recombination and repair	UBA/TS-N domain	Ubiquitin receptor RAD23b GN=F20B17.8 OS=Arabidopsis thaliana (Mouse-ear cress) PE=1 SV=3	1	--	UV excision repair protein Rad23 [Dichomitus squalens LYAD-421 SS1]
c27993.graph_c0	[G]	Carbohydrate transport and metabolism	Molecular Function: transferase activity (GO:0016740);;	K00963|8.78752e-41|gsl:Gasu_00860|UTP--glucose-1-phosphate uridylyltransferase (EC:2.7.7.9); K00963 UTP--glucose-1-phosphate uridylyltransferase [EC:2.7.7.9] (A)	[G]	Carbohydrate transport and metabolism	UTP--glucose-1-phosphate uridylyltransferase	UTP--glucose-1-phosphate uridylyltransferase OS=Hordeum vulgare (Barley) PE=2 SV=1	1	--	UTP-glucose-1-phosphate uridylyltransferase [Trichosporon asahii var. asahii CBS 8904]
c79021.graph_c0	[G]	Carbohydrate transport and metabolism	Molecular Function: UTP:glucose-1-phosphate uridylyltransferase activity (GO:0003983);; Cellular Component: cytoplasm (GO:0005737);; Biological Process: glycogen biosynthetic process (GO:0005978);; Biological Process: trehalose biosynthetic process (GO:0005992);; Biological Process: UDP-glucose metabolic process (GO:0006011);; Biological Process: (1->6)-beta-D-glucan biosynthetic process (GO:0006…	K00963|1.34213e-63|ccp:CHC_T00009281001|UDPglucose pyrophosphorylase; K00963 UTP--glucose-1-phosphate uridylyltransferase [EC:2.7.7.9] (A)	[G]	Carbohydrate transport and metabolism	UTP--glucose-1-phosphate uridylyltransferase	UTP--glucose-1-phosphate uridylyltransferase OS=Hordeum vulgare (Barley) PE=2 SV=1	1	--	UTP glucose-1-phosphate uridylyltransferase [Rhizophagus irregularis DAOM 197198w]
c60424.graph_c0	[R]	General function prediction only	Molecular Function: Rab GTPase activator activity (GO:0005097);; Biological Process: positive regulation of Rab GTPase activity (GO:0032851);;	--	[R]	General function prediction only	Rab-GTPase-TBC domain	--	1	--	USP6 N-terminal-like protein [Zea mays]
c93262.graph_c0	[H]	Coenzyme transport and metabolism	Molecular Function: lyase activity (GO:0016829);;	K01599|3.92848e-09|mis:MICPUN_54920|HEME4; uroporphyrinogen decarboxylase chloroplast precursor; K01599 uroporphyrinogen decarboxylase [EC:4.1.1.37] (A)	[H]	Coenzyme transport and metabolism	Uroporphyrinogen decarboxylase (URO-D)	Uroporphyrinogen decarboxylase 2, chloroplastic (Precursor) GN=HEME2 OS=Arabidopsis thaliana (Mouse-ear cress) PE=2 SV=1	1	--	uroporphyrinogen decarboxylase [Rhizoctonia solani AG-1 IB]
c92945.graph_c0	--	--	--	--	[F]	Nucleotide transport and metabolism	Phosphorylase superfamily	--	1	--	uridine phosphorylase [Phytophthora parasitica P1569]
c87295.graph_c0	[F]	Nucleotide transport and metabolism	Molecular Function: orotate phosphoribosyltransferase activity (GO:0004588);; Molecular Function: orotidine-5'-phosphate decarboxylase activity (GO:0004590);; Biological Process: 'de novo' pyrimidine nucleobase biosynthetic process (GO:0006207);; Biological Process: 'de novo' UMP biosynthetic process (GO:0044205);;	K13421|1.17421e-20|mtr:MTR_3g017580|Uridine 5'-monophosphate synthase; K13421 uridine monophosphate synthetase [EC:2.4.2.10 4.1.1.23] (A)	[F]	Nucleotide transport and metabolism	Phosphoribosyl transferase domain	Orotidine 5&apos;-phosphate decarboxylase (Fragment) GN=PYR5-6 OS=Nicotiana tabacum (Common tobacco) PE=2 SV=1	1	--	Uridine 5&apos;-monophosphate synthase [Medicago truncatula]
c85714.graph_c0	--	--	Molecular Function: urate oxidase activity (GO:0004846);; Cellular Component: peroxisome (GO:0005777);; Biological Process: purine nucleobase metabolic process (GO:0006144);; Biological Process: urate catabolic process (GO:0019628);; Biological Process: oxidation-reduction process (GO:0055114);;	--	[Q]	Secondary metabolites biosynthesis, transport and catabolism	Uricase	--	1	--	uricase [Coniosporium apollinis CBS 100218]
c62589.graph_c0	--	--	Cellular Component: mitochondrial proton-transporting ATP synthase complex, coupling factor F(o) (GO:0000276);; Molecular Function: zinc ion binding (GO:0008270);; Molecular Function: hydrogen ion transmembrane transporter activity (GO:0015078);; Biological Process: ATP synthesis coupled proton transport (GO:0015986);; Cellular Component: integral component of membrane (GO:0016021);;	--	--	--	Mitochondrial ATP synthase B chain precursor (ATP-synt_B)	ATP synthase protein MI25 OS=Triticum aestivum (Wheat) PE=3 SV=1	1	--	urf209; orf25 [Sorghum bicolor]
c55828.graph_c1	--	--	Molecular Function: allantoin uptake transmembrane transporter activity (GO:0005274);; Cellular Component: plasma membrane (GO:0005886);; Cellular Component: chloroplast (GO:0009507);; Molecular Function: uracil:cation symporter activity (GO:0015505);; Biological Process: allantoin transport (GO:0015720);; Biological Process: uracil transport (GO:0015857);; Cellular Component: cytoplasmic membran…	--	--	--	Ureide permease	Ureide permease 3 GN=UPS3 OS=Arabidopsis thaliana (Mouse-ear cress) PE=2 SV=2	1	--	ureide permease 2 [Zea mays]
c53789.graph_c0	--	--	Molecular Function: phosphoserine phosphatase activity (GO:0004647);; Molecular Function: allantoin uptake transmembrane transporter activity (GO:0005274);; Cellular Component: plasma membrane (GO:0005886);; Biological Process: L-serine biosynthetic process (GO:0006564);; Cellular Component: chloroplast (GO:0009507);; Molecular Function: uracil:cation symporter activity (GO:0015505);; Biological …	--	--	--	Ureide permease;; Sugar transport protein	Ureide permease 2 GN=UPS2 OS=Arabidopsis thaliana (Mouse-ear cress) PE=2 SV=2	1	--	ureide permease 2 [Zea mays]
c59501.graph_c1	[Q]	Secondary metabolites biosynthesis, transport and catabolism	Molecular Function: urate oxidase activity (GO:0004846);; Cellular Component: mitochondrion (GO:0005739);; Cellular Component: peroxisome (GO:0005777);; Biological Process: purine nucleobase metabolic process (GO:0006144);; Biological Process: fatty acid beta-oxidation (GO:0006635);; Biological Process: urate catabolic process (GO:0019628);;	K00365|1.86135e-118|zma:100274529|uricase (EC:1.7.3.3); K00365 urate oxidase [EC:1.7.3.3] (A)	[Q]	Secondary metabolites biosynthesis, transport and catabolism	Uricase;; Uricase	Uricase-2 isozyme 1 OS=Glycine max (Soybean) PE=1 SV=2	1	--	urate oxidase [Saccharum officinarum]
c90474.graph_c0	--	--	--	--	[S]	Function unknown	--	--	1	--	UPF0041-domain-containing protein [Gloeophyllum trabeum ATCC 11539]
c820.graph_c0	--	--	--	--	[AR]	--	KH domain;; KH domain	--	1	--	unnamed protein product, partial [Pneumocystis jirovecii]
c32830.graph_c2	[C]	Energy production and conversion	Molecular Function: ATP binding (GO:0005524);; Biological Process: ATP synthesis coupled proton transport (GO:0015986);; Biological Process: ATP hydrolysis coupled proton transport (GO:0015991);; Cellular Component: proton-transporting ATP synthase complex, catalytic core F(1) (GO:0045261);; Molecular Function: proton-transporting ATP synthase activity, rotational mechanism (GO:0046933);;	K02112|2.53085e-48|csv:101207790|ATP synthase subunit beta, chloroplastic-like; K02112 F-type H+-transporting ATPase subunit beta [EC:3.6.3.14] (A)	[C]	Energy production and conversion	ATP synthase alpha/beta family, nucleotide-binding domain	ATP synthase subunit beta, mitochondrial (Precursor) GN=ATPB OS=Zea mays (Maize) PE=1 SV=1	1	--	unnamed protein product, partial [Pneumocystis jirovecii]
c11263.graph_c1	[C]	Energy production and conversion	Molecular Function: aconitate hydratase activity (GO:0003994);; Biological Process: tricarboxylic acid cycle (GO:0006099);; Molecular Function: 4 iron, 4 sulfur cluster binding (GO:0051539);;	K01681|1.57155e-23|cme:CYME_CMT561C|aconitate hydratase; K01681 aconitate hydratase [EC:4.2.1.3] (A)	[CE]	--	--	Aconitate hydratase, mitochondrial (Precursor) OS=Gracilaria gracilis (Red alga) PE=3 SV=1	1	--	unnamed protein product, partial [Pneumocystis jirovecii]
c14727.graph_c0	--	--	--	K03039|1.16915e-22|mus:103983844|26S proteasome non-ATPase regulatory subunit 13 homolog B-like; K03039 26S proteasome regulatory subunit N9 (A)	[O]	Posttranslational modification, protein turnover, chaperones	PCI domain	26S proteasome non-ATPase regulatory subunit 13 homolog B GN=RPN9B OS=Arabidopsis thaliana (Mouse-ear cress) PE=1 SV=1	1	--	unnamed protein product, partial [Pneumocystis jirovecii]
c44057.graph_c0	--	--	Molecular Function: DNA binding (GO:0003677);; Biological Process: DNA recombination (GO:0006310);; Cellular Component: plastid (GO:0009536);; Biological Process: transposition (GO:0032196);; Molecular Function: protein dimerization activity (GO:0046983);;	--	--	--	Domain of unknown function (DUF4413)	Putative AC transposase OS=Zea mays (Maize) PE=2 SV=2	213	--	unnamed protein product [Zea mays]
c23498.graph_c1	[U]	Intracellular trafficking, secretion, and vesicular transport	Biological Process: protein transport (GO:0015031);; Cellular Component: membrane (GO:0016020);; Cellular Component: cytoplasmic membrane-bounded vesicle (GO:0016023);;	K10956|6.21718e-34|mdm:103446513|protein transport protein Sec61 subunit alpha-like; K10956 protein transport protein SEC61 subunit alpha (A)	[UO]	--	--	Protein transport protein Sec61 subunit alpha OS=Pyrenomonas salina PE=2 SV=1	1	--	unnamed protein product [Vitis vinifera]
c42127.graph_c0	--	--	--	--	--	--	NYN domain	L-arabinokinase OS=Arabidopsis thaliana (Mouse-ear cress) PE=1 SV=1	1	--	unnamed protein product [Vitis vinifera]
c50713.graph_c0	--	--	--	K08912|1.76014e-12|gmx:100796326|chlorophyll a-b binding protein of LHCII type 1-like; K08912 light-harvesting complex II chlorophyll a/b binding protein 1 (A)	--	--	--	Chlorophyll a-b binding protein 1D (Fragment) GN=CAB1D OS=Solanum lycopersicum (Tomato) PE=3 SV=1	--	--	unnamed protein product [Vitis vinifera]
c73717.graph_c0	[J]	Translation, ribosomal structure and biogenesis	Molecular Function: structural constituent of ribosome (GO:0003735);; Cellular Component: nucleus (GO:0005634);; Cellular Component: plasma membrane (GO:0005886);; Biological Process: translational elongation (GO:0006414);; Cellular Component: cytosolic ribosome (GO:0022626);;	K02942|1.98814e-13|vvi:100853764|	[J]	Translation, ribosomal structure and biogenesis	60s Acidic ribosomal protein	60S acidic ribosomal protein P1 GN=RPP1A OS=Zea mays (Maize) PE=1 SV=1	1	--	unnamed protein product [Vitis vinifera]
c72163.graph_c0	--	--	Molecular Function: GTPase activity (GO:0003924);; Molecular Function: structural constituent of cytoskeleton (GO:0005200);; Molecular Function: GTP binding (GO:0005525);; Cellular Component: microtubule (GO:0005874);; Cellular Component: plasma membrane (GO:0005886);; Biological Process: GTP catabolic process (GO:0006184);; Biological Process: microtubule-based process (GO:0007017);; Biological …	K07375|4.06235e-12|zma:100382727|uncharacterized LOC100382727; K07375 tubulin beta (A)	[Z]	Cytoskeleton	Tubulin/FtsZ family, GTPase domain	Tubulin beta-7 chain GN=TUBB7 OS=Zea mays (Maize) PE=1 SV=1	1	--	unnamed protein product [Vitis vinifera]
c67293.graph_c0	[B]	Chromatin structure and dynamics	Cellular Component: nucleosome (GO:0000786);; Molecular Function: DNA binding (GO:0003677);; Cellular Component: nucleus (GO:0005634);; Biological Process: glucose catabolic process (GO:0006007);; Biological Process: nucleosome assembly (GO:0006334);; Biological Process: protein targeting (GO:0006605);; Molecular Function: protein heterodimerization activity (GO:0046982);;	K11253|2.82471e-86|pvu:PHAVU_001G253800g|hypothetical protein; K11253 histone H3 (A)	[B]	Chromatin structure and dynamics	Core histone H2A/H2B/H3/H4	Histone H3.3 OS=Vitis vinifera (Grape) PE=2 SV=3	1	--	unnamed protein product [Vitis vinifera]
c12050.graph_c0	[J]	Translation, ribosomal structure and biogenesis	Molecular Function: structural constituent of ribosome (GO:0003735);; Cellular Component: ribosome (GO:0005840);; Biological Process: translation (GO:0006412);;	K02924|5.06662e-23|rcu:RCOM_0701310|ribosomal protein L39e, putative; K02924 large subunit ribosomal protein L39e (A)	[J]	Translation, ribosomal structure and biogenesis	Ribosomal L39 protein	60S ribosomal protein L39-3 OS=Oryza sativa subsp. japonica (Rice) PE=3 SV=1	1	--	unnamed protein product [Vitis vinifera]
c45230.graph_c1	--	--	--	--	[GM]	--	--	UDP-glucuronic acid decarboxylase 2 GN=F26K9_260 OS=Arabidopsis thaliana (Mouse-ear cress) PE=1 SV=1	--	--	unnamed protein product [Vitis vinifera]
c1271.graph_c0	[J]	Translation, ribosomal structure and biogenesis	Biological Process: RNA methylation (GO:0001510);; Molecular Function: structural constituent of ribosome (GO:0003735);; Cellular Component: nucleolus (GO:0005730);; Cellular Component: vacuole (GO:0005773);; Cellular Component: Golgi apparatus (GO:0005794);; Biological Process: translation (GO:0006412);; Molecular Function: zinc ion binding (GO:0008270);; Biological Process: response to cold (GO…	K02870|1.05363e-29|aly:ARALYDRAFT_902854|60S ribosomal protein L12; K02870 large subunit ribosomal protein L12e (A)	[J]	Translation, ribosomal structure and biogenesis	Ribosomal protein L11, RNA binding domain	60S ribosomal protein L12-1 GN=RPL12A OS=Arabidopsis thaliana (Mouse-ear cress) PE=2 SV=2	1	--	unnamed protein product [Vitis vinifera]
c77936.graph_c0	--	--	--	--	--	--	--	--	14	--	unnamed protein product [Triticum aestivum]
c80942.graph_c0	--	--	Cellular Component: membrane (GO:0016020);;	--	--	--	Protein of unknown function, DUF594	--	1	--	unnamed protein product [Triticum aestivum]
c33936.graph_c0	[R]	General function prediction only	Molecular Function: protein kinase activity (GO:0004672);; Cellular Component: cytosol (GO:0005829);; Biological Process: gluconeogenesis (GO:0006094);; Biological Process: cytoskeleton organization (GO:0007010);; Biological Process: proteasomal protein catabolic process (GO:0010498);; Cellular Component: membrane coat (GO:0030117);;	K17302|1.00452e-34|bdi:100845829|uncharacterized LOC100845829; K17302 coatomer, subunit beta' (A)	[U]	Intracellular trafficking, secretion, and vesicular transport	--	Coatomer subunit beta&apos;-3 GN=At3g15980 OS=Arabidopsis thaliana (Mouse-ear cress) PE=2 SV=1	2	--	unnamed protein product [Triticum aestivum]
c90433.graph_c0	--	--	--	--	--	--	Plant mobile domain	--	--	--	unnamed protein product [Triticum aestivum]
c57994.graph_c0	--	--	Cellular Component: cytoplasmic membrane-bounded vesicle (GO:0016023);; Molecular Function: metal ion binding (GO:0046872);;	K16282|1.8602e-32|bdi:100823364|E3 ubiquitin-protein ligase EL5-like; K16282 E3 ubiquitin-protein ligase RHA2 [EC:6.3.2.19] (A)	[O]	Posttranslational modification, protein turnover, chaperones	Ring finger domain;; Zinc finger, C3HC4 type (RING finger);; Zinc finger, C3HC4 type (RING finger);; Anaphase-promoting complex subunit 11 RING-H2 finger	Probable E3 ubiquitin-protein ligase RHA2B GN=RHA2B OS=Arabidopsis thaliana (Mouse-ear cress) PE=1 SV=2	1	--	unnamed protein product [Triticum aestivum]
c69026.graph_c0	--	--	--	K10523|1.40065e-94|bdi:100834622|BTB/POZ and MATH domain-containing protein 2-like; K10523 speckle-type POZ protein (A)	[DR]	--	BTB/POZ domain	BTB/POZ and MATH domain-containing protein 1 GN=BPM1 OS=Arabidopsis thaliana (Mouse-ear cress) PE=1 SV=1	5	--	unnamed protein product [Triticum aestivum]
c76895.graph_c0	--	--	--	--	--	--	von Willebrand factor type A domain;; von Willebrand factor type A domain;; von Willebrand factor type A domain	--	1	--	unnamed protein product [Triticum aestivum]
c39170.graph_c0	--	--	--	K17302|1.67828e-07|vvi:100247411|coatomer subunit beta'-1-like; K17302 coatomer, subunit beta' (A)	[U]	Intracellular trafficking, secretion, and vesicular transport	WD domain, G-beta repeat	Coatomer subunit beta&apos;-2 GN=At1g52360 OS=Arabidopsis thaliana (Mouse-ear cress) PE=2 SV=1	1	--	unnamed protein product [Triticum aestivum]
c42229.graph_c1	--	--	--	--	--	--	--	--	128	--	unnamed protein product [Triticum aestivum]
c78272.graph_c0	--	--	--	--	--	--	--	--	1	--	unnamed protein product [Triticum aestivum]
c63746.graph_c2	--	--	--	--	--	--	--	--	1	--	unnamed protein product [Triticum aestivum]
c69405.graph_c1	--	--	--	--	--	--	--	--	1	--	unnamed protein product [Triticum aestivum]
c53934.graph_c1	--	--	--	--	[T]	Signal transduction mechanisms	--	Inactive disease susceptibility protein LOV1 GN=LOV1 OS=Arabidopsis thaliana (Mouse-ear cress) PE=3 SV=1	58	--	unnamed protein product [Triticum aestivum]
c35214.graph_c0	[RTKL]	--	Molecular Function: nucleotide binding (GO:0000166);; Molecular Function: protein kinase activity (GO:0004672);;	--	--	--	Protein kinase domain;; Protein tyrosine kinase	G-type lectin S-receptor-like serine/threonine-protein kinase At1g11305 (Precursor) GN=At1g11305 OS=Arabidopsis thaliana (Mouse-ear cress) PE=3 SV=1	--	--	unnamed protein product [Triticum aestivum]
c14312.graph_c0	--	--	--	--	--	--	--	--	14	--	unnamed protein product [Triticum aestivum]
c56895.graph_c1	--	--	--	--	--	--	Dirigent-like protein	--	--	--	unnamed protein product [Triticum aestivum]
c75627.graph_c0	--	--	Molecular Function: ATP binding (GO:0005524);; Biological Process: ATP catabolic process (GO:0006200);; Cellular Component: integral component of membrane (GO:0016021);; Molecular Function: ATPase activity, coupled to transmembrane movement of substances (GO:0042626);; Biological Process: transmembrane transport (GO:0055085);;	K05658|2.35202e-12|bdi:100829597|ABC transporter B family member 4-like; K05658 ATP-binding cassette, subfamily B (MDR/TAP), member 1 [EC:3.6.3.44] (A)	[Q]	Secondary metabolites biosynthesis, transport and catabolism	--	ABC transporter B family member 7 GN=K11I1.13 OS=Arabidopsis thaliana (Mouse-ear cress) PE=3 SV=1	1	--	unnamed protein product [Triticum aestivum]
c85889.graph_c0	--	--	--	--	--	--	--	--	15	--	unnamed protein product [Triticum aestivum]
c57940.graph_c0	--	--	Cellular Component: cell part (GO:0044464);;	K03152|9.47926e-10|zma:100191819|uncharacterized LOC100191819; K03152 4-methyl-5(b-hydroxyethyl)-thiazole monophosphate biosynthesis (A)	--	--	--	--	1	--	unnamed protein product [Triticum aestivum]
c30772.graph_c0	--	--	--	--	[R]	General function prediction only	--	Pentatricopeptide repeat-containing protein At4g30700 GN=T10C21.50 OS=Arabidopsis thaliana (Mouse-ear cress) PE=2 SV=1	1	--	unnamed protein product [Triticum aestivum]
c57728.graph_c0	[RTKL]	--	Molecular Function: nucleotide binding (GO:0000166);; Molecular Function: protein kinase activity (GO:0004672);; Cellular Component: cytoplasmic membrane-bounded vesicle (GO:0016023);; Biological Process: phosphorylation (GO:0016310);;	--	--	--	Protein kinase domain;; Protein tyrosine kinase;; D-mannose binding lectin	G-type lectin S-receptor-like serine/threonine-protein kinase RLK1 (Precursor) GN=RLK1 OS=Arabidopsis thaliana (Mouse-ear cress) PE=2 SV=2	23	--	unnamed protein product [Triticum aestivum]
c49040.graph_c0	--	--	--	K08770|2.70711e-87|sita:101779400|polyubiquitin-C-like; K08770 ubiquitin C (A)	[OR]	--	Ubiquitin family;; Ubiquitin-2 like Rad60 SUMO-like	NEDD8-like protein RUB2 (Precursor) GN=T20F21.24 OS=Arabidopsis thaliana (Mouse-ear cress) PE=1 SV=3	1	--	unnamed protein product [Triticum aestivum]
c74970.graph_c0	--	--	Cellular Component: cytoplasmic membrane-bounded vesicle (GO:0016023);;	K16297|0|bdi:100821361|serine carboxypeptidase-like 34; K16297 serine carboxypeptidase-like clade II [EC:3.4.16.-] (A)	[OE]	--	Serine carboxypeptidase	Serine carboxypeptidase-like 34 (Precursor) GN=SCPL34 OS=Arabidopsis thaliana (Mouse-ear cress) PE=2 SV=2	21	--	unnamed protein product [Triticum aestivum]
c78072.graph_c0	--	--	--	--	--	--	FBD	--	8	--	unnamed protein product [Triticum aestivum]
c90036.graph_c0	--	--	--	--	--	--	--	--	8	--	unnamed protein product [Triticum aestivum]
c56521.graph_c1	--	--	--	--	--	--	--	Amino-acid permease BAT1 homolog GN=OsJ_02547 OS=Oryza sativa subsp. japonica (Rice) PE=2 SV=1	--	--	unnamed protein product [Triticum aestivum]
c66683.graph_c0	[R]	General function prediction only	Molecular Function: nucleotide binding (GO:0000166);; Molecular Function: protein kinase activity (GO:0004672);;	K17302|1.02842e-102|sita:101766045|uncharacterized LOC101766045; K17302 coatomer, subunit beta' (A)	[U]	Intracellular trafficking, secretion, and vesicular transport	Protein kinase domain;; Protein tyrosine kinase;; WD domain, G-beta repeat;; Protein tyrosine kinase;; Protein kinase domain	Coatomer subunit beta&apos;-2 GN=At1g52360 OS=Arabidopsis thaliana (Mouse-ear cress) PE=2 SV=1	2	--	unnamed protein product [Triticum aestivum]
c52258.graph_c2	[R]	General function prediction only	--	--	[R]	General function prediction only	Ankyrin repeats (3 copies);; Ankyrin repeat;; Ankyrin repeat;; Ankyrin repeats (many copies);; Ankyrin repeats (many copies);; TPR repeat;; Tetratricopeptide repeat;; Tetratricopeptide repeat	Hsp70-Hsp90 organizing protein GN=HOP OS=Triticum aestivum (Wheat) PE=1 SV=1	1	--	unnamed protein product [Triticum aestivum]
c53859.graph_c0	--	--	--	--	--	--	Plant mobile domain	--	5	--	unnamed protein product [Triticum aestivum]
c39186.graph_c0	[R]	General function prediction only	--	K17302|7.24114e-78|bdi:100831776|uncharacterized LOC100831776; K17302 coatomer, subunit beta' (A)	[U]	Intracellular trafficking, secretion, and vesicular transport	WD domain, G-beta repeat;; Nucleoporin Nup120/160	Putative coatomer subunit beta&apos;-3 GN=OJ1006_A02.22 OS=Oryza sativa subsp. japonica (Rice) PE=3 SV=2	2	--	unnamed protein product [Triticum aestivum]
c49005.graph_c2	--	--	Cellular Component: plastid (GO:0009536);;	--	[T]	Signal transduction mechanisms	Leucine Rich repeats (2 copies)	Probable disease resistance protein At1g58390 GN=At1g58390 OS=Arabidopsis thaliana (Mouse-ear cress) PE=2 SV=4	57	--	unnamed protein product [Triticum aestivum]
c58014.graph_c0	--	--	Cellular Component: plastid (GO:0009536);;	--	[J]	Translation, ribosomal structure and biogenesis	Protein of unknown function (DUF1618)	Eukaryotic initiation factor 4A-3 GN=OJ1008_C03.10 OS=Oryza sativa subsp. japonica (Rice) PE=2 SV=1	4	--	unnamed protein product [Triticum aestivum]
c58014.graph_c4	--	--	--	--	--	--	--	--	4	--	unnamed protein product [Triticum aestivum]
c53849.graph_c0	--	--	Cellular Component: nucleus (GO:0005634);; Cellular Component: plastid (GO:0009536);; Biological Process: primary metabolic process (GO:0044238);; Biological Process: cellular macromolecule metabolic process (GO:0044260);;	--	[OT]	--	JAB1/Mov34/MPN/PAD-1 ubiquitin protease	COP9 signalosome complex subunit 6a GN=CSN6A OS=Arabidopsis thaliana (Mouse-ear cress) PE=1 SV=2	10	--	unnamed protein product [Triticum aestivum]
c53934.graph_c0	[RTKL]	--	--	--	[U]	Intracellular trafficking, secretion, and vesicular transport	Protein kinase domain;; Protein tyrosine kinase;; MSP (Major sperm protein) domain	Vesicle-associated protein 1-2, N-terminally processed GN=T14P1.5 OS=Arabidopsis thaliana (Mouse-ear cress) PE=1 SV=1	124	--	unnamed protein product [Triticum aestivum]
c14145.graph_c0	--	--	--	K14565|4.36757e-10|dosa:Os02t0511800-01|Os02g0511800; NOP5, N-terminal domain containing protein.; K14565 nucleolar protein 58 (A)	--	--	--	--	65	--	unnamed protein product [Triticum aestivum]
c40201.graph_c0	--	--	Molecular Function: nucleotide binding (GO:0000166);; Molecular Function: protein kinase activity (GO:0004672);; Cellular Component: cytoplasmic membrane-bounded vesicle (GO:0016023);;	--	--	--	Legume lectin domain	Agglutinin-2 (Precursor) OS=Cladrastis kentukea (Yellow wood) PE=1 SV=1	46	--	unnamed protein product [Triticum aestivum]
c47351.graph_c0	--	--	--	--	--	--	Domain of unknown function	--	12	--	unnamed protein product [Triticum aestivum]
c58014.graph_c1	--	--	--	--	--	--	--	--	4	--	unnamed protein product [Triticum aestivum]
c78130.graph_c0	[RTKL]	--	--	K04730|2.59892e-50|sita:101761718|cysteine-rich receptor-like protein kinase 7-like; K04730 interleukin-1 receptor-associated kinase 1 [EC:2.7.11.1] (A)	--	--	Protein kinase domain;; Protein tyrosine kinase	Cysteine-rich receptor-like protein kinase 5 (Precursor) OS=Arabidopsis thaliana (Mouse-ear cress) PE=1 SV=1	42	--	unnamed protein product [Triticum aestivum]
c87348.graph_c0	[RTKL]	--	Biological Process: MAPK cascade (GO:0000165);; Molecular Function: nucleotide binding (GO:0000166);; Molecular Function: MAP kinase activity (GO:0004707);; Molecular Function: protein binding (GO:0005515);; Cellular Component: nucleus (GO:0005634);; Cellular Component: cytosol (GO:0005829);; Biological Process: glycolytic process (GO:0006096);; Biological Process: regulation of transcription, DN…	K04371|1.24435e-35|ath:AT4G01370|MPK4; mitogen-activated protein kinase 4; K04371 mitogen-activated protein kinase 1/3 [EC:2.7.11.24] (A)	[T]	Signal transduction mechanisms	Protein kinase domain;; Protein tyrosine kinase	Mitogen-activated protein kinase 4 GN=MPK4 OS=Arabidopsis thaliana (Mouse-ear cress) PE=1 SV=2	1	--	unnamed protein product [Thellungiella halophila]
c82458.graph_c0	[C]	Energy production and conversion	Biological Process: tricarboxylic acid cycle (GO:0006099);; Molecular Function: oxidoreductase activity, acting on the CH-CH group of donors (GO:0016627);; Biological Process: electron transport chain (GO:0022900);; Molecular Function: flavin adenine dinucleotide binding (GO:0050660);;	K00234|8.01916e-98|ppp:PHYPADRAFT_196863|hypothetical protein; K00234 succinate dehydrogenase (ubiquinone) flavoprotein subunit [EC:1.3.5.1] (A)	[C]	Energy production and conversion	FAD binding domain	Succinate dehydrogenase [ubiquinone] flavoprotein subunit, mitochondrial (Precursor) GN=P0507H12.27 OS=Oryza sativa subsp. japonica (Rice) PE=2 SV=1	1	--	unnamed protein product [Schizosaccharomyces pombe]
c92184.graph_c0	[H]	Coenzyme transport and metabolism	Molecular Function: catalytic activity (GO:0003824);;	--	[H]	Coenzyme transport and metabolism	--	--	1	--	unnamed protein product [Pneumocystis jirovecii]
c14775.graph_c1	--	--	Cellular Component: cytoplasm (GO:0005737);; Biological Process: translation (GO:0006412);;	K03251|9.32513e-11|zma:100383775|cl2592_1; LOC100383775; K03251 translation initiation factor 3 subunit D (A)	[J]	Translation, ribosomal structure and biogenesis	Eukaryotic translation initiation factor 3 subunit 7 (eIF-3)	Eukaryotic translation initiation factor 3 subunit D {ECO:0000255|HAMAP-Rule:MF_03003} GN=TIF3D1 OS=Arabidopsis thaliana (Mouse-ear cress) PE=1 SV=1	1	--	unnamed protein product [Pneumocystis jirovecii]
c78488.graph_c0	--	--	--	--	[DZ]	--	--	--	1	--	unnamed protein product [Pneumocystis jirovecii]
c77880.graph_c0	[J]	Translation, ribosomal structure and biogenesis	Molecular Function: RNA binding (GO:0003723);;	K03237|1.6009e-88|ccp:CHC_T00009249001|Translation initiation factor eIF2, subunit alpha; K03237 translation initiation factor 2 subunit 1 (A)	[J]	Translation, ribosomal structure and biogenesis	Eukaryotic translation initiation factor 2 alpha subunit;; S1 RNA binding domain	--	1	--	unnamed protein product [Pneumocystis jirovecii]
c14789.graph_c0	--	--	--	--	[D]	Cell cycle control, cell division, chromosome partitioning	Rhodanese-like domain	--	23	--	unnamed protein product [Pneumocystis jirovecii]
c87865.graph_c0	--	--	--	--	--	--	--	--	1	--	unnamed protein product [Penicillium roqueforti FM164]
c55361.graph_c0	--	--	--	--	--	--	gag-polypeptide of LTR copia-type	--	8	--	unnamed protein product [Oryza sativa Japonica Group]
c42882.graph_c0	--	--	--	--	--	--	--	--	--	--	unnamed protein product [Oryza sativa Japonica Group]
c62237.graph_c0	--	--	--	--	[R]	General function prediction only	gag-polypeptide of LTR copia-type;; gag-polypeptide of LTR copia-type;; Retrotransposon gag protein;; gag-polypeptide of LTR copia-type	--	8	--	unnamed protein product [Oryza sativa Japonica Group]
c91575.graph_c0	--	--	--	--	--	--	--	--	21	--	unnamed protein product [Oryza sativa Japonica Group]
c38302.graph_c0	[RTKL]	--	Molecular Function: protein serine/threonine kinase activity (GO:0004674);; Molecular Function: ATP binding (GO:0005524);; Biological Process: protein phosphorylation (GO:0006468);; Cellular Component: cytoplasmic membrane-bounded vesicle (GO:0016023);; Biological Process: recognition of pollen (GO:0048544);;	--	--	--	Protein kinase domain;; Protein tyrosine kinase	G-type lectin S-receptor-like serine/threonine-protein kinase At2g19130 (Precursor) GN=At2g19130 OS=Arabidopsis thaliana (Mouse-ear cress) PE=2 SV=1	2	--	unnamed protein product [Oryza sativa Japonica Group]
c85652.graph_c0	[L]	Replication, recombination and repair	Molecular Function: sequence-specific DNA binding transcription factor activity (GO:0003700);; Molecular Function: RNA binding (GO:0003723);; Molecular Function: RNA-directed DNA polymerase activity (GO:0003964);; Molecular Function: aspartic-type endopeptidase activity (GO:0004190);; Cellular Component: nucleus (GO:0005634);; Biological Process: RNA-dependent DNA replication (GO:0006278);; Biolo…	--	[R]	General function prediction only	--	--	1	--	unnamed protein product [Oryza sativa Japonica Group]
c53142.graph_c0	--	--	Molecular Function: DNA binding (GO:0003677);; Molecular Function: RNA binding (GO:0003723);; Molecular Function: RNA-directed DNA polymerase activity (GO:0003964);; Molecular Function: RNA-DNA hybrid ribonuclease activity (GO:0004523);; Biological Process: RNA-dependent DNA replication (GO:0006278);; Biological Process: DNA recombination (GO:0006310);; Biological Process: DNA integration (GO:001…	--	[R]	General function prediction only	Integrase core domain	--	1000	--	unnamed protein product [Oryza sativa Japonica Group]
c33911.graph_c4	--	--	Molecular Function: nucleic acid binding (GO:0003676);; Cellular Component: mitochondrion (GO:0005739);; Molecular Function: zinc ion binding (GO:0008270);; Cellular Component: plastid (GO:0009536);; Biological Process: DNA integration (GO:0015074);;	--	[R]	General function prediction only	Integrase core domain	Endonuclease OS=Nicotiana tabacum (Common tobacco) PE=2 SV=1	213	--	unnamed protein product [Oryza sativa Japonica Group]
c90447.graph_c0	--	--	Molecular Function: nucleic acid binding (GO:0003676);; Molecular Function: catalytic activity (GO:0003824);; Biological Process: DNA metabolic process (GO:0006259);; Cellular Component: plastid (GO:0009536);; Cellular Component: membrane (GO:0016020);; Biological Process: cellular macromolecule biosynthetic process (GO:0034645);;	--	[R]	General function prediction only	--	--	21	--	unnamed protein product [Oryza sativa Japonica Group]
c58791.graph_c0	--	--	Molecular Function: nucleic acid binding (GO:0003676);; Biological Process: DNA metabolic process (GO:0006259);; Molecular Function: transferase activity, transferring phosphorus-containing groups (GO:0016772);; Biological Process: protein metabolic process (GO:0019538);; Molecular Function: ion binding (GO:0043167);;	--	[R]	General function prediction only	Reverse transcriptase (RNA-dependent DNA polymerase);; Endonuclease/Exonuclease/phosphatase family;; Endonuclease-reverse transcriptase	Uncharacterized mitochondrial protein AtMg01250 GN=AtMg01250 OS=Arabidopsis thaliana (Mouse-ear cress) PE=4 SV=1	1537	--	unnamed protein product [Oryza sativa Japonica Group]
c65386.graph_c2	--	--	Molecular Function: binding (GO:0005488);; Molecular Function: transferase activity, transferring phosphorus-containing groups (GO:0016772);; Biological Process: macromolecule metabolic process (GO:0043170);; Biological Process: primary metabolic process (GO:0044238);;	--	[R]	General function prediction only	Reverse transcriptase (RNA-dependent DNA polymerase);; Endonuclease/Exonuclease/phosphatase family;; Endonuclease-reverse transcriptase	Putative ribonuclease H protein At1g65750 GN=At1g65750 OS=Arabidopsis thaliana (Mouse-ear cress) PE=3 SV=1	1537	--	unnamed protein product [Oryza sativa Japonica Group]
c82221.graph_c0	--	--	Molecular Function: DNA binding (GO:0003677);; Molecular Function: RNA binding (GO:0003723);; Molecular Function: RNA-directed DNA polymerase activity (GO:0003964);; Molecular Function: RNA-DNA hybrid ribonuclease activity (GO:0004523);; Biological Process: RNA-dependent DNA replication (GO:0006278);; Biological Process: DNA recombination (GO:0006310);;	--	--	--	--	--	198	--	unnamed protein product [Oryza sativa Japonica Group]
c68018.graph_c1	[L]	Replication, recombination and repair	Molecular Function: DNA binding (GO:0003677);; Molecular Function: RNA binding (GO:0003723);; Molecular Function: RNA-directed DNA polymerase activity (GO:0003964);; Molecular Function: aspartic-type endopeptidase activity (GO:0004190);; Cellular Component: nucleus (GO:0005634);; Biological Process: RNA-dependent DNA replication (GO:0006278);; Biological Process: DNA recombination (GO:0006310);; …	--	[R]	General function prediction only	Integrase core domain	--	21	--	unnamed protein product [Oryza sativa Japonica Group]
c69486.graph_c0	--	--	Molecular Function: transferase activity, transferring phosphorus-containing groups (GO:0016772);; Biological Process: primary metabolic process (GO:0044238);; Biological Process: cellular macromolecule metabolic process (GO:0044260);; Molecular Function: organic cyclic compound binding (GO:0097159);; Molecular Function: heterocyclic compound binding (GO:1901363);;	--	[R]	General function prediction only	Reverse transcriptase (RNA-dependent DNA polymerase);; Endonuclease/Exonuclease/phosphatase family;; Endonuclease-reverse transcriptase	Putative ribonuclease H protein At1g65750 GN=At1g65750 OS=Arabidopsis thaliana (Mouse-ear cress) PE=3 SV=1	1537	--	unnamed protein product [Oryza sativa Japonica Group]
c85519.graph_c0	--	--	--	--	--	--	--	--	1	--	unnamed protein product [Oryza sativa Japonica Group]
c19366.graph_c0	[L]	Replication, recombination and repair	Molecular Function: sequence-specific DNA binding transcription factor activity (GO:0003700);; Molecular Function: RNA binding (GO:0003723);; Molecular Function: RNA-directed DNA polymerase activity (GO:0003964);; Molecular Function: aspartic-type endopeptidase activity (GO:0004190);; Cellular Component: nucleus (GO:0005634);; Biological Process: RNA-dependent DNA replication (GO:0006278);; Biolo…	--	[R]	General function prediction only	Chromo (CHRromatin Organisation MOdifier) domain	--	21	--	unnamed protein product [Oryza sativa Japonica Group]
c69950.graph_c2	[L]	Replication, recombination and repair	Molecular Function: DNA binding (GO:0003677);; Molecular Function: RNA binding (GO:0003723);; Molecular Function: RNA-directed DNA polymerase activity (GO:0003964);; Molecular Function: aspartic-type endopeptidase activity (GO:0004190);; Biological Process: RNA-dependent DNA replication (GO:0006278);; Biological Process: DNA recombination (GO:0006310);; Biological Process: proteolysis (GO:0006508…	--	[R]	General function prediction only	--	--	21	--	unnamed protein product [Oryza sativa Japonica Group]
c58759.graph_c0	--	--	Molecular Function: RNA binding (GO:0003723);; Molecular Function: RNA-directed DNA polymerase activity (GO:0003964);; Cellular Component: mitochondrion (GO:0005739);; Biological Process: RNA-dependent DNA replication (GO:0006278);;	--	[R]	General function prediction only	Reverse transcriptase (RNA-dependent DNA polymerase)	--	588	--	unnamed protein product [Oryza sativa Japonica Group]
c67652.graph_c1	--	--	Molecular Function: DNA binding (GO:0003677);; Molecular Function: transposase activity (GO:0004803);; Cellular Component: nucleus (GO:0005634);; Biological Process: transposition, DNA-mediated (GO:0006313);; Molecular Function: zinc ion binding (GO:0008270);; Cellular Component: cytoplasmic membrane-bounded vesicle (GO:0016023);;	--	--	--	SWIM zinc finger	--	--	--	unnamed protein product [Oryza sativa Japonica Group]
c90542.graph_c0	--	--	Molecular Function: DNA binding (GO:0003677);; Molecular Function: RNA binding (GO:0003723);; Molecular Function: RNA-directed DNA polymerase activity (GO:0003964);; Molecular Function: aspartic-type endopeptidase activity (GO:0004190);; Biological Process: RNA-dependent DNA replication (GO:0006278);; Biological Process: DNA recombination (GO:0006310);; Biological Process: proteolysis (GO:0006508…	--	[R]	General function prediction only	--	--	21	--	unnamed protein product [Oryza sativa Japonica Group]
c59772.graph_c0	--	--	Molecular Function: binding (GO:0005488);; Molecular Function: transferase activity, transferring phosphorus-containing groups (GO:0016772);; Biological Process: macromolecule metabolic process (GO:0043170);; Biological Process: primary metabolic process (GO:0044238);;	--	[R]	General function prediction only	Reverse transcriptase (RNA-dependent DNA polymerase);; zinc-binding in reverse transcriptase;; Endonuclease/Exonuclease/phosphatase family;; Endonuclease-reverse transcriptase	Putative ribonuclease H protein At1g65750 GN=At1g65750 OS=Arabidopsis thaliana (Mouse-ear cress) PE=3 SV=1	1537	--	unnamed protein product [Oryza sativa Japonica Group]
c46459.graph_c0	--	--	--	--	--	--	Small hydrophilic plant seed protein	--	1	--	unnamed protein product [Oryza sativa Japonica Group]
c85424.graph_c0	--	--	Cellular Component: mitochondrion (GO:0005739);; Molecular Function: metal ion binding (GO:0046872);;	--	--	--	MuDR family transposase	--	--	--	unnamed protein product [Oryza sativa Japonica Group]
c40284.graph_c1	--	--	Molecular Function: RNA binding (GO:0003723);; Molecular Function: RNA-directed DNA polymerase activity (GO:0003964);; Molecular Function: aspartic-type endopeptidase activity (GO:0004190);; Biological Process: RNA-dependent DNA replication (GO:0006278);; Biological Process: proteolysis (GO:0006508);; Cellular Component: plastid (GO:0009536);; Biological Process: DNA integration (GO:0015074);; Ce…	--	[R]	General function prediction only	--	--	21	--	unnamed protein product [Oryza sativa Japonica Group]
c57884.graph_c0	--	--	Molecular Function: transferase activity, transferring phosphorus-containing groups (GO:0016772);; Molecular Function: organic cyclic compound binding (GO:0097159);; Molecular Function: heterocyclic compound binding (GO:1901363);;	--	[R]	General function prediction only	Endonuclease-reverse transcriptase;; Endonuclease/Exonuclease/phosphatase family	--	588	--	unnamed protein product [Oryza sativa Japonica Group]
c26123.graph_c0	[L]	Replication, recombination and repair	Molecular Function: DNA binding (GO:0003677);; Molecular Function: RNA binding (GO:0003723);; Molecular Function: RNA-directed DNA polymerase activity (GO:0003964);; Molecular Function: aspartic-type endopeptidase activity (GO:0004190);; Cellular Component: nucleus (GO:0005634);; Biological Process: RNA-dependent DNA replication (GO:0006278);; Biological Process: DNA recombination (GO:0006310);; …	--	[R]	General function prediction only	--	--	1	--	unnamed protein product [Oryza sativa Japonica Group]
c17150.graph_c0	--	--	Molecular Function: nucleic acid binding (GO:0003676);; Cellular Component: mitochondrion (GO:0005739);; Molecular Function: zinc ion binding (GO:0008270);; Cellular Component: plastid (GO:0009536);; Biological Process: DNA integration (GO:0015074);;	--	[R]	General function prediction only	GAG-pre-integrase domain	--	188	--	unnamed protein product [Oryza sativa Japonica Group]
c85663.graph_c0	--	--	Molecular Function: DNA binding (GO:0003677);; Cellular Component: nucleus (GO:0005634);; Cellular Component: mitochondrion (GO:0005739);; Biological Process: DNA recombination (GO:0006310);; Biological Process: intracellular protein transport (GO:0006886);; Molecular Function: zinc ion binding (GO:0008270);; Molecular Function: Ran GTPase binding (GO:0008536);; Cellular Component: plastid (GO:00…	--	[R]	General function prediction only	--	--	188	--	unnamed protein product [Oryza sativa Japonica Group]
c41201.graph_c0	--	--	--	K01759|6.94031e-07|osa:4344858|Os08g0191700; K01759 lactoylglutathione lyase [EC:4.4.1.5] (A)	--	--	--	Lactoylglutathione lyase GN=OSJNBa0056O06.9-1 OS=Oryza sativa subsp. japonica (Rice) PE=1 SV=2	1	--	unnamed protein product [Oryza sativa Japonica Group]
c26653.graph_c0	--	--	Molecular Function: binding (GO:0005488);; Molecular Function: transferase activity, transferring phosphorus-containing groups (GO:0016772);; Biological Process: macromolecule metabolic process (GO:0043170);; Biological Process: primary metabolic process (GO:0044238);;	--	[R]	General function prediction only	Reverse transcriptase (RNA-dependent DNA polymerase);; Endonuclease/Exonuclease/phosphatase family;; Endonuclease-reverse transcriptase	Putative ribonuclease H protein At1g65750 GN=At1g65750 OS=Arabidopsis thaliana (Mouse-ear cress) PE=3 SV=1	1537	--	unnamed protein product [Oryza sativa Japonica Group]
c85282.graph_c0	--	--	--	--	--	--	--	--	166	--	unnamed protein product [Oryza sativa Japonica Group]
c14581.graph_c1	--	--	Molecular Function: transferase activity, transferring phosphorus-containing groups (GO:0016772);; Molecular Function: ion binding (GO:0043167);; Cellular Component: intracellular membrane-bounded organelle (GO:0043231);; Biological Process: primary metabolic process (GO:0044238);; Biological Process: cellular macromolecule metabolic process (GO:0044260);; Cellular Component: cytoplasmic part (GO…	--	[R]	General function prediction only	Reverse transcriptase (RNA-dependent DNA polymerase)	Putative ribonuclease H protein At1g65750 GN=At1g65750 OS=Arabidopsis thaliana (Mouse-ear cress) PE=3 SV=1	1537	--	unnamed protein product [Oryza sativa Japonica Group]
c92117.graph_c0	--	--	--	--	--	--	--	--	21	--	unnamed protein product [Oryza sativa Japonica Group]
c58442.graph_c0	--	--	Cellular Component: mitochondrion (GO:0005739);;	--	[R]	General function prediction only	Reverse transcriptase (RNA-dependent DNA polymerase);; zinc-binding in reverse transcriptase	Putative ribonuclease H protein At1g65750 GN=At1g65750 OS=Arabidopsis thaliana (Mouse-ear cress) PE=3 SV=1	588	--	unnamed protein product [Oryza sativa Japonica Group]
c90350.graph_c0	[L]	Replication, recombination and repair	Molecular Function: DNA binding (GO:0003677);; Molecular Function: RNA binding (GO:0003723);; Molecular Function: RNA-directed DNA polymerase activity (GO:0003964);; Molecular Function: aspartic-type endopeptidase activity (GO:0004190);; Cellular Component: nucleus (GO:0005634);; Biological Process: RNA-dependent DNA replication (GO:0006278);; Biological Process: DNA recombination (GO:0006310);; …	--	[R]	General function prediction only	--	Uncharacterized mitochondrial protein AtMg00860 GN=AtMg00860 OS=Arabidopsis thaliana (Mouse-ear cress) PE=4 SV=1	403	--	unnamed protein product [Oryza sativa Japonica Group]
c35659.graph_c0	--	--	--	--	--	--	GRF zinc finger	--	18	--	unnamed protein product [Oryza sativa Japonica Group]
c56178.graph_c1	[R]	General function prediction only	Molecular Function: DNA binding (GO:0003677);; Molecular Function: GTP binding (GO:0005525);; Cellular Component: endosome (GO:0005768);; Cellular Component: plasma membrane (GO:0005886);; Biological Process: small GTPase mediated signal transduction (GO:0007264);; Cellular Component: cell plate (GO:0009504);; Biological Process: protein transport (GO:0015031);;	--	[U]	Intracellular trafficking, secretion, and vesicular transport	Ras family	Ras-related protein RGP2 GN=P0048F12.8 OS=Oryza sativa subsp. japonica (Rice) PE=2 SV=2	1	--	unnamed protein product [Oryza sativa Japonica Group]
c88853.graph_c0	--	--	Molecular Function: RNA binding (GO:0003723);; Molecular Function: RNA-directed DNA polymerase activity (GO:0003964);; Cellular Component: mitochondrion (GO:0005739);; Biological Process: RNA-dependent DNA replication (GO:0006278);;	--	--	--	--	--	588	--	unnamed protein product [Oryza sativa Japonica Group]
c10035.graph_c0	--	--	Molecular Function: DNA binding (GO:0003677);; Molecular Function: RNA binding (GO:0003723);; Molecular Function: RNA-directed DNA polymerase activity (GO:0003964);; Molecular Function: aspartic-type endopeptidase activity (GO:0004190);; Biological Process: RNA-dependent DNA replication (GO:0006278);; Biological Process: DNA recombination (GO:0006310);; Biological Process: proteolysis (GO:0006508…	--	[R]	General function prediction only	--	--	21	--	unnamed protein product [Oryza sativa Japonica Group]
c72785.graph_c0	--	--	Molecular Function: transferase activity, transferring phosphorus-containing groups (GO:0016772);; Molecular Function: ion binding (GO:0043167);; Molecular Function: organic cyclic compound binding (GO:0097159);; Molecular Function: heterocyclic compound binding (GO:1901363);;	--	[R]	General function prediction only	Reverse transcriptase (RNA-dependent DNA polymerase)	Putative ribonuclease H protein At1g65750 GN=At1g65750 OS=Arabidopsis thaliana (Mouse-ear cress) PE=3 SV=1	1537	--	unnamed protein product [Oryza sativa Japonica Group]
c90769.graph_c0	[L]	Replication, recombination and repair	Molecular Function: DNA binding (GO:0003677);; Molecular Function: RNA binding (GO:0003723);; Molecular Function: RNA-directed DNA polymerase activity (GO:0003964);; Molecular Function: RNA-DNA hybrid ribonuclease activity (GO:0004523);; Biological Process: RNA-dependent DNA replication (GO:0006278);; Biological Process: DNA recombination (GO:0006310);; Biological Process: DNA integration (GO:001…	--	[R]	General function prediction only	--	--	1000	--	unnamed protein product [Oryza sativa Japonica Group]
c60464.graph_c0	[C]	Energy production and conversion	Molecular Function: structural molecule activity (GO:0005198);; Molecular Function: iron ion binding (GO:0005506);; Cellular Component: mitochondrion (GO:0005739);; Cellular Component: chloroplast (GO:0009507);; Biological Process: iron-sulfur cluster assembly (GO:0016226);; Molecular Function: iron-sulfur cluster binding (GO:0051536);;	--	[C]	Energy production and conversion	NifU-like N terminal domain	Iron-sulfur cluster assembly protein 1 (Precursor) GN=ISU1 OS=Arabidopsis thaliana (Mouse-ear cress) PE=2 SV=1	1	--	unnamed protein product [Oryza sativa Japonica Group]
c54158.graph_c0	--	--	--	--	--	--	--	--	1	--	unnamed protein product [Oryza sativa Japonica Group]
c55721.graph_c0	--	--	Molecular Function: protein serine/threonine kinase activity (GO:0004674);; Molecular Function: ATP binding (GO:0005524);; Biological Process: protein phosphorylation (GO:0006468);;	--	[T]	Signal transduction mechanisms	--	Serine/threonine-protein kinase At5g01020 GN=At5g01020 OS=Arabidopsis thaliana (Mouse-ear cress) PE=1 SV=1	3	--	unnamed protein product [Oryza sativa Japonica Group]
c26450.graph_c0	[L]	Replication, recombination and repair	Molecular Function: RNA binding (GO:0003723);; Molecular Function: RNA-directed DNA polymerase activity (GO:0003964);; Biological Process: RNA-dependent DNA replication (GO:0006278);; Cellular Component: plastid (GO:0009536);; Biological Process: DNA integration (GO:0015074);;	--	[R]	General function prediction only	--	--	21	--	unnamed protein product [Oryza sativa Japonica Group]
c52615.graph_c0	--	--	Molecular Function: ATP binding (GO:0005524);; Cellular Component: plasma membrane (GO:0005886);; Biological Process: ATP catabolic process (GO:0006200);; Biological Process: drug transmembrane transport (GO:0006855);; Biological Process: cuticle development (GO:0042335);; Molecular Function: ATPase activity, coupled to transmembrane movement of substances (GO:0042626);;	--	[Q]	Secondary metabolites biosynthesis, transport and catabolism	--	Pleiotropic drug resistance protein 6 GN=PDR6 OS=Oryza sativa subsp. japonica (Rice) PE=2 SV=3	1	--	unnamed protein product [Oryza sativa Japonica Group]
c14301.graph_c0	[S]	Function unknown	--	K13449|4.75875e-24|pmum:103335014|pathogenesis-related leaf protein 4-like; K13449 pathogenesis-related protein 1 (A)	[S]	Function unknown	Cysteine-rich secretory protein family	Pathogenesis-related protein 1A (Precursor) OS=Nicotiana tabacum (Common tobacco) PE=1 SV=1	433	--	unnamed protein product [Nicotiana tabacum]
c92247.graph_c0	--	--	Molecular Function: binding (GO:0005488);;	K09500|7.93478e-08|gsl:Gasu_15830|T-complex protein 1 subunit; K09500 T-complex protein 1 subunit theta (A)	[O]	Posttranslational modification, protein turnover, chaperones	--	T-complex protein 1 subunit theta {ECO:0000303|PubMed:11599560} OS=Arabidopsis thaliana (Mouse-ear cress) PE=1 SV=1	1	--	unnamed protein product [Malassezia sympodialis ATCC 42132]
c21125.graph_c0	[J]	Translation, ribosomal structure and biogenesis	--	K02865|1.00092e-10|gsl:Gasu_29500|60S ribosomal protein L1Ae; K02865 large subunit ribosomal protein L10Ae (A)	[J]	Translation, ribosomal structure and biogenesis	--	60S ribosomal protein L10a-1 GN=RPL10AA OS=Arabidopsis thaliana (Mouse-ear cress) PE=2 SV=1	1	--	unnamed protein product [Malassezia sympodialis ATCC 42132]
c74868.graph_c0	--	--	Molecular Function: hydrolase activity (GO:0016787);;	K08245|3.08433e-28|smo:SELMODRAFT_142401|hypothetical protein; K08245 phytepsin [EC:3.4.23.40] (A)	[O]	Posttranslational modification, protein turnover, chaperones	Eukaryotic aspartyl protease;; Xylanase inhibitor C-terminal	Cardosin-E light chain {ECO:0000303|PubMed:19488781} (Fragments) OS=Cynara cardunculus (Cardoon) PE=1 SV=1	1	--	unnamed protein product [Malassezia sympodialis ATCC 42132]
c89153.graph_c0	[C]	Energy production and conversion	Molecular Function: inorganic diphosphatase activity (GO:0004427);; Cellular Component: extracellular region (GO:0005576);; Cellular Component: cytosol (GO:0005829);; Biological Process: generation of precursor metabolites and energy (GO:0006091);; Molecular Function: metal ion binding (GO:0046872);; Biological Process: cellular response to osmotic stress (GO:0071470);;	K01507|1.14312e-06|ppp:PHYPADRAFT_134604|hypothetical protein; K01507 inorganic pyrophosphatase [EC:3.6.1.1] (A)	[C]	Energy production and conversion	--	--	1	--	unnamed protein product [Kuraishia capsulata CBS 1993]
c21066.graph_c0	--	--	Molecular Function: structural constituent of ribosome (GO:0003735);; Cellular Component: ribosome (GO:0005840);; Biological Process: rRNA processing (GO:0006364);; Biological Process: translation (GO:0006412);;	K02971|4.69183e-25|ccp:CHC_T00010312001|40S ribosomal protein S21; K02971 small subunit ribosomal protein S21e (A)	[J]	Translation, ribosomal structure and biogenesis	Ribosomal protein S21e	40S ribosomal protein S21 GN=RPS21 OS=Cyanophora paradoxa PE=3 SV=1	1	--	unnamed protein product [Kuraishia capsulata CBS 1993]
c74515.graph_c0	--	--	Biological Process: cellular process (GO:0009987);; Cellular Component: membrane (GO:0016020);;	K00417|2.54595e-08|ath:AT5G25450|cytochrome bd ubiquinol oxidase; K00417 ubiquinol-cytochrome c reductase subunit 7 (A)	[C]	Energy production and conversion	Ubiquinol-cytochrome C reductase complex 14kD subunit	Cytochrome b-c1 complex subunit 7-2 OS=Arabidopsis thaliana (Mouse-ear cress) PE=1 SV=1	1	--	unnamed protein product [Kluyveromyces dobzhanskii CBS 2104]
c93174.graph_c0	--	--	Molecular Function: hydrolase activity (GO:0016787);;	K01188|7.16764e-15|sita:101784519|beta-glucosidase 32-like; K01188 beta-glucosidase [EC:3.2.1.21] (A)	[G]	Carbohydrate transport and metabolism	Glycosyl hydrolase family 1	Beta-glucosidase 34 (Precursor) OS=Oryza sativa subsp. japonica (Rice) PE=2 SV=1	1	--	unnamed protein product [Coffea canephora]
c39863.graph_c1	--	--	--	K11594|2.06736e-13|cmo:103491582|DEAD-box ATP-dependent RNA helicase 37-like; K11594 ATP-dependent RNA helicase DDX3X [EC:3.6.4.13] (A)	[A]	RNA processing and modification	--	DEAD-box ATP-dependent RNA helicase 52C OS=Oryza sativa subsp. japonica (Rice) PE=3 SV=1	3	--	unnamed protein product [Coffea canephora]
c27531.graph_c1	[R]	General function prediction only	--	K17908|2.25522e-11|brp:103861971|autophagy-related protein 18b; K17908 autophagy-related protein 18 (A)	[S]	Function unknown	--	Autophagy-related protein 18b GN=ATG18B OS=Arabidopsis thaliana (Mouse-ear cress) PE=2 SV=2	1	--	unnamed protein product [Coffea canephora]
c79143.graph_c0	[E]	Amino acid transport and metabolism	Biological Process: glycine catabolic process (GO:0006546);; Biological Process: response to carbohydrate (GO:0009743);;	K02437|1.40669e-39|pper:PRUPE_ppa012788mg|hypothetical protein; K02437 glycine cleavage system H protein (A)	[E]	Amino acid transport and metabolism	Glycine cleavage H-protein;; Roadblock/LC7 domain	Glycine cleavage system H protein 2, mitochondrial (Precursor) GN=GDH2 OS=Arabidopsis thaliana (Mouse-ear cress) PE=2 SV=1	--	--	unnamed protein product [Coffea canephora]
c49419.graph_c0	--	--	Cellular Component: integral component of membrane (GO:0016021);;	--	[E]	Amino acid transport and metabolism	--	Lysine histidine transporter-like 1 GN=At1g48640 OS=Arabidopsis thaliana (Mouse-ear cress) PE=3 SV=2	1	--	unnamed protein product [Coffea canephora]
c63025.graph_c0	--	--	Cellular Component: intracellular membrane-bounded organelle (GO:0043231);; Molecular Function: 2 iron, 2 sulfur cluster binding (GO:0051537);;	--	[R]	General function prediction only	--	CDGSH iron-sulfur domain-containing protein NEET GN=NEET OS=Arabidopsis thaliana (Mouse-ear cress) PE=1 SV=1	522	--	unnamed protein product [Coffea canephora]
c78018.graph_c0	[ER]	--	--	K00008|2.27653e-47|osa:4346217|Os08g0545200; K00008 L-iditol 2-dehydrogenase [EC:1.1.1.14] (A)	[Q]	Secondary metabolites biosynthesis, transport and catabolism	Zinc-binding dehydrogenase	L-idonate 5-dehydrogenase OS=Vitis vinifera (Grape) PE=1 SV=2	1	--	unnamed protein product [Coffea canephora]
c70497.graph_c1	[B]	Chromatin structure and dynamics	Cellular Component: nucleosome (GO:0000786);; Molecular Function: DNA binding (GO:0003677);; Cellular Component: nucleolus (GO:0005730);; Biological Process: nucleosome assembly (GO:0006334);; Molecular Function: protein heterodimerization activity (GO:0046982);;	K11251|4.93285e-23|obr:102718440|probable histone H2A.5-like; K11251 histone H2A (A)	[B]	Chromatin structure and dynamics	Core histone H2A/H2B/H3/H4	Probable histone H2A.5 OS=Oryza sativa subsp. japonica (Rice) PE=2 SV=1	25	--	unnamed protein product [Coffea canephora]
c529.graph_c0	[R]	General function prediction only	Molecular Function: GTP binding (GO:0005525);; Cellular Component: endoplasmic reticulum (GO:0005783);; Cellular Component: Golgi apparatus (GO:0005794);; Biological Process: intracellular protein transport (GO:0006886);; Biological Process: vesicle-mediated transport (GO:0016192);;	K07953|1.04113e-41|csl:COCSUDRAFT_35140|sar-type small GTPase; K07953 GTP-binding protein SAR1 [EC:3.6.5.-] (A)	[U]	Intracellular trafficking, secretion, and vesicular transport	ADP-ribosylation factor family	GTP-binding protein SAR1B GN=F14G9.6 OS=Arabidopsis thaliana (Mouse-ear cress) PE=2 SV=1	1	--	unnamed protein product [Coffea canephora]
c5282.graph_c0	--	--	Molecular Function: hydrolase activity (GO:0016787);;	K01373|8.14466e-16|aly:ARALYDRAFT_481008|hypothetical protein; K01373 cathepsin F [EC:3.4.22.41] (A)	[O]	Posttranslational modification, protein turnover, chaperones	Papain family cysteine protease	Probable cysteine proteinase A494 (Precursor) GN=At2g21430 OS=Arabidopsis thaliana (Mouse-ear cress) PE=2 SV=2	1	RNA processing and modification	unnamed protein product [Coffea canephora]
c89595.graph_c0	[C]	Energy production and conversion	Biological Process: metabolic process (GO:0008152);; Molecular Function: 4 iron, 4 sulfur cluster binding (GO:0051539);; Molecular Function: citrate dehydratase activity (GO:0052632);; Molecular Function: isocitrate hydro-lyase (cis-aconitate-forming) activity (GO:0052633);;	K01681|3.10832e-28|atr:s00115p00015570|AMTR_s00115p00015570; hypothetical protein; K01681 aconitate hydratase [EC:4.2.1.3] (A)	[AJ]	--	Aconitase C-terminal domain	Putative aconitate hydratase, cytoplasmic OS=Oryza sativa subsp. japonica (Rice) PE=3 SV=1	41	--	unnamed protein product [Coffea canephora]
c77937.graph_c0	[K]	Transcription	--	K12622|1.49419e-45|pper:PRUPE_ppa013901mg|hypothetical protein; K12622 U6 snRNA-associated Sm-like protein LSm3 (A)	[A]	RNA processing and modification	LSM domain	Sm-like protein LSM3A {ECO:0000305} OS=Arabidopsis thaliana (Mouse-ear cress) PE=1 SV=1	1	--	unnamed protein product [Coffea canephora]
c91952.graph_c0	--	--	Biological Process: cellular protein modification process (GO:0006464);; Molecular Function: methyltransferase activity (GO:0008168);; Biological Process: response to abiotic stimulus (GO:0009628);; Biological Process: post-embryonic development (GO:0009791);; Biological Process: methylation (GO:0032259);; Biological Process: single-organism cellular process (GO:0044763);; Biological Process: sin…	K02516|3.8254e-18|ccp:CHC_T00000212001|hypothetical protein; K02516 protein arginine N-methyltransferase 5 [EC:2.1.1.125] (A)	[D]	Cell cycle control, cell division, chromosome partitioning	PRMT5 arginine-N-methyltransferase	Protein arginine N-methyltransferase 5 GN=PRMT5 OS=Oryza sativa subsp. indica (Rice) PE=3 SV=2	3	--	unnamed protein product [Chondrus crispus]
c88843.graph_c0	[J]	Translation, ribosomal structure and biogenesis	Molecular Function: structural constituent of ribosome (GO:0003735);; Cellular Component: ribosome (GO:0005840);; Biological Process: translation (GO:0006412);;	K02894|1.41795e-40|ccp:CHC_T00001050001|hypothetical protein; K02894 large subunit ribosomal protein L23e (A)	[J]	Translation, ribosomal structure and biogenesis	Ribosomal protein L14p/L23e	60S ribosomal protein L23 GN=RPL23 OS=Nicotiana tabacum (Common tobacco) PE=2 SV=1	1	--	unnamed protein product [Chondrus crispus]
c83028.graph_c0	--	--	--	K09489|4.00649e-08|crb:CARUB_v10019803mg|hypothetical protein; K09489 heat shock 70kDa protein 4 (A)	[O]	Posttranslational modification, protein turnover, chaperones	--	Heat shock 70 kDa protein 16 GN=HSP70-16 OS=Arabidopsis thaliana (Mouse-ear cress) PE=2 SV=1	1	--	unnamed protein product [Blastocystis hominis]
c92494.graph_c0	[J]	Translation, ribosomal structure and biogenesis	Cellular Component: nucleolus (GO:0005730);; Biological Process: rRNA processing (GO:0006364);; Cellular Component: ribonucleoprotein complex (GO:0030529);;	K14565|6.22103e-35|fve:101304523|probable nucleolar protein 5-2-like; K14565 nucleolar protein 58 (A)	[AJ]	--	NOSIC (NUC001) domain	Probable nucleolar protein 5-2 GN=T12H1.2 OS=Arabidopsis thaliana (Mouse-ear cress) PE=2 SV=1	33	--	unnamed protein product [Blastocystis hominis]
c30645.graph_c0	[R]	General function prediction only	Cellular Component: cytosol (GO:0005829);; Biological Process: response to cadmium ion (GO:0046686);;	K00011|1.94505e-40|brp:103842543|NADP-dependent D-sorbitol-6-phosphate dehydrogenase; K00011 aldehyde reductase [EC:1.1.1.21] (A)	[R]	General function prediction only	Aldo/keto reductase family	NADP-dependent D-sorbitol-6-phosphate dehydrogenase GN=S6PDH OS=Malus domestica (Apple) PE=2 SV=1	1	--	unnamed protein product [Blastocystis hominis]
c83471.graph_c0	[B]	Chromatin structure and dynamics	--	K15223|1.19717e-10|fve:101301921|upstream activation factor subunit spp27-like; K15223 upstream activation factor subunit UAF30 (A)	[K]	Transcription	SWIB/MDM2 domain	--	1	--	unnamed protein product [Blastocystis hominis]
c89504.graph_c0	--	--	Molecular Function: hydrolase activity, hydrolyzing O-glycosyl compounds (GO:0004553);;	--	[G]	Carbohydrate transport and metabolism	--	Alpha-galactosidase (Precursor) OS=Coffea arabica (Arabian coffee) PE=1 SV=1	1	--	unnamed protein product [Blastocystis hominis]
c86453.graph_c0	[G]	Carbohydrate transport and metabolism	Biological Process: carbohydrate metabolic process (GO:0005975);; Molecular Function: hydrolase activity, acting on glycosyl bonds (GO:0016798);; Biological Process: single-organism cellular process (GO:0044763);;	--	[G]	Carbohydrate transport and metabolism	--	Beta-galactosidase 8 (Precursor) GN=OSJNBa0052K01.15 OS=Oryza sativa subsp. japonica (Rice) PE=2 SV=1	6	--	unnamed protein product [Blastocystis hominis]
c90842.graph_c0	--	--	--	--	--	--	Polysaccharide deacetylase	--	2	RNA processing and modification	unnamed protein product [Blastocystis hominis]
c41268.graph_c0	--	--	Molecular Function: hydrolase activity (GO:0016787);;	K01363|3.74792e-40|cam:101495766|cathepsin B-like; K01363 cathepsin B [EC:3.4.22.1] (A)	[O]	Posttranslational modification, protein turnover, chaperones	Papain family cysteine protease	Thiol protease aleurain (Precursor) OS=Hordeum vulgare (Barley) PE=2 SV=1	1	--	unnamed protein product [Blastocystis hominis]
c16679.graph_c0	--	--	--	K09580|1.69415e-16|ppp:PHYPADRAFT_64728|hypothetical protein; K09580 protein disulfide-isomerase A1 [EC:5.3.4.1] (A)	[O]	Posttranslational modification, protein turnover, chaperones	Thioredoxin-like domain	Protein disulfide-isomerase (Precursor) GN=PDI OS=Medicago sativa (Alfalfa) PE=2 SV=1	1	--	unnamed protein product [Blastocystis hominis]
c39597.graph_c1	[J]	Translation, ribosomal structure and biogenesis	Molecular Function: structural constituent of ribosome (GO:0003735);; Cellular Component: ribosome (GO:0005840);; Biological Process: translation (GO:0006412);;	K02900|1.45111e-31|cam:101511896|60S ribosomal protein L27a-3-like; K02900 large subunit ribosomal protein L27Ae (A)	[J]	Translation, ribosomal structure and biogenesis	Ribosomal protein L18e/L15	60S ribosomal protein L27a-3 OS=Arabidopsis thaliana (Mouse-ear cress) PE=2 SV=2	1	--	unnamed protein product [Blastocystis hominis]
c26061.graph_c0	[G]	Carbohydrate transport and metabolism	Molecular Function: catalytic activity (GO:0003824);;	K12309|3.22308e-07|ppp:PHYPADRAFT_138632|hypothetical protein; K12309 beta-galactosidase [EC:3.2.1.23] (A)	[G]	Carbohydrate transport and metabolism	--	--	1	--	unnamed protein product [Blastocystis hominis]
c85166.graph_c0	--	--	--	--	--	--	Cystatin domain	--	1	--	unnamed protein product [Blastocystis hominis]
c27998.graph_c0	--	--	--	--	[O]	Posttranslational modification, protein turnover, chaperones	Papain family cysteine protease;; Cathepsin propeptide inhibitor domain (I29)	Cysteine proteinase RD21a (Precursor) GN=RD21A OS=Arabidopsis thaliana (Mouse-ear cress) PE=1 SV=1	1	--	unnamed protein product [Blastocystis hominis]
c75345.graph_c0	[J]	Translation, ribosomal structure and biogenesis	--	K02875|5.88636e-31|gsl:Gasu_42990|60S ribosomal protein L14e; K02875 large subunit ribosomal protein L14e (A)	[J]	Translation, ribosomal structure and biogenesis	Ribosomal protein L14	Probable 60S ribosomal protein L14 OS=Pisum sativum (Garden pea) PE=2 SV=1	1	--	unnamed protein product [Blastocystis hominis]
c84309.graph_c0	--	--	Biological Process: proteolysis (GO:0006508);; Molecular Function: cysteine-type peptidase activity (GO:0008234);;	--	[O]	Posttranslational modification, protein turnover, chaperones	Papain family cysteine protease	Senescence-specific cysteine protease SAG39 {ECO:0000305} (Precursor) OS=Oryza sativa subsp. japonica (Rice) PE=2 SV=2	1	--	unnamed protein product [Blastocystis hominis]
c93173.graph_c0	[T]	Signal transduction mechanisms	Molecular Function: hydrolase activity (GO:0016787);;	K14497|2.95984e-14|mdm:103407751|probable protein phosphatase 2C 24; K14497 protein phosphatase 2C [EC:3.1.3.16] (A)	[T]	Signal transduction mechanisms	Protein phosphatase 2C	Probable protein phosphatase 2C 9 OS=Oryza sativa subsp. japonica (Rice) PE=2 SV=1	3	--	unnamed protein product [Blastocystis hominis]
c88145.graph_c0	--	--	Molecular Function: hydrolase activity (GO:0016787);;	--	[G]	Carbohydrate transport and metabolism	--	Alpha-galactosidase (Precursor) OS=Coffea arabica (Arabian coffee) PE=1 SV=1	1	--	unnamed protein product [Blastocystis hominis]
c29395.graph_c1	--	--	--	--	--	--	--	--	1	--	unnamed protein product [Aspergillus oryzae RIB40]
c4343.graph_c0	--	--	--	--	[G]	Carbohydrate transport and metabolism	--	--	1	--	unnamed protein product [Aspergillus niger]
c8052.graph_c0	[E]	Amino acid transport and metabolism	Biological Process: metabolic process (GO:0008152);; Molecular Function: lyase activity (GO:0016829);; Molecular Function: pyridoxal phosphate binding (GO:0030170);;	K01758|8.96424e-16|gsl:Gasu_38670|cystathionine gamma-lyase (EC:4.4.1.1); K01758 cystathionine gamma-lyase [EC:4.4.1.1] (A)	[E]	Amino acid transport and metabolism	Cys/Met metabolism PLP-dependent enzyme	Probable cystathionine gamma-synthase 2 {ECO:0000305} OS=Arabidopsis thaliana (Mouse-ear cress) PE=3 SV=1	1	--	unnamed protein product [Albugo laibachii Nc14]
c86433.graph_c0	--	--	--	--	[S]	Function unknown	--	--	1	--	unnamed protein product [Albugo candida]
c74807.graph_c0	[E]	Amino acid transport and metabolism	Molecular Function: catalytic activity (GO:0003824);;	K01581|2.19393e-102|tcc:TCM_034310|Pyridoxal-dependent decarboxylase family protein, putative; K01581 ornithine decarboxylase [EC:4.1.1.17] (A)	[E]	Amino acid transport and metabolism	Pyridoxal-dependent decarboxylase, pyridoxal binding domain;; Pyridoxal-dependent decarboxylase, C-terminal sheet domain	Ornithine decarboxylase OS=Datura stramonium (Jimsonweed) PE=2 SV=1	1	--	unnamed protein product [Albugo candida]
c20989.graph_c0	--	--	Molecular Function: structural constituent of ribosome (GO:0003735);; Cellular Component: nucleolus (GO:0005730);; Cellular Component: mitochondrion (GO:0005739);; Biological Process: translation (GO:0006412);; Cellular Component: cytosolic small ribosomal subunit (GO:0022627);;	K02983|2.47038e-17|vcn:VOLCADRAFT_78308|rps30; component of cytosolic 80S ribosome and 40S small subunit; K02983 small subunit ribosomal protein S30e (A)	[JO]	--	Ribosomal protein S30	40S ribosomal protein S30 GN=RPS30C OS=Arabidopsis thaliana (Mouse-ear cress) PE=3 SV=3	1	--	unnamed protein product [Albugo candida]
c16460.graph_c0	[G]	Carbohydrate transport and metabolism	--	K00162|7.90984e-06|pop:POPTR_0003s16480g|POPTRDRAFT_414358; hypothetical protein; K00162 pyruvate dehydrogenase E1 component beta subunit [EC:1.2.4.1] (A)	[G]	Carbohydrate transport and metabolism	Transketolase, C-terminal domain	--	1	--	unnamed protein product [Albugo candida]
c31252.graph_c0	[J]	Translation, ribosomal structure and biogenesis	Molecular Function: structural constituent of ribosome (GO:0003735);; Cellular Component: ribosome (GO:0005840);; Biological Process: translational elongation (GO:0006414);;	K02943|3.99121e-18|vcn:VOLCADRAFT_120883|hypothetical protein; K02943 large subunit ribosomal protein LP2 (A)	[J]	Translation, ribosomal structure and biogenesis	60s Acidic ribosomal protein	60S acidic ribosomal protein P2A GN=RPP2A OS=Zea mays (Maize) PE=1 SV=3	1	--	unnamed protein product [Albugo candida]
c85355.graph_c0	--	--	Molecular Function: structural constituent of ribosome (GO:0003735);; Cellular Component: ribosome (GO:0005840);; Biological Process: translation (GO:0006412);;	K02983|2.52826e-15|vcn:VOLCADRAFT_78308|rps30; component of cytosolic 80S ribosome and 40S small subunit; K02983 small subunit ribosomal protein S30e (A)	[OR]	--	Ribosomal protein S30;; Ubiquitin family	40S ribosomal protein S30 GN=RPS30C OS=Arabidopsis thaliana (Mouse-ear cress) PE=3 SV=3	1	--	unnamed protein product [Albugo candida]
c2433.graph_c0	[I]	Lipid transport and metabolism	Molecular Function: acyl-CoA dehydrogenase activity (GO:0003995);; Molecular Function: flavin adenine dinucleotide binding (GO:0050660);; Biological Process: oxidation-reduction process (GO:0055114);;	--	[I]	Lipid transport and metabolism	Acyl-CoA dehydrogenase, C-terminal domain;; Acyl-CoA dehydrogenase, C-terminal domain	--	1	--	unnamed protein product [Albugo candida]
c203.graph_c0	--	--	--	--	[TU]	--	--	--	1	--	unnamed protein product [Albugo candida]
c11599.graph_c0	--	--	--	--	[JO]	--	Ribosomal protein S30;; Ubiquitin family	--	1	--	unnamed protein product [Albugo candida]
c86700.graph_c0	--	--	Cellular Component: membrane (GO:0016020);;	--	[R]	General function prediction only	Mitochondrial carrier protein	--	1	--	unnamed protein product [Albugo candida]
c83561.graph_c0	[R]	General function prediction only	Molecular Function: nucleotide binding (GO:0000166);; Biological Process: mRNA splicing, via spliceosome (GO:0000398);; Molecular Function: nucleic acid binding (GO:0003676);; Cellular Component: nucleus (GO:0005634);;	K11093|2.25014e-17|cmo:103485041|U1 small nuclear ribonucleoprotein 70 kDa; K11093 U1 small nuclear ribonucleoprotein 70kDa (A)	[A]	RNA processing and modification	RNA recognition motif. (a.k.a. RRM, RBD, or RNP domain);; RNA recognition motif. (a.k.a. RRM, RBD, or RNP domain)	U1 small nuclear ribonucleoprotein 70 kDa GN=RNU1 OS=Arabidopsis thaliana (Mouse-ear cress) PE=1 SV=1	88	--	unnamed protein product [Albugo candida]
c32006.graph_c1	--	--	Biological Process: defense response (GO:0006952);; Cellular Component: plastid (GO:0009536);; Molecular Function: ADP binding (GO:0043531);;	--	[T]	Signal transduction mechanisms	NB-ARC domain	Putative disease resistance protein RGA3 GN=RGA3 OS=Solanum bulbocastanum (Wild potato) PE=2 SV=2	1	--	unknown, partial [Cenchrus americanus]
c51068.graph_c0	--	--	--	--	--	--	--	--	1	--	unknown protein-like protein [Sorghum bicolor]
c55297.graph_c1	--	--	--	--	--	--	--	--	--	--	unknown protein [Sorghum bicolor]
c52423.graph_c0	[U]	Intracellular trafficking, secretion, and vesicular transport	Biological Process: proteolysis (GO:0006508);; Biological Process: protein processing involved in protein targeting to mitochondrion (GO:0006627);; Molecular Function: serine-type peptidase activity (GO:0008236);; Cellular Component: integral component of membrane (GO:0016021);; Cellular Component: mitochondrial inner membrane peptidase complex (GO:0042720);;	K09647|5.82421e-98|sbi:SORBI_05g024840|SORBIDRAFT_05g024840, Sb05g024840; hypothetical protein; K09647 mitochondrial inner membrane protease subunit 1 [EC:3.4.21.-] (A)	[O]	Posttranslational modification, protein turnover, chaperones	Peptidase S24-like;; Signal peptidase, peptidase S26	--	1	--	unknown protein [Sorghum bicolor]
c86258.graph_c0	--	--	Biological Process: DNA metabolic process (GO:0006259);;	--	--	--	--	--	22	--	Unknown protein [Oryza sativa]
c92659.graph_c0	--	--	Molecular Function: nucleic acid binding (GO:0003676);; Cellular Component: mitochondrion (GO:0005739);; Biological Process: transport (GO:0006810);; Molecular Function: electron carrier activity (GO:0009055);; Cellular Component: plastid (GO:0009536);; Biological Process: electron transport chain (GO:0022900);;	--	[R]	General function prediction only	--	--	168	--	unknown protein [Oryza sativa Japonica Group]
c77583.graph_c0	--	--	--	--	--	--	--	--	188	--	unknown protein [Oryza sativa Japonica Group]
c50651.graph_c0	--	--	Molecular Function: nucleic acid binding (GO:0003676);; Molecular Function: ubiquitin thiolesterase activity (GO:0004221);; Biological Process: ubiquitin-dependent protein catabolic process (GO:0006511);; Cellular Component: plastid (GO:0009536);; Biological Process: DNA integration (GO:0015074);;	--	[R]	General function prediction only	--	--	188	--	unknown protein [Oryza sativa Japonica Group]
c33212.graph_c3	--	--	Molecular Function: binding (GO:0005488);; Cellular Component: plastid (GO:0009536);; Biological Process: macromolecule metabolic process (GO:0043170);; Biological Process: primary metabolic process (GO:0044238);;	--	--	--	--	--	21	--	unknown protein [Oryza sativa Japonica Group]
c21011.graph_c0	--	--	Cellular Component: mitochondrion (GO:0005739);;	--	--	--	--	--	21	--	unknown protein [Oryza sativa Japonica Group]
c78711.graph_c0	--	--	Molecular Function: DNA binding (GO:0003677);; Cellular Component: mitochondrion (GO:0005739);; Biological Process: DNA recombination (GO:0006310);; Cellular Component: plastid (GO:0009536);;	--	[R]	General function prediction only	GAG-pre-integrase domain	--	2	--	unknown protein [Oryza sativa Japonica Group]
c45096.graph_c0	--	--	Molecular Function: binding (GO:0005488);;	--	--	--	--	--	21	--	unknown protein [Oryza sativa Japonica Group]
c81895.graph_c0	--	--	Cellular Component: cytoplasmic membrane-bounded vesicle (GO:0016023);;	--	--	--	--	--	2	--	unknown protein [Oryza sativa Japonica Group]
c1679.graph_c0	[L]	Replication, recombination and repair	Molecular Function: RNA binding (GO:0003723);; Molecular Function: RNA-directed DNA polymerase activity (GO:0003964);; Molecular Function: aspartic-type endopeptidase activity (GO:0004190);; Cellular Component: nucleus (GO:0005634);; Biological Process: RNA-dependent DNA replication (GO:0006278);; Biological Process: proteolysis (GO:0006508);; Biological Process: DNA integration (GO:0015074);; Ce…	--	[R]	General function prediction only	Reverse transcriptase (RNA-dependent DNA polymerase)	RNA-directed DNA polymerase homolog OS=Oenothera berteroana (Bertero&apos;s evening primrose) PE=4 SV=1	21	--	unknown protein [Oryza sativa Japonica Group]
c18887.graph_c0	--	--	--	--	--	--	--	--	--	--	unknown protein [Oryza sativa Japonica Group]
c93370.graph_c0	[L]	Replication, recombination and repair	Molecular Function: RNA binding (GO:0003723);; Molecular Function: RNA-directed DNA polymerase activity (GO:0003964);; Molecular Function: aspartic-type endopeptidase activity (GO:0004190);; Cellular Component: nucleus (GO:0005634);; Biological Process: RNA-dependent DNA replication (GO:0006278);; Biological Process: proteolysis (GO:0006508);; Biological Process: DNA integration (GO:0015074);; Ce…	--	[R]	General function prediction only	--	RNA-directed DNA polymerase homolog OS=Oenothera berteroana (Bertero&apos;s evening primrose) PE=4 SV=1	21	--	unknown protein [Oryza sativa Japonica Group]
c62041.graph_c0	--	--	--	--	--	--	--	--	1	--	unknown protein [Oryza sativa Japonica Group]
c41740.graph_c3	[L]	Replication, recombination and repair	Molecular Function: RNA binding (GO:0003723);; Molecular Function: RNA-directed DNA polymerase activity (GO:0003964);; Biological Process: RNA-dependent DNA replication (GO:0006278);; Cellular Component: cytoplasmic membrane-bounded vesicle (GO:0016023);; Molecular Function: transferase activity, transferring acyl groups (GO:0016746);;	--	[R]	General function prediction only	Reverse transcriptase (RNA-dependent DNA polymerase)	RNA-directed DNA polymerase homolog OS=Oenothera berteroana (Bertero&apos;s evening primrose) PE=4 SV=1	21	--	unknown protein [Oryza sativa Japonica Group]
c69950.graph_c1	[L]	Replication, recombination and repair	Molecular Function: RNA binding (GO:0003723);; Molecular Function: RNA-directed DNA polymerase activity (GO:0003964);; Molecular Function: aspartic-type endopeptidase activity (GO:0004190);; Cellular Component: nucleus (GO:0005634);; Biological Process: RNA-dependent DNA replication (GO:0006278);; Biological Process: proteolysis (GO:0006508);; Biological Process: DNA integration (GO:0015074);; Ce…	--	[R]	General function prediction only	Reverse transcriptase (RNA-dependent DNA polymerase)	RNA-directed DNA polymerase homolog OS=Oenothera berteroana (Bertero&apos;s evening primrose) PE=4 SV=1	21	--	unknown protein [Oryza sativa Japonica Group]
c878.graph_c0	[L]	Replication, recombination and repair	Molecular Function: DNA binding (GO:0003677);; Molecular Function: RNA binding (GO:0003723);; Molecular Function: RNA-directed DNA polymerase activity (GO:0003964);; Molecular Function: aspartic-type endopeptidase activity (GO:0004190);; Cellular Component: nucleus (GO:0005634);; Biological Process: RNA-dependent DNA replication (GO:0006278);; Biological Process: DNA recombination (GO:0006310);; …	--	[R]	General function prediction only	Reverse transcriptase (RNA-dependent DNA polymerase)	RNA-directed DNA polymerase homolog OS=Oenothera berteroana (Bertero&apos;s evening primrose) PE=4 SV=1	21	--	unknown protein [Oryza sativa Japonica Group]
c89651.graph_c0	[L]	Replication, recombination and repair	Molecular Function: RNA binding (GO:0003723);; Molecular Function: RNA-directed DNA polymerase activity (GO:0003964);; Molecular Function: aspartic-type endopeptidase activity (GO:0004190);; Cellular Component: nucleus (GO:0005634);; Biological Process: RNA-dependent DNA replication (GO:0006278);; Biological Process: proteolysis (GO:0006508);; Biological Process: DNA integration (GO:0015074);; Ce…	--	[R]	General function prediction only	Reverse transcriptase (RNA-dependent DNA polymerase)	RNA-directed DNA polymerase homolog OS=Oenothera berteroana (Bertero&apos;s evening primrose) PE=4 SV=1	21	--	unknown protein [Oryza sativa Japonica Group]
c90853.graph_c0	[L]	Replication, recombination and repair	Molecular Function: RNA binding (GO:0003723);; Molecular Function: RNA-directed DNA polymerase activity (GO:0003964);; Molecular Function: aspartic-type endopeptidase activity (GO:0004190);; Cellular Component: nucleus (GO:0005634);; Biological Process: RNA-dependent DNA replication (GO:0006278);; Biological Process: proteolysis (GO:0006508);; Biological Process: DNA integration (GO:0015074);; Ce…	--	[R]	General function prediction only	--	Uncharacterized mitochondrial protein AtMg00850 GN=AtMg00850 OS=Arabidopsis thaliana (Mouse-ear cress) PE=4 SV=1	21	--	unknown protein [Oryza sativa Japonica Group]
c40060.graph_c0	--	--	Molecular Function: DNA binding (GO:0003677);; Molecular Function: RNA binding (GO:0003723);; Molecular Function: RNA-directed DNA polymerase activity (GO:0003964);; Molecular Function: aspartic-type endopeptidase activity (GO:0004190);; Biological Process: RNA-dependent DNA replication (GO:0006278);; Biological Process: DNA recombination (GO:0006310);; Biological Process: proteolysis (GO:0006508…	--	--	--	--	--	21	--	unknown protein [Oryza sativa Japonica Group]
c53016.graph_c0	--	--	--	--	--	--	--	--	424	--	unknown protein [Oryza sativa Japonica Group]
c88318.graph_c0	[L]	Replication, recombination and repair	Molecular Function: RNA binding (GO:0003723);; Molecular Function: RNA-directed DNA polymerase activity (GO:0003964);; Molecular Function: aspartic-type endopeptidase activity (GO:0004190);; Cellular Component: nucleus (GO:0005634);; Biological Process: RNA-dependent DNA replication (GO:0006278);; Biological Process: proteolysis (GO:0006508);; Biological Process: DNA integration (GO:0015074);; Ce…	--	[R]	General function prediction only	Reverse transcriptase (RNA-dependent DNA polymerase)	RNA-directed DNA polymerase homolog OS=Oenothera berteroana (Bertero&apos;s evening primrose) PE=4 SV=1	21	--	unknown protein [Oryza sativa Japonica Group]
c92619.graph_c0	[L]	Replication, recombination and repair	Molecular Function: RNA binding (GO:0003723);; Molecular Function: RNA-directed DNA polymerase activity (GO:0003964);; Molecular Function: aspartic-type endopeptidase activity (GO:0004190);; Cellular Component: nucleus (GO:0005634);; Biological Process: RNA-dependent DNA replication (GO:0006278);; Biological Process: proteolysis (GO:0006508);; Biological Process: DNA integration (GO:0015074);; Ce…	--	[R]	General function prediction only	Reverse transcriptase (RNA-dependent DNA polymerase)	RNA-directed DNA polymerase homolog OS=Oenothera berteroana (Bertero&apos;s evening primrose) PE=4 SV=1	21	--	unknown protein [Oryza sativa Japonica Group]
c92084.graph_c0	[L]	Replication, recombination and repair	Molecular Function: RNA binding (GO:0003723);; Molecular Function: RNA-directed DNA polymerase activity (GO:0003964);; Molecular Function: aspartic-type endopeptidase activity (GO:0004190);; Cellular Component: nucleus (GO:0005634);; Biological Process: RNA-dependent DNA replication (GO:0006278);; Biological Process: proteolysis (GO:0006508);; Biological Process: DNA integration (GO:0015074);; Ce…	--	[R]	General function prediction only	Reverse transcriptase (RNA-dependent DNA polymerase)	--	1	--	unknown protein [Oryza sativa Japonica Group]
c86125.graph_c0	[L]	Replication, recombination and repair	Molecular Function: DNA binding (GO:0003677);; Molecular Function: RNA binding (GO:0003723);; Molecular Function: RNA-directed DNA polymerase activity (GO:0003964);; Molecular Function: aspartic-type endopeptidase activity (GO:0004190);; Cellular Component: nucleus (GO:0005634);; Biological Process: RNA-dependent DNA replication (GO:0006278);; Biological Process: DNA recombination (GO:0006310);; …	--	[R]	General function prediction only	Reverse transcriptase (RNA-dependent DNA polymerase)	RNA-directed DNA polymerase homolog OS=Oenothera berteroana (Bertero&apos;s evening primrose) PE=4 SV=1	21	--	unknown protein [Oryza sativa Japonica Group]
c78472.graph_c0	--	--	Cellular Component: mitochondrion (GO:0005739);; Cellular Component: plastid (GO:0009536);; Cellular Component: cytoplasmic membrane-bounded vesicle (GO:0016023);;	--	--	--	--	--	188	--	unknown protein [Oryza sativa Japonica Group]
c59557.graph_c0	[L]	Replication, recombination and repair	Molecular Function: DNA binding (GO:0003677);; Molecular Function: RNA binding (GO:0003723);; Molecular Function: RNA-directed DNA polymerase activity (GO:0003964);; Molecular Function: aspartic-type endopeptidase activity (GO:0004190);; Biological Process: RNA-dependent DNA replication (GO:0006278);; Biological Process: DNA recombination (GO:0006310);; Biological Process: proteolysis (GO:0006508…	--	[R]	General function prediction only	--	Uncharacterized mitochondrial protein AtMg00850 GN=AtMg00850 OS=Arabidopsis thaliana (Mouse-ear cress) PE=4 SV=1	21	--	unknown protein [Oryza sativa Japonica Group]
c76868.graph_c0	[B]	Chromatin structure and dynamics	Cellular Component: nucleosome (GO:0000786);; Molecular Function: DNA binding (GO:0003677);; Cellular Component: nucleus (GO:0005634);; Biological Process: nucleosome assembly (GO:0006334);; Molecular Function: protein heterodimerization activity (GO:0046982);;	K11251|1.10558e-39|ccp:CHC_T00009247001|Histone H2A; K11251 histone H2A (A)	[B]	Chromatin structure and dynamics	Core histone H2A/H2B/H3/H4;; Histone-like transcription factor (CBF/NF-Y) and archaeal histone	Histone H2A GN=H2A-III OS=Chlamydomonas reinhardtii (Chlamydomonas smithii) PE=1 SV=1	1	--	Unknown protein [Arabidopsis thaliana]
c58192.graph_c0	--	--	Biological Process: cell morphogenesis (GO:0000902);; Molecular Function: procollagen-proline 4-dioxygenase activity (GO:0004656);; Molecular Function: iron ion binding (GO:0005506);; Cellular Component: extracellular region (GO:0005576);; Cellular Component: nucleus (GO:0005634);; Cellular Component: endoplasmic reticulum (GO:0005783);; Cellular Component: Golgi apparatus (GO:0005794);; Cellular…	K00472|1.4349e-58|zma:100282945|pco107217; LOC100282945; K00472 prolyl 4-hydroxylase [EC:1.14.11.2] (A)	[E]	Amino acid transport and metabolism	--	Probable prolyl 4-hydroxylase 4 (Precursor) GN=P4H4 OS=Arabidopsis thaliana (Mouse-ear cress) PE=2 SV=1	50	--	unknown [Zea mays]
c14010.graph_c0	--	--	--	--	--	--	--	--	--	--	unknown [Zea mays]
c60235.graph_c0	[G]	Carbohydrate transport and metabolism	Molecular Function: ribulose-phosphate 3-epimerase activity (GO:0004750);; Biological Process: pentose-phosphate shunt (GO:0006098);; Biological Process: response to cold (GO:0009409);; Cellular Component: chloroplast thylakoid membrane (GO:0009535);; Cellular Component: chloroplast stroma (GO:0009570);; Biological Process: response to nematode (GO:0009624);; Biological Process: embryo developmen…	K01783|2.3216e-92|zma:100282201|ribulose-phosphate 3-epimerase (EC:5.1.3.1); K01783 ribulose-phosphate 3-epimerase [EC:5.1.3.1] (A)	[G]	Carbohydrate transport and metabolism	Ribulose-phosphate 3 epimerase family;; Ribulose-phosphate 3 epimerase family	Ribulose-phosphate 3-epimerase, chloroplastic (Precursor) GN=OSJNBa0091P11.10 OS=Oryza sativa subsp. japonica (Rice) PE=1 SV=2	1	--	unknown [Zea mays]
c57557.graph_c0	--	--	Biological Process: phosphatidylinositol biosynthetic process (GO:0006661);; Cellular Component: membrane (GO:0016020);;	--	[S]	Function unknown	Protein of unknown function (DUF1352)	--	1	--	unknown [Zea mays]
c23282.graph_c0	--	--	Molecular Function: carbonate dehydratase activity (GO:0004089);; Biological Process: one-carbon metabolic process (GO:0006730);; Molecular Function: zinc ion binding (GO:0008270);; Cellular Component: cytoplasmic membrane-bounded vesicle (GO:0016023);;	K01674|8.68041e-23|zma:100279972|hypothetical protein; K01674 carbonic anhydrase [EC:4.2.1.1] (A)	[R]	General function prediction only	--	Alpha carbonic anhydrase 7 (Precursor) GN=ACA7 OS=Arabidopsis thaliana (Mouse-ear cress) PE=2 SV=1	52	--	unknown [Zea mays]
c60449.graph_c0	--	--	Molecular Function: DNA binding (GO:0003677);; Cellular Component: mitochondrion (GO:0005739);; Molecular Function: protein dimerization activity (GO:0046983);;	--	--	--	Helix-loop-helix DNA-binding domain	Transcription factor ILR3 GN=K5F14.2 OS=Arabidopsis thaliana (Mouse-ear cress) PE=1 SV=1	1	--	unknown [Zea mays]
c49380.graph_c0	--	--	--	--	--	--	--	--	--	--	unknown [Zea mays]
c55148.graph_c1	--	--	Molecular Function: nucleotide binding (GO:0000166);; Molecular Function: RNA binding (GO:0003723);; Cellular Component: nucleus (GO:0005634);; Cellular Component: cytosol (GO:0005829);; Molecular Function: zinc ion binding (GO:0008270);; Biological Process: cold acclimation (GO:0009631);;	K12885|4.9193e-17|zma:100283145|glycine-rich RNA-binding protein 8; K12885 heterogeneous nuclear ribonucleoprotein G (A)	[R]	General function prediction only	--	Glycine-rich RNA-binding protein OS=Daucus carota (Wild carrot) PE=2 SV=1	2	--	unknown [Zea mays]
c60136.graph_c0	[E]	Amino acid transport and metabolism	Molecular Function: oxidoreductase activity (GO:0016491);; Biological Process: oxidation-reduction process (GO:0055114);;	K00306|0|zma:100283462|pco143515; LOC100283462; K00306 sarcosine oxidase / L-pipecolate oxidase [EC:1.5.3.1 1.5.3.7] (A)	[R]	General function prediction only	FAD dependent oxidoreductase;; Glucose inhibited division protein A;; NAD(P)-binding Rossmann-like domain	Probable sarcosine oxidase GN=At2g24580 OS=Arabidopsis thaliana (Mouse-ear cress) PE=2 SV=1	1	--	unknown [Zea mays]
c60045.graph_c0	--	--	Molecular Function: transporter activity (GO:0005215);; Cellular Component: plasma membrane (GO:0005886);; Biological Process: transport (GO:0006810);; Biological Process: vacuole organization (GO:0007033);; Cellular Component: plastid (GO:0009536);; Biological Process: embryo sac development (GO:0009553);; Biological Process: response to nematode (GO:0009624);; Biological Process: response to su…	K15283|0|sbi:SORBI_07g005200|SORBIDRAFT_07g005200, Sb07g005200; hypothetical protein; K15283 solute carrier family 35, member E1 (A)	[GE]	--	Triose-phosphate Transporter family;; EamA-like transporter family;; UAA transporter family	Glucose-6-phosphate/phosphate translocator 2, chloroplastic (Precursor) GN=GPT2 OS=Arabidopsis thaliana (Mouse-ear cress) PE=2 SV=2	1	--	unknown [Zea mays]
c64455.graph_c2	[R]	General function prediction only	Molecular Function: nucleotide binding (GO:0000166);; Molecular Function: nucleic acid binding (GO:0003676);;	--	[R]	General function prediction only	RNA recognition motif. (a.k.a. RRM, RBD, or RNP domain);; RNA recognition motif (a.k.a. RRM, RBD, or RNP domain);; RNA recognition motif. (a.k.a. RRM, RBD, or RNP domain);; RNA binding motif	Polyadenylate-binding protein RBP47 GN=RBP47 OS=Nicotiana plumbaginifolia (Leadwort-leaved tobacco) PE=1 SV=1	1	--	unknown [Zea mays]
c67912.graph_c0	--	--	Molecular Function: zinc ion binding (GO:0008270);;	--	[O]	Posttranslational modification, protein turnover, chaperones	Ring finger domain;; RING-H2 zinc finger;; Zinc finger, C3HC4 type (RING finger);; Zinc finger, C3HC4 type (RING finger)	Receptor homology region, transmembrane domain- and RING domain-containing protein 1 (Precursor) GN=OSJNBa0091P11.36 OS=Oryza sativa subsp. japonica (Rice) PE=2 SV=1	--	--	unknown [Zea mays]
c66133.graph_c0	--	--	Cellular Component: plastid (GO:0009536);;	--	--	--	--	--	1	--	unknown [Zea mays]
c58646.graph_c0	[J]	Translation, ribosomal structure and biogenesis	Molecular Function: RNA binding (GO:0003723);; Molecular Function: structural constituent of ribosome (GO:0003735);; Cellular Component: cell wall (GO:0005618);; Cellular Component: nucleolus (GO:0005730);; Biological Process: translation (GO:0006412);; Cellular Component: membrane (GO:0016020);; Cellular Component: cytosolic small ribosomal subunit (GO:0022627);;	K02969|1.63695e-45|sbi:SORBI_01g041040|SORBIDRAFT_01g041040, Sb01g041040; hypothetical protein; K02969 small subunit ribosomal protein S20e (A)	[J]	Translation, ribosomal structure and biogenesis	Ribosomal protein S10p/S20e;; Ribosomal protein S10p/S20e	40S ribosomal protein S20 OS=Oryza sativa subsp. japonica (Rice) PE=2 SV=2	3	--	unknown [Zea mays]
c50287.graph_c1	--	--	Cellular Component: mitochondrial respiratory chain complex II (GO:0005749);; Cellular Component: vacuolar membrane (GO:0005774);; Cellular Component: plasma membrane (GO:0005886);; Cellular Component: plastid (GO:0009536);; Biological Process: photorespiration (GO:0009853);;	--	--	--	--	--	6	--	unknown [Zea mays]
c73002.graph_c0	--	--	--	--	--	--	--	Glycosyltransferase-like KOBITO 1 {ECO:0000303|PubMed:12215501, ECO:0000303|PubMed:22457425} (Precursor) OS=Arabidopsis thaliana (Mouse-ear cress) PE=1 SV=1	3	--	unknown [Zea mays]
c55019.graph_c0	--	--	Molecular Function: RNA-3'-phosphate cyclase activity (GO:0003963);; Cellular Component: nucleolus (GO:0005730);; Cellular Component: mitochondrion (GO:0005739);; Biological Process: RNA processing (GO:0006396);; Biological Process: ribosome biogenesis (GO:0042254);;	K11108|2.41079e-15|sbi:SORBI_02g027580|SORBIDRAFT_02g027580, Sb02g027580; hypothetical protein; K11108 RNA 3'-terminal phosphate cyclase-like protein (A)	--	--	--	Chromatin assembly factor 1 subunit FSM OS=Oryza sativa subsp. japonica (Rice) PE=2 SV=1	6	--	unknown [Zea mays]
c20492.graph_c0	--	--	Molecular Function: hydrolase activity, hydrolyzing O-glycosyl compounds (GO:0004553);; Biological Process: carbohydrate metabolic process (GO:0005975);; Biological Process: asymmetric cell division (GO:0008356);; Biological Process: cytokinin-activated signaling pathway (GO:0009736);; Molecular Function: cation binding (GO:0043169);; Cellular Component: anchored component of plasma membrane (GO:…	--	--	--	X8 domain	Glucan endo-1,3-beta-glucosidase 9 (Precursor) GN=At5g58480 OS=Arabidopsis thaliana (Mouse-ear cress) PE=1 SV=1	5	--	unknown [Zea mays]
c69377.graph_c1	[DO]	--	Cellular Component: anaphase-promoting complex (GO:0005680);; Biological Process: gamete generation (GO:0007276);; Biological Process: cell proliferation (GO:0008283);; Biological Process: phloem or xylem histogenesis (GO:0010087);; Cellular Component: nuclear body (GO:0016604);; Biological Process: regulation of mitotic metaphase/anaphase transition (GO:0030071);; Biological Process: anaphase-pr…	K03357|3.16549e-69|sbi:SORBI_09g027240|SORBIDRAFT_09g027240, Sb09g027240; hypothetical protein; K03357 anaphase-promoting complex subunit 10 (A)	[DO]	--	Anaphase-promoting complex, subunit 10 (APC10);; Anaphase-promoting complex, subunit 10 (APC10)	Anaphase-promoting complex subunit 10 GN=APC10 OS=Arabidopsis thaliana (Mouse-ear cress) PE=1 SV=2	1	--	unknown [Zea mays]
c70416.graph_c0	--	--	Molecular Function: UDP-glucose 4-epimerase activity (GO:0003978);; Biological Process: galactose metabolic process (GO:0006012);; Cellular Component: integral component of membrane (GO:0016021);; Cellular Component: Golgi cisterna membrane (GO:0032580);; Biological Process: UDP-L-arabinose biosynthetic process (GO:0033358);; Biological Process: capsule polysaccharide biosynthetic process (GO:004…	K12448|2.95234e-169|zma:100383103|hypothetical protein; K12448 UDP-arabinose 4-epimerase [EC:5.1.3.5] (A)	[M]	Cell wall/membrane/envelope biogenesis	NAD dependent epimerase/dehydratase family;; UDP-glucose 4-epimerase C-term subunit;; Polysaccharide biosynthesis protein;; RmlD substrate binding domain;; NAD dependent epimerase/dehydratase family;; short chain dehydrogenase;; Polysaccharide biosynthesis protein	Probable UDP-arabinose 4-epimerase 2 OS=Oryza sativa subsp. japonica (Rice) PE=2 SV=1	1	--	unknown [Zea mays]
c39297.graph_c1	--	--	Cellular Component: integral component of membrane (GO:0016021);; Molecular Function: transmembrane transporter activity (GO:0022857);; Biological Process: transmembrane transport (GO:0055085);;	--	[R]	General function prediction only	--	Organic cation/carnitine transporter 2 GN=YUP8H12R.2 OS=Arabidopsis thaliana (Mouse-ear cress) PE=2 SV=1	1	--	unknown [Zea mays]
c62696.graph_c2	--	--	Biological Process: defense response, incompatible interaction (GO:0009814);; Biological Process: regulation of plant-type hypersensitive response (GO:0010363);; Molecular Function: hydrolase activity (GO:0016787);;	K06130|3.8173e-28|zma:100285641|acyl-protein thioesterase 1 (EC:3.1.1.5); K06130 lysophospholipase II [EC:3.1.1.5] (A)	[I]	Lipid transport and metabolism	--	--	281	--	unknown [Zea mays]
c63101.graph_c0	--	--	Cellular Component: endoplasmic reticulum (GO:0005783);; Cellular Component: cytoplasmic membrane-bounded vesicle (GO:0016023);;	--	--	--	--	--	7	--	unknown [Zea mays]
c43171.graph_c0	--	--	Molecular Function: hydrolase activity, hydrolyzing O-glycosyl compounds (GO:0004553);; Cellular Component: cell wall (GO:0005618);; Biological Process: cellular glucan metabolic process (GO:0006073);; Molecular Function: xyloglucan:xyloglucosyl transferase activity (GO:0016762);; Cellular Component: apoplast (GO:0048046);;	K08235|4.46661e-39|zma:100191238|IDP631; LOC100191238; K08235 xyloglucan:xyloglucosyl transferase [EC:2.4.1.207] (A)	--	--	Glycosyl hydrolases family 16	Xyloglucan endotransglycosylase/hydrolase protein 8 (Precursor) OS=Oryza sativa subsp. japonica (Rice) PE=1 SV=1	23	--	unknown [Zea mays]
c67639.graph_c1	--	--	Molecular Function: protein serine/threonine kinase activity (GO:0004674);; Molecular Function: ATP binding (GO:0005524);; Cellular Component: plasma membrane (GO:0005886);; Biological Process: defense response to bacterium, incompatible interaction (GO:0009816);; Biological Process: protein autophosphorylation (GO:0046777);;	--	[T]	Signal transduction mechanisms	Protein kinase domain;; Protein tyrosine kinase	Serine/threonine-protein kinase PBS1 GN=PBS1 OS=Arabidopsis thaliana (Mouse-ear cress) PE=1 SV=1	1	--	unknown [Zea mays]
c55943.graph_c0	--	--	Molecular Function: sequence-specific DNA binding transcription factor activity (GO:0003700);; Biological Process: regulation of transcription, DNA-templated (GO:0006355);; Molecular Function: sequence-specific DNA binding (GO:0043565);;	K14431|1.50465e-36|zma:100502433|putative bZIP transcription factor superfamily protein; K14431 transcription factor TGA (A)	--	--	--	Transcription factor TGA3 GN=F2E2.14 OS=Arabidopsis thaliana (Mouse-ear cress) PE=1 SV=1	1	--	unknown [Zea mays]
c11067.graph_c0	--	--	--	--	--	--	--	--	--	--	unknown [Zea mays]
c69442.graph_c1	[J]	Translation, ribosomal structure and biogenesis	Molecular Function: structural constituent of ribosome (GO:0003735);; Cellular Component: cell wall (GO:0005618);; Cellular Component: nucleolus (GO:0005730);; Cellular Component: vacuole (GO:0005773);; Cellular Component: plasma membrane (GO:0005886);; Biological Process: translation (GO:0006412);; Cellular Component: chloroplast (GO:0009507);; Cellular Component: cytosolic large ribosomal subun…	K02930|0|zma:100280657|60S ribosomal protein L4; K02930 large subunit ribosomal protein L4e (A)	[A]	RNA processing and modification	Ribosomal protein L4/L1 family;; 60S ribosomal protein L4 C-terminal domain	60S ribosomal protein L4-1 GN=RPL4A OS=Arabidopsis thaliana (Mouse-ear cress) PE=2 SV=1	1	--	unknown [Zea mays]
c67085.graph_c0	--	--	Molecular Function: zinc ion binding (GO:0008270);;	--	[A]	RNA processing and modification	Protein of unknown function (DUF3675);; RING-variant domain	Probable E3 ubiquitin ligase SUD1 GN=F28A23.140 OS=Arabidopsis thaliana (Mouse-ear cress) PE=1 SV=1	1	--	unknown [Zea mays]
c64352.graph_c0	[EH]	--	Biological Process: branched-chain amino acid metabolic process (GO:0009081);; Molecular Function: L-leucine transaminase activity (GO:0052654);; Molecular Function: L-valine transaminase activity (GO:0052655);; Molecular Function: L-isoleucine transaminase activity (GO:0052656);;	K00826|0|zma:100281255|branched-chain-amino-acid aminotransferase; K00826 branched-chain amino acid aminotransferase [EC:2.6.1.42] (A)	[E]	Amino acid transport and metabolism	Aminotransferase class IV	Branched-chain-amino-acid aminotransferase 3, chloroplastic {ECO:0000303|PubMed:12068099} (Precursor) OS=Arabidopsis thaliana (Mouse-ear cress) PE=1 SV=1	1	--	unknown [Zea mays]
c68822.graph_c0	--	--	Cellular Component: plastid (GO:0009536);;	--	--	--	Uncharacterized conserved protein (DUF2358)	--	1	--	unknown [Zea mays]
c56831.graph_c0	--	--	Cellular Component: mitochondrion (GO:0005739);;	--	--	--	Domain of unknown function (DUF1338)	--	1	--	unknown [Zea mays]
c70499.graph_c1	--	--	--	--	--	--	Domain of unknown function (DUF4504)	--	2	--	unknown [Zea mays]
c55450.graph_c0	--	--	Molecular Function: nucleotide binding (GO:0000166);; Biological Process: double-strand break repair via homologous recombination (GO:0000724);; Molecular Function: nucleic acid binding (GO:0003676);; Cellular Component: nucleus (GO:0005634);; Biological Process: mitotic recombination (GO:0006312);; Cellular Component: chloroplast (GO:0009507);; Biological Process: embryo sac egg cell differentia…	K12840|2.17559e-57|zma:100283416|cl549_1b; LOC100283416; K12840 splicing factor 45 (A)	[A]	RNA processing and modification	--	DNA-damage-repair/toleration protein DRT111, chloroplastic (Precursor) GN=DRT111 OS=Arabidopsis thaliana (Mouse-ear cress) PE=1 SV=2	71	--	unknown [Zea mays]
c53190.graph_c0	--	--	Cellular Component: cytosol (GO:0005829);;	K17607|9.16701e-122|zma:100278962|pco065631(376); LOC100278962; K17607 type 2A phosphatase activator TIP41 (A)	[S]	Function unknown	TIP41-like family	--	4	--	unknown [Zea mays]
c46851.graph_c3	--	--	--	--	--	--	--	--	51	--	unknown [Zea mays]
c52250.graph_c0	--	--	Cellular Component: mitochondrion (GO:0005739);; Biological Process: xyloglucan biosynthetic process (GO:0009969);; Cellular Component: integral component of membrane (GO:0016021);; Molecular Function: transferase activity, transferring hexosyl groups (GO:0016758);; Molecular Function: xyloglucan 6-xylosyltransferase activity (GO:0033843);; Molecular Function: UDP-xylosyltransferase activity (GO:…	K08238|7.29113e-29|zma:100285084|glycosyltransferase 5; K08238 xyloglucan 6-xylosyltransferase [EC:2.4.2.39] (A)	[GM]	--	--	Xyloglucan 6-xylosyltransferase 1 GN=F26K9_150 OS=Arabidopsis thaliana (Mouse-ear cress) PE=1 SV=1	4	--	unknown [Zea mays]
c71902.graph_c1	[J]	Translation, ribosomal structure and biogenesis	Molecular Function: structural constituent of ribosome (GO:0003735);; Cellular Component: mitochondrial small ribosomal subunit (GO:0005763);; Cellular Component: cytosol (GO:0005829);; Biological Process: DNA-templated transcription, elongation (GO:0006354);; Biological Process: translation (GO:0006412);; Cellular Component: chloroplast envelope (GO:0009941);; Molecular Function: rRNA binding (G…	K02952|1.93356e-57|zma:100283244|umc1306; LOC100283244; K02952 small subunit ribosomal protein S13 (A)	[J]	Translation, ribosomal structure and biogenesis	Ribosomal protein S13/S18	30S ribosomal protein S13, chloroplastic (Precursor) GN=RPS13 OS=Spinacia oleracea (Spinach) PE=1 SV=2	1	--	unknown [Zea mays]
c59022.graph_c0	--	--	Molecular Function: oxidoreductase activity (GO:0016491);; Biological Process: oxidation-reduction process (GO:0055114);;	--	--	--	--	(+)-neomenthol dehydrogenase GN=MNR1 OS=Capsicum annuum (Bell pepper) PE=1 SV=1	1	--	unknown [Zea mays]
c87550.graph_c0	--	--	Molecular Function: hydrolase activity, hydrolyzing O-glycosyl compounds (GO:0004553);; Biological Process: carbohydrate metabolic process (GO:0005975);; Biological Process: asymmetric cell division (GO:0008356);; Biological Process: cytokinin-activated signaling pathway (GO:0009736);; Molecular Function: cation binding (GO:0043169);; Cellular Component: anchored component of plasma membrane (GO:…	--	--	--	Glycosyl hydrolases family 17	Glucan endo-1,3-beta-glucosidase 9 (Precursor) GN=At5g58480 OS=Arabidopsis thaliana (Mouse-ear cress) PE=1 SV=1	5	--	unknown [Zea mays]
c72300.graph_c1	--	--	Biological Process: response to nitrate (GO:0010167);; Biological Process: suberin biosynthetic process (GO:0010345);; Biological Process: nitrate transport (GO:0015706);; Molecular Function: hydroxycinnamoyltransferase activity (GO:0050734);; Biological Process: cell wall pectin biosynthetic process (GO:0052325);;	K15400|0|zma:100284056|transferase; K15400 omega-hydroxypalmitate O-feruloyl transferase [EC:2.3.1.188] (A)	--	--	Transferase family	Omega-hydroxypalmitate O-feruloyl transferase GN=MEE6.11 OS=Arabidopsis thaliana (Mouse-ear cress) PE=1 SV=1	3	--	unknown [Zea mays]
c52814.graph_c0	--	--	--	--	--	--	--	--	--	--	unknown [Zea mays]
c65247.graph_c0	[J]	Translation, ribosomal structure and biogenesis	Molecular Function: structural constituent of ribosome (GO:0003735);; Biological Process: DNA-templated transcription, elongation (GO:0006354);; Biological Process: translation (GO:0006412);; Biological Process: protein targeting to mitochondrion (GO:0006626);; Cellular Component: cytosolic large ribosomal subunit (GO:0022625);; Biological Process: ribosome biogenesis (GO:0042254);;	K02867|1.70512e-83|sita:101784969|54S ribosomal protein L19, mitochondrial-like; K02867 large subunit ribosomal protein L11 (A)	[J]	Translation, ribosomal structure and biogenesis	Ribosomal protein L11, RNA binding domain;; Ribosomal protein L11, N-terminal domain	50S ribosomal protein L11, chloroplastic (Precursor) GN=RPL11 OS=Arabidopsis thaliana (Mouse-ear cress) PE=2 SV=1	1	--	unknown [Zea mays]
c60229.graph_c1	--	--	Molecular Function: aspartic-type endopeptidase activity (GO:0004190);; Biological Process: proteolysis (GO:0006508);; Cellular Component: plant-type cell wall (GO:0009505);; Cellular Component: cytoplasmic membrane-bounded vesicle (GO:0016023);; Cellular Component: apoplast (GO:0048046);;	--	[O]	Posttranslational modification, protein turnover, chaperones	Xylanase inhibitor C-terminal;; Xylanase inhibitor N-terminal;; Eukaryotic aspartyl protease	Aspartic proteinase nepenthesin-1 (Precursor) GN=nep1 OS=Nepenthes gracilis (Slender pitcher plant) PE=1 SV=1	14	--	unknown [Zea mays]
c64504.graph_c1	[R]	General function prediction only	Molecular Function: nucleotide binding (GO:0000166);; Cellular Component: cytosol (GO:0005829);; Cellular Component: heterotrimeric G-protein complex (GO:0005834);;	--	[S]	Function unknown	WD domain, G-beta repeat;; Eukaryotic translation initiation factor eIF2A	Dynein assembly factor with WDR repeat domains 1 GN=DAW1 OS=Chlamydomonas reinhardtii (Chlamydomonas smithii) PE=1 SV=1	1	--	unknown [Zea mays]
c57536.graph_c0	--	--	Cellular Component: vacuole (GO:0005773);; Cellular Component: cytoplasmic membrane-bounded vesicle (GO:0016023);;	--	--	--	--	--	1	--	unknown [Zea mays]
c54650.graph_c0	[RTKL]	--	Molecular Function: protein serine/threonine kinase activity (GO:0004674);; Molecular Function: ATP binding (GO:0005524);; Cellular Component: mitochondrion (GO:0005739);; Biological Process: protein phosphorylation (GO:0006468);;	--	[T]	Signal transduction mechanisms	Protein tyrosine kinase;; Protein kinase domain;; Phosphotransferase enzyme family	Probable receptor-like serine/threonine-protein kinase At5g57670 GN=At5g57670 OS=Arabidopsis thaliana (Mouse-ear cress) PE=2 SV=1	1	--	unknown [Zea mays]
c51583.graph_c0	[CR]	--	Cellular Component: vacuole (GO:0005773);; Cellular Component: plasma membrane (GO:0005886);; Molecular Function: zinc ion binding (GO:0008270);; Cellular Component: chloroplast thylakoid membrane (GO:0009535);; Molecular Function: oxidoreductase activity (GO:0016491);; Biological Process: oxidation-reduction process (GO:0055114);;	--	[CR]	--	Zinc-binding dehydrogenase	Putative quinone-oxidoreductase homolog, chloroplastic GN=At4g13010 OS=Arabidopsis thaliana (Mouse-ear cress) PE=2 SV=1	70	--	unknown [Zea mays]
c66067.graph_c0	--	--	Biological Process: response to singlet oxygen (GO:0000304);; Cellular Component: chloroplast thylakoid membrane (GO:0009535);; Cellular Component: chloroplast envelope (GO:0009941);; Biological Process: regulation of chlorophyll biosynthetic process (GO:0010380);; Biological Process: oxylipin biosynthetic process (GO:0031408);;	--	--	--	--	Protein FLUORESCENT IN BLUE LIGHT, chloroplastic (Precursor) GN=FLU OS=Arabidopsis thaliana (Mouse-ear cress) PE=1 SV=1	1	--	unknown [Zea mays]
c49797.graph_c1	--	--	Biological Process: regulation of transcription, DNA-templated (GO:0006355);; Biological Process: cell cycle (GO:0007049);; Cellular Component: plastid (GO:0009536);; Biological Process: positive regulation of cellular process (GO:0048522);;	--	--	--	--	DNA-binding protein RHL1 GN=F11A17.7 OS=Arabidopsis thaliana (Mouse-ear cress) PE=1 SV=1	1	--	unknown [Zea mays]
c64854.graph_c0	--	--	Molecular Function: calcium ion binding (GO:0005509);;	--	--	--	EF hand;; EF-hand domain pair;; EF-hand domain pair;; EF hand	--	3	--	unknown [Zea mays]
c55500.graph_c0	--	--	--	K00434|7.55594e-07|cam:101511999|L-ascorbate peroxidase S, chloroplastic/mitochondrial-like; K00434 L-ascorbate peroxidase [EC:1.11.1.11] (A)	--	--	--	L-ascorbate peroxidase T, chloroplastic (Precursor) GN=APXT OS=Arabidopsis thaliana (Mouse-ear cress) PE=2 SV=2	--	--	unknown [Zea mays]
c54704.graph_c0	--	--	Biological Process: cell morphogenesis (GO:0000902);; Cellular Component: mitochondrion (GO:0005739);; Cellular Component: endoplasmic reticulum (GO:0005783);; Cellular Component: membrane (GO:0016020);; Biological Process: cell growth (GO:0016049);; Biological Process: Golgi vesicle transport (GO:0048193);;	--	[S]	Function unknown	Integral membrane protein DUF106	--	4	--	unknown [Zea mays]
c47680.graph_c0	[H]	Coenzyme transport and metabolism	Molecular Function: phosphopantothenate--cysteine ligase activity (GO:0004632);; Biological Process: coenzyme A biosynthetic process (GO:0015937);;	K01922|9.41887e-173|zma:100283870|phosphopantothenate--cysteine ligase (EC:6.3.2.5); K01922 phosphopantothenate-cysteine ligase [EC:6.3.2.5] (A)	[R]	General function prediction only	DNA / pantothenate metabolism flavoprotein;; DNA / pantothenate metabolism flavoprotein	Phosphopantothenate--cysteine ligase 1 OS=Oryza sativa subsp. japonica (Rice) PE=2 SV=1	1	--	unknown [Zea mays]
c55413.graph_c0	--	--	Molecular Function: DNA binding (GO:0003677);; Molecular Function: RNA binding (GO:0003723);; Molecular Function: metal ion binding (GO:0046872);;	--	[R]	General function prediction only	Zinc finger C-x8-C-x5-C-x3-H type (and similar);; Anemonia sulcata toxin III family	Zinc finger CCCH domain-containing protein 44 OS=Oryza sativa subsp. japonica (Rice) PE=2 SV=1	4	--	unknown [Zea mays]
c58640.graph_c1	[R]	General function prediction only	Molecular Function: GTPase activity (GO:0003924);; Molecular Function: GTP binding (GO:0005525);; Cellular Component: nucleolus (GO:0005730);; Biological Process: GTP catabolic process (GO:0006184);; Biological Process: ribosome biogenesis (GO:0042254);;	K14537|0|sbi:SORBI_01g035280|SORBIDRAFT_01g035280, Sb01g035280; hypothetical protein; K14537 nuclear GTP-binding protein (A)	[R]	General function prediction only	NGP1NT (NUC091) domain;; 50S ribosome-binding GTPase;; Ferrous iron transport protein B	Guanine nucleotide-binding protein-like NSN1 {ECO:0000305} OS=Arabidopsis thaliana (Mouse-ear cress) PE=2 SV=1	1	--	unknown [Zea mays]
c53705.graph_c0	[O]	Posttranslational modification, protein turnover, chaperones	Molecular Function: damaged DNA binding (GO:0003684);; Cellular Component: nucleus (GO:0005634);; Biological Process: nucleotide-excision repair (GO:0006289);; Biological Process: proteasome-mediated ubiquitin-dependent protein catabolic process (GO:0043161);;	K10839|2.07893e-143|zma:100283179|pco104381(507); LOC100283179; K10839 UV excision repair protein RAD23 (A)	[L]	Replication, recombination and repair	XPC-binding domain;; UBA/TS-N domain;; Ubiquitin family;; Ubiquitin-2 like Rad60 SUMO-like	Probable ubiquitin receptor RAD23 OS=Oryza sativa subsp. japonica (Rice) PE=1 SV=2	1	--	unknown [Zea mays]
c66751.graph_c0	--	--	Cellular Component: nucleus (GO:0005634);; Cellular Component: cytoplasm (GO:0005737);; Cellular Component: plasma membrane (GO:0005886);; Molecular Function: carboxymethylenebutenolidase activity (GO:0008806);; Biological Process: response to salt stress (GO:0009651);; Cellular Component: apoplast (GO:0048046);;	--	[R]	General function prediction only	--	--	20	--	unknown [Zea mays]
c58874.graph_c0	--	--	--	--	--	--	--	--	60	--	unknown [Zea mays]
c44366.graph_c0	[Q]	Secondary metabolites biosynthesis, transport and catabolism	Molecular Function: copper ion binding (GO:0005507);; Biological Process: response to water deprivation (GO:0009414);; Cellular Component: cytoplasmic membrane-bounded vesicle (GO:0016023);; Biological Process: lignin catabolic process (GO:0046274);; Cellular Component: apoplast (GO:0048046);; Molecular Function: hydroquinone:oxygen oxidoreductase activity (GO:0052716);; Biological Process: oxida…	--	[Q]	Secondary metabolites biosynthesis, transport and catabolism	Multicopper oxidase	Laccase-4 (Precursor) OS=Oryza sativa subsp. japonica (Rice) PE=2 SV=1	1	--	unknown [Zea mays]
c55760.graph_c0	--	--	Molecular Function: phosphoprotein phosphatase activity (GO:0004721);; Cellular Component: nucleus (GO:0005634);;	K17618|1.14285e-134|sbi:SORBI_03g041440|SORBIDRAFT_03g041440, Sb03g041440; hypothetical protein; K17618 ubiquitin-like domain-containing CTD phosphatase 1 [EC:3.1.3.16] (A)	[K]	Transcription	NLI interacting factor-like phosphatase	Ubiquitin-like domain-containing CTD phosphatase GN=At4g06599 OS=Arabidopsis thaliana (Mouse-ear cress) PE=2 SV=1	1	--	unknown [Zea mays]
c58762.graph_c0	--	--	Molecular Function: calcium ion binding (GO:0005509);; Molecular Function: calcium-dependent phospholipid binding (GO:0005544);;	--	[U]	Intracellular trafficking, secretion, and vesicular transport	Annexin;; Annexin;; emp24/gp25L/p24 family/GOLD	Transmembrane emp24 domain-containing protein p24delta3 (Precursor) GN=At1g09580 OS=Arabidopsis thaliana (Mouse-ear cress) PE=1 SV=1	1	--	unknown [Zea mays]
c70280.graph_c0	--	--	Cellular Component: plastid (GO:0009536);;	--	--	--	--	--	7	--	unknown [Zea mays]
c61351.graph_c0	[J]	Translation, ribosomal structure and biogenesis	Molecular Function: structural constituent of ribosome (GO:0003735);; Cellular Component: cell wall (GO:0005618);; Cellular Component: nucleolus (GO:0005730);; Cellular Component: plasma membrane (GO:0005886);; Biological Process: translation (GO:0006412);; Cellular Component: chloroplast (GO:0009507);; Cellular Component: cytosolic small ribosomal subunit (GO:0022627);;	K02984|1.61741e-67|zma:100273118|hypothetical protein; K02984 small subunit ribosomal protein S3Ae (A)	[J]	Translation, ribosomal structure and biogenesis	Ribosomal S3Ae family;; Ribosomal S3Ae family;; Ribosomal S3Ae family	40S ribosomal protein S3a {ECO:0000255|HAMAP-Rule:MF_03122} OS=Oryza sativa subsp. japonica (Rice) PE=2 SV=2	1	--	unknown [Zea mays]
c53757.graph_c0	[C]	Energy production and conversion	Molecular Function: iron ion binding (GO:0005506);; Cellular Component: mitochondrion (GO:0005739);; Biological Process: iron-sulfur cluster assembly (GO:0016226);; Molecular Function: iron-sulfur cluster binding (GO:0051536);;	--	[C]	Energy production and conversion	--	Iron-sulfur cluster assembly protein 1 (Precursor) GN=ISU1 OS=Arabidopsis thaliana (Mouse-ear cress) PE=2 SV=1	1	--	unknown [Zea mays]
c63880.graph_c2	[O]	Posttranslational modification, protein turnover, chaperones	Molecular Function: zinc ion binding (GO:0008270);;	K10666|4.51855e-98|zma:100285907|cl21045_1; LOC100285907; K10666 E3 ubiquitin-protein ligase RNF5 [EC:6.3.2.19] (A)	[O]	Posttranslational modification, protein turnover, chaperones	Zinc finger, C3HC4 type (RING finger);; Ring finger domain;; Zinc finger, C3HC4 type (RING finger);; Zinc finger, C3HC4 type (RING finger);; zinc-RING finger domain;; zinc finger of C3HC4-type, RING	E3 ubiquitin-protein ligase RMA3 GN=RMA3 OS=Arabidopsis thaliana (Mouse-ear cress) PE=1 SV=1	1	--	unknown [Zea mays]
c67496.graph_c0	[J]	Translation, ribosomal structure and biogenesis	Molecular Function: nucleic acid binding (GO:0003676);; Molecular Function: aspartate-tRNA ligase activity (GO:0004815);; Molecular Function: ATP binding (GO:0005524);; Cellular Component: cytoplasm (GO:0005737);; Biological Process: aspartyl-tRNA aminoacylation (GO:0006422);; Biological Process: response to cadmium ion (GO:0046686);;	K01876|0|zma:100283444|gpm518; LOC100283444 (EC:6.1.1.12); K01876 aspartyl-tRNA synthetase [EC:6.1.1.12] (A)	[J]	Translation, ribosomal structure and biogenesis	tRNA synthetases class II (D, K and N);; OB-fold nucleic acid binding domain	Asparagine--tRNA ligase, chloroplastic/mitochondrial (Precursor) GN=dl4685w OS=Arabidopsis thaliana (Mouse-ear cress) PE=2 SV=3	1	--	unknown [Zea mays]
c60116.graph_c1	--	--	Cellular Component: mitochondrial inner membrane presequence translocase complex (GO:0005744);; Biological Process: intracellular protein transport (GO:0006886);; Molecular Function: P-P-bond-hydrolysis-driven protein transmembrane transporter activity (GO:0015450);; Cellular Component: integral component of membrane (GO:0016021);;	K17795|2.17513e-96|sbi:SORBI_02g038750|SORBIDRAFT_02g038750, Sb02g038750; hypothetical protein; K17795 mitochondrial import inner membrane translocase subunit TIM17 (A)	[U]	Intracellular trafficking, secretion, and vesicular transport	Tim17/Tim22/Tim23/Pmp24 family	Mitochondrial import inner membrane translocase subunit TIM17-1 OS=Arabidopsis thaliana (Mouse-ear cress) PE=2 SV=1	1	--	unknown [Zea mays]
c61130.graph_c0	--	--	Cellular Component: integral component of membrane (GO:0016021);;	--	--	--	--	--	1	--	unknown [Zea mays]
c57103.graph_c0	--	--	Cellular Component: membrane (GO:0016020);; Cellular Component: intracellular membrane-bounded organelle (GO:0043231);; Cellular Component: cytoplasmic part (GO:0044444);;	--	[S]	Function unknown	Mitochondrial K+-H+ exchange-related	--	1	--	unknown [Zea mays]
c32773.graph_c1	--	--	--	--	--	--	--	--	--	--	unknown [Zea mays]
c48634.graph_c0	--	--	Molecular Function: nucleotide binding (GO:0000166);; Molecular Function: nucleic acid binding (GO:0003676);; Cellular Component: mitochondrion (GO:0005739);;	--	[R]	General function prediction only	RNA recognition motif. (a.k.a. RRM, RBD, or RNP domain);; RNA recognition motif. (a.k.a. RRM, RBD, or RNP domain);; RNA recognition motif (a.k.a. RRM, RBD, or RNP domain);; RNA recognition motif. (a.k.a. RRM, RBD, or RNP domain)	Glycine-rich RNA-binding protein 4, mitochondrial (Precursor) GN=At3g23830 OS=Arabidopsis thaliana (Mouse-ear cress) PE=2 SV=1	1	--	unknown [Zea mays]
c52312.graph_c0	--	--	Biological Process: protein folding (GO:0006457);; Cellular Component: chloroplast stroma (GO:0009570);;	K04078|4.19502e-22|sbi:SORBI_01g028650|SORBIDRAFT_01g028650, Sb01g028650; hypothetical protein; K04078 chaperonin GroES (A)	--	--	--	--	2	--	unknown [Zea mays]
c63639.graph_c0	[P]	Inorganic ion transport and metabolism	Molecular Function: superoxide dismutase activity (GO:0004784);; Molecular Function: protein binding (GO:0005515);; Biological Process: transcription, DNA-templated (GO:0006351);; Biological Process: superoxide metabolic process (GO:0006801);; Biological Process: response to UV (GO:0009411);; Cellular Component: thylakoid (GO:0009579);; Biological Process: plastid organization (GO:0009657);; Biol…	K04564|1.7165e-177|sbi:SORBI_10g001280|SORBIDRAFT_10g001280, Sb10g001280; hypothetical protein; K04564 superoxide dismutase, Fe-Mn family [EC:1.15.1.1] (A)	[P]	Inorganic ion transport and metabolism	Iron/manganese superoxide dismutases, alpha-hairpin domain;; Iron/manganese superoxide dismutases, C-terminal domain	Superoxide dismutase [Fe] 1, chloroplastic (Precursor) OS=Oryza sativa subsp. japonica (Rice) PE=2 SV=1	1	--	unknown [Zea mays]
c67156.graph_c0	--	--	Molecular Function: DNA binding (GO:0003677);;	--	--	--	Domain of unknown function (DUF296);; AT hook motif;; Domain of unknown function (DUF296)	--	1	--	unknown [Zea mays]
c59638.graph_c0	[I]	Lipid transport and metabolism	Cellular Component: mitochondrion (GO:0005739);; Biological Process: metabolic process (GO:0008152);; Molecular Function: intramolecular transferase activity (GO:0016866);;	K01853|1.08516e-78|zma:100285643|cycloartenol synthase (A)	[I]	Lipid transport and metabolism	--	Achilleol B synthase OS=Oryza sativa subsp. japonica (Rice) PE=1 SV=1	1	--	unknown [Zea mays]
c66746.graph_c1	[G]	Carbohydrate transport and metabolism	Molecular Function: magnesium ion binding (GO:0000287);; Molecular Function: pyruvate kinase activity (GO:0004743);; Biological Process: glycolytic process (GO:0006096);; Cellular Component: chloroplast stroma (GO:0009570);; Biological Process: plant-type cell wall biogenesis (GO:0009832);; Biological Process: seed maturation (GO:0010431);; Biological Process: cell growth (GO:0016049);; Biologica…	K00873|5.30695e-166|sbi:SORBI_02g004550|SORBIDRAFT_02g004550, Sb02g004550; hypothetical protein; K00873 pyruvate kinase [EC:2.7.1.40] (A)	[G]	Carbohydrate transport and metabolism	Pyruvate kinase, barrel domain;; Pyruvate kinase, alpha/beta domain;; Pyruvate kinase, barrel domain	Pyruvate kinase isozyme A, chloroplastic (Precursor) OS=Ricinus communis (Castor bean) PE=1 SV=1	18	--	unknown [Zea mays]
c53234.graph_c4	--	--	Molecular Function: protein serine/threonine kinase activity (GO:0004674);; Molecular Function: protein tyrosine kinase activity (GO:0004713);; Molecular Function: ATP binding (GO:0005524);; Biological Process: protein phosphorylation (GO:0006468);; Cellular Component: cytoplasmic membrane-bounded vesicle (GO:0016023);;	--	[T]	Signal transduction mechanisms	--	Probable receptor-like protein kinase At1g11050 (Precursor) GN=At1g11050 OS=Arabidopsis thaliana (Mouse-ear cress) PE=2 SV=1	3	--	unknown [Zea mays]
c67015.graph_c0	--	--	Molecular Function: ferric-chelate reductase activity (GO:0000293);; Molecular Function: iron ion binding (GO:0005506);; Cellular Component: plasma membrane (GO:0005886);; Biological Process: response to light stimulus (GO:0009416);; Cellular Component: chloroplast (GO:0009507);; Biological Process: photosynthetic electron transport chain (GO:0009767);; Cellular Component: integral component of m…	--	[PQ]	--	FAD-binding domain;; Ferric reductase like transmembrane component;; Ferric reductase NAD binding domain	Ferric reduction oxidase 7, chloroplastic (Precursor) GN=FRO7 OS=Arabidopsis thaliana (Mouse-ear cress) PE=2 SV=1	1	--	unknown [Zea mays]
c61079.graph_c0	--	--	--	--	--	--	Domain of unknown function (DUF3594)	PHD finger protein ALFIN-LIKE 6 GN=OsI_04717 OS=Oryza sativa subsp. indica (Rice) PE=3 SV=1	--	--	unknown [Zea mays]
c65142.graph_c1	--	--	Molecular Function: sequence-specific DNA binding transcription factor activity (GO:0003700);; Cellular Component: cytoplasm (GO:0005737);; Cellular Component: CCAAT-binding factor complex (GO:0016602);; Molecular Function: sequence-specific DNA binding (GO:0043565);; Biological Process: positive regulation of transcription, DNA-templated (GO:0045893);; Molecular Function: protein heterodimerizat…	K08066|3.28813e-72|zma:100283252|nuclear transcription factor Y subunit C-2; K08066 nuclear transcription factor Y, gamma (A)	[K]	Transcription	--	Nuclear transcription factor Y subunit C-2 OS=Arabidopsis thaliana (Mouse-ear cress) PE=2 SV=2	1	--	unknown [Zea mays]
c41992.graph_c1	--	--	Molecular Function: DNA binding (GO:0003677);; Biological Process: DNA methylation (GO:0006306);; Molecular Function: methyltransferase activity (GO:0008168);;	--	--	--	--	DNA (cytosine-5)-methyltransferase DRM1 GN=F8M21.270/F8M21.260 OS=Arabidopsis thaliana (Mouse-ear cress) PE=3 SV=2	13	--	unknown [Zea mays]
c55413.graph_c1	--	--	Molecular Function: DNA binding (GO:0003677);; Molecular Function: RNA binding (GO:0003723);; Molecular Function: metal ion binding (GO:0046872);;	--	[R]	General function prediction only	KH domain;; Zinc finger C-x8-C-x5-C-x3-H type (and similar);; KH domain	Zinc finger CCCH domain-containing protein 44 OS=Oryza sativa subsp. japonica (Rice) PE=2 SV=1	4	--	unknown [Zea mays]
c42435.graph_c0	--	--	Biological Process: cellular macromolecule metabolic process (GO:0044260);; Biological Process: nucleic acid metabolic process (GO:0090304);;	--	--	--	--	--	15	--	unknown [Zea mays]
c60571.graph_c0	[R]	General function prediction only	Cellular Component: vacuole (GO:0005773);; Cellular Component: plasma membrane (GO:0005886);; Biological Process: response to auxin (GO:0009733);; Molecular Function: FMN binding (GO:0010181);; Molecular Function: oxidoreductase activity, acting on NAD(P)H, quinone or similar compound as acceptor (GO:0016655);; Biological Process: negative regulation of transcription, DNA-templated (GO:0045892);;…	K03809|1.97807e-112|zma:100283201|csu690; LOC100283201; K03809 Trp repressor binding protein (A)	[R]	General function prediction only	NADPH-dependent FMN reductase;; Flavodoxin-like fold	NAD(P)H dehydrogenase (quinone) FQR1 {ECO:0000305} OS=Arabidopsis thaliana (Mouse-ear cress) PE=1 SV=1	1	--	unknown [Zea mays]
c50841.graph_c0	--	--	--	--	--	--	--	--	--	--	unknown [Zea mays]
c61689.graph_c0	[I]	Lipid transport and metabolism	Molecular Function: hydrolase activity (GO:0016787);;	--	[I]	Lipid transport and metabolism	Putative lysophospholipase;; Alpha/beta hydrolase family;; Alpha/beta hydrolase family;; Alpha/beta hydrolase family	Caffeoylshikimate esterase GN=CSE OS=Arabidopsis thaliana (Mouse-ear cress) PE=1 SV=1	1	--	unknown [Zea mays]
c52069.graph_c0	--	--	Cellular Component: mitochondrion (GO:0005739);; Biological Process: transcription factor import into nucleus (GO:0042991);;	--	--	--	--	--	4	--	unknown [Zea mays]
c39627.graph_c0	--	--	Molecular Function: binding (GO:0005488);; Biological Process: response to stress (GO:0006950);; Biological Process: signal transduction (GO:0007165);; Molecular Function: kinase activity (GO:0016301);; Biological Process: phosphorylation (GO:0016310);; Molecular Function: signaling receptor activity (GO:0038023);; Biological Process: primary metabolic process (GO:0044238);; Biological Process: c…	K14489|1.775e-11|zma:541634|HK1, ZmHK1; histidine kinase 1; K14489 arabidopsis histidine kinase 2/3/4 (cytokinin receptor) [EC:2.7.13.3] (A)	--	--	--	--	1	--	unknown [Zea mays]
c63423.graph_c0	[R]	General function prediction only	Molecular Function: GTP binding (GO:0005525);; Cellular Component: nucleus (GO:0005634);; Cellular Component: vacuole (GO:0005773);; Cellular Component: plasma membrane (GO:0005886);; Biological Process: small GTPase mediated signal transduction (GO:0007264);;	K07955|1.69347e-57|osa:4331969|Os03g0200800; K07955 ADP-ribosylation factor-like protein 8 (A)	[R]	General function prediction only	ADP-ribosylation factor family;; ADP-ribosylation factor family;; Ras family;; Gtr1/RagA G protein conserved region;; Miro-like protein;; 50S ribosome-binding GTPase;; Signal recognition particle receptor beta subunit	ADP-ribosylation factor 1 GN=ARF1 OS=Salix bakko (Japanese willow) PE=2 SV=3	7	--	unknown [Zea mays]
c59512.graph_c0	[R]	General function prediction only	Cellular Component: mitochondrion (GO:0005739);; Biological Process: tRNA modification (GO:0006400);; Molecular Function: tRNA (guanine-N7-)-methyltransferase activity (GO:0008176);; Biological Process: RNA (guanine-N7)-methylation (GO:0036265);;	K03439|1.39134e-43|sbi:SORBI_03g024010|SORBIDRAFT_03g024010, Sb03g024010; hypothetical protein; K03439 tRNA (guanine-N7-)-methyltransferase [EC:2.1.1.33] (A)	[R]	General function prediction only	Putative methyltransferase	--	--	--	unknown [Zea mays]
c63975.graph_c0	[HE]	--	Molecular Function: O-phospho-L-serine:2-oxoglutarate aminotransferase activity (GO:0004648);; Biological Process: L-serine biosynthetic process (GO:0006564);; Cellular Component: chloroplast stroma (GO:0009570);; Molecular Function: pyridoxal phosphate binding (GO:0030170);; Biological Process: response to cadmium ion (GO:0046686);;	K00831|0|zma:100284817|gpm584, psat1; LOC100284817 (EC:2.6.1.52); K00831 phosphoserine aminotransferase [EC:2.6.1.52] (A)	[HE]	--	Aminotransferase class-V	Phosphoserine aminotransferase 1, chloroplastic (Precursor) GN=PSAT1 OS=Arabidopsis thaliana (Mouse-ear cress) PE=1 SV=1	12	--	unknown [Zea mays]
c33500.graph_c0	--	--	--	--	--	--	--	Bifunctional nuclease GN=BBD OS=Oryza minuta PE=2 SV=1	1	--	unknown [Zea mays]
c59405.graph_c0	[I]	Lipid transport and metabolism	Cellular Component: plasmodesma (GO:0009506);; Cellular Component: plastid (GO:0009536);; Molecular Function: hydrolase activity (GO:0016787);;	--	[I]	Lipid transport and metabolism	Alpha/beta hydrolase family;; Alpha/beta hydrolase family;; Putative lysophospholipase;; Alpha/beta hydrolase family	Caffeoylshikimate esterase GN=CSE OS=Arabidopsis thaliana (Mouse-ear cress) PE=1 SV=1	1	--	unknown [Zea mays]
c47815.graph_c2	--	--	Molecular Function: hydrolase activity, hydrolyzing O-glycosyl compounds (GO:0004553);; Biological Process: carbohydrate metabolic process (GO:0005975);; Cellular Component: cytoplasmic membrane-bounded vesicle (GO:0016023);; Cellular Component: anchored component of plasma membrane (GO:0046658);;	--	--	--	X8 domain	Glucan endo-1,3-beta-glucosidase 3 (Precursor) GN=At2g01630 OS=Arabidopsis thaliana (Mouse-ear cress) PE=1 SV=2	7	--	unknown [Zea mays]
c40354.graph_c0	--	--	Molecular Function: ATP binding (GO:0005524);; Cellular Component: cell wall (GO:0005618);; Cellular Component: nucleolus (GO:0005730);; Cellular Component: mitochondrion (GO:0005739);; Cellular Component: cytosol (GO:0005829);; Cellular Component: plasma membrane (GO:0005886);; Biological Process: protein folding (GO:0006457);; Biological Process: response to water deprivation (GO:0009414);; Bio…	K04079|2.98317e-13|zma:100196928|hsp82; heat shock protein HSP82; K04079 molecular chaperone HtpG (A)	[O]	Posttranslational modification, protein turnover, chaperones	--	Heat shock protein 82 GN=HSP82 OS=Zea mays (Maize) PE=3 SV=1	1	--	unknown [Zea mays]
c55666.graph_c0	[N]	Cell motility	Biological Process: protein transport (GO:0015031);;	K12191|7.94841e-40|zma:103647208|vacuolar protein sorting-associated protein 2 homolog 1-like; K12191 charged multivesicular body protein 2A (A)	[U]	Intracellular trafficking, secretion, and vesicular transport	Snf7	Vacuolar protein sorting-associated protein 2 homolog 1 GN=T12H3.8 OS=Arabidopsis thaliana (Mouse-ear cress) PE=1 SV=2	1	--	unknown [Zea mays]
c64224.graph_c0	--	--	Cellular Component: plasma membrane (GO:0005886);; Cellular Component: cytoplasmic membrane-bounded vesicle (GO:0016023);;	--	--	--	Protein of unknown function (DUF642)	--	1	--	unknown [Zea mays]
c56971.graph_c0	--	--	Molecular Function: DNA binding (GO:0003677);; Molecular Function: ATP binding (GO:0005524);; Biological Process: DNA repair (GO:0006281);; Molecular Function: DNA-dependent ATPase activity (GO:0008094);; Biological Process: somatic cell DNA recombination (GO:0016444);; Biological Process: positive regulation of defense response to bacterium (GO:1900426);;	K10871|1.30657e-136|zma:100282783|si486083c08; LOC100282783; K10871 RAD51-like protein 3 (A)	[L]	Replication, recombination and repair	Rad51	DNA repair protein RAD51 homolog 4 GN=RAD51D OS=Arabidopsis thaliana (Mouse-ear cress) PE=2 SV=2	7	--	unknown [Zea mays]
c60943.graph_c0	--	--	Molecular Function: DNA binding (GO:0003677);; Cellular Component: nucleus (GO:0005634);; Biological Process: regulation of transcription, DNA-templated (GO:0006355);; Molecular Function: zinc ion binding (GO:0008270);; Biological Process: chromatin modification (GO:0016568);; Molecular Function: methylated histone binding (GO:0035064);;	--	[R]	General function prediction only	PHD-finger	PHD finger protein ALFIN-LIKE 9 GN=OsI_26819 OS=Oryza sativa subsp. indica (Rice) PE=3 SV=1	1	--	unknown [Zea mays]
c73253.graph_c1	--	--	Biological Process: aromatic amino acid family biosynthetic process (GO:0009073);; Cellular Component: plastid (GO:0009536);; Biological Process: iron-sulfur cluster assembly (GO:0016226);;	--	--	--	zinc-binding in reverse transcriptase	Uncharacterized protein At4g37920, chloroplastic (Precursor) GN=At4g37920 OS=Arabidopsis thaliana (Mouse-ear cress) PE=1 SV=2	1	--	unknown [Zea mays]
c50851.graph_c0	--	--	Biological Process: lipid metabolic process (GO:0006629);; Molecular Function: O-acyltransferase activity (GO:0008374);;	K06129|9.26898e-84|zma:103647285|lecithin-cholesterol acyltransferase-like 1; K06129 lysophospholipase III [EC:3.1.1.5] (A)	[I]	Lipid transport and metabolism	Lecithin:cholesterol acyltransferase;; Lecithin:cholesterol acyltransferase;; Alpha/beta hydrolase family	Lecithin-cholesterol acyltransferase-like 1 OS=Oryza sativa subsp. japonica (Rice) PE=2 SV=1	30	--	unknown [Zea mays]
c60361.graph_c1	[E]	Amino acid transport and metabolism	Molecular Function: cysteine synthase activity (GO:0004124);; Cellular Component: nucleus (GO:0005634);; Cellular Component: mitochondrion (GO:0005739);; Cellular Component: peroxisome (GO:0005777);; Cellular Component: plasma membrane (GO:0005886);; Biological Process: cysteine biosynthetic process from serine (GO:0006535);; Biological Process: aging (GO:0007568);; Cellular Component: chloroplas…	K01738|8.40498e-135|zma:542438|cys2, Mcysp; cysteine synthase2 (EC:2.5.1.47); K01738 cysteine synthase A [EC:2.5.1.47] (A)	[E]	Amino acid transport and metabolism	Pyridoxal-phosphate dependent enzyme	Cysteine synthase OS=Zea mays (Maize) PE=1 SV=2	1	--	unknown [Zea mays]
c51689.graph_c0	--	--	Molecular Function: zinc ion binding (GO:0008270);; Cellular Component: cytoplasmic membrane-bounded vesicle (GO:0016023);;	--	[O]	Posttranslational modification, protein turnover, chaperones	Ring finger domain;; RING-H2 zinc finger;; Zinc finger, C3HC4 type (RING finger)	E3 ubiquitin-protein ligase ATL31 (Precursor) GN=F21A20.130 OS=Arabidopsis thaliana (Mouse-ear cress) PE=1 SV=2	13	--	unknown [Zea mays]
c55670.graph_c0	--	--	Molecular Function: adenylate kinase activity (GO:0004017);; Molecular Function: ATP binding (GO:0005524);; Cellular Component: nucleus (GO:0005634);; Cellular Component: mitochondrion (GO:0005739);; Biological Process: cellular amino acid biosynthetic process (GO:0008652);; Cellular Component: chloroplast stroma (GO:0009570);; Biological Process: nucleotide phosphorylation (GO:0046939);; Biologi…	K00939|8.77276e-85|zma:100283341|cl16117_1; LOC100283341; K00939 adenylate kinase [EC:2.7.4.3] (A)	[F]	Nucleotide transport and metabolism	Adenylate kinase;; AAA domain;; Adenylate kinase	Probable adenylate kinase 6, chloroplastic (Precursor) GN=OSJNBa0043A12.38 OS=Oryza sativa subsp. japonica (Rice) PE=3 SV=1	1	--	unknown [Zea mays]
c63969.graph_c0	[R]	General function prediction only	Cellular Component: mitochondrion (GO:0005739);; Molecular Function: RNA methyltransferase activity (GO:0008173);; Cellular Component: chloroplast (GO:0009507);; Biological Process: tRNA methylation (GO:0030488);; Molecular Function: iron-sulfur cluster binding (GO:0051536);; Biological Process: rRNA base methylation (GO:0070475);;	K06941|2.88319e-121|sbi:SORBI_03g029230|SORBIDRAFT_03g029230, Sb03g029230; hypothetical protein; K06941 23S rRNA (adenine2503-C2)-methyltransferase [EC:2.1.1.192] (A)	--	--	Radical SAM superfamily;; 4Fe-4S single cluster domain	--	1	--	unknown [Zea mays]
c59948.graph_c2	--	--	Biological Process: lipid metabolic process (GO:0006629);; Cellular Component: cytoplasmic membrane-bounded vesicle (GO:0016023);; Molecular Function: hydrolase activity, acting on ester bonds (GO:0016788);;	--	--	--	--	GDSL esterase/lipase At1g28600 (Precursor) GN=At1g28600 OS=Arabidopsis thaliana (Mouse-ear cress) PE=2 SV=1	23	--	unknown [Zea mays]
c57025.graph_c0	--	--	--	--	--	--	--	--	12	--	unknown [Zea mays]
c61216.graph_c0	--	--	Biological Process: maltose metabolic process (GO:0000023);; Cellular Component: nucleus (GO:0005634);; Cellular Component: mitochondrion (GO:0005739);; Cellular Component: chloroplast stroma (GO:0009570);; Cellular Component: chloroplast envelope (GO:0009941);; Biological Process: thylakoid membrane organization (GO:0010027);; Biological Process: starch biosynthetic process (GO:0019252);; Biolog…	--	--	--	--	--	5	--	unknown [Zea mays]
c61586.graph_c0	[R]	General function prediction only	Biological Process: microtubule cytoskeleton organization (GO:0000226);; Molecular Function: sphingomyelin phosphodiesterase activity (GO:0004767);; Molecular Function: GTP binding (GO:0005525);; Cellular Component: nucleolus (GO:0005730);; Cellular Component: spindle (GO:0005819);; Cellular Component: plasma membrane (GO:0005886);; Biological Process: small GTPase mediated signal transduction (G…	K04392|3.27894e-75|zma:542739|rop4; Rho-related protein from plants 4; K04392 Ras-related C3 botulinum toxin substrate 1 (A)	[R]	General function prediction only	Ras family;; Miro-like protein	Rac-like GTP-binding protein 5 (Precursor) OS=Oryza sativa subsp. japonica (Rice) PE=2 SV=2	7	--	unknown [Zea mays]
c70244.graph_c0	[H]	Coenzyme transport and metabolism	Biological Process: maltose metabolic process (GO:0000023);; Biological Process: pentose-phosphate shunt (GO:0006098);; Biological Process: thiamine biosynthetic process (GO:0009228);; Cellular Component: chloroplast stroma (GO:0009570);; Biological Process: response to vitamin B1 (GO:0010266);; Biological Process: detection of bacterium (GO:0016045);; Biological Process: starch biosynthetic proc…	K03147|0|sbi:SORBI_01g012050|SORBIDRAFT_01g012050, Sb01g012050; hypothetical protein; K03147 phosphomethylpyrimidine synthase [EC:4.1.99.17] (A)	--	--	ThiC family;; ThiC-associated domain	Phosphomethylpyrimidine synthase, chloroplastic (Precursor) GN=T27A16.27 OS=Arabidopsis thaliana (Mouse-ear cress) PE=1 SV=1	1	--	unknown [Zea mays]
c51295.graph_c0	--	--	Molecular Function: oxidoreductase activity, acting on paired donors, with incorporation or reduction of molecular oxygen, 2-oxoglutarate as one donor, and incorporation of one atom each of oxygen into both donors (GO:0016706);; Biological Process: oxidation-reduction process (GO:0055114);;	K10768|4.6797e-105|sbi:SORBI_01g021650|SORBIDRAFT_01g021650, Sb01g021650; hypothetical protein; K10768 alkylated DNA repair protein alkB homolog 6 [EC:1.14.11.-] (A)	[S]	Function unknown	2OG-Fe(II) oxygenase superfamily	--	1	--	unknown [Zea mays]
c56161.graph_c0	[I]	Lipid transport and metabolism	Molecular Function: hydroxymethylglutaryl-CoA reductase (NADPH) activity (GO:0004420);; Cellular Component: endoplasmic reticulum (GO:0005783);; Biological Process: coenzyme A metabolic process (GO:0015936);; Cellular Component: integral component of membrane (GO:0016021);; Biological Process: triterpenoid biosynthetic process (GO:0016104);; Biological Process: sterol biosynthetic process (GO:001…	K00021|9.32386e-29|zma:100274191|uncharacterized LOC100274191; K00021 hydroxymethylglutaryl-CoA reductase (NADPH) [EC:1.1.1.34] (A)	[I]	Lipid transport and metabolism	Hydroxymethylglutaryl-coenzyme A reductase	3-hydroxy-3-methylglutaryl-coenzyme A reductase 2 (Fragment) GN=HMGR2 OS=Hevea brasiliensis (Para rubber tree) PE=2 SV=1	1	--	unknown [Zea mays]
c48876.graph_c0	--	--	--	--	--	--	--	--	11	--	unknown [Zea mays]
c61173.graph_c0	--	--	Molecular Function: DNA binding (GO:0003677);; Molecular Function: sequence-specific DNA binding transcription factor activity (GO:0003700);; Cellular Component: nucleus (GO:0005634);; Cellular Component: mitochondrial respiratory chain complex III (GO:0005750);; Biological Process: regulation of transcription, DNA-templated (GO:0006355);; Molecular Function: ubiquinol-cytochrome-c reductase acti…	K00411|2.57187e-30|zma:542550|isp1; iron-sulfur protein1 (EC:1.10.2.2); K00411 ubiquinol-cytochrome c reductase iron-sulfur subunit [EC:1.10.2.2] (A)	[C]	Energy production and conversion	--	Cytochrome b-c1 complex subunit Rieske, mitochondrial (Precursor) OS=Zea mays (Maize) PE=2 SV=1	1	--	unknown [Zea mays]
c68255.graph_c1	[QR]	--	Cellular Component: nucleolus (GO:0005730);; Biological Process: rRNA processing (GO:0006364);; Molecular Function: methyltransferase activity (GO:0008168);; Biological Process: methylation (GO:0032259);;	--	[R]	General function prediction only	--	--	1	--	unknown [Zea mays]
c57785.graph_c0	--	--	--	--	--	--	--	--	14	--	unknown [Zea mays]
c69458.graph_c2	--	--	Biological Process: regulation of transcription, DNA-templated (GO:0006355);;	--	--	--	GRAS domain family	Scarecrow-like protein 6 GN=SCL6 OS=Arabidopsis thaliana (Mouse-ear cress) PE=1 SV=1	10	--	unknown [Zea mays]
c57008.graph_c0	--	--	Cellular Component: mitochondrion (GO:0005739);; Biological Process: glycolytic process (GO:0006096);; Biological Process: water transport (GO:0006833);; Biological Process: hyperosmotic response (GO:0006972);; Biological Process: Golgi organization (GO:0007030);; Biological Process: response to temperature stimulus (GO:0009266);; Biological Process: response to salt stress (GO:0009651);; Cellula…	--	--	--	CBS domain	CBS domain-containing protein CBSX3, mitochondrial (Precursor) GN=CBSX3 OS=Arabidopsis thaliana (Mouse-ear cress) PE=1 SV=1	1	--	unknown [Zea mays]
c67737.graph_c0	[I]	Lipid transport and metabolism	Biological Process: metabolic process (GO:0008152);; Cellular Component: cytoplasmic membrane-bounded vesicle (GO:0016023);; Molecular Function: ligase activity (GO:0016874);;	--	[I]	Lipid transport and metabolism	AMP-binding enzyme;; AMP-binding enzyme C-terminal domain;; AMP-binding enzyme	Probable acyl-activating enzyme 17, peroxisomal GN=AAE17 OS=Arabidopsis thaliana (Mouse-ear cress) PE=2 SV=1	1	--	unknown [Zea mays]
c33240.graph_c0	--	--	--	--	--	--	--	--	4	--	unknown [Zea mays]
c65674.graph_c2	--	--	Cellular Component: vacuole (GO:0005773);; Cellular Component: plasma membrane (GO:0005886);; Molecular Function: lipid binding (GO:0008289);; Cellular Component: cytoplasmic membrane-bounded vesicle (GO:0016023);;	--	[V]	Defense mechanisms	--	Putative BPI/LBP family protein At1g04970 (Precursor) GN=At1g04970 OS=Arabidopsis thaliana (Mouse-ear cress) PE=2 SV=1	2	--	unknown [Zea mays]
c62093.graph_c1	--	--	Molecular Function: cytochrome-c oxidase activity (GO:0004129);; Molecular Function: copper ion binding (GO:0005507);; Cellular Component: mitochondrial respiratory chain complex IV (GO:0005751);; Biological Process: mitochondrial electron transport, cytochrome c to oxygen (GO:0006123);; Biological Process: aerobic respiration (GO:0009060);; Cellular Component: chloroplast thylakoid membrane (GO:…	K02267|7.69614e-69|zma:100192808|hypothetical protein; K02267 cytochrome c oxidase subunit 6b (A)	[C]	Energy production and conversion	Cytochrome oxidase c subunit VIb	Cytochrome c oxidase subunit 6b-1 GN=COX6B-1 OS=Arabidopsis thaliana (Mouse-ear cress) PE=1 SV=1	1	--	unknown [Zea mays]
c47376.graph_c0	[O]	Posttranslational modification, protein turnover, chaperones	Molecular Function: ATP binding (GO:0005524);; Cellular Component: cell wall (GO:0005618);; Cellular Component: mitochondrial matrix (GO:0005759);; Cellular Component: vacuolar membrane (GO:0005774);; Cellular Component: plasma membrane (GO:0005886);; Biological Process: gluconeogenesis (GO:0006094);; Biological Process: glycolytic process (GO:0006096);; Biological Process: protein folding (GO:00…	K04043|3.15188e-95|zma:100286241|heat shock 70 kDa protein; K04043 molecular chaperone DnaK (A)	[O]	Posttranslational modification, protein turnover, chaperones	Hsp70 protein	Heat shock 70 kDa protein, mitochondrial (Precursor) OS=Phaseolus vulgaris (Kidney bean) PE=1 SV=1	1	--	unknown [Zea mays]
c62636.graph_c1	[C]	Energy production and conversion	Cellular Component: cell wall (GO:0005618);; Molecular Function: UDP-N-acetylmuramate dehydrogenase activity (GO:0008762);; Biological Process: embryo development ending in seed dormancy (GO:0009793);; Biological Process: polar nucleus fusion (GO:0010197);; Molecular Function: flavin adenine dinucleotide binding (GO:0050660);; Biological Process: oxidation-reduction process (GO:0055114);;	--	--	--	FAD binding domain;; Berberine and berberine like	Cannabidiolic acid synthase-like 2 (Precursor) GN=CBDAS3 OS=Cannabis sativa (Hemp) PE=2 SV=1	10	--	unknown [Zea mays]
c61671.graph_c2	--	--	Molecular Function: DNA binding (GO:0003677);; Molecular Function: chromatin binding (GO:0003682);; Cellular Component: plastid (GO:0009536);; Biological Process: response to salt stress (GO:0009651);; Biological Process: response to ethylene (GO:0009723);; Biological Process: response to auxin (GO:0009733);; Biological Process: response to abscisic acid (GO:0009737);; Biological Process: respons…	--	[O]	Posttranslational modification, protein turnover, chaperones	Myb-like DNA-binding domain	Protein REVEILLE 6 GN=RVE6 OS=Arabidopsis thaliana (Mouse-ear cress) PE=2 SV=1	1	--	unknown [Zea mays]
c79643.graph_c0	--	--	Cellular Component: cytoplasm (GO:0005737);; Biological Process: regulation of translation (GO:0006417);; Molecular Function: transaminase activity (GO:0008483);; Biological Process: ethylene biosynthetic process (GO:0009693);; Biological Process: response to auxin (GO:0009733);; Biological Process: response to cytokinin (GO:0009735);; Biological Process: fruit ripening (GO:0009835);; Molecular F…	K01762|8.80234e-24|sbi:SORBI_01g009450|SORBIDRAFT_01g009450, Sb01g009450; hypothetical protein; K01762 1-aminocyclopropane-1-carboxylate synthase [EC:4.4.1.14] (A)	[T]	Signal transduction mechanisms	--	1-aminocyclopropane-1-carboxylate synthase 1 GN=ACC1 OS=Oryza sativa subsp. japonica (Rice) PE=2 SV=1	34	--	unknown [Zea mays]
c75543.graph_c0	--	--	Biological Process: microtubule cytoskeleton organization (GO:0000226);; Biological Process: cytokinesis by cell plate formation (GO:0000911);; Molecular Function: protein serine/threonine kinase activity (GO:0004674);; Molecular Function: ATP binding (GO:0005524);; Biological Process: protein phosphorylation (GO:0006468);; Cellular Component: cytoplasmic membrane-bounded vesicle (GO:0016023);; M…	--	--	--	--	--	3	--	unknown [Zea mays]
c53121.graph_c0	[O]	Posttranslational modification, protein turnover, chaperones	Cellular Component: vacuolar membrane (GO:0005774);; Cellular Component: Golgi apparatus (GO:0005794);; Cellular Component: plasma membrane (GO:0005886);; Cellular Component: plasmodesma (GO:0009506);;	--	[C]	Energy production and conversion	--	Protein PPLZ12 GN=PPLZ12 OS=Lupinus polyphyllus (Large-leaved lupin) PE=2 SV=1	1	--	unknown [Zea mays]
c67711.graph_c0	--	--	--	--	--	--	--	--	1	--	unknown [Zea mays]
c68257.graph_c0	--	--	Biological Process: drug transmembrane transport (GO:0006855);; Cellular Component: chloroplast (GO:0009507);; Molecular Function: drug transmembrane transporter activity (GO:0015238);; Molecular Function: antiporter activity (GO:0015297);; Cellular Component: membrane (GO:0016020);;	--	[R]	General function prediction only	MatE;; Polysaccharide biosynthesis C-terminal domain	MATE efflux family protein 3, chloroplastic (Precursor) GN=DTX45 OS=Arabidopsis thaliana (Mouse-ear cress) PE=2 SV=2	1	--	unknown [Zea mays]
c54749.graph_c0	--	--	Molecular Function: triglyceride lipase activity (GO:0004806);; Biological Process: lipid metabolic process (GO:0006629);;	--	--	--	Lipase (class 3)	GDSL esterase/lipase At4g10955 GN=At4g10955 OS=Arabidopsis thaliana (Mouse-ear cress) PE=2 SV=1	1	--	unknown [Zea mays]
c59337.graph_c0	--	--	Cellular Component: cytosol (GO:0005829);; Cellular Component: cytoplasmic membrane-bounded vesicle (GO:0016023);; Molecular Function: hydrolase activity (GO:0016787);;	--	--	--	NUDIX domain	Nudix hydrolase 9 GN=F12M12.170 OS=Arabidopsis thaliana (Mouse-ear cress) PE=2 SV=1	2	--	unknown [Zea mays]
c61607.graph_c0	[E]	Amino acid transport and metabolism	Cellular Component: mitochondrion (GO:0005739);; Molecular Function: 4-hydroxy-tetrahydrodipicolinate reductase (GO:0008839);; Biological Process: lysine biosynthetic process via diaminopimelate (GO:0009089);; Cellular Component: chloroplast (GO:0009507);; Biological Process: diaminopimelate biosynthetic process (GO:0019877);; Biological Process: oxidation-reduction process (GO:0055114);; Molecul…	K00215|0|zma:100194039|uncharacterized LOC100194039; K00215 4-hydroxy-tetrahydrodipicolinate reductase [EC:1.17.1.8] (A)	--	--	Dihydrodipicolinate reductase, N-terminus;; Dihydrodipicolinate reductase, C-terminus	Probable 4-hydroxy-tetrahydrodipicolinate reductase 1, chloroplastic (Precursor) OS=Oryza sativa subsp. japonica (Rice) PE=2 SV=1	2	--	unknown [Zea mays]
c53430.graph_c0	--	--	Molecular Function: DNA binding (GO:0003677);; Molecular Function: sequence-specific DNA binding transcription factor activity (GO:0003700);; Cellular Component: nucleus (GO:0005634);; Biological Process: regulation of transcription, DNA-templated (GO:0006355);; Molecular Function: protein dimerization activity (GO:0046983);;	--	--	--	--	MADS-box transcription factor 55 GN=OSJNBb0024N18.23 OS=Oryza sativa subsp. japonica (Rice) PE=2 SV=2	1	--	unknown [Zea mays]
c37236.graph_c0	--	--	Molecular Function: RNA binding (GO:0003723);; Molecular Function: RNA-directed DNA polymerase activity (GO:0003964);; Cellular Component: nucleus (GO:0005634);; Biological Process: RNA-dependent DNA replication (GO:0006278);; Biological Process: regulation of transcription, DNA-templated (GO:0006355);; Biological Process: DNA integration (GO:0015074);;	--	[R]	General function prediction only	zinc-binding in reverse transcriptase	--	142	--	unknown [Zea mays]
c54968.graph_c1	[P]	Inorganic ion transport and metabolism	Molecular Function: DNA binding (GO:0003677);; Cellular Component: cytosol (GO:0005829);; Molecular Function: cyanate hydratase activity (GO:0008824);; Biological Process: cyanate catabolic process (GO:0009440);; Molecular Function: identical protein binding (GO:0042802);;	K01725|6.97259e-69|zma:100284448|cl3683_1, CYN, Cyanase; LOC100284448 (EC:4.2.1.104); K01725 cyanate lyase [EC:4.2.1.104] (A)	--	--	Cyanate lyase C-terminal domain;; Cyanate lyase C-terminal domain	Cyanate hydratase {ECO:0000255|HAMAP-Rule:MF_03139} OS=Zea mays (Maize) PE=2 SV=1	1	--	unknown [Zea mays]
c56690.graph_c1	[R]	General function prediction only	Molecular Function: oligosaccharyl transferase activity (GO:0004576);; Cellular Component: endoplasmic reticulum membrane (GO:0005789);; Cellular Component: plasma membrane (GO:0005886);; Biological Process: rRNA processing (GO:0006364);; Biological Process: protein glycosylation (GO:0006486);; Biological Process: systemic acquired resistance (GO:0009627);; Biological Process: response to salt st…	K07151|1.59065e-134|sbi:SORBI_03g034385|SORBIDRAFT_03g034385, Sb03g034385; hypothetical protein; K07151 dolichyl-diphosphooligosaccharide--protein glycosyltransferase [EC:2.4.99.18] (A)	[O]	Posttranslational modification, protein turnover, chaperones	--	Dolichyl-diphosphooligosaccharide--protein glycosyltransferase subunit STT3A OS=Oryza sativa subsp. japonica (Rice) PE=2 SV=1	1	--	unknown [Zea mays]
c51755.graph_c1	--	--	Molecular Function: monooxygenase activity (GO:0004497);; Molecular Function: iron ion binding (GO:0005506);; Molecular Function: electron carrier activity (GO:0009055);; Cellular Component: integral component of membrane (GO:0016021);; Molecular Function: oxidoreductase activity, acting on paired donors, with incorporation or reduction of molecular oxygen (GO:0016705);; Molecular Function: heme …	K09754|1.06797e-32|sbi:SORBI_03g037380|SORBIDRAFT_03g037380, Sb03g037380; hypothetical protein; K09754 coumaroylquinate(coumaroylshikimate) 3'-monooxygenase [EC:1.14.13.36] (A)	[Q]	Secondary metabolites biosynthesis, transport and catabolism	--	Cytochrome P450 98A1 GN=CYP98A1 OS=Sorghum bicolor (Sorghum) PE=2 SV=1	1	--	unknown [Zea mays]
c57787.graph_c0	--	--	Molecular Function: ATPase activator activity (GO:0001671);; Biological Process: response to stress (GO:0006950);; Biological Process: positive regulation of ATPase activity (GO:0032781);; Molecular Function: chaperone binding (GO:0051087);;	--	[S]	Function unknown	Activator of Hsp90 ATPase, N-terminal	--	2	--	unknown [Zea mays]
c62086.graph_c1	[R]	General function prediction only	--	--	[S]	Function unknown	Predicted integral membrane metal-binding protein (DUF2296)	Uncharacterized protein At2g24330 GN=At2g24330 OS=Arabidopsis thaliana (Mouse-ear cress) PE=2 SV=1	1	--	unknown [Zea mays]
c58073.graph_c1	[T]	Signal transduction mechanisms	Molecular Function: protein serine/threonine phosphatase activity (GO:0004722);; Biological Process: protein dephosphorylation (GO:0006470);; Cellular Component: protein serine/threonine phosphatase complex (GO:0008287);; Cellular Component: cytoplasmic membrane-bounded vesicle (GO:0016023);; Molecular Function: metal ion binding (GO:0046872);;	K04382|9.36126e-121|zma:100191189|pco105718; LOC100191189; K04382 serine/threonine-protein phosphatase 2A catalytic subunit [EC:3.1.3.16] (A)	[T]	Signal transduction mechanisms	Calcineurin-like phosphoesterase	Serine/threonine-protein phosphatase PP2A-4 catalytic subunit GN=OsJ_030257 OS=Oryza sativa subsp. japonica (Rice) PE=2 SV=2	1	--	unknown [Zea mays]
c75813.graph_c0	--	--	--	K14508|1.14471e-102|sbi:SORBI_03g002980|SORBIDRAFT_03g002980, Sb03g002980; hypothetical protein; K14508 regulatory protein NPR1 (A)	[R]	General function prediction only	NPR1/NIM1 like defence protein C terminal	Regulatory protein NPR2 GN=NPR2 OS=Arabidopsis thaliana (Mouse-ear cress) PE=3 SV=1	2	--	unknown [Zea mays]
c68313.graph_c0	--	--	Biological Process: transport (GO:0006810);; Cellular Component: membrane (GO:0016020);;	K15111|3.44043e-09|zma:100381606|uncharacterized LOC100381606; K15111 solute carrier family 25 (mitochondrial S-adenosylmethionine transporter), member 26 (A)	[C]	Energy production and conversion	--	--	6	--	unknown [Zea mays]
c45114.graph_c0	--	--	Molecular Function: acyl-CoA dehydrogenase activity (GO:0003995);; Molecular Function: acyl-CoA oxidase activity (GO:0003997);; Cellular Component: peroxisome (GO:0005777);; Biological Process: protein targeting to vacuole (GO:0006623);; Biological Process: fatty acid beta-oxidation (GO:0006635);; Biological Process: Golgi organization (GO:0007030);; Biological Process: vacuole organization (GO:0…	K00232|7.23184e-46|sita:101774257|acyl-coenzyme A oxidase 4, peroxisomal-like; K00232 acyl-CoA oxidase [EC:1.3.3.6] (A)	[E]	Amino acid transport and metabolism	Acyl-CoA dehydrogenase, N-terminal domain	Acyl-coenzyme A oxidase 4, peroxisomal GN=ACX4 OS=Arabidopsis thaliana (Mouse-ear cress) PE=1 SV=1	1	--	unknown [Zea mays]
c62832.graph_c0	--	--	Cellular Component: plasmodesma (GO:0009506);; Cellular Component: cytoplasmic membrane-bounded vesicle (GO:0016023);; Cellular Component: anchored component of plasma membrane (GO:0046658);;	--	--	--	--	Uncharacterized GPI-anchored protein At1g61900 (Precursor) GN=At1g61900 OS=Arabidopsis thaliana (Mouse-ear cress) PE=1 SV=1	1	--	unknown [Zea mays]
c61871.graph_c0	[C]	Energy production and conversion	Molecular Function: iron ion binding (GO:0005506);; Cellular Component: mitochondrial respiratory chain complex III (GO:0005750);; Cellular Component: vacuole (GO:0005773);; Cellular Component: plasma membrane (GO:0005886);; Molecular Function: electron carrier activity (GO:0009055);; Molecular Function: heme binding (GO:0020037);;	K00413|2.60913e-121|zma:100194151|cytochrome c1, heme protein isoform 1; K00413 ubiquinol-cytochrome c reductase cytochrome c1 subunit (A)	[C]	Energy production and conversion	Cytochrome C1 family;; Cytochrome C1 family	Cytochrome c1-1, heme protein, mitochondrial (Precursor) GN=CYCL OS=Solanum tuberosum (Potato) PE=2 SV=1	3	--	unknown [Zea mays]
c71866.graph_c0	--	--	Cellular Component: mitochondrion (GO:0005739);; Cellular Component: plasma membrane (GO:0005886);;	--	--	--	Domain of unknown function (DUF3475)	--	1	--	unknown [Zea mays]
c81681.graph_c0	--	--	--	--	--	--	--	--	97	--	unknown [Zea mays]
c70762.graph_c0	[R]	General function prediction only	Molecular Function: NAD(P)H dehydrogenase (quinone) activity (GO:0003955);; Cellular Component: plasma membrane (GO:0005886);; Cellular Component: chloroplast stroma (GO:0009570);; Biological Process: response to salt stress (GO:0009651);; Biological Process: defense response to bacterium (GO:0042742);; Biological Process: oxidation-reduction process (GO:0055114);;	--	[R]	General function prediction only	NADPH-dependent FMN reductase	Probable NADPH:quinone oxidoreductase 1 GN=P0431G06.26-1 OS=Oryza sativa subsp. japonica (Rice) PE=2 SV=1	5	--	unknown [Zea mays]
c60975.graph_c0	[O]	Posttranslational modification, protein turnover, chaperones	Cellular Component: mitochondrion (GO:0005739);; Molecular Function: electron carrier activity (GO:0009055);; Molecular Function: protein disulfide oxidoreductase activity (GO:0015035);; Biological Process: cell redox homeostasis (GO:0045454);; Molecular Function: metal ion binding (GO:0046872);; Molecular Function: 2 iron, 2 sulfur cluster binding (GO:0051537);;	--	[O]	Posttranslational modification, protein turnover, chaperones	Glutaredoxin	Monothiol glutaredoxin-S4, mitochondrial (Precursor) GN=P0702H08.16-1 OS=Oryza sativa subsp. japonica (Rice) PE=2 SV=1	1	--	unknown [Zea mays]
c62466.graph_c2	[V]	Defense mechanisms	Biological Process: drug transmembrane transport (GO:0006855);; Molecular Function: drug transmembrane transporter activity (GO:0015238);; Molecular Function: antiporter activity (GO:0015297);; Cellular Component: membrane (GO:0016020);;	K03327|4.7524e-73|zma:100285292|transparent testa 12 protein; K03327 multidrug resistance protein, MATE family (A)	[R]	General function prediction only	MatE;; MatE	MATE efflux family protein 5 GN=F3L12.12 OS=Arabidopsis thaliana (Mouse-ear cress) PE=3 SV=1	15	--	unknown [Zea mays]
c66989.graph_c0	--	--	--	--	--	--	--	--	--	--	unknown [Zea mays]
c48763.graph_c1	--	--	Cellular Component: integral component of membrane (GO:0016021);;	--	[E]	Amino acid transport and metabolism	--	Amino acid permease 4 GN=AAP4 OS=Arabidopsis thaliana (Mouse-ear cress) PE=1 SV=1	6	--	unknown [Zea mays]
c59369.graph_c0	--	--	Molecular Function: nucleic acid binding (GO:0003676);; Cellular Component: intracellular (GO:0005622);; Molecular Function: zinc ion binding (GO:0008270);;	K12848|2.36078e-79|sbi:SORBI_03g003400|SORBIDRAFT_03g003400, Sb03g003400; hypothetical protein; K12848 U4/U6.U5 tri-snRNP component SNU23 (A)	[R]	General function prediction only	Zinc-finger of C2H2 type;; Zinc-finger double-stranded RNA-binding	--	1	--	unknown [Zea mays]
c71051.graph_c0	--	--	Cellular Component: plastid (GO:0009536);;	--	--	--	--	--	1	--	unknown [Zea mays]
c45962.graph_c1	--	--	Molecular Function: copper ion binding (GO:0005507);; Molecular Function: electron carrier activity (GO:0009055);; Cellular Component: cytoplasmic membrane-bounded vesicle (GO:0016023);; Biological Process: electron transport chain (GO:0022900);;	--	--	--	Plastocyanin-like domain	Lamin-like protein (Precursor) GN=At5g15350 OS=Arabidopsis thaliana (Mouse-ear cress) PE=1 SV=1	2	--	unknown [Zea mays]
c71971.graph_c0	--	--	Molecular Function: GPI-anchor transamidase activity (GO:0003923);; Cellular Component: GPI-anchor transamidase complex (GO:0042765);;	K05289|0|sita:101782723|glycosylphosphatidylinositol anchor attachment 1 protein-like; K05289 glycosylphosphatidylinositol transamidase (A)	[O]	Posttranslational modification, protein turnover, chaperones	Gaa1-like, GPI transamidase component	--	1	--	unknown [Zea mays]
c57663.graph_c2	--	--	Molecular Function: iron ion binding (GO:0005506);; Cellular Component: plasma membrane (GO:0005886);; Biological Process: fatty acid biosynthetic process (GO:0006633);; Biological Process: cuticle hydrocarbon biosynthetic process (GO:0006723);; Biological Process: wax biosynthetic process (GO:0010025);; Cellular Component: integral component of membrane (GO:0016021);; Molecular Function: oxidore…	--	--	--	--	Protein ECERIFERUM 3 GN=MTI20.3 OS=Arabidopsis thaliana (Mouse-ear cress) PE=1 SV=1	1	--	unknown [Zea mays]
c49995.graph_c0	--	--	--	--	--	--	--	--	--	--	unknown [Zea mays]
c67595.graph_c1	--	--	Cellular Component: mitochondrion (GO:0005739);;	--	[R]	General function prediction only	Protein of unknown function, DUF607	Calcium uniporter protein 5, mitochondrial (Precursor) OS=Arabidopsis thaliana (Mouse-ear cress) PE=2 SV=1	139	--	unknown [Zea mays]
c68021.graph_c0	--	--	Cellular Component: vacuolar membrane (GO:0005774);; Cellular Component: plasma membrane (GO:0005886);; Cellular Component: cytoplasmic membrane-bounded vesicle (GO:0016023);;	K12386|1.78663e-78|zma:100283468|pco143033; LOC100283468; K12386 cystinosin (A)	[E]	Amino acid transport and metabolism	PQ loop repeat	Cystinosin homolog GN=At5g40670 OS=Arabidopsis thaliana (Mouse-ear cress) PE=2 SV=1	1	--	unknown [Zea mays]
c58086.graph_c3	[R]	General function prediction only	Molecular Function: DNA binding (GO:0003677);; Cellular Component: cytoplasmic membrane-bounded vesicle (GO:0016023);; Molecular Function: hydrolase activity, acting on glycosyl bonds (GO:0016798);; Molecular Function: metal ion binding (GO:0046872);;	K18881|3.73746e-17|zma:100280536|YLS5; K18881 D-lactate dehydratase [EC:4.2.1.130] (A)	[RV]	--	DJ-1/PfpI family	Protein DJ-1 homolog D GN=DJ1D OS=Arabidopsis thaliana (Mouse-ear cress) PE=1 SV=1	1	--	unknown [Zea mays]
c62466.graph_c0	--	--	Cellular Component: plasma membrane (GO:0005886);; Biological Process: drug transmembrane transport (GO:0006855);; Biological Process: response to nematode (GO:0009624);; Molecular Function: drug transmembrane transporter activity (GO:0015238);; Molecular Function: antiporter activity (GO:0015297);;	K03327|1.20746e-37|zma:100285292|transparent testa 12 protein; K03327 multidrug resistance protein, MATE family (A)	[R]	General function prediction only	MatE	MATE efflux family protein DTX1 GN=F3L12.13 OS=Arabidopsis thaliana (Mouse-ear cress) PE=2 SV=1	15	--	unknown [Zea mays]
c68664.graph_c0	[RTKL]	--	Molecular Function: protein serine/threonine kinase activity (GO:0004674);; Molecular Function: protein tyrosine kinase activity (GO:0004713);; Molecular Function: ATP binding (GO:0005524);; Cellular Component: plasma membrane (GO:0005886);; Biological Process: protein phosphorylation (GO:0006468);; Molecular Function: lyase activity (GO:0016829);;	--	[T]	Signal transduction mechanisms	Protein tyrosine kinase;; Protein kinase domain	Serine/threonine-protein kinase HT1 GN=HT1 OS=Arabidopsis thaliana (Mouse-ear cress) PE=1 SV=1	3	--	unknown [Zea mays]
c70823.graph_c1	--	--	Molecular Function: sequence-specific DNA binding transcription factor activity (GO:0003700);; Biological Process: regulation of transcription, DNA-templated (GO:0006355);; Molecular Function: sequence-specific DNA binding (GO:0043565);;	--	--	--	--	--	3	--	unknown [Zea mays]
c65339.graph_c1	--	--	Molecular Function: cation channel activity (GO:0005261);; Molecular Function: calmodulin binding (GO:0005516);; Cellular Component: plastid (GO:0009536);; Biological Process: plant-type hypersensitive response (GO:0009626);; Cellular Component: integral component of membrane (GO:0016021);; Biological Process: cellular cation homeostasis (GO:0030003);; Molecular Function: cyclic nucleotide bindin…	K05391|0|zma:100273558|uncharacterized LOC100273558; K05391 cyclic nucleotide gated channel, other eukaryote (A)	[PT]	--	Cyclic nucleotide-binding domain;; Ion transport protein	Cyclic nucleotide-gated ion channel 4 GN=MDK4.7 OS=Arabidopsis thaliana (Mouse-ear cress) PE=2 SV=2	1	--	unknown [Zea mays]
c72669.graph_c1	--	--	Cellular Component: chromatin (GO:0000785);; Biological Process: cellular macromolecule metabolic process (GO:0044260);; Biological Process: nucleic acid metabolic process (GO:0090304);;	--	--	--	AT hook motif	--	1	--	unknown [Zea mays]
c70514.graph_c0	--	--	Molecular Function: RNA binding (GO:0003723);; Cellular Component: mitochondrion (GO:0005739);; Biological Process: mRNA processing (GO:0006397);; Biological Process: RNA splicing (GO:0008380);; Cellular Component: ribonucleoprotein complex (GO:0030529);;	--	--	--	Kua-ubiquitin conjugating enzyme hybrid localisation domain;; CRS1 / YhbY (CRM) domain;; CRS1 / YhbY (CRM) domain	CRS2-associated factor 2, mitochondrial (Precursor) OS=Oryza sativa subsp. japonica (Rice) PE=2 SV=2	1	--	unknown [Zea mays]
c22769.graph_c0	--	--	--	--	--	--	zinc-binding in reverse transcriptase	--	--	--	unknown [Zea mays]
c56866.graph_c0	[G]	Carbohydrate transport and metabolism	Cellular Component: cell wall (GO:0005618);; Molecular Function: xylan 1,4-beta-xylosidase activity (GO:0009044);; Cellular Component: cytoplasmic membrane-bounded vesicle (GO:0016023);; Biological Process: xylan catabolic process (GO:0045493);; Cellular Component: apoplast (GO:0048046);;	K15920|1.48881e-102|zma:100279996|uncharacterized LOC100279996; K15920 beta-D-xylosidase 4 [EC:3.2.1.37] (A)	--	--	Fibronectin type III-like domain	Alpha-L-arabinofuranosidase (Precursor) OS=Medicago sativa subsp. varia (Alfalfa) PE=2 SV=1	3	--	unknown [Zea mays]
c63087.graph_c0	[G]	Carbohydrate transport and metabolism	Molecular Function: alpha-L-fucosidase activity (GO:0004560);; Biological Process: carbohydrate metabolic process (GO:0005975);; Biological Process: cell adhesion (GO:0007155);; Cellular Component: cytoplasmic membrane-bounded vesicle (GO:0016023);;	K01206|0|zma:100285202|alpha-L-fucosidase 1; K01206 alpha-L-fucosidase [EC:3.2.1.51] (A)	[G]	Carbohydrate transport and metabolism	Alpha-L-fucosidase;; Alpha-L-fucosidase	Alpha-L-fucosidase 1 (Precursor) GN=FUC1 OS=Arabidopsis thaliana (Mouse-ear cress) PE=1 SV=2	1	--	unknown [Zea mays]
c65656.graph_c0	[S]	Function unknown	Molecular Function: peroxidase activity (GO:0004601);; Cellular Component: membrane (GO:0016020);; Cellular Component: cytoplasmic membrane-bounded vesicle (GO:0016023);;	K09775|2.11141e-72|sbi:SORBI_06g020710|SORBIDRAFT_06g020710, Sb06g020710; hypothetical protein; K09775 hypothetical protein (A)	--	--	Divergent PAP2 family	--	2	--	unknown [Zea mays]
c61881.graph_c0	--	--	Molecular Function: protein serine/threonine kinase activity (GO:0004674);; Molecular Function: protein tyrosine kinase activity (GO:0004713);; Molecular Function: ATP binding (GO:0005524);; Biological Process: protein phosphorylation (GO:0006468);; Cellular Component: cytoplasmic membrane-bounded vesicle (GO:0016023);;	--	--	--	Leucine rich repeat;; Leucine Rich Repeat;; Protein tyrosine kinase;; Protein kinase domain	Probable leucine-rich repeat receptor-like protein kinase At5g05160 (Precursor) GN=At5g05160 OS=Arabidopsis thaliana (Mouse-ear cress) PE=2 SV=1	1	--	unknown [Zea mays]
c54097.graph_c0	--	--	Molecular Function: ATP binding (GO:0005524);; Cellular Component: nucleus (GO:0005634);; Biological Process: regulation of transcription, DNA-templated (GO:0006355);; Molecular Function: hydrolase activity, acting on acid anhydrides, in phosphorus-containing anhydrides (GO:0016818);;	--	--	--	--	Growth-regulating factor 9 OS=Oryza sativa subsp. japonica (Rice) PE=2 SV=1	1	--	unknown [Zea mays]
c60116.graph_c0	--	--	Molecular Function: kinase activity (GO:0016301);;	K08770|0|zma:100283898|polyubiquitin containing 7 ubiquitin monomers; K08770 ubiquitin C (A)	[OR]	--	Ubiquitin family;; Ubiquitin-2 like Rad60 SUMO-like;; Ubiquitin-like domain	40S ribosomal protein S27a-1 (Precursor) OS=Arabidopsis thaliana (Mouse-ear cress) PE=1 SV=2	1	--	unknown [Zea mays]
c43718.graph_c0	--	--	Biological Process: metabolic process (GO:0008152);; Cellular Component: membrane (GO:0016020);; Molecular Function: hydrolase activity (GO:0016787);;	K05605|1.77986e-15|zma:100272777|pco095310(445); LOC100272777; K05605 3-hydroxyisobutyryl-CoA hydrolase [EC:3.1.2.4] (A)	[I]	Lipid transport and metabolism	--	3-hydroxyisobutyryl-CoA hydrolase-like protein 4, mitochondrial (Precursor) GN=At3g24360 OS=Arabidopsis thaliana (Mouse-ear cress) PE=2 SV=1	2	--	unknown [Zea mays]
c44221.graph_c0	--	--	Cellular Component: membrane (GO:0016020);; Cellular Component: cytoplasmic membrane-bounded vesicle (GO:0016023);;	--	--	--	Protein of unknown function (DUF2781)	--	7	--	unknown [Zea mays]
c72855.graph_c0	--	--	Cellular Component: plastid (GO:0009536);;	--	[R]	General function prediction only	PPR repeat;; PPR repeat family;; Pentatricopeptide repeat domain;; PPR repeat;; DYW family of nucleic acid deaminases	Pentatricopeptide repeat-containing protein At5g48910 GN=PCMP-H38 OS=Arabidopsis thaliana (Mouse-ear cress) PE=2 SV=1	47	--	unknown [Zea mays]
c68965.graph_c0	--	--	--	--	--	--	--	NAC domain-containing protein 71 OS=Oryza sativa subsp. japonica (Rice) PE=2 SV=1	1	--	unknown [Zea mays]
c73062.graph_c0	--	--	--	--	--	--	--	--	11	--	unknown [Zea mays]
c54887.graph_c0	[J]	Translation, ribosomal structure and biogenesis	Molecular Function: structural constituent of ribosome (GO:0003735);; Cellular Component: nucleolus (GO:0005730);; Cellular Component: plasma membrane (GO:0005886);; Biological Process: translation (GO:0006412);; Cellular Component: cytosolic large ribosomal subunit (GO:0022625);;	K02918|9.14177e-35|zma:100282133|rpl35; 60S ribosomal protein L35; K02918 large subunit ribosomal protein L35e (A)	[J]	Translation, ribosomal structure and biogenesis	Ribosomal L29 protein	60S ribosomal protein L35-4 GN=RPL35D OS=Arabidopsis thaliana (Mouse-ear cress) PE=2 SV=1	1	--	unknown [Zea mays]
c52366.graph_c0	[L]	Replication, recombination and repair	Molecular Function: DNA binding (GO:0003677);; Molecular Function: DNA helicase activity (GO:0003678);; Molecular Function: ATP binding (GO:0005524);; Cellular Component: nucleus (GO:0005634);; Cellular Component: cytoplasm (GO:0005737);; Biological Process: DNA unwinding involved in DNA replication (GO:0006268);; Biological Process: DNA replication initiation (GO:0006270);; Biological Process: D…	K02210|0|zma:100277877|uncharacterized LOC100277877; K02210 DNA replication licensing factor MCM7 [EC:3.6.4.12] (A)	[L]	Replication, recombination and repair	MCM2/3/5 family;; Magnesium chelatase, subunit ChlI	DNA replication licensing factor MCM7 GN=MCM7 OS=Oryza sativa subsp. indica (Rice) PE=3 SV=1	1	--	unknown [Zea mays]
c51368.graph_c0	--	--	Molecular Function: zinc ion binding (GO:0008270);; Cellular Component: membrane (GO:0016020);; Cellular Component: cytoplasmic membrane-bounded vesicle (GO:0016023);; Molecular Function: transferase activity (GO:0016740);;	K18932|7.62746e-24|zma:100273154|hypothetical protein; K18932 palmitoyltransferase [EC:2.3.1.225] (A)	--	--	--	--	3	--	unknown [Zea mays]
c65413.graph_c0	[RTKL]	--	Molecular Function: protein kinase activity (GO:0004672);; Molecular Function: ATP binding (GO:0005524);; Biological Process: protein phosphorylation (GO:0006468);; Cellular Component: membrane (GO:0016020);;	--	--	--	Protein kinase domain;; Protein tyrosine kinase;; Leucine Rich Repeat;; Leucine rich repeat;; Leucine Rich repeats (2 copies);; Leucine rich repeat	Probable inactive receptor kinase At5g67200 (Precursor) GN=At5g67200 OS=Arabidopsis thaliana (Mouse-ear cress) PE=1 SV=1	1	--	unknown [Zea mays]
c63387.graph_c4	--	--	--	--	--	--	--	--	2	--	unknown [Zea mays]
c60508.graph_c0	[O]	Posttranslational modification, protein turnover, chaperones	Molecular Function: structural molecule activity (GO:0005198);; Molecular Function: iron ion binding (GO:0005506);; Biological Process: defense response (GO:0006952);; Cellular Component: chloroplast stroma (GO:0009570);; Biological Process: chloroplast organization (GO:0009658);; Cellular Component: integral component of membrane (GO:0016021);; Biological Process: iron-sulfur cluster assembly (G…	--	[O]	Posttranslational modification, protein turnover, chaperones	NifU-like domain	NifU-like protein 2, chloroplastic (Precursor) GN=K9P8.16 OS=Arabidopsis thaliana (Mouse-ear cress) PE=1 SV=1	1	--	unknown [Zea mays]
c51827.graph_c0	--	--	Molecular Function: ubiquitin-protein transferase activity (GO:0004842);; Cellular Component: plasma membrane (GO:0005886);; Molecular Function: zinc ion binding (GO:0008270);; Biological Process: cytokinin metabolic process (GO:0009690);; Biological Process: auxin metabolic process (GO:0009850);; Cellular Component: cytoplasmic membrane-bounded vesicle (GO:0016023);; Biological Process: protein …	K16280|0|zma:100283629|copine family protein; K16280 E3 ubiquitin-protein ligase RGLG [EC:6.3.2.19] (A)	[T]	Signal transduction mechanisms	Copine;; Zinc finger, C3HC4 type (RING finger)	E3 ubiquitin-protein ligase RGLG2 GN=RGLG2 OS=Arabidopsis thaliana (Mouse-ear cress) PE=1 SV=1	1	--	unknown [Zea mays]
c58416.graph_c0	[P]	Inorganic ion transport and metabolism	Cellular Component: nucleus (GO:0005634);; Biological Process: sulfur compound metabolic process (GO:0006790);; Molecular Function: 3'(2'),5'-bisphosphate nucleotidase activity (GO:0008441);; Biological Process: response to cold (GO:0009409);; Biological Process: response to water deprivation (GO:0009414);; Cellular Component: chloroplast stroma (GO:0009570);; Biological Process: abscisic acid-ac…	K15422|1.2935e-83|sbi:SORBI_08g005200|SORBIDRAFT_08g005200, Sb08g005200; hypothetical protein; K15422 3'(2'), 5'-bisphosphate nucleotidase / inositol polyphosphate 1-phosphatase [EC:3.1.3.7 3.1.3.57] (A)	[FP]	--	Inositol monophosphatase family;; Inositol monophosphatase family	3&apos;(2&apos;),5&apos;-bisphosphate nucleotidase OS=Oryza sativa subsp. japonica (Rice) PE=2 SV=1	1	--	unknown [Zea mays]
c61329.graph_c0	--	--	--	--	--	--	--	--	1	--	unknown [Zea mays]
c61883.graph_c0	--	--	--	--	--	--	--	--	4	--	unknown [Zea mays]
c67653.graph_c0	--	--	Molecular Function: DNA binding (GO:0003677);; Biological Process: transcription, DNA-templated (GO:0006351);; Biological Process: response to stress (GO:0006950);;	K09419|3.35372e-79|zma:100286298|heat shock factor protein 1; K09419 heat shock transcription factor, other eukaryote (A)	[K]	Transcription	HSF-type DNA-binding	Heat stress transcription factor C-2a GN=OJ1705_E12.15 OS=Oryza sativa subsp. japonica (Rice) PE=2 SV=1	12	--	unknown [Zea mays]
c28776.graph_c0	--	--	--	--	--	--	--	--	--	--	unknown [Zea mays]
c60456.graph_c0	[OK]	--	Molecular Function: GTPase activity (GO:0003924);; Molecular Function: ATP binding (GO:0005524);; Cellular Component: cytoplasm (GO:0005737);; Biological Process: GTP catabolic process (GO:0006184);; Cellular Component: membrane (GO:0016020);; Molecular Function: nickel cation binding (GO:0016151);; Molecular Function: metallochaperone activity (GO:0016530);; Molecular Function: protein homodimer…	K03189|2.47228e-64|sbi:SORBI_09g028620|SORBIDRAFT_09g028620, Sb09g028620; hypothetical protein; K03189 urease accessory protein (A)	--	--	--	Urease accessory protein G GN=UREG OS=Oryza sativa subsp. indica (Rice) PE=2 SV=1	3	--	unknown [Zea mays]
c35676.graph_c0	[R]	General function prediction only	Molecular Function: protein serine/threonine kinase activity (GO:0004674);; Molecular Function: calcium ion binding (GO:0005509);; Molecular Function: ATP binding (GO:0005524);; Biological Process: protein phosphorylation (GO:0006468);; Cellular Component: plastid (GO:0009536);; Molecular Function: hydrolase activity (GO:0016787);; Molecular Function: polysaccharide binding (GO:0030247);;	--	--	--	Beta-lactamase superfamily domain;; Metallo-beta-lactamase superfamily	--	1	--	unknown [Zea mays]
c66599.graph_c0	[P]	Inorganic ion transport and metabolism	Cellular Component: plastid (GO:0009536);; Molecular Function: lyase activity (GO:0016829);;	K01673|1.83765e-75|zma:100283312|carbonic anhydrase (EC:4.2.1.1); K01673 carbonic anhydrase [EC:4.2.1.1] (A)	[P]	Inorganic ion transport and metabolism	Carbonic anhydrase	Beta carbonic anhydrase 5, chloroplastic (Precursor) GN=BCA5 OS=Arabidopsis thaliana (Mouse-ear cress) PE=2 SV=1	1	--	unknown [Zea mays]
c49396.graph_c0	--	--	--	--	--	--	--	--	--	--	unknown [Zea mays]
c18730.graph_c0	--	--	--	K03357|3.43843e-07|vvi:100256398|anaphase-promoting complex subunit 10; K03357 anaphase-promoting complex subunit 10 (A)	[DO]	--	Anaphase-promoting complex, subunit 10 (APC10)	Anaphase-promoting complex subunit 10 GN=APC10 OS=Arabidopsis thaliana (Mouse-ear cress) PE=1 SV=2	14	--	unknown [Zea mays]
c70318.graph_c1	--	--	Molecular Function: iron ion binding (GO:0005506);; Biological Process: fatty acid biosynthetic process (GO:0006633);; Cellular Component: plastid (GO:0009536);; Cellular Component: integral component of membrane (GO:0016021);; Molecular Function: oxidoreductase activity (GO:0016491);; Biological Process: oxidation-reduction process (GO:0055114);;	K18826|9.20482e-84|zma:100273874|hypothetical protein; K18826 calmodulin-lysine N-methyltransferase [EC:2.1.1.60] (A)	[S]	Function unknown	Putative methyltransferase	Methylsterol monooxygenase 1-2 GN=SMO1-2 OS=Arabidopsis thaliana (Mouse-ear cress) PE=2 SV=1	1	--	unknown [Zea mays]
c61678.graph_c1	--	--	Molecular Function: transporter activity (GO:0005215);; Biological Process: oligopeptide transport (GO:0006857);; Cellular Component: integral component of membrane (GO:0016021);;	--	[E]	Amino acid transport and metabolism	POT family	Protein NRT1/ PTR FAMILY 3.1 GN=F24J5.19 OS=Arabidopsis thaliana (Mouse-ear cress) PE=2 SV=1	27	--	unknown [Zea mays]
c57752.graph_c0	[J]	Translation, ribosomal structure and biogenesis	Molecular Function: translation initiation factor activity (GO:0003743);; Molecular Function: GTP binding (GO:0005525);; Biological Process: translational initiation (GO:0006413);;	K03754|7.22638e-169|zma:100283019|translation initiation factor eIF-2B beta subunit; K03754 translation initiation factor eIF-2B subunit beta (A)	[J]	Translation, ribosomal structure and biogenesis	Initiation factor 2 subunit family	--	2	--	unknown [Zea mays]
c55322.graph_c0	--	--	Molecular Function: UDP-galactose transmembrane transporter activity (GO:0005459);; Molecular Function: UDP-glucose transmembrane transporter activity (GO:0005460);; Cellular Component: Golgi apparatus (GO:0005794);; Biological Process: UDP-glucose transport (GO:0015786);; Cellular Component: integral component of membrane (GO:0016021);; Biological Process: lateral root development (GO:0048527);;…	K15281|4.9254e-68|sbi:SORBI_10g005990|SORBIDRAFT_10g005990, Sb10g005990; hypothetical protein; K15281 solute carrier family 35 (A)	[GOU]	--	Triose-phosphate Transporter family	--	3	--	unknown [Zea mays]
c50773.graph_c0	--	--	Biological Process: rRNA processing (GO:0006364);; Cellular Component: chloroplast thylakoid lumen (GO:0009543);; Biological Process: plastid organization (GO:0009657);; Biological Process: photosystem II repair (GO:0010206);; Biological Process: photosystem II assembly (GO:0010207);; Cellular Component: chloroplast photosystem II (GO:0030095);; Biological Process: regulation of protein dephospho…	K08902|3.06841e-65|zma:100282043|photosystem II 11 kD protein; K08902 photosystem II Psb27 protein (A)	--	--	Photosystem II Pbs27	Photosystem II repair protein PSB27-H1, chloroplastic (Precursor) OS=Arabidopsis thaliana (Mouse-ear cress) PE=1 SV=1	1	--	unknown [Zea mays]
c11463.graph_c0	--	--	--	--	--	--	zinc-binding in reverse transcriptase	--	1	RNA processing and modification	unknown [Zea mays]
c57214.graph_c1	[O]	Posttranslational modification, protein turnover, chaperones	Biological Process: mitotic G2 phase (GO:0000085);; Cellular Component: cytosol (GO:0005829);; Cellular Component: COP9 signalosome (GO:0008180);; Biological Process: photomorphogenesis (GO:0009640);; Biological Process: cullin deneddylation (GO:0010388);; Biological Process: protein catabolic process (GO:0030163);;	K12176|0|sbi:SORBI_03g011260|SORBIDRAFT_03g011260, Sb03g011260; hypothetical protein; K12176 COP9 signalosome complex subunit 2 (A)	[OT]	--	PCI domain;; COP9 signalosome, subunit CSN8	COP9 signalosome complex subunit 2 GN=T20P8.4 OS=Arabidopsis thaliana (Mouse-ear cress) PE=1 SV=1	2	--	unknown [Zea mays]
c59183.graph_c0	--	--	Molecular Function: nucleotide binding (GO:0000166);; Biological Process: mRNA splicing, via spliceosome (GO:0000398);; Cellular Component: nucleus (GO:0005634);; Cellular Component: mitochondrion (GO:0005739);; Molecular Function: poly(A) binding (GO:0008143);; Biological Process: vernalization response (GO:0010048);; Biological Process: response to ozone (GO:0010193);;	--	[R]	General function prediction only	--	Polyadenylate-binding protein RBP45B GN=RBP45B OS=Arabidopsis thaliana (Mouse-ear cress) PE=1 SV=1	1	--	unknown [Zea mays]
c52079.graph_c0	--	--	Cellular Component: mitochondrion (GO:0005739);; Biological Process: carpel morphogenesis (GO:0048445);;	--	[R]	General function prediction only	PPR repeat family;; PPR repeat;; PPR repeat;; Pentatricopeptide repeat domain	Pentatricopeptide repeat-containing protein At3g48810 GN=At3g48810 OS=Arabidopsis thaliana (Mouse-ear cress) PE=2 SV=1	1	--	unknown [Zea mays]
c63883.graph_c0	--	--	--	--	--	--	--	--	1	--	unknown [Zea mays]
c64420.graph_c1	--	--	--	--	[S]	Function unknown	--	--	1	--	unknown [Zea mays]
c57369.graph_c0	[J]	Translation, ribosomal structure and biogenesis	Molecular Function: structural constituent of ribosome (GO:0003735);; Cellular Component: vacuole (GO:0005773);; Cellular Component: plasma membrane (GO:0005886);; Biological Process: translation (GO:0006412);; Cellular Component: chloroplast (GO:0009507);; Cellular Component: cytosolic large ribosomal subunit (GO:0022625);;	K02883|2.78176e-25|zma:100194344|pco137857; LOC100194344; K02883 large subunit ribosomal protein L18e (A)	[J]	Translation, ribosomal structure and biogenesis	--	60S ribosomal protein L18 (Fragment) GN=RPL18 OS=Cicer arietinum (Chickpea) PE=2 SV=1	1	--	unknown [Zea mays]
c71229.graph_c0	--	--	Molecular Function: catalytic activity (GO:0003824);; Cellular Component: mitochondrion (GO:0005739);; Biological Process: metabolic process (GO:0008152);;	--	[R]	General function prediction only	F-box domain;; Mitochondrial PGP phosphatase	--	10	--	unknown [Zea mays]
c57760.graph_c0	[L]	Replication, recombination and repair	Molecular Function: uracil DNA N-glycosylase activity (GO:0004844);; Cellular Component: nucleus (GO:0005634);; Cellular Component: mitochondrion (GO:0005739);; Biological Process: DNA-dependent DNA replication (GO:0006261);; Biological Process: base-excision repair (GO:0006284);; Cellular Component: plastid (GO:0009536);;	K03648|2.32465e-84|zma:100284406|cl23743_1b; uracil-DNA glycosylase (EC:3.2.2.3); K03648 uracil-DNA glycosylase [EC:3.2.2.27] (A)	[L]	Replication, recombination and repair	Uracil DNA glycosylase superfamily	--	4	--	unknown [Zea mays]
c55176.graph_c1	--	--	Molecular Function: sequence-specific DNA binding transcription factor activity (GO:0003700);; Cellular Component: nucleus (GO:0005634);; Biological Process: regulation of transcription, DNA-templated (GO:0006355);; Cellular Component: plastid (GO:0009536);;	K09286|6.26283e-18|sita:101773791|ethylene-responsive transcription factor 1-like; K09286 EREBP-like factor (A)	--	--	--	--	1	--	unknown [Zea mays]
c57704.graph_c1	--	--	--	--	--	--	--	--	--	--	unknown [Zea mays]
c48627.graph_c0	--	--	Cellular Component: nucleus (GO:0005634);; Biological Process: regulation of transcription, DNA-templated (GO:0006355);; Biological Process: regulation of translation (GO:0006417);; Biological Process: auxin-activated signaling pathway (GO:0009734);; Molecular Function: protein dimerization activity (GO:0046983);;	K14484|7.05832e-53|zma:100191581|IAA17-auxin-responsive Aux/IAA family member; K14484 auxin-responsive protein IAA (A)	--	--	AUX/IAA family	Auxin-responsive protein IAA3 OS=Oryza sativa subsp. japonica (Rice) PE=2 SV=1	77	--	unknown [Zea mays]
c62614.graph_c0	--	--	Molecular Function: nucleotide binding (GO:0000166);; Biological Process: RNA methylation (GO:0001510);; Biological Process: tRNA modification (GO:0006400);; Biological Process: 7-methylguanosine metabolic process (GO:0008618);;	K15443|2.44613e-127|sbi:SORBI_01g008280|SORBIDRAFT_01g008280, Sb01g008280; hypothetical protein; K15443 tRNA (guanine-N(7)-)-methyltransferase subunit TRM82 (A)	[S]	Function unknown	WD domain, G-beta repeat	--	1	--	unknown [Zea mays]
c65465.graph_c0	[S]	Function unknown	Molecular Function: nuclease activity (GO:0004518);; Cellular Component: nucleus (GO:0005634);; Biological Process: defense response to fungus (GO:0050832);; Biological Process: nucleic acid phosphodiester bond hydrolysis (GO:0090305);;	--	--	--	Bifunctional nuclease	Bifunctional nuclease 1 GN=BBD1 OS=Oryza sativa subsp. indica (Rice) PE=3 SV=1	1	--	unknown [Zea mays]
c43044.graph_c0	--	--	Cellular Component: membrane (GO:0016020);;	K10134|8.59734e-09|sbi:SORBI_06g017010|SORBIDRAFT_06g017010, Sb06g017010; hypothetical protein; K10134 etoposide-induced 2.4 mRNA (A)	--	--	--	Protein EI24 homolog GN=At4g06676 OS=Arabidopsis thaliana (Mouse-ear cress) PE=2 SV=1	1	--	unknown [Zea mays]
c41992.graph_c0	--	--	Biological Process: DNA methylation (GO:0006306);; Molecular Function: methyltransferase activity (GO:0008168);; Biological Process: covalent chromatin modification (GO:0016569);;	--	--	--	--	DNA (cytosine-5)-methyltransferase DRM1 GN=F8M21.270/F8M21.260 OS=Arabidopsis thaliana (Mouse-ear cress) PE=3 SV=2	13	--	unknown [Zea mays]
c64419.graph_c0	[H]	Coenzyme transport and metabolism	Molecular Function: catalytic activity (GO:0003824);; Cellular Component: nucleus (GO:0005634);; Cellular Component: peroxisome (GO:0005777);; Biological Process: DNA repair (GO:0006281);; Biological Process: response to water deprivation (GO:0009414);; Biological Process: auxin-activated signaling pathway (GO:0009734);; Biological Process: post-embryonic development (GO:0009791);; Biological Pro…	K04532|0|zma:100193236|IDP2440; LOC100193236; K04532 amyloid beta precursor protein binding protein 1 (A)	[O]	Posttranslational modification, protein turnover, chaperones	--	NEDD8-activating enzyme E1 regulatory subunit {ECO:0000305} OS=Arabidopsis thaliana (Mouse-ear cress) PE=1 SV=1	1	--	unknown [Zea mays]
c67002.graph_c0	[R]	General function prediction only	Molecular Function: transferase activity, transferring phosphorus-containing groups (GO:0016772);;	K08869|4.86845e-145|zma:100279251|hypothetical protein; K08869 aarF domain-containing kinase (A)	[R]	General function prediction only	--	Putative ABC1 protein At2g40090 (Precursor) GN=At2g40090 OS=Arabidopsis thaliana (Mouse-ear cress) PE=2 SV=2	1	--	unknown [Zea mays]
c71004.graph_c0	[E]	Amino acid transport and metabolism	Molecular Function: N4-(beta-N-acetylglucosaminyl)-L-asparaginase activity (GO:0003948);; Molecular Function: asparaginase activity (GO:0004067);; Biological Process: glycoprotein catabolic process (GO:0006516);;	K01444|0|sita:101761688|probable isoaspartyl peptidase/L-asparaginase 3-like; K01444 N4-(beta-N-acetylglucosaminyl)-L-asparaginase [EC:3.5.1.26] (A)	[E]	Amino acid transport and metabolism	Asparaginase	Isoaspartyl peptidase/L-asparaginase 3 subunit beta (Precursor) GN=At5g61540 OS=Arabidopsis thaliana (Mouse-ear cress) PE=2 SV=1	1	--	unknown [Zea mays]
c50441.graph_c0	--	--	--	--	--	--	Glycosyl transferase family 2	Glycosyltransferase-like KOBITO 1 {ECO:0000303|PubMed:12215501, ECO:0000303|PubMed:22457425} (Precursor) OS=Arabidopsis thaliana (Mouse-ear cress) PE=1 SV=1	3	--	unknown [Zea mays]
c65072.graph_c0	--	--	Cellular Component: Golgi apparatus (GO:0005794);;	--	--	--	GDP-fucose protein O-fucosyltransferase;; Ras family	Uncharacterized protein At1g04910 GN=At1g04910 OS=Arabidopsis thaliana (Mouse-ear cress) PE=2 SV=1	1	--	unknown [Zea mays]
c13060.graph_c1	--	--	Molecular Function: calmodulin binding (GO:0005516);; Biological Process: defense response (GO:0006952);; Biological Process: response to biotic stimulus (GO:0009607);; Cellular Component: integral component of membrane (GO:0016021);; Cellular Component: cytoplasmic membrane-bounded vesicle (GO:0016023);;	K08472|4.60111e-39|zma:542063|-Mlo5, Zm-Mlo5, mlo5; barley mlo defense gene homolog5; K08472 mlo protein (A)	--	--	Mlo family	MLO-like protein 1 GN=T10P11.12 OS=Arabidopsis thaliana (Mouse-ear cress) PE=1 SV=1	1	--	unknown [Zea mays]
c66168.graph_c0	[L]	Replication, recombination and repair	Molecular Function: endodeoxyribonuclease activity, producing 5'-phosphomonoesters (GO:0016888);;	K03424|4.28071e-63|sbi:SORBI_06g026130|SORBIDRAFT_06g026130, Sb06g026130; hypothetical protein; K03424 TatD DNase family protein [EC:3.1.21.-] (A)	[L]	Replication, recombination and repair	TatD related DNase	--	1	--	unknown [Zea mays]
c72689.graph_c0	[O]	Posttranslational modification, protein turnover, chaperones	Molecular Function: ATP binding (GO:0005524);; Cellular Component: cell wall (GO:0005618);; Cellular Component: mitochondrion (GO:0005739);; Cellular Component: plasma membrane (GO:0005886);; Biological Process: protein folding (GO:0006457);; Molecular Function: zinc ion binding (GO:0008270);; Biological Process: response to heat (GO:0009408);; Cellular Component: chloroplast (GO:0009507);; Biolo…	K04043|0|sbi:SORBI_02g028570|SORBIDRAFT_02g028570, Sb02g028570; hypothetical protein; K04043 molecular chaperone DnaK (A)	[O]	Posttranslational modification, protein turnover, chaperones	Hsp70 protein;; NAD-specific glutamate dehydrogenase	Heat shock 70 kDa protein, mitochondrial (Precursor) OS=Phaseolus vulgaris (Kidney bean) PE=1 SV=1	1	--	unknown [Zea mays]
c70926.graph_c0	[R]	General function prediction only	Molecular Function: metalloendopeptidase activity (GO:0004222);; Molecular Function: ATP binding (GO:0005524);; Cellular Component: mitochondrial outer membrane (GO:0005741);; Cellular Component: mitochondrial respiratory chain complex III (GO:0005750);; Cellular Component: mitochondrial intermembrane space (GO:0005758);; Cellular Component: mitochondrial matrix (GO:0005759);; Cellular Component:…	K01412|0|sita:101762810|mitochondrial-processing peptidase subunit alpha-like; K01412 mitochondrial-processing peptidase subunit alpha [EC:3.4.24.64] (A)	[O]	Posttranslational modification, protein turnover, chaperones	Peptidase M16 inactive domain;; Insulinase (Peptidase family M16);; Insulinase (Peptidase family M16)	Mitochondrial-processing peptidase subunit alpha (Precursor) GN=MPP OS=Solanum tuberosum (Potato) PE=1 SV=1	7	--	unknown [Zea mays]
c68794.graph_c0	[L]	Replication, recombination and repair	Molecular Function: nucleic acid binding (GO:0003676);; Molecular Function: nuclease activity (GO:0004518);; Biological Process: nucleic acid phosphodiester bond hydrolysis (GO:0090305);;	--	--	--	Staphylococcal nuclease homologue	Probable staphylococcal-like nuclease CAN1 OS=Oryza sativa subsp. japonica (Rice) PE=2 SV=1	1	--	unknown [Zea mays]
c73107.graph_c0	[E]	Amino acid transport and metabolism	Molecular Function: L-aspartate:2-oxoglutarate aminotransferase activity (GO:0004069);; Biological Process: cellular amino acid metabolic process (GO:0006520);; Biological Process: response to cold (GO:0009409);; Cellular Component: chloroplast stroma (GO:0009570);; Biological Process: ethylene biosynthetic process (GO:0009693);; Cellular Component: chloroplast envelope (GO:0009941);; Cellular Co…	K00811|0|zma:100282625|aspartate aminotransferase (EC:2.6.1.1); K00811 aspartate aminotransferase, chloroplastic [EC:2.6.1.1] (A)	[E]	Amino acid transport and metabolism	Aminotransferase class I and II	Aspartate aminotransferase, chloroplastic (Precursor) GN=F10N7.200 OS=Arabidopsis thaliana (Mouse-ear cress) PE=1 SV=2	1	--	unknown [Zea mays]
c73126.graph_c0	[E]	Amino acid transport and metabolism	Molecular Function: transporter activity (GO:0005215);; Biological Process: transport (GO:0006810);; Cellular Component: membrane (GO:0016020);;	K14638|0|sbi:SORBI_01g011700|SORBIDRAFT_01g011700, Sb01g011700; hypothetical protein; K14638 solute carrier family 15 (peptide/histidine transporter), member 3/4 (A)	[E]	Amino acid transport and metabolism	POT family	Protein NRT1/ PTR FAMILY 2.11 GN=MRG21.10 OS=Arabidopsis thaliana (Mouse-ear cress) PE=1 SV=1	1	--	unknown [Zea mays]
c58158.graph_c0	--	--	Molecular Function: sequence-specific DNA binding transcription factor activity (GO:0003700);; Biological Process: regulation of transcription, DNA-templated (GO:0006355);; Molecular Function: sequence-specific DNA binding (GO:0043565);;	--	--	--	bZIP transcription factor;; Basic region leucine zipper	Transcription factor VIP1 GN=F2J6.6 OS=Arabidopsis thaliana (Mouse-ear cress) PE=1 SV=1	5	--	unknown [Zea mays]
c50566.graph_c0	--	--	Biological Process: proteolysis (GO:0006508);; Biological Process: lipid transport (GO:0006869);; Molecular Function: peptidase activity (GO:0008233);; Molecular Function: lipid binding (GO:0008289);; Cellular Component: cytoplasmic membrane-bounded vesicle (GO:0016023);;	--	--	--	Probable lipid transfer;; Protease inhibitor/seed storage/LTP family	Protein YLS3 (Precursor) GN=YLS3 OS=Arabidopsis thaliana (Mouse-ear cress) PE=2 SV=1	1	--	unknown [Zea mays]
c73142.graph_c0	[I]	Lipid transport and metabolism	Molecular Function: acyl-CoA dehydrogenase activity (GO:0003995);; Molecular Function: acyl-CoA oxidase activity (GO:0003997);; Cellular Component: peroxisome (GO:0005777);; Biological Process: fatty acid beta-oxidation (GO:0006635);; Biological Process: embryo development ending in seed dormancy (GO:0009793);; Molecular Function: flavin adenine dinucleotide binding (GO:0050660);;	K00232|0|sita:101774257|acyl-coenzyme A oxidase 4, peroxisomal-like; K00232 acyl-CoA oxidase [EC:1.3.3.6] (A)	[E]	Amino acid transport and metabolism	Acyl-CoA dehydrogenase, N-terminal domain;; Acyl-CoA dehydrogenase, C-terminal domain;; Acyl-CoA dehydrogenase, middle domain	Acyl-coenzyme A oxidase 4, peroxisomal GN=ACX4 OS=Arabidopsis thaliana (Mouse-ear cress) PE=1 SV=1	1	--	unknown [Zea mays]
c65990.graph_c0	--	--	--	--	--	--	--	Ankyrin repeat protein SKIP35 GN=SKIP35 OS=Arabidopsis thaliana (Mouse-ear cress) PE=1 SV=1	1	--	unknown [Zea mays]
c51628.graph_c0	[A]	RNA processing and modification	Molecular Function: nucleic acid binding (GO:0003676);; Cellular Component: nucleus (GO:0005634);;	K12581|0|sbi:SORBI_04g035960|SORBIDRAFT_04g035960, Sb04g035960; hypothetical protein; K12581 CCR4-NOT transcription complex subunit 7/8 (A)	[A]	RNA processing and modification	CAF1 family ribonuclease	Probable CCR4-associated factor 1 homolog 7 GN=CAF1-7 OS=Arabidopsis thaliana (Mouse-ear cress) PE=2 SV=2	1	--	unknown [Zea mays]
c53261.graph_c0	[O]	Posttranslational modification, protein turnover, chaperones	Molecular Function: glutathione transferase activity (GO:0004364);; Biological Process: toxin catabolic process (GO:0009407);; Molecular Function: metal ion binding (GO:0046872);;	K00799|2.86192e-86|zma:541990|gst3b; Glutathione transferase III(b); K00799 glutathione S-transferase [EC:2.5.1.18] (A)	[O]	Posttranslational modification, protein turnover, chaperones	Glutathione S-transferase, N-terminal domain;; Glutathione S-transferase, N-terminal domain;; Glutathione S-transferase, N-terminal domain	Glutathione S-transferase 3 GN=GST3 OS=Zea mays (Maize) PE=1 SV=4	8	--	unknown [Zea mays]
c33946.graph_c1	--	--	Cellular Component: nucleosome (GO:0000786);; Molecular Function: DNA binding (GO:0003677);; Molecular Function: ATP-dependent DNA helicase activity (GO:0004003);; Molecular Function: ATP binding (GO:0005524);; Biological Process: ATP catabolic process (GO:0006200);; Biological Process: maintenance of chromatin silencing (GO:0006344);; Biological Process: methylation-dependent chromatin silencing…	--	--	--	--	ATP-dependent DNA helicase DDM1 GN=At5g66750 OS=Arabidopsis thaliana (Mouse-ear cress) PE=1 SV=1	1	--	unknown [Zea mays]
c50126.graph_c0	--	--	--	--	--	--	--	--	--	--	unknown [Zea mays]
c54203.graph_c0	[K]	Transcription	Molecular Function: nucleic acid binding (GO:0003676);; Cellular Component: nucleolus (GO:0005730);; Cellular Component: nuclear body (GO:0016604);; Cellular Component: ribonucleoprotein complex (GO:0030529);;	K11088|6.89327e-60|sita:101782551|small nuclear ribonucleoprotein Sm D3-like; K11088 small nuclear ribonucleoprotein D3 (A)	[A]	RNA processing and modification	LSM domain	Probable U6 snRNA-associated Sm-like protein LSm4 OS=Oryza sativa subsp. japonica (Rice) PE=2 SV=1	1	--	unknown [Zea mays]
c55017.graph_c1	[O]	Posttranslational modification, protein turnover, chaperones	Biological Process: protein peptidyl-prolyl isomerization (GO:0000413);; Molecular Function: peptidyl-prolyl cis-trans isomerase activity (GO:0003755);; Molecular Function: FK506 binding (GO:0005528);; Biological Process: protein folding (GO:0006457);; Cellular Component: chloroplast thylakoid membrane (GO:0009535);; Cellular Component: chloroplast thylakoid lumen (GO:0009543);; Cellular Componen…	K01802|2.10852e-40|sita:101778441|peptidyl-prolyl cis-trans isomerase FKBP16-2, chloroplastic-like; K01802 peptidylprolyl isomerase [EC:5.2.1.8] (A)	--	--	--	Peptidyl-prolyl cis-trans isomerase FKBP16-2, chloroplastic (Precursor) GN=At4g39710 OS=Arabidopsis thaliana (Mouse-ear cress) PE=1 SV=1	1	--	unknown [Zea mays]
c66340.graph_c0	--	--	Cellular Component: cytoplasmic membrane-bounded vesicle (GO:0016023);;	--	--	--	--	--	1	--	unknown [Zea mays]
c70399.graph_c0	--	--	Biological Process: cellular metabolic process (GO:0044237);; Cellular Component: intracellular part (GO:0044424);; Biological Process: single-organism cellular process (GO:0044763);; Biological Process: response to stimulus (GO:0050896);; Biological Process: organic substance metabolic process (GO:0071704);;	--	--	--	--	WPP domain-interacting tail-anchored protein 1 GN=WIT1 OS=Arabidopsis thaliana (Mouse-ear cress) PE=1 SV=2	1	--	unknown [Zea mays]
c63177.graph_c0	--	--	Molecular Function: acetylglucosaminyltransferase activity (GO:0008375);; Biological Process: double fertilization forming a zygote and endosperm (GO:0009567);; Cellular Component: membrane (GO:0016020);; Biological Process: carbohydrate biosynthetic process (GO:0016051);; Biological Process: pollen tube development (GO:0048868);;	--	[G]	Carbohydrate transport and metabolism	Core-2/I-Branching enzyme	--	2	--	unknown [Zea mays]
c52949.graph_c0	--	--	Biological Process: protein peptidyl-prolyl isomerization (GO:0000413);; Molecular Function: peptidyl-prolyl cis-trans isomerase activity (GO:0003755);; Molecular Function: FK506 binding (GO:0005528);; Biological Process: protein folding (GO:0006457);; Cellular Component: chloroplast thylakoid lumen (GO:0009543);; Cellular Component: membrane (GO:0016020);;	--	[O]	Posttranslational modification, protein turnover, chaperones	FKBP-type peptidyl-prolyl cis-trans isomerase	Peptidyl-prolyl cis-trans isomerase FKBP17-1, chloroplastic (Precursor) GN=At4g19830 OS=Arabidopsis thaliana (Mouse-ear cress) PE=2 SV=1	1	--	unknown [Zea mays]
c50617.graph_c0	[J]	Translation, ribosomal structure and biogenesis	Cellular Component: exosome (RNase complex) (GO:0000178);; Molecular Function: RNA binding (GO:0003723);; Molecular Function: structural constituent of ribosome (GO:0003735);; Cellular Component: ribosome (GO:0005840);; Biological Process: translation (GO:0006412);; Biological Process: protein targeting to mitochondrion (GO:0006626);;	K07573|1.41899e-94|sbi:SORBI_04g037080|SORBIDRAFT_04g037080, Sb04g037080; hypothetical protein; K07573 exosome complex component CSL4 (A)	[J]	Translation, ribosomal structure and biogenesis	Exosome component EXOSC1/CSL4;; Exosome complex exonuclease RRP4 N-terminal region	--	1	--	unknown [Zea mays]
c62856.graph_c0	--	--	--	--	--	--	--	F-box protein At3g12350 GN=At3g12350 OS=Arabidopsis thaliana (Mouse-ear cress) PE=2 SV=1	1	--	unknown [Zea mays]
c60968.graph_c0	--	--	Cellular Component: endoplasmic reticulum (GO:0005783);; Biological Process: protein folding (GO:0006457);; Biological Process: response to heat (GO:0009408);; Biological Process: response to high light intensity (GO:0009644);; Biological Process: response to salt stress (GO:0009651);; Cellular Component: cytoplasmic membrane-bounded vesicle (GO:0016023);; Biological Process: cellulose biosynthet…	K10088|1.63361e-72|zma:100283315|pco087009; LOC100283315; K10088 protein OS-9 (A)	[R]	General function prediction only	--	Protein OS-9 homolog {ECO:0000305} (Precursor) OS=Oryza sativa subsp. japonica (Rice) PE=2 SV=1	1	--	unknown [Zea mays]
c51755.graph_c0	[Q]	Secondary metabolites biosynthesis, transport and catabolism	Molecular Function: monooxygenase activity (GO:0004497);; Molecular Function: iron ion binding (GO:0005506);; Biological Process: spermidine metabolic process (GO:0008216);; Molecular Function: electron carrier activity (GO:0009055);; Cellular Component: integral component of membrane (GO:0016021);; Molecular Function: oxidoreductase activity, acting on paired donors, with incorporation or reduct…	K09754|0|zma:100191539|putative cytochrome P450 superfamily protein; K09754 coumaroylquinate(coumaroylshikimate) 3'-monooxygenase [EC:1.14.13.36] (A)	[Q]	Secondary metabolites biosynthesis, transport and catabolism	Cytochrome P450	Cytochrome P450 98A1 GN=CYP98A1 OS=Sorghum bicolor (Sorghum) PE=2 SV=1	28	--	unknown [Zea mays]
c64275.graph_c0	--	--	Biological Process: chloroplast-nucleus signaling pathway (GO:0010019);; Biological Process: phytochromobilin biosynthetic process (GO:0010024);; Molecular Function: phytochromobilin:ferredoxin oxidoreductase activity (GO:0050619);; Molecular Function: cobalt ion binding (GO:0050897);; Biological Process: oxidation-reduction process (GO:0055114);;	K08101|3.25186e-70|zma:542164|elm1, Hy2; elongated mesocotyl1; K08101 phytochromobilin:ferredoxin oxidoreductase [EC:1.3.7.4] (A)	--	--	Ferredoxin-dependent bilin reductase;; Ferredoxin-dependent bilin reductase	Phytochromobilin:ferredoxin oxidoreductase, chloroplastic (Precursor) GN=HY2 OS=Arabidopsis thaliana (Mouse-ear cress) PE=2 SV=1	1	--	unknown [Zea mays]
c53360.graph_c0	[G]	Carbohydrate transport and metabolism	Cellular Component: phosphopyruvate hydratase complex (GO:0000015);; Molecular Function: magnesium ion binding (GO:0000287);; Molecular Function: phosphopyruvate hydratase activity (GO:0004634);; Biological Process: glycolytic process (GO:0006096);;	K01689|1.92981e-76|zma:542316|eno2; enolase2 (EC:4.2.1.11); K01689 enolase [EC:4.2.1.11] (A)	[G]	Carbohydrate transport and metabolism	Enolase, C-terminal TIM barrel domain	Enolase 2 GN=ENO2 OS=Zea mays (Maize) PE=2 SV=1	1	--	unknown [Zea mays]
c61787.graph_c0	--	--	Cellular Component: chloroplast inner membrane (GO:0009706);;	--	--	--	Tic22-like family;; Tic22-like family;; Tic22-like family	Protein TIC 22, chloroplastic (Precursor) GN=TIC22 OS=Pisum sativum (Garden pea) PE=1 SV=1	1	--	unknown [Zea mays]
c70092.graph_c0	[O]	Posttranslational modification, protein turnover, chaperones	Biological Process: toxin catabolic process (GO:0009407);; Cellular Component: chloroplast stroma (GO:0009570);; Cellular Component: chloroplast envelope (GO:0009941);; Biological Process: thylakoid membrane organization (GO:0010027);; Biological Process: response to cyclopentenone (GO:0010583);; Biological Process: protein glutathionylation (GO:0010731);; Molecular Function: glutathione dehydrog…	--	[P]	Inorganic ion transport and metabolism	Glutathione S-transferase, N-terminal domain;; Glutathione S-transferase, N-terminal domain;; Glutathione S-transferase, N-terminal domain	Glutathione S-transferase DHAR3, chloroplastic (Precursor) GN=DHAR3 OS=Arabidopsis thaliana (Mouse-ear cress) PE=1 SV=1	1	--	unknown [Zea mays]
c93196.graph_c0	--	--	Cellular Component: ubiquitin ligase complex (GO:0000151);; Molecular Function: ubiquitin-protein transferase activity (GO:0004842);; Biological Process: response to temperature stimulus (GO:0009266);; Biological Process: response to salt stress (GO:0009651);; Biological Process: response to abscisic acid (GO:0009737);; Biological Process: protein ubiquitination (GO:0016567);;	K09561|3.62614e-20|zma:100282870|STIP1 homology and U box-containing protein 1; K09561 STIP1 homology and U-box containing protein 1 [EC:6.3.2.19] (A)	[O]	Posttranslational modification, protein turnover, chaperones	U-box domain	E3 ubiquitin-protein ligase CHIP {ECO:0000305} OS=Arabidopsis thaliana (Mouse-ear cress) PE=1 SV=1	1	--	unknown [Zea mays]
c72566.graph_c0	[LKJ]	--	Molecular Function: RNA binding (GO:0003723);; Molecular Function: ATP binding (GO:0005524);; Molecular Function: ATP-dependent helicase activity (GO:0008026);; Molecular Function: zinc ion binding (GO:0008270);;	K13116|0|zma:100281463|ATP-dependent RNA helicase DDX41; K13116 ATP-dependent RNA helicase DDX41 [EC:3.6.4.13] (A)	[A]	RNA processing and modification	DEAD/DEAH box helicase;; Helicase conserved C-terminal domain;; Sodium/calcium exchanger protein;; EF-hand domain pair;; EF hand;; EF-hand domain pair;; EF hand;; EF-hand domain	DEAD-box ATP-dependent RNA helicase 35A GN=OSJNBa0050G13.7 OS=Oryza sativa subsp. japonica (Rice) PE=2 SV=2	2	--	unknown [Zea mays]
c61275.graph_c0	--	--	--	--	--	--	Plant protein of unknown function	UPF0481 protein At3g47200 GN=At3g47200 OS=Arabidopsis thaliana (Mouse-ear cress) PE=2 SV=1	10	--	unknown [Zea mays]
c68310.graph_c0	--	--	Molecular Function: S-adenosyl-L-methionine transmembrane transporter activity (GO:0000095);; Cellular Component: mitochondrion (GO:0005739);; Biological Process: chloroplast organization (GO:0009658);; Cellular Component: chloroplast envelope (GO:0009941);; Cellular Component: integral component of membrane (GO:0016021);; Biological Process: S-adenosyl-L-methionine transmembrane transport (GO:19…	K15111|6.78453e-60|sbi:SORBI_04g028930|SORBIDRAFT_04g028930, Sb04g028930; hypothetical protein; K15111 solute carrier family 25 (mitochondrial S-adenosylmethionine transporter), member 26 (A)	[C]	Energy production and conversion	Mitochondrial carrier protein;; Mitochondrial carrier protein;; Mitochondrial carrier protein	S-adenosylmethionine carrier 1, chloroplastic/mitochondrial (Precursor) GN=F23K16.90 OS=Arabidopsis thaliana (Mouse-ear cress) PE=1 SV=1	4	--	unknown [Zea mays]
c64048.graph_c1	--	--	Molecular Function: oxidoreductase activity, acting on paired donors, with incorporation or reduction of molecular oxygen, 2-oxoglutarate as one donor, and incorporation of one atom each of oxygen into both donors (GO:0016706);; Biological Process: oxidation-reduction process (GO:0055114);;	--	[QR]	--	--	DIBOA-glucoside dioxygenase BX6 GN=BX6 OS=Zea mays (Maize) PE=1 SV=1	1	--	unknown [Zea mays]
c68490.graph_c0	[T]	Signal transduction mechanisms	Molecular Function: protein tyrosine kinase activity (GO:0004713);; Molecular Function: ATP binding (GO:0005524);; Cellular Component: mitochondrion (GO:0005739);; Biological Process: protein phosphorylation (GO:0006468);;	K08851|1.97759e-97|sbi:SORBI_01g021690|SORBIDRAFT_01g021690, Sb01g021690; hypothetical protein; K08851 TP53 regulating kinase and related kinases [EC:2.7.11.1] (A)	[R]	General function prediction only	RNA recognition motif. (a.k.a. RRM, RBD, or RNP domain);; RNA recognition motif (a.k.a. RRM, RBD, or RNP domain);; RNA recognition motif. (a.k.a. RRM, RBD, or RNP domain);; RNA binding motif;; Protein kinase domain;; Phosphotransferase enzyme family;; Protein tyrosine kinase;; RIO1 family;; Lipopolysaccharide kinase (Kdo/WaaP) family	Polyadenylate-binding protein RBP45B GN=RBP45B OS=Arabidopsis thaliana (Mouse-ear cress) PE=1 SV=1	1	--	unknown [Zea mays]
c39077.graph_c0	--	--	--	--	[T]	Signal transduction mechanisms	CS domain	Protein BOBBER 1 GN=BOB1 OS=Arabidopsis thaliana (Mouse-ear cress) PE=1 SV=1	1	--	unknown [Zea mays]
c45557.graph_c0	--	--	Biological Process: lipid metabolic process (GO:0006629);; Cellular Component: cytoplasmic membrane-bounded vesicle (GO:0016023);; Molecular Function: hydrolase activity, acting on ester bonds (GO:0016788);;	--	--	--	--	--	8	--	unknown [Zea mays]
c68216.graph_c0	--	--	Molecular Function: alpha-galactosidase activity (GO:0004557);; Cellular Component: mitochondrion (GO:0005739);; Biological Process: oligosaccharide metabolic process (GO:0009311);; Cellular Component: plant-type cell wall (GO:0009505);; Biological Process: glycoside catabolic process (GO:0016139);; Biological Process: glycosylceramide catabolic process (GO:0046477);;	--	[G]	Carbohydrate transport and metabolism	Ricin-type beta-trefoil lectin domain	Alpha-galactosidase (Precursor) OS=Coffea arabica (Arabian coffee) PE=1 SV=1	2	--	unknown [Zea mays]
c65916.graph_c0	[OC]	--	Biological Process: glycerol ether metabolic process (GO:0006662);; Molecular Function: electron carrier activity (GO:0009055);; Cellular Component: chloroplast stroma (GO:0009570);; Molecular Function: protein disulfide oxidoreductase activity (GO:0015035);; Molecular Function: oxidoreductase activity, acting on a sulfur group of donors, disulfide as acceptor (GO:0016671);; Biological Process: e…	--	[O]	Posttranslational modification, protein turnover, chaperones	Thioredoxin	Thioredoxin-like 1-2, chloroplastic (Precursor) OS=Oryza sativa subsp. japonica (Rice) PE=2 SV=1	1	--	unknown [Zea mays]
c60930.graph_c0	[P]	Inorganic ion transport and metabolism	Biological Process: sulfate assimilation (GO:0000103);; Molecular Function: adenylylsulfate kinase activity (GO:0004020);; Molecular Function: ATP binding (GO:0005524);; Biological Process: phosphorylation (GO:0016310);; Biological Process: hydrogen sulfide biosynthetic process (GO:0070814);;	K00860|1.83265e-78|sbi:SORBI_01g043710|SORBIDRAFT_01g043710, Sb01g043710; hypothetical protein; K00860 adenylylsulfate kinase [EC:2.7.1.25] (A)	[P]	Inorganic ion transport and metabolism	zinc-binding in reverse transcriptase;; Adenylylsulphate kinase	Adenylyl-sulfate kinase 1, chloroplastic (Precursor) OS=Arabidopsis thaliana (Mouse-ear cress) PE=1 SV=1	3	--	unknown [Zea mays]
c57108.graph_c0	--	--	Biological Process: inactivation of MAPK activity (GO:0000188);; Molecular Function: protein tyrosine phosphatase activity (GO:0004725);; Cellular Component: nucleus (GO:0005634);; Molecular Function: protein tyrosine/serine/threonine phosphatase activity (GO:0008138);; Biological Process: response to auxin (GO:0009733);; Biological Process: response to abscisic acid (GO:0009737);; Molecular Func…	K04459|5.04432e-66|zma:100285381|dual specificity protein phosphatase 4; K04459 dual specificity MAP kinase phosphatase [EC:3.1.3.16 3.1.3.48] (A)	[V]	Defense mechanisms	--	Protein-tyrosine-phosphatase IBR5 GN=T1O3.4 OS=Arabidopsis thaliana (Mouse-ear cress) PE=1 SV=1	19	--	unknown [Zea mays]
c73058.graph_c0	[L]	Replication, recombination and repair	Molecular Function: DNA binding (GO:0003677);; Molecular Function: chromatin binding (GO:0003682);;	--	[A]	RNA processing and modification	AAA domain;; AAA domain;; Viral (Superfamily 1) RNA helicase	Telomere-binding protein 1 OS=Oryza sativa subsp. japonica (Rice) PE=1 SV=2	2	--	unknown [Zea mays]
c59944.graph_c0	--	--	Cellular Component: nucleus (GO:0005634);; Biological Process: chromatin assembly or disassembly (GO:0006333);; Biological Process: DNA mediated transformation (GO:0009294);; Cellular Component: cytoplasmic membrane-bounded vesicle (GO:0016023);;	K10753|2.47221e-57|sbi:SORBI_09g027820|SORBIDRAFT_09g027820, Sb09g027820; hypothetical protein; K10753 histone chaperone ASF1 (A)	[KB]	--	ASF1 like histone chaperone;; ASF1 like histone chaperone	Probable histone chaperone ASF1A GN=F4N21.13 OS=Arabidopsis thaliana (Mouse-ear cress) PE=2 SV=1	1	--	unknown [Zea mays]
c45829.graph_c0	--	--	--	--	--	--	--	--	--	--	unknown [Zea mays]
c62169.graph_c0	[P]	Inorganic ion transport and metabolism	Molecular Function: transporter activity (GO:0005215);; Biological Process: sodium ion transport (GO:0006814);; Biological Process: response to nematode (GO:0009624);; Cellular Component: chloroplast envelope (GO:0009941);; Cellular Component: membrane (GO:0016020);; Biological Process: transmembrane transport (GO:0055085);;	K03319|0|zma:541643|pDCT1, ZmpDCT1; plastidic general dicarboxylate transporter; K03319 divalent anion:Na+ symporter, DASS family (A)	--	--	Sodium:sulfate symporter transmembrane region	Dicarboxylate transporter 2.1, chloroplastic (Precursor) GN=MSJ1.13 OS=Arabidopsis thaliana (Mouse-ear cress) PE=1 SV=1	32	--	unknown [Zea mays]
c67498.graph_c0	--	--	Cellular Component: plasmodesma (GO:0009506);; Biological Process: pollen development (GO:0009555);; Molecular Function: oxidoreductase activity, acting on paired donors, with incorporation or reduction of molecular oxygen, 2-oxoglutarate as one donor, and incorporation of one atom each of oxygen into both donors (GO:0016706);; Biological Process: oxidation-reduction process (GO:0055114);;	--	--	--	2OG-Fe(II) oxygenase superfamily	--	4	--	unknown [Zea mays]
c66301.graph_c0	--	--	Molecular Function: protein kinase activity (GO:0004672);; Molecular Function: ATP binding (GO:0005524);; Biological Process: protein phosphorylation (GO:0006468);; Cellular Component: cytoplasmic membrane-bounded vesicle (GO:0016023);;	--	--	--	Leucine Rich repeats (2 copies);; Leucine rich repeat;; Leucine Rich Repeat;; Leucine Rich repeat;; Leucine rich repeat;; Protein tyrosine kinase;; Protein kinase domain	Probable inactive leucine-rich repeat receptor-like protein kinase At3g03770 (Precursor) GN=At3g03770 OS=Arabidopsis thaliana (Mouse-ear cress) PE=2 SV=1	1	--	unknown [Zea mays]
c68024.graph_c1	--	--	Molecular Function: ubiquitin-protein transferase activity (GO:0004842);; Cellular Component: plasma membrane (GO:0005886);; Molecular Function: zinc ion binding (GO:0008270);; Biological Process: protein ubiquitination (GO:0016567);;	--	[O]	Posttranslational modification, protein turnover, chaperones	--	E3 ubiquitin-protein ligase At4g11680 GN=At4g11680 OS=Arabidopsis thaliana (Mouse-ear cress) PE=2 SV=1	1	--	unknown [Zea mays]
c55356.graph_c1	--	--	Molecular Function: DNA binding (GO:0003677);; Molecular Function: protein serine/threonine kinase activity (GO:0004674);; Molecular Function: protein tyrosine kinase activity (GO:0004713);; Molecular Function: ATP binding (GO:0005524);; Biological Process: regulation of transcription, DNA-templated (GO:0006355);; Biological Process: protein phosphorylation (GO:0006468);; Cellular Component: cyto…	--	--	--	--	Putative cysteine-rich receptor-like protein kinase 43 (Precursor) GN=CRK43 OS=Arabidopsis thaliana (Mouse-ear cress) PE=3 SV=1	1	--	unknown [Zea mays]
c48699.graph_c0	--	--	--	--	--	--	--	--	1	RNA processing and modification	unknown [Zea mays]
c54481.graph_c0	--	--	Cellular Component: microtubule organizing center (GO:0005815);; Cellular Component: plasma membrane (GO:0005886);; Cellular Component: preprophase band (GO:0009574);; Cellular Component: cortical cytoskeleton (GO:0030863);; Biological Process: microtubule anchoring (GO:0034453);;	K16546|3.16214e-88|zma:100274116|pco109284; LOC100274116; K16546 FGFR1 oncogene partner (A)	--	--	--	Protein TONNEAU 1b GN=TON1B OS=Arabidopsis thaliana (Mouse-ear cress) PE=1 SV=1	1	--	unknown [Zea mays]
c70580.graph_c0	[RTKL]	--	Molecular Function: protein serine/threonine kinase activity (GO:0004674);; Molecular Function: ATP binding (GO:0005524);; Biological Process: protein phosphorylation (GO:0006468);; Biological Process: pollen development (GO:0009555);;	--	[T]	Signal transduction mechanisms	Protein tyrosine kinase;; Protein kinase domain;; Protein kinase domain;; Protein tyrosine kinase	Calmodulin-binding receptor-like cytoplasmic kinase 2 OS=Arabidopsis thaliana (Mouse-ear cress) PE=2 SV=1	1	--	unknown [Zea mays]
c49236.graph_c1	--	--	--	--	[T]	Signal transduction mechanisms	--	PP2A regulatory subunit TAP46 GN=TAP46 OS=Arabidopsis thaliana (Mouse-ear cress) PE=1 SV=2	1	--	unknown [Zea mays]
c60971.graph_c0	--	--	--	--	--	--	--	--	--	--	unknown [Zea mays]
c70147.graph_c0	[R]	General function prediction only	Cellular Component: nucleus (GO:0005634);; Biological Process: proteolysis (GO:0006508);; Biological Process: response to glucose (GO:0009749);; Biological Process: hormone-mediated signaling pathway (GO:0009755);; Biological Process: defense response signaling pathway, resistance gene-dependent (GO:0009870);; Biological Process: sugar mediated signaling pathway (GO:0010182);; Biological Process:…	K12862|0|zma:100282926|AY106137; LOC100282926; K12862 pleiotropic regulator 1 (A)	[A]	RNA processing and modification	WD domain, G-beta repeat	Protein pleiotropic regulatory locus 1 OS=Arabidopsis thaliana (Mouse-ear cress) PE=1 SV=1	1	--	unknown [Zea mays]
c42875.graph_c0	--	--	Biological Process: chloride transport (GO:0006821);; Biological Process: cell volume homeostasis (GO:0006884);; Biological Process: primary metabolic process (GO:0044238);; Biological Process: cellular macromolecule metabolic process (GO:0044260);;	K05019|7.27336e-113|sita:101779334|chloride conductance regulatory protein ICln-like; K05019 chloride channel, nucleotide-sensitive, 1A (A)	[P]	Inorganic ion transport and metabolism	Regulator of volume decrease after cellular swelling	Chloride conductance regulatory protein ICln GN=At5g62290 OS=Arabidopsis thaliana (Mouse-ear cress) PE=2 SV=1	1	--	unknown [Zea mays]
c51856.graph_c1	--	--	Molecular Function: chitinase activity (GO:0004568);; Biological Process: carbohydrate metabolic process (GO:0005975);; Cellular Component: cytoplasmic membrane-bounded vesicle (GO:0016023);;	--	--	--	--	Chitinase 2 OS=Tulipa bakeri (Tulip) PE=1 SV=1	1	--	unknown [Zea mays]
c82794.graph_c0	--	--	Cellular Component: mitochondrion (GO:0005739);; Biological Process: translation (GO:0006412);; Biological Process: protein targeting to mitochondrion (GO:0006626);; Biological Process: dolichol biosynthetic process (GO:0019408);;	--	[R]	General function prediction only	Ankyrin repeat;; Ankyrin repeats (3 copies);; Ankyrin repeat;; Ankyrin repeats (many copies);; Ankyrin repeats (many copies)	Probable E3 ubiquitin-protein ligase XBOS31 GN=P0459B04.9 OS=Oryza sativa subsp. japonica (Rice) PE=2 SV=1	1	--	unknown [Zea mays]
c23439.graph_c0	[E]	Amino acid transport and metabolism	Molecular Function: serine-type carboxypeptidase activity (GO:0004185);; Biological Process: proteolysis (GO:0006508);;	K16297|3.25452e-71|zma:100282195|si687044h06(706); LOC100282195; K16297 serine carboxypeptidase-like clade II [EC:3.4.16.-] (A)	[OE]	--	Serine carboxypeptidase	Serine carboxypeptidase-like 33 (Precursor) GN=SCPL33 OS=Arabidopsis thaliana (Mouse-ear cress) PE=2 SV=2	1	--	unknown [Zea mays]
c56410.graph_c0	[L]	Replication, recombination and repair	Biological Process: base-excision repair (GO:0006284);; Molecular Function: DNA-3-methyladenine glycosylase activity (GO:0008725);;	K01246|5.18205e-115|sbi:SORBI_07g028890|SORBIDRAFT_07g028890, Sb07g028890; hypothetical protein; K01246 DNA-3-methyladenine glycosylase I [EC:3.2.2.20] (A)	--	--	Methyladenine glycosylase	--	1	--	unknown [Zea mays]
c44987.graph_c0	[RTKL]	--	Molecular Function: protein serine/threonine kinase activity (GO:0004674);; Molecular Function: ATP binding (GO:0005524);; Cellular Component: plasma membrane (GO:0005886);; Biological Process: protein phosphorylation (GO:0006468);;	--	[T]	Signal transduction mechanisms	Protein kinase domain;; Protein tyrosine kinase	Probable serine/threonine-protein kinase At1g01540 GN=At1g01540 OS=Arabidopsis thaliana (Mouse-ear cress) PE=1 SV=2	1	--	unknown [Zea mays]
c65210.graph_c0	[C]	Energy production and conversion	Cellular Component: cell wall (GO:0005618);; Cellular Component: peroxisome (GO:0005777);; Molecular Function: betaine-aldehyde dehydrogenase activity (GO:0008802);; Molecular Function: aminobutyraldehyde dehydrogenase activity (GO:0019145);; Biological Process: glycine betaine biosynthetic process from choline (GO:0019285);; Molecular Function: 1-pyrroline dehydrogenase activity (GO:0033737);; B…	K00130|0|zma:541949|AMADH2; betaine aldehyde dehydrogenase (EC:1.2.1.3); K00130 betaine-aldehyde dehydrogenase [EC:1.2.1.8] (A)	[C]	Energy production and conversion	Aldehyde dehydrogenase family	Betaine aldehyde dehydrogenase 1 GN=OSJNBa0060P14.8 OS=Oryza sativa subsp. japonica (Rice) PE=1 SV=1	1	--	unknown [Zea mays]
c66713.graph_c0	[O]	Posttranslational modification, protein turnover, chaperones	Molecular Function: threonine-type endopeptidase activity (GO:0004298);; Cellular Component: nucleus (GO:0005634);; Cellular Component: vacuole (GO:0005773);; Cellular Component: plasma membrane (GO:0005886);; Biological Process: ubiquitin-dependent protein catabolic process (GO:0006511);; Biological Process: response to cold (GO:0009409);; Cellular Component: proteasome core complex, alpha-subun…	K02727|1.94404e-104|zma:100283094|proteasome subunit alpha type 3; K02727 20S proteasome subunit alpha 7 [EC:3.4.25.1] (A)	[O]	Posttranslational modification, protein turnover, chaperones	Proteasome subunit;; Proteasome subunit A N-terminal signature	Proteasome subunit alpha type-3 OS=Oryza sativa subsp. japonica (Rice) PE=2 SV=1	1	--	unknown [Zea mays]
c62932.graph_c1	--	--	Cellular Component: cytoplasmic membrane-bounded vesicle (GO:0016023);;	--	--	--	Dirigent-like protein	Dirigent protein 15 (Precursor) GN=DIR15 OS=Arabidopsis thaliana (Mouse-ear cress) PE=3 SV=1	29	--	unknown [Zea mays]
c48059.graph_c0	--	--	Molecular Function: nucleotide binding (GO:0000166);; Molecular Function: structural molecule activity (GO:0005198);; Molecular Function: protein binding (GO:0005515);; Cellular Component: microtubule (GO:0005874);; Biological Process: microtubule-based movement (GO:0007018);; Biological Process: ribonucleotide metabolic process (GO:0009259);; Biological Process: chloroplast organization (GO:0009…	K03531|2.7941e-20|zma:100283321|cl421_1; LOC100283321; K03531 cell division protein FtsZ (A)	--	--	--	--	1	--	unknown [Zea mays]
c71710.graph_c0	--	--	Cellular Component: cytoplasmic membrane-bounded vesicle (GO:0016023);;	--	[S]	Function unknown	zinc-binding in reverse transcriptase	--	1	--	unknown [Zea mays]
c12782.graph_c0	--	--	Molecular Function: triglyceride lipase activity (GO:0004806);; Biological Process: lipid metabolic process (GO:0006629);;	--	--	--	--	--	--	--	unknown [Zea mays]
c46201.graph_c1	--	--	Molecular Function: protein tyrosine kinase activity (GO:0004713);; Molecular Function: ATP binding (GO:0005524);; Cellular Component: plasma membrane (GO:0005886);; Biological Process: protein phosphorylation (GO:0006468);;	K13436|2.29686e-13|sbi:SORBI_07g025590|SORBIDRAFT_07g025590, Sb07g025590; hypothetical protein; K13436 pto-interacting protein 1 [EC:2.7.11.1] (A)	--	--	--	--	1	--	unknown [Zea mays]
c68799.graph_c0	[R]	General function prediction only	Molecular Function: nucleotide binding (GO:0000166);; Cellular Component: Cul4-RING E3 ubiquitin ligase complex (GO:0080008);;	K12816|0|sbi:SORBI_01g033210|SORBIDRAFT_01g033210, Sb01g033210; hypothetical protein; K12816 pre-mRNA-processing factor 17 (A)	[S]	Function unknown	WD domain, G-beta repeat;; Eukaryotic translation initiation factor eIF2A	Protein Mut11 GN=Mut11 OS=Chlamydomonas reinhardtii (Chlamydomonas smithii) PE=2 SV=1	1	--	unknown [Zea mays]
c73370.graph_c0	--	--	Molecular Function: RNA binding (GO:0003723);;	K13210|2.11853e-117|zma:100273619|hypothetical protein; K13210 far upstream element-binding protein (A)	[A]	RNA processing and modification	KH domain;; KH domain;; KH domain;; KH domain	--	1	--	unknown [Zea mays]
c75388.graph_c0	--	--	--	--	--	--	--	--	--	--	unknown [Zea mays]
c86677.graph_c0	[E]	Amino acid transport and metabolism	Molecular Function: serine-type peptidase activity (GO:0008236);;	K01322|5.03176e-50|cre:CHLREDRAFT_103061|hypothetical protein; K01322 prolyl oligopeptidase [EC:3.4.21.26] (A)	[O]	Posttranslational modification, protein turnover, chaperones	Prolyl oligopeptidase family	--	1	--	unknown [Zea mays]
c36697.graph_c0	--	--	--	--	--	--	--	--	--	--	unknown [Zea mays]
c57238.graph_c0	--	--	Cellular Component: vacuole (GO:0005773);; Cellular Component: cytoplasmic membrane-bounded vesicle (GO:0016023);;	--	--	--	--	Uncharacterized protein At4g14100 (Precursor) GN=At4g14100 OS=Arabidopsis thaliana (Mouse-ear cress) PE=2 SV=1	1	--	unknown [Zea mays]
c59007.graph_c0	--	--	--	--	--	--	--	--	--	--	unknown [Zea mays]
c48748.graph_c0	--	--	Cellular Component: plasma membrane (GO:0005886);;	--	--	--	--	--	--	--	unknown [Zea mays]
c54833.graph_c0	[O]	Posttranslational modification, protein turnover, chaperones	Biological Process: protein peptidyl-prolyl isomerization (GO:0000413);; Molecular Function: peptidyl-prolyl cis-trans isomerase activity (GO:0003755);; Cellular Component: mitochondrion (GO:0005739);; Cellular Component: multivesicular body (GO:0005771);; Cellular Component: endoplasmic reticulum (GO:0005783);; Cellular Component: Golgi stack (GO:0005795);; Cellular Component: cytosol (GO:000582…	K01802|1.98434e-39|sbi:SORBI_10g029480|SORBIDRAFT_10g029480, Sb10g029480; hypothetical protein; K01802 peptidylprolyl isomerase [EC:5.2.1.8] (A)	[O]	Posttranslational modification, protein turnover, chaperones	Cyclophilin type peptidyl-prolyl cis-trans isomerase/CLD;; Cyclophilin type peptidyl-prolyl cis-trans isomerase/CLD;; Cyclophilin type peptidyl-prolyl cis-trans isomerase/CLD	Peptidyl-prolyl cis-trans isomerase CYP20-1 (Precursor) GN=MZN1.15 OS=Arabidopsis thaliana (Mouse-ear cress) PE=1 SV=1	7	--	unknown [Zea mays]
c69360.graph_c1	[R]	General function prediction only	--	K11801|0|zma:100281565|LEC14B; K11801 WD repeat-containing protein 23 (A)	[R]	General function prediction only	WD domain, G-beta repeat	LEC14B protein OS=Lithospermum erythrorhizon (Purple gromwell) PE=2 SV=1	1	--	unknown [Zea mays]
c58685.graph_c0	--	--	Molecular Function: sequence-specific DNA binding transcription factor activity (GO:0003700);; Biological Process: regulation of transcription, DNA-templated (GO:0006355);; Molecular Function: zinc ion binding (GO:0008270);; Molecular Function: sequence-specific DNA binding (GO:0043565);;	--	[K]	Transcription	tify domain;; CCT motif;; Divergent CCT motif;; GATA zinc finger	GATA transcription factor 24 GN=MXL8.2 OS=Arabidopsis thaliana (Mouse-ear cress) PE=2 SV=2	4	--	unknown [Zea mays]
c82128.graph_c0	[R]	General function prediction only	Molecular Function: signal transducer activity (GO:0004871);; Cellular Component: anaphase-promoting complex (GO:0005680);; Cellular Component: cytoplasm (GO:0005737);; Cellular Component: heterotrimeric G-protein complex (GO:0005834);; Biological Process: activation of mitotic anaphase-promoting complex activity (GO:0007092);; Biological Process: signal transduction (GO:0007165);; Biological Pro…	K03364|1.04581e-83|brp:103861345|protein FIZZY-RELATED 2; K03364 cell division cycle 20-like protein 1, cofactor of APC complex (A)	[DO]	--	WD domain, G-beta repeat;; Eukaryotic translation initiation factor eIF2A	Protein FIZZY-RELATED 1 GN=T26M18.130 OS=Arabidopsis thaliana (Mouse-ear cress) PE=1 SV=1	1	--	unknown [Zea mays]
c93161.graph_c0	--	--	Molecular Function: DNA binding (GO:0003677);; Molecular Function: chromatin binding (GO:0003682);; Molecular Function: RNA binding (GO:0003723);; Molecular Function: RNA-directed DNA polymerase activity (GO:0003964);; Molecular Function: aspartic-type endopeptidase activity (GO:0004190);; Biological Process: RNA-dependent DNA replication (GO:0006278);; Biological Process: DNA recombination (GO:0…	--	--	--	--	--	7	--	unknown [Zea mays]
c75485.graph_c0	--	--	Biological Process: response to stress (GO:0006950);;	--	--	--	--	--	1	--	unknown [Zea mays]
c60117.graph_c0	--	--	--	--	--	--	--	--	--	--	unknown [Zea mays]
c35564.graph_c0	--	--	--	--	--	--	--	--	1	--	unknown [Zea mays]
c78127.graph_c0	--	--	Molecular Function: steroid binding (GO:0005496);; Cellular Component: nucleus (GO:0005634);; Cellular Component: endoplasmic reticulum (GO:0005783);; Cellular Component: plasma membrane (GO:0005886);; Cellular Component: chloroplast thylakoid membrane (GO:0009535);; Molecular Function: heme binding (GO:0020037);; Biological Process: electron transport chain (GO:0022900);; Biological Process: neg…	K17278|1.45604e-51|zma:100283811|membrane steroid-binding protein 1; K17278 membrane-associated progesterone receptor component (A)	[R]	General function prediction only	Cytochrome b5-like Heme/Steroid binding domain	Membrane steroid-binding protein 1 GN=At5g52240 OS=Arabidopsis thaliana (Mouse-ear cress) PE=1 SV=2	4	--	unknown [Zea mays]
c54349.graph_c2	--	--	Molecular Function: RNA binding (GO:0003723);; Molecular Function: RNA-directed DNA polymerase activity (GO:0003964);; Biological Process: RNA-dependent DNA replication (GO:0006278);; Cellular Component: cytoplasmic membrane-bounded vesicle (GO:0016023);;	K10268|4.97192e-140|zma:100277153|TIDP3706; LOC100277153; K10268 F-box and leucine-rich repeat protein 2/20 (A)	[R]	General function prediction only	Leucine Rich repeat;; Leucine Rich repeats (2 copies);; Leucine rich repeat;; Leucine Rich Repeat	F-box/LRR-repeat protein 4 GN=FBL4 OS=Arabidopsis thaliana (Mouse-ear cress) PE=2 SV=1	20	--	unknown [Zea mays]
c61503.graph_c0	--	--	Molecular Function: protein kinase activity (GO:0004672);; Molecular Function: ATP binding (GO:0005524);; Biological Process: protein phosphorylation (GO:0006468);; Cellular Component: integral component of membrane (GO:0016021);; Cellular Component: cytoplasmic membrane-bounded vesicle (GO:0016023);;	--	--	--	--	Probable inactive receptor kinase At5g16590 (Precursor) GN=At5g16590 OS=Arabidopsis thaliana (Mouse-ear cress) PE=1 SV=1	--	--	unknown [Zea mays]
c55736.graph_c0	--	--	Molecular Function: zinc ion binding (GO:0008270);;	K11380|0|bdi:100830069|	[R]	General function prediction only	PHD-zinc-finger like domain;; PHD-like zinc-binding domain;; PHD-finger	Histone-lysine N-methyltransferase ATX1 GN=T9H9.17 OS=Arabidopsis thaliana (Mouse-ear cress) PE=1 SV=2	1	--	unknown [Zea mays]
c57607.graph_c0	--	--	Biological Process: phosphatidylinositol biosynthetic process (GO:0006661);;	K12162|2.45104e-51|sbi:SORBI_03g046730|SORBIDRAFT_03g046730, Sb03g046730; hypothetical protein; K12162 ubiquitin-fold modifier 1 (A)	[S]	Function unknown	Ubiquitin fold modifier 1 protein	Ubiquitin-fold modifier 1 (Precursor) OS=Oryza sativa subsp. japonica (Rice) PE=3 SV=1	--	--	unknown [Zea mays]
c58382.graph_c2	--	--	Molecular Function: nucleotide binding (GO:0000166);; Molecular Function: protein binding (GO:0005515);; Biological Process: trichome morphogenesis (GO:0010090);; Biological Process: cell growth (GO:0016049);; Biological Process: organelle localization (GO:0051640);;	K10357|2.52895e-47|dosa:Os03t0686300-00|Os03g0686300; Similar to unconventional myosin heavy chain.; K10357 myosin V (A)	[Z]	Cytoskeleton	DIL domain	Myosin-17 GN=F7C8.80 OS=Arabidopsis thaliana (Mouse-ear cress) PE=1 SV=2	1	--	unknown [Zea mays]
c51463.graph_c0	--	--	Molecular Function: DNA binding (GO:0003677);; Molecular Function: sequence-specific DNA binding transcription factor activity (GO:0003700);; Cellular Component: nucleus (GO:0005634);; Biological Process: regulation of transcription, DNA-templated (GO:0006355);;	K09284|1.77105e-29|sbi:SORBI_10g001490|SORBIDRAFT_10g001490, Sb10g001490; hypothetical protein; K09284 AP2-like factor, euAP2 lineage (A)	--	--	--	--	--	--	unknown [Zea mays]
c47401.graph_c4	--	--	Cellular Component: Golgi membrane (GO:0000139);; Biological Process: microtubule cytoskeleton organization (GO:0000226);; Biological Process: double-strand break repair via homologous recombination (GO:0000724);; Biological Process: cytokinesis by cell plate formation (GO:0000911);; Biological Process: response to water deprivation (GO:0009414);; Cellular Component: plastid (GO:0009536);; Biolog…	K00770|6.32552e-38|zma:100216739|uncharacterized LOC100216739; K00770 1,4-beta-D-xylan synthase [EC:2.4.2.24] (A)	--	--	Cellulose synthase	Cellulose synthase-like protein D4 GN=OsJ_035046 OS=Oryza sativa subsp. japonica (Rice) PE=2 SV=1	1	--	unknown [Zea mays]
c52228.graph_c0	--	--	--	--	--	--	--	--	--	--	unknown [Zea mays]
c65640.graph_c0	--	--	Cellular Component: vacuolar membrane (GO:0005774);; Biological Process: calcium ion transport (GO:0006816);; Molecular Function: calcium:proton antiporter activity (GO:0015369);; Cellular Component: integral component of membrane (GO:0016021);; Biological Process: transmembrane transport (GO:0055085);;	K07300|0|zma:541851|cax1; calcium exchanger1; K07300 Ca2+:H+ antiporter (A)	[P]	Inorganic ion transport and metabolism	Sodium/calcium exchanger protein	Vacuolar cation/proton exchanger 1a OS=Oryza sativa subsp. japonica (Rice) PE=1 SV=1	1	--	unknown [Zea mays]
c83002.graph_c0	--	--	Biological Process: defense response, incompatible interaction (GO:0009814);; Cellular Component: cytoplasmic membrane-bounded vesicle (GO:0016023);; Molecular Function: lyase activity (GO:0016829);; Biological Process: cell wall modification involved in multidimensional cell growth (GO:0042547);;	K01728|4.47227e-54|sbi:SORBI_01g020180|SORBIDRAFT_01g020180, Sb01g020180; hypothetical protein; K01728 pectate lyase [EC:4.2.2.2] (A)	--	--	--	Probable pectate lyase 5 (Precursor) GN=At1g67750 OS=Arabidopsis thaliana (Mouse-ear cress) PE=2 SV=2	1	--	unknown [Zea mays]
c63664.graph_c0	--	--	Cellular Component: plastid (GO:0009536);; Cellular Component: membrane (GO:0016020);;	--	--	--	--	--	88	--	unknown [Zea mays]
c71190.graph_c0	--	--	--	K15326|1.95186e-10|zma:100193120|hypothetical protein; K15326 tRNA-splicing endonuclease subunit Sen54 (A)	--	--	--	--	1	--	unknown [Zea mays]
c63634.graph_c1	[R]	General function prediction only	Molecular Function: nucleotide binding (GO:0000166);; Molecular Function: RNA binding (GO:0003723);; Cellular Component: chloroplast (GO:0009507);;	--	[R]	General function prediction only	--	Glycine-rich RNA-binding protein RZ1A {ECO:0000305} OS=Arabidopsis thaliana (Mouse-ear cress) PE=1 SV=1	1	--	unknown [Zea mays]
c33004.graph_c0	--	--	--	--	--	--	--	--	--	--	unknown [Zea mays]
c68056.graph_c0	--	--	--	--	--	--	--	Autonomous transposable element EN-1 mosaic protein OS=Zea mays (Maize) PE=2 SV=1	--	--	unknown [Zea mays]
c92748.graph_c0	--	--	--	--	--	--	--	--	--	--	unknown [Zea mays]
c21866.graph_c0	--	--	--	K03246|1.3043e-06|sita:101760206|eukaryotic translation initiation factor 3 subunit I-like; K03246 translation initiation factor 3 subunit I (A)	--	--	--	--	--	--	unknown [Zea mays]
c19181.graph_c0	--	--	Molecular Function: triglyceride lipase activity (GO:0004806);; Cellular Component: mitochondrion (GO:0005739);; Biological Process: lipid metabolic process (GO:0006629);; Cellular Component: plastid (GO:0009536);;	--	--	--	--	Phospholipase A1-Ibeta2, chloroplastic (Precursor) GN=At4g16820 OS=Arabidopsis thaliana (Mouse-ear cress) PE=1 SV=2	--	--	unknown [Zea mays]
c70719.graph_c0	--	--	Molecular Function: iron ion binding (GO:0005506);; Cellular Component: cytoplasm (GO:0005737);; Molecular Function: electron carrier activity (GO:0009055);; Biological Process: abscisic acid biosynthetic process (GO:0009688);; Biological Process: auxin biosynthetic process (GO:0009851);; Molecular Function: abscisic aldehyde oxidase activity (GO:0010293);; Molecular Function: oxidoreductase acti…	--	[F]	Nucleotide transport and metabolism	--	Probable aldehyde oxidase 1 GN=OSJNAa0087H07.7 OS=Oryza sativa subsp. japonica (Rice) PE=2 SV=1	1	--	unknown [Zea mays]
c58220.graph_c0	--	--	Molecular Function: hydroxymethylglutaryl-CoA reductase (NADPH) activity (GO:0004420);; Cellular Component: mitochondrial inner membrane (GO:0005743);; Biological Process: mitochondrial transport (GO:0006839);; Cellular Component: integral component of membrane (GO:0016021);; Biological Process: transmembrane transport (GO:0055085);; Biological Process: oxidation-reduction process (GO:0055114);;	K15121|2.84772e-55|zma:100284570|cl31562_-1b; LOC100284570; K15121 solute carrier family 25, member 44 (A)	[C]	Energy production and conversion	Mitochondrial carrier protein;; Mitochondrial carrier protein	Probable S-adenosylmethionine carrier 2, chloroplastic (Precursor) GN=SAMC2 OS=Arabidopsis thaliana (Mouse-ear cress) PE=2 SV=1	3	--	unknown [Zea mays]
c16228.graph_c1	--	--	Molecular Function: ATP binding (GO:0005524);; Cellular Component: mitochondrion (GO:0005739);; Cellular Component: plastid (GO:0009536);; Molecular Function: nucleoside-triphosphatase activity (GO:0017111);; Biological Process: cell division (GO:0051301);;	K02213|4.50322e-47|sbi:SORBI_03g040310|SORBIDRAFT_03g040310, Sb03g040310; hypothetical protein; K02213 cell division control protein 6 (A)	[LD]	--	CDC6, C terminal	--	2	--	unknown [Zea mays]
c58071.graph_c0	[I]	Lipid transport and metabolism	Molecular Function: hydrolase activity (GO:0016787);;	--	[I]	Lipid transport and metabolism	Putative lysophospholipase	Caffeoylshikimate esterase GN=CSE OS=Arabidopsis thaliana (Mouse-ear cress) PE=1 SV=1	1	--	unknown [Zea mays]
c82313.graph_c0	--	--	Molecular Function: D-arabinono-1,4-lactone oxidase activity (GO:0003885);; Cellular Component: extracellular region (GO:0005576);; Cellular Component: cell wall (GO:0005618);; Molecular Function: UDP-N-acetylmuramate dehydrogenase activity (GO:0008762);; Biological Process: meristem initiation (GO:0010014);; Biological Process: xylem development (GO:0010089);; Cellular Component: membrane (GO:00…	--	[V]	Defense mechanisms	FAD binding domain	--	1	--	unknown [Zea mays]
c61374.graph_c0	--	--	--	--	--	--	--	--	--	--	unknown [Zea mays]
c62919.graph_c0	--	--	Cellular Component: plasma membrane (GO:0005886);;	--	--	--	Alpha/beta hydrolase family;; alpha/beta hydrolase fold;; Alpha/beta hydrolase family;; Lecithin:cholesterol acyltransferase	Putative methylesterase 14, chloroplastic (Precursor) OS=Arabidopsis thaliana (Mouse-ear cress) PE=1 SV=1	4	--	unknown [Zea mays]
c54777.graph_c0	[E]	Amino acid transport and metabolism	Molecular Function: aminopeptidase activity (GO:0004177);; Cellular Component: vacuole (GO:0005773);; Biological Process: proteolysis (GO:0006508);; Molecular Function: metalloexopeptidase activity (GO:0008235);; Cellular Component: chloroplast (GO:0009507);; Molecular Function: manganese ion binding (GO:0030145);; Biological Process: response to cadmium ion (GO:0046686);;	K01255|1.18544e-39|osa:4330998|Os02g0794700; K01255 leucyl aminopeptidase [EC:3.4.11.1] (A)	[R]	General function prediction only	Cytosol aminopeptidase family, catalytic domain	Leucine aminopeptidase 2, chloroplastic (Precursor) OS=Oryza sativa subsp. japonica (Rice) PE=2 SV=1	1	--	unknown [Zea mays]
c61385.graph_c1	--	--	Molecular Function: arginine-tRNA ligase activity (GO:0004814);; Molecular Function: ATP binding (GO:0005524);; Cellular Component: mitochondrion (GO:0005739);; Biological Process: arginyl-tRNA aminoacylation (GO:0006420);; Cellular Component: chloroplast (GO:0009507);;	K01887|3.83823e-10|zma:100273441|arginyl-tRNA synthetase isoform 1; K01887 arginyl-tRNA synthetase [EC:6.1.1.19] (A)	--	--	--	--	1	--	unknown [Zea mays]
c34019.graph_c0	--	--	--	--	--	--	--	--	--	--	unknown [Zea mays]
c55924.graph_c2	--	--	--	K04713|3.72073e-07|zma:100282881|protein SUR2; K04713 sphinganine C4-monooxygenase [EC:1.14.13.169] (A)	--	--	--	Sphinganine C(4)-monooxygenase 2 GN=SBH2 OS=Arabidopsis thaliana (Mouse-ear cress) PE=1 SV=1	1	--	unknown [Zea mays]
c69283.graph_c2	--	--	Molecular Function: ferroxidase activity (GO:0004322);; Biological Process: iron ion transport (GO:0006826);; Biological Process: cellular iron ion homeostasis (GO:0006879);; Molecular Function: ferric iron binding (GO:0008199);; Cellular Component: chloroplast (GO:0009507);; Biological Process: oxidation-reduction process (GO:0055114);;	K00522|1.27684e-08|sita:101753073|ferritin-1, chloroplastic-like; K00522 ferritin heavy chain [EC:1.16.3.2] (A)	[P]	Inorganic ion transport and metabolism	--	Ferritin-1, chloroplastic (Precursor) GN=FER1 OS=Zea mays (Maize) PE=1 SV=2	1	--	unknown [Zea mays]
c34139.graph_c0	--	--	--	--	--	--	--	--	--	--	unknown [Zea mays]
c51006.graph_c0	--	--	Biological Process: intracellular protein transport (GO:0006886);; Biological Process: ER to Golgi vesicle-mediated transport (GO:0006888);; Molecular Function: zinc ion binding (GO:0008270);; Cellular Component: COPII vesicle coat (GO:0030127);;	--	[U]	Intracellular trafficking, secretion, and vesicular transport	Sec23/Sec24 zinc finger	--	29	--	unknown [Zea mays]
c39499.graph_c0	--	--	Biological Process: glycerol metabolic process (GO:0006071);; Biological Process: lipid metabolic process (GO:0006629);; Molecular Function: glycerophosphodiester phosphodiesterase activity (GO:0008889);;	--	--	--	--	--	45	--	unknown [Zea mays]
c65154.graph_c0	--	--	--	--	--	--	--	--	--	--	unknown [Zea mays]
c50918.graph_c0	--	--	Molecular Function: chaperone binding (GO:0051087);;	--	--	--	--	--	--	--	unknown [Zea mays]
c67150.graph_c0	--	--	--	K12617|3.43109e-107|sita:101759904|uncharacterized LOC101759904; K12617 DNA topoisomerase 2-associated protein PAT1 (A)	--	--	--	--	10	--	unknown [Zea mays]
c68394.graph_c1	--	--	Molecular Function: serine-type endopeptidase activity (GO:0004252);; Biological Process: proteolysis (GO:0006508);; Cellular Component: chloroplast (GO:0009507);;	--	--	--	Alpha/beta hydrolase family;; Alpha/beta hydrolase family;; alpha/beta hydrolase fold	--	9	--	unknown [Zea mays]
c72425.graph_c0	--	--	Molecular Function: RNA binding (GO:0003723);; Molecular Function: structural constituent of ribosome (GO:0003735);; Cellular Component: nucleus (GO:0005634);; Cellular Component: ribosome (GO:0005840);; Biological Process: rRNA processing (GO:0006364);; Biological Process: translation (GO:0006412);; Biological Process: response to cold (GO:0009409);; Cellular Component: chloroplast stroma (GO:00…	K02888|2.92854e-36|sbi:SORBI_04g009660|SORBIDRAFT_04g009660, Sb04g009660; hypothetical protein; K02888 large subunit ribosomal protein L21 (A)	[J]	Translation, ribosomal structure and biogenesis	Ribosomal prokaryotic L21 protein	50S ribosomal protein L21, chloroplastic (Precursor) GN=RPL21 OS=Arabidopsis thaliana (Mouse-ear cress) PE=2 SV=1	1	--	unknown [Zea mays]
c58467.graph_c0	--	--	Molecular Function: DNA binding (GO:0003677);; Molecular Function: ATP-dependent DNA helicase activity (GO:0004003);; Molecular Function: ATP binding (GO:0005524);; Cellular Component: nucleus (GO:0005634);; Cellular Component: mitochondrion (GO:0005739);; Biological Process: methylation-dependent chromatin silencing (GO:0006346);; Biological Process: cell-cell signaling (GO:0007267);; Biological…	K11136|3.21502e-16|sbi:SORBI_03g026670|SORBIDRAFT_03g026670, Sb03g026670; hypothetical protein; K11136 regulator of telomere elongation helicase 1 [EC:3.6.4.12] (A)	[L]	Replication, recombination and repair	DEAD_2	--	19	--	unknown [Zea mays]
c72645.graph_c0	[J]	Translation, ribosomal structure and biogenesis	Molecular Function: structural constituent of ribosome (GO:0003735);; Cellular Component: nucleolus (GO:0005730);; Cellular Component: plasma membrane (GO:0005886);; Biological Process: translation (GO:0006412);; Cellular Component: chloroplast (GO:0009507);; Cellular Component: cytosolic ribosome (GO:0022626);;	K02955|8.48272e-77|zma:103629630|40S ribosomal protein S14-like; K02955 small subunit ribosomal protein S14e (A)	[J]	Translation, ribosomal structure and biogenesis	Plastocyanin-like domain;; Ribosomal protein S11	40S ribosomal protein S14 OS=Zea mays (Maize) PE=3 SV=1	--	--	unknown [Zea mays]
c59643.graph_c0	[O]	Posttranslational modification, protein turnover, chaperones	Biological Process: embryo development ending in seed dormancy (GO:0009793);; Cellular Component: integral component of membrane (GO:0016021);;	K17790|1.59871e-80|sbi:SORBI_01g038240|SORBIDRAFT_01g038240, Sb01g038240; hypothetical protein; K17790 mitochondrial import inner membrane translocase subunit TIM22 (A)	[U]	Intracellular trafficking, secretion, and vesicular transport	Tim17/Tim22/Tim23/Pmp24 family	Mitochondrial import inner membrane translocase subunit TIM22-1 (Precursor) GN=T22K18.6 OS=Arabidopsis thaliana (Mouse-ear cress) PE=1 SV=1	130	--	unknown [Zea mays]
c37475.graph_c0	--	--	Molecular Function: protein kinase activity (GO:0004672);; Molecular Function: ATP binding (GO:0005524);; Cellular Component: mitochondrion (GO:0005739);; Biological Process: protein phosphorylation (GO:0006468);;	--	[R]	General function prediction only	DYW family of nucleic acid deaminases;; PPR repeat	Putative pentatricopeptide repeat-containing protein At3g15130 GN=PCMP-H86 OS=Arabidopsis thaliana (Mouse-ear cress) PE=3 SV=1	399	--	unknown [Zea mays]
c60574.graph_c0	--	--	Biological Process: protein peptidyl-prolyl isomerization (GO:0000413);; Molecular Function: peptidyl-prolyl cis-trans isomerase activity (GO:0003755);; Molecular Function: calmodulin binding (GO:0005516);; Molecular Function: FK506 binding (GO:0005528);; Cellular Component: plasma membrane (GO:0005886);; Biological Process: protein folding (GO:0006457);; Biological Process: cellulose biosyntheti…	--	[O]	Posttranslational modification, protein turnover, chaperones	TPR repeat;; Tetratricopeptide repeat;; FKBP-type peptidyl-prolyl cis-trans isomerase;; Tetratricopeptide repeat	Peptidyl-prolyl cis-trans isomerase FKBP42 GN=MIL23.21 OS=Arabidopsis thaliana (Mouse-ear cress) PE=1 SV=1	37	--	unknown [Zea mays]
c37968.graph_c0	--	--	Molecular Function: protein serine/threonine kinase activity (GO:0004674);; Molecular Function: ATP binding (GO:0005524);; Biological Process: protein phosphorylation (GO:0006468);; Biological Process: response to stress (GO:0006950);;	--	--	--	--	--	1	--	unknown [Zea mays]
c17853.graph_c0	--	--	Molecular Function: aspartic-type endopeptidase activity (GO:0004190);; Biological Process: proteolysis (GO:0006508);; Cellular Component: plant-type cell wall (GO:0009505);;	--	[O]	Posttranslational modification, protein turnover, chaperones	Xylanase inhibitor C-terminal	--	1	--	unknown [Zea mays]
c54318.graph_c0	--	--	--	--	--	--	Transposase-associated domain	--	1	--	unknown [Zea mays]
c55557.graph_c0	--	--	--	--	--	--	zinc-binding in reverse transcriptase	--	15	--	unknown [Zea mays]
c63099.graph_c0	--	--	Molecular Function: DNA binding (GO:0003677);; Molecular Function: sequence-specific DNA binding transcription factor activity (GO:0003700);; Biological Process: regulation of transcription, DNA-templated (GO:0006355);; Cellular Component: CCAAT-binding factor complex (GO:0016602);;	K08064|4.00631e-110|zma:100191652|uncharacterized LOC100191652; K08064 nuclear transcription factor Y, alpha (A)	[K]	Transcription	CCAAT-binding transcription factor (CBF-B/NF-YA) subunit B	Nuclear transcription factor Y subunit A-10 GN=NFYA10 OS=Arabidopsis thaliana (Mouse-ear cress) PE=2 SV=2	1	--	unknown [Zea mays]
c63383.graph_c1	--	--	Biological Process: lipid metabolic process (GO:0006629);; Cellular Component: cytoplasmic membrane-bounded vesicle (GO:0016023);; Molecular Function: hydrolase activity, acting on ester bonds (GO:0016788);;	--	--	--	GDSL-like Lipase/Acylhydrolase	GDSL esterase/lipase At1g28570 (Precursor) GN=At1g28570 OS=Arabidopsis thaliana (Mouse-ear cress) PE=2 SV=1	8	--	unknown [Zea mays]
c82418.graph_c0	--	--	--	--	--	--	--	--	--	--	unknown [Zea mays]
c35811.graph_c0	--	--	--	--	--	--	--	--	1	--	unknown [Zea mays]
c45439.graph_c0	--	--	Cellular Component: cytoplasmic membrane-bounded vesicle (GO:0016023);;	--	--	--	BURP domain	BURP domain-containing protein 12 (Precursor) GN=P0709D11.28 OS=Oryza sativa subsp. japonica (Rice) PE=2 SV=1	2	--	unknown [Zea mays]
c56424.graph_c0	--	--	Cellular Component: signal peptidase complex (GO:0005787);; Biological Process: signal peptide processing (GO:0006465);; Molecular Function: peptidase activity (GO:0008233);; Cellular Component: integral component of membrane (GO:0016021);;	K12947|3.86339e-27|bdi:100823018|probable signal peptidase complex subunit 2; K12947 signal peptidase complex subunit 2 [EC:3.4.-.-] (A)	--	--	Microsomal signal peptidase 25 kDa subunit (SPC25)	Probable signal peptidase complex subunit 2 GN=At2g39960 OS=Arabidopsis thaliana (Mouse-ear cress) PE=2 SV=1	1	--	unknown [Zea mays]
c61235.graph_c0	[E]	Amino acid transport and metabolism	Molecular Function: oxidoreductase activity (GO:0016491);; Biological Process: oxidation-reduction process (GO:0055114);;	--	[R]	General function prediction only	FAD dependent oxidoreductase	--	1	--	unknown [Zea mays]
c68921.graph_c0	[R]	General function prediction only	Cellular Component: mitochondrion (GO:0005739);; Biological Process: metabolic process (GO:0008152);; Molecular Function: hydrolase activity (GO:0016787);;	K17623|6.37079e-82|sita:101768174|pseudouridine-5'-monophosphatase-like; K17623 pseudouridine-5'-monophosphatase [EC:3.1.3.-] (A)	[R]	General function prediction only	Haloacid dehalogenase-like hydrolase;; HAD-hyrolase-like	(DL)-glycerol-3-phosphatase 1 (Precursor) GN=GPP1 OS=Arabidopsis thaliana (Mouse-ear cress) PE=1 SV=1	2	--	unknown [Zea mays]
c64757.graph_c1	[R]	General function prediction only	Cellular Component: nucleus (GO:0005634);; Cellular Component: plastid (GO:0009536);; Biological Process: trichome branching (GO:0010091);; Biological Process: cell growth (GO:0016049);; Biological Process: positive regulation of DNA endoreduplication (GO:0032877);;	K03364|8.73027e-50|sbi:SORBI_01g048980|SORBIDRAFT_01g048980, Sb01g048980; hypothetical protein; K03364 cell division cycle 20-like protein 1, cofactor of APC complex (A)	[DO]	--	WD domain, G-beta repeat	Protein FIZZY-RELATED 1 GN=T26M18.130 OS=Arabidopsis thaliana (Mouse-ear cress) PE=1 SV=1	10	--	unknown [Zea mays]
c12997.graph_c0	--	--	Cellular Component: exocyst (GO:0000145);; Cellular Component: cytosol (GO:0005829);; Cellular Component: plasma membrane (GO:0005886);; Biological Process: exocytosis (GO:0006887);;	K07195|7.37585e-26|zma:100281479|protein binding protein; K07195 exocyst complex component 7 (A)	[U]	Intracellular trafficking, secretion, and vesicular transport	Exo70 exocyst complex subunit	Exocyst complex component EXO70A1 GN=EXO70A1 OS=Arabidopsis thaliana (Mouse-ear cress) PE=1 SV=1	1	--	unknown [Zea mays]
c62286.graph_c0	[G]	Carbohydrate transport and metabolism	Biological Process: defense response to oomycetes (GO:0002229);; Cellular Component: peroxisome (GO:0005777);; Cellular Component: plasma membrane (GO:0005886);; Biological Process: pentose-phosphate shunt (GO:0006098);; Cellular Component: chloroplast stroma (GO:0009570);; Molecular Function: 6-phosphogluconolactonase activity (GO:0017057);; Biological Process: defense response to bacterium (GO:…	K01057|4.51179e-173|zma:100285593|6-phosphogluconolactonase (EC:3.1.1.31); K01057 6-phosphogluconolactonase [EC:3.1.1.31] (A)	[G]	Carbohydrate transport and metabolism	Glucosamine-6-phosphate isomerases/6-phosphogluconolactonase	Probable 6-phosphogluconolactonase 4, chloroplastic (Precursor) GN=OsI_031067 OS=Oryza sativa subsp. indica (Rice) PE=3 SV=2	19	--	unknown [Zea mays]
c64912.graph_c0	[R]	General function prediction only	Biological Process: proteolysis (GO:0006508);; Molecular Function: peptidase activity (GO:0008233);; Cellular Component: plastid (GO:0009536);; Biological Process: photosystem II assembly (GO:0010207);; Cellular Component: membrane (GO:0016020);; Biological Process: isopentenyl diphosphate biosynthetic process, methylerythritol 4-phosphate pathway (GO:0019288);;	K07052|8.88572e-82|zma:100274063|uncharacterized LOC100274063; K07052 (A)	--	--	CAAX protease self-immunity	--	1	--	unknown [Zea mays]
c46231.graph_c0	--	--	Molecular Function: nucleotide binding (GO:0000166);; Molecular Function: nucleic acid binding (GO:0003676);; Cellular Component: intracellular (GO:0005622);; Biological Process: transport (GO:0006810);;	--	[T]	Signal transduction mechanisms	--	--	1	--	unknown [Zea mays]
c30823.graph_c0	--	--	--	--	--	--	--	--	--	--	unknown [Zea mays]
c46663.graph_c0	--	--	Cellular Component: mitochondrion (GO:0005739);;	--	--	--	--	--	--	--	unknown [Zea mays]
c73134.graph_c0	--	--	Biological Process: mitotic cell cycle (GO:0000278);; Molecular Function: DNA binding (GO:0003677);; Cellular Component: nucleolus (GO:0005730);; Biological Process: RNA processing (GO:0006396);; Biological Process: response to xenobiotic stimulus (GO:0009410);; Cellular Component: plastid (GO:0009536);; Biological Process: DNA endoreduplication (GO:0042023);; Biological Process: post-translation…	--	--	--	--	DNA-binding protein RHL1 GN=F11A17.7 OS=Arabidopsis thaliana (Mouse-ear cress) PE=1 SV=1	1	--	unknown [Zea mays]
c64420.graph_c0	--	--	Molecular Function: copper ion binding (GO:0005507);; Cellular Component: mitochondrion (GO:0005739);; Biological Process: metabolic process (GO:0008152);; Cellular Component: cytoplasmic membrane-bounded vesicle (GO:0016023);; Molecular Function: hydrolase activity (GO:0016787);;	K01557|2.31954e-20|sbi:SORBI_01g002420|SORBIDRAFT_01g002420, Sb01g002420; hypothetical protein; K01557 acylpyruvate hydrolase [EC:3.7.1.5] (A)	[R]	General function prediction only	--	--	1	--	unknown [Zea mays]
c46204.graph_c0	--	--	--	--	--	--	Protein of unknown function (DUF1668)	--	1	RNA processing and modification	unknown [Zea mays]
c57671.graph_c1	--	--	Molecular Function: lipid transporter activity (GO:0005319);; Biological Process: lipid transport (GO:0006869);; Cellular Component: plant-type cell wall (GO:0009505);; Cellular Component: chloroplast inner membrane (GO:0009706);; Cellular Component: chloroplast outer membrane (GO:0009707);; Biological Process: histone phosphorylation (GO:0016572);; Biological Process: methylglyoxal catabolic pro…	--	--	--	--	Probable pectinesterase 68 (Precursor) GN=MNJ7.9 OS=Arabidopsis thaliana (Mouse-ear cress) PE=2 SV=1	1	--	unknown [Zea mays]
c49946.graph_c0	--	--	Molecular Function: sequence-specific DNA binding transcription factor activity (GO:0003700);; Cellular Component: nucleus (GO:0005634);; Cellular Component: microtubule (GO:0005874);; Biological Process: regulation of transcription, DNA-templated (GO:0006355);;	K18635|2.42376e-20|sita:101774578|protein SPIRAL1-like 3-like; K18635 protein SPIRAL1 and related proteins (A)	--	--	--	Protein SPIRAL1-like 3 OS=Oryza sativa subsp. japonica (Rice) PE=3 SV=1	--	--	unknown [Zea mays]
c57972.graph_c1	--	--	Molecular Function: transferase activity, transferring acyl groups other than amino-acyl groups (GO:0016747);;	--	--	--	--	--	12	--	unknown [Zea mays]
c52518.graph_c0	--	--	Biological Process: cellular macromolecule metabolic process (GO:0044260);; Biological Process: nucleic acid metabolic process (GO:0090304);;	--	--	--	zinc-binding in reverse transcriptase	--	1	--	unknown [Zea mays]
c64896.graph_c0	--	--	Cellular Component: chloroplast envelope (GO:0009941);;	--	--	--	Domain of unknown function (DUF3411)	--	1	--	unknown [Zea mays]
c42811.graph_c0	--	--	--	--	--	--	--	--	--	--	unknown [Zea mays]
c55298.graph_c0	--	--	Cellular Component: plastid (GO:0009536);; Molecular Function: transferase activity, transferring glycosyl groups (GO:0016757);;	--	[S]	Function unknown	--	--	8	--	unknown [Zea mays]
c46968.graph_c0	--	--	Biological Process: meiotic spindle organization (GO:0000212);; Biological Process: chromosome segregation (GO:0007059);; Biological Process: male meiosis (GO:0007140);; Cellular Component: plastid (GO:0009536);; Biological Process: embryo sac development (GO:0009553);; Biological Process: pollen development (GO:0009555);; Biological Process: meiotic DNA double-strand break formation (GO:0042138)…	--	--	--	--	--	1	--	unknown [Zea mays]
c64069.graph_c2	--	--	Cellular Component: cytosol (GO:0005829);; Biological Process: proteolysis (GO:0006508);; Molecular Function: metallopeptidase activity (GO:0008237);;	K01438|7.22861e-15|zma:100283456|pco121857a; LOC100283456; K01438 acetylornithine deacetylase [EC:3.5.1.16] (A)	[E]	Amino acid transport and metabolism	--	Acetylornithine deacetylase GN=At4g17830 OS=Arabidopsis thaliana (Mouse-ear cress) PE=2 SV=1	1	--	unknown [Zea mays]
c20788.graph_c0	--	--	--	--	--	--	--	--	78	--	unknown [Zea mays]
c48353.graph_c0	--	--	--	--	--	--	--	--	--	--	unknown [Zea mays]
c69786.graph_c0	--	--	Cellular Component: membrane (GO:0016020);; Cellular Component: cytoplasmic membrane-bounded vesicle (GO:0016023);;	--	--	--	EamA-like transporter family;; EamA-like transporter family	Protein WALLS ARE THIN 1 GN=WAT1 OS=Arabidopsis thaliana (Mouse-ear cress) PE=1 SV=1	1	--	unknown [Zea mays]
c57629.graph_c0	--	--	--	--	--	--	--	--	--	--	unknown [Zea mays]
c51268.graph_c0	[S]	Function unknown	--	--	[S]	Function unknown	NRDE protein;; NRDE protein	--	1	--	unknown [Zea mays]
c49892.graph_c0	[C]	Energy production and conversion	Biological Process: peptidyl-lysine modification to peptidyl-hypusine (GO:0008612);; Molecular Function: deoxyhypusine monooxygenase activity (GO:0019135);; Molecular Function: metal ion binding (GO:0046872);; Biological Process: oxidation-reduction process (GO:0055114);;	K06072|1.65185e-54|zma:100191312|hypothetical protein; K06072 deoxyhypusine monooxygenase [EC:1.14.99.29] (A)	[R]	General function prediction only	HEAT repeats;; PBS lyase HEAT-like repeat	Deoxyhypusine hydroxylase-A {ECO:0000255|HAMAP-Rule:MF_03101} OS=Oryza sativa subsp. japonica (Rice) PE=2 SV=1	9	--	unknown [Zea mays]
c49993.graph_c1	--	--	--	--	--	--	--	--	--	--	unknown [Zea mays]
c60101.graph_c0	--	--	--	--	--	--	--	--	--	--	unknown [Zea mays]
c68138.graph_c0	--	--	--	--	--	--	--	Zinc finger protein CONSTANS GN=CO OS=Arabidopsis thaliana (Mouse-ear cress) PE=1 SV=1	--	--	unknown [Zea mays]
c68896.graph_c0	[OU]	--	Molecular Function: serine-type endopeptidase activity (GO:0004252);; Cellular Component: mitochondrion (GO:0005739);; Biological Process: signal peptide processing (GO:0006465);; Biological Process: proteolysis (GO:0006508);; Cellular Component: chloroplast thylakoid membrane (GO:0009535);; Biological Process: response to light intensity (GO:0009642);; Cellular Component: chloroplast envelope (G…	K04773|7.64985e-80|zma:100279804|putative signal peptide peptidase family protein; K04773 protease IV [EC:3.4.21.-] (A)	--	--	Peptidase family S49	Serine protease SPPA, chloroplastic (Precursor) GN=F2P9.14 OS=Arabidopsis thaliana (Mouse-ear cress) PE=2 SV=1	1	--	unknown [Zea mays]
c38431.graph_c1	--	--	--	--	--	--	Transposase-associated domain	--	1	--	unknown [Zea mays]
c68808.graph_c0	--	--	Molecular Function: DNA binding (GO:0003677);; Cellular Component: cytosol (GO:0005829);; Biological Process: pattern specification process (GO:0007389);; Cellular Component: plastid (GO:0009536);; Biological Process: floral whorl development (GO:0048438);; Biological Process: flower morphogenesis (GO:0048439);;	--	--	--	--	--	1	--	unknown [Zea mays]
c75584.graph_c0	[F]	Nucleotide transport and metabolism	Molecular Function: iron ion binding (GO:0005506);; Cellular Component: cytoplasm (GO:0005737);; Molecular Function: electron carrier activity (GO:0009055);; Biological Process: abscisic acid biosynthetic process (GO:0009688);; Biological Process: auxin biosynthetic process (GO:0009851);; Molecular Function: abscisic aldehyde oxidase activity (GO:0010293);; Molecular Function: oxidoreductase acti…	K11817|1.41745e-95|zma:542228|cl1856_2(520), AO1, zmAO-1; LOC542228 (EC:1.2.3.7); K11817 indole-3-acetaldehyde oxidase [EC:1.2.3.7] (A)	[F]	Nucleotide transport and metabolism	Molybdopterin-binding domain of aldehyde dehydrogenase	Indole-3-acetaldehyde oxidase GN=AO1 OS=Zea mays (Maize) PE=1 SV=1	1	--	unknown [Zea mays]
c61708.graph_c0	[R]	General function prediction only	Biological Process: RNA splicing, via endonucleolytic cleavage and ligation (GO:0000394);; Molecular Function: carboxylic ester hydrolase activity (GO:0004091);; Cellular Component: vacuole (GO:0005773);; Biological Process: methionine biosynthetic process (GO:0009086);;	K13617|0|zma:100283464|AI714808; LOC100283464; K13617 protein phosphatase methylesterase 1 [EC:3.1.1.89] (A)	[R]	General function prediction only	Alpha/beta hydrolase family;; Alpha/beta hydrolase family;; alpha/beta hydrolase fold;; Thioesterase domain;; PGAP1-like protein;; Putative esterase	--	1	--	unknown [Zea mays]
c33141.graph_c2	[C]	Energy production and conversion	Biological Process: glycerol metabolic process (GO:0006071);; Biological Process: lipid metabolic process (GO:0006629);; Molecular Function: glycerophosphodiester phosphodiesterase activity (GO:0008889);; Cellular Component: plant-type cell wall (GO:0009505);; Cellular Component: chloroplast (GO:0009507);; Biological Process: cell tip growth (GO:0009932);; Biological Process: trichome differentia…	K01126|6.91526e-104|zma:100274608|uncharacterized LOC100274608; K01126 glycerophosphoryl diester phosphodiesterase [EC:3.1.4.46] (A)	[C]	Energy production and conversion	Glycerophosphoryl diester phosphodiesterase family	Glycerophosphodiester phosphodiesterase GDPDL3 {ECO:0000305} (Precursor) GN=F10M23.30 OS=Arabidopsis thaliana (Mouse-ear cress) PE=1 SV=3	45	--	unknown [Zea mays]
c45176.graph_c0	--	--	--	--	--	--	zinc-binding in reverse transcriptase	--	1	RNA processing and modification	unknown [Zea mays]
c46745.graph_c0	--	--	Molecular Function: glyceraldehyde-3-phosphate dehydrogenase (NAD+) (phosphorylating) activity (GO:0004365);; Biological Process: glycolytic process (GO:0006096);; Biological Process: pentose-phosphate shunt (GO:0006098);; Biological Process: rRNA processing (GO:0006364);; Biological Process: unsaturated fatty acid biosynthetic process (GO:0006636);; Biological Process: response to cold (GO:00094…	K05298|1.03323e-25|zma:542290|gpb1; glyceraldehyde phosphate dehydrogenase B1; K05298 glyceraldehyde-3-phosphate dehydrogenase (NADP+) (phosphorylating) [EC:1.2.1.13] (A)	[G]	Carbohydrate transport and metabolism	CP12 domain	Glyceraldehyde-3-phosphate dehydrogenase GAPB, chloroplastic (Precursor) GN=GAPB OS=Arabidopsis thaliana (Mouse-ear cress) PE=1 SV=2	1	--	unknown [Zea mays]
c54175.graph_c2	--	--	Molecular Function: hydrolase activity, hydrolyzing O-glycosyl compounds (GO:0004553);; Cellular Component: cell wall (GO:0005618);; Biological Process: cellular glucan metabolic process (GO:0006073);; Cellular Component: cytoplasmic membrane-bounded vesicle (GO:0016023);; Molecular Function: xyloglucan:xyloglucosyl transferase activity (GO:0016762);; Cellular Component: apoplast (GO:0048046);;	K08235|1.3639e-88|sbi:SORBI_04g031050|SORBIDRAFT_04g031050, Sb04g031050; hypothetical protein; K08235 xyloglucan:xyloglucosyl transferase [EC:2.4.1.207] (A)	--	--	Xyloglucan endo-transglycosylase (XET) C-terminus;; Glycosyl hydrolases family 16	Probable xyloglucan endotransglucosylase/hydrolase protein 30 (Precursor) GN=F3C3.5 OS=Arabidopsis thaliana (Mouse-ear cress) PE=2 SV=2	1	--	unknown [Zea mays]
c63863.graph_c0	--	--	Molecular Function: phosphorelay response regulator activity (GO:0000156);; Biological Process: phosphorelay signal transduction system (GO:0000160);; Biological Process: regulation of transcription, DNA-templated (GO:0006355);; Biological Process: response to cytokinin (GO:0009735);; Biological Process: intracellular signal transduction (GO:0035556);;	K14492|8.49981e-52|zma:541633|RR7, ZmRR7; response regulator 7; K14492 two-component response regulator ARR-A family (A)	[K]	Transcription	Response regulator receiver domain	Two-component response regulator ARR8 GN=F13H10.14 OS=Arabidopsis thaliana (Mouse-ear cress) PE=1 SV=1	2	--	unknown [Zea mays]
c40147.graph_c0	--	--	Biological Process: spliceosomal complex assembly (GO:0000245);;	--	--	--	--	--	1106	--	unknown [Zea mays]
c13661.graph_c0	--	--	--	--	--	--	--	--	--	--	unknown [Zea mays]
c48864.graph_c0	[R]	General function prediction only	Molecular Function: nucleotide binding (GO:0000166);; Molecular Function: zinc ion binding (GO:0008270);; Molecular Function: oxidoreductase activity (GO:0016491);; Molecular Function: cobalt ion binding (GO:0050897);; Biological Process: oxidation-reduction process (GO:0055114);;	--	[Q]	Secondary metabolites biosynthesis, transport and catabolism	Alcohol dehydrogenase GroES-like domain	Alcohol dehydrogenase class-3 OS=Pisum sativum (Garden pea) PE=1 SV=1	15	--	unknown [Zea mays]
c76804.graph_c0	--	--	--	--	--	--	--	--	--	--	unknown [Zea mays]
c60206.graph_c0	--	--	--	--	[R]	General function prediction only	Protein of unknown function (DUF3927)	--	2	--	unknown [Zea mays]
c59891.graph_c0	--	--	Biological Process: metal ion transport (GO:0030001);; Molecular Function: metal ion binding (GO:0046872);;	--	--	--	--	--	--	--	unknown [Zea mays]
c75425.graph_c0	--	--	--	--	--	--	--	--	--	--	unknown [Zea mays]
c61885.graph_c0	--	--	Biological Process: metabolic process (GO:0008152);; Molecular Function: transferase activity, transferring hexosyl groups (GO:0016758);;	--	[GC]	--	UDP-glucoronosyl and UDP-glucosyl transferase	UDP-glycosyltransferase 83A1 GN=UGT83A1 OS=Arabidopsis thaliana (Mouse-ear cress) PE=2 SV=1	1	--	unknown [Zea mays]
c45602.graph_c0	--	--	--	--	--	--	--	Protein ECERIFERUM 3 GN=MTI20.3 OS=Arabidopsis thaliana (Mouse-ear cress) PE=1 SV=1	1	--	unknown [Zea mays]
c58495.graph_c0	--	--	--	--	--	--	--	--	1	--	unknown [Zea mays]
c56634.graph_c0	[RTKL]	--	Molecular Function: protein serine/threonine kinase activity (GO:0004674);; Molecular Function: ATP binding (GO:0005524);; Cellular Component: plasma membrane (GO:0005886);; Biological Process: protein phosphorylation (GO:0006468);; Biological Process: protoderm histogenesis (GO:0010068);; Biological Process: cuticle development (GO:0042335);; Biological Process: shoot system development (GO:0048…	--	[T]	Signal transduction mechanisms	Protein tyrosine kinase;; Protein kinase domain;; Protein kinase domain;; Protein tyrosine kinase	Receptor-like serine/threonine-protein kinase ALE2 (Precursor) GN=ALE2 OS=Arabidopsis thaliana (Mouse-ear cress) PE=1 SV=1	1	--	unknown [Zea mays]
c67355.graph_c1	[T]	Signal transduction mechanisms	Cellular Component: protein phosphatase type 2A complex (GO:0000159);; Biological Process: signal transduction (GO:0007165);; Molecular Function: protein phosphatase type 2A regulator activity (GO:0008601);;	K04354|2.92567e-33|sbi:SORBI_10g022260|SORBIDRAFT_10g022260, Sb10g022260; hypothetical protein; K04354 serine/threonine-protein phosphatase 2A regulatory subunit B (A)	[T]	Signal transduction mechanisms	--	Serine/threonine protein phosphatase 2A 55 kDa regulatory subunit B alpha isoform OS=Oryza sativa subsp. japonica (Rice) PE=2 SV=2	1	--	unknown [Zea mays]
c55302.graph_c0	--	--	--	--	--	--	--	--	--	--	unknown [Zea mays]
c34073.graph_c2	--	--	Molecular Function: carboxylic ester hydrolase activity (GO:0004091);; Biological Process: metabolic process (GO:0008152);;	--	[V]	Defense mechanisms	alpha/beta hydrolase fold	Probable carboxylesterase 2 GN=CXE2 OS=Arabidopsis thaliana (Mouse-ear cress) PE=2 SV=1	1	--	unknown [Zea mays]
c38551.graph_c0	--	--	Biological Process: resolution of meiotic recombination intermediates (GO:0000712);; Molecular Function: DNA binding (GO:0003677);; Molecular Function: DNA topoisomerase type I activity (GO:0003917);; Cellular Component: chromosome (GO:0005694);; Biological Process: DNA topological change (GO:0006265);; Biological Process: DNA unwinding involved in DNA replication (GO:0006268);; Biological Proces…	K03165|4.63377e-145|zma:100273582|hypothetical protein; K03165 DNA topoisomerase III [EC:5.99.1.2] (A)	[L]	Replication, recombination and repair	GRF zinc finger;; Topoisomerase DNA binding C4 zinc finger	DNA topoisomerase 3-alpha GN=OJ1123F12.5 OS=Oryza sativa subsp. japonica (Rice) PE=3 SV=1	1	--	unknown [Zea mays]
c57730.graph_c1	--	--	Molecular Function: sequence-specific DNA binding transcription factor activity (GO:0003700);; Cellular Component: nucleus (GO:0005634);; Biological Process: regulation of transcription, DNA-templated (GO:0006355);; Biological Process: response to cold (GO:0009409);; Biological Process: systemic acquired resistance, salicylic acid mediated signaling pathway (GO:0009862);; Biological Process: defe…	K14431|3.3862e-66|zma:100192658|bZIP107; putative bZIP transcription factor superfamily protein isoform 1; K14431 transcription factor TGA (A)	--	--	Seed dormancy control	Transcription factor TGA7 GN=F28K19.13 OS=Arabidopsis thaliana (Mouse-ear cress) PE=1 SV=1	19	--	unknown [Zea mays]
c87742.graph_c0	[R]	General function prediction only	Molecular Function: oligosaccharyl transferase activity (GO:0004576);; Cellular Component: endoplasmic reticulum membrane (GO:0005789);; Cellular Component: plasma membrane (GO:0005886);; Biological Process: protein glycosylation (GO:0006486);; Cellular Component: plastid (GO:0009536);; Cellular Component: integral component of membrane (GO:0016021);;	K07151|6.73702e-28|osa:4337389|Os04g0675500; K07151 dolichyl-diphosphooligosaccharide--protein glycosyltransferase [EC:2.4.99.18] (A)	[O]	Posttranslational modification, protein turnover, chaperones	--	Dolichyl-diphosphooligosaccharide--protein glycosyltransferase subunit STT3B OS=Oryza sativa subsp. japonica (Rice) PE=2 SV=2	2	--	unknown [Zea mays]
c60428.graph_c2	--	--	Cellular Component: integral component of membrane (GO:0016021);; Cellular Component: cytoplasmic membrane-bounded vesicle (GO:0016023);;	K15285|3.74182e-111|sita:101759258|uncharacterized LOC101759258; K15285 solute carrier family 35, member E3 (A)	[GE]	--	Triose-phosphate Transporter family;; EamA-like transporter family	Uncharacterized membrane protein At1g06890 GN=At1g06890 OS=Arabidopsis thaliana (Mouse-ear cress) PE=1 SV=1	1	--	unknown [Zea mays]
c64796.graph_c0	--	--	--	K17807|5.15116e-116|zma:100216668|hypothetical protein; K17807 mitochondrial translocator assembly and maintenance protein 41 (A)	[S]	Function unknown	Mitochondrial matrix Mmp37	--	1	--	unknown [Zea mays]
c88030.graph_c0	--	--	--	--	--	--	--	--	--	--	unknown [Zea mays]
c18903.graph_c1	[O]	Posttranslational modification, protein turnover, chaperones	Molecular Function: Rab GDP-dissociation inhibitor activity (GO:0005093);; Biological Process: N-terminal protein myristoylation (GO:0006499);; Biological Process: protein transport (GO:0015031);; Cellular Component: apoplast (GO:0048046);;	K17255|2.42456e-48|sbi:SORBI_01g031830|SORBIDRAFT_01g031830, Sb01g031830; hypothetical protein; K17255 Rab GDP dissociation inhibitor (A)	[O]	Posttranslational modification, protein turnover, chaperones	GDP dissociation inhibitor	Guanosine nucleotide diphosphate dissociation inhibitor At5g09550 GN=At5g09550 OS=Arabidopsis thaliana (Mouse-ear cress) PE=3 SV=1	1	--	unknown [Zea mays]
c70687.graph_c3	--	--	Cellular Component: vacuole (GO:0005773);; Cellular Component: chloroplast (GO:0009507);; Cellular Component: integral component of membrane (GO:0016021);; Cellular Component: cytoplasmic membrane-bounded vesicle (GO:0016023);; Molecular Function: oxidoreductase activity (GO:0016491);; Biological Process: electron transport chain (GO:0022900);; Molecular Function: metal ion binding (GO:0046872);;	--	--	--	Eukaryotic cytochrome b561	Ascorbate-specific transmembrane electron transporter 1 GN=ZCYB OS=Zea mays (Maize) PE=1 SV=1	1	--	unknown [Zea mays]
c50903.graph_c0	[RTKL]	--	Molecular Function: protein serine/threonine kinase activity (GO:0004674);; Molecular Function: ATP binding (GO:0005524);; Biological Process: protein phosphorylation (GO:0006468);; Cellular Component: cytoplasmic membrane-bounded vesicle (GO:0016023);;	--	--	--	Protein kinase domain;; Protein tyrosine kinase	Receptor-like protein kinase At3g21340 (Precursor) GN=At3g21340 OS=Arabidopsis thaliana (Mouse-ear cress) PE=1 SV=1	1	--	unknown [Zea mays]
c22499.graph_c0	--	--	--	--	[R]	General function prediction only	--	--	160	RNA processing and modification	unknown [Zea mays]
c52593.graph_c0	--	--	Molecular Function: protein serine/threonine kinase activity (GO:0004674);; Molecular Function: ATP binding (GO:0005524);; Cellular Component: plasma membrane (GO:0005886);; Biological Process: protein phosphorylation (GO:0006468);; Cellular Component: cytoplasmic membrane-bounded vesicle (GO:0016023);; Molecular Function: polysaccharide binding (GO:0030247);;	--	[T]	Signal transduction mechanisms	--	Probable serine/threonine-protein kinase At1g18390 (Precursor) GN=At1g18390 OS=Arabidopsis thaliana (Mouse-ear cress) PE=2 SV=2	13	--	unknown [Zea mays]
c57912.graph_c0	--	--	--	--	--	--	--	--	--	--	unknown [Zea mays]
c59962.graph_c0	--	--	Molecular Function: protein serine/threonine phosphatase activity (GO:0004722);; Biological Process: protein dephosphorylation (GO:0006470);; Biological Process: response to cold (GO:0009409);; Biological Process: response to water deprivation (GO:0009414);; Biological Process: negative regulation of abscisic acid-activated signaling pathway (GO:0009788);; Biological Process: regulation of stomat…	K14497|1.65857e-27|sbi:SORBI_03g039630|SORBIDRAFT_03g039630, Sb03g039630; hypothetical protein; K14497 protein phosphatase 2C [EC:3.1.3.16] (A)	[T]	Signal transduction mechanisms	Protein phosphatase 2C	Probable protein phosphatase 2C 9 OS=Oryza sativa subsp. japonica (Rice) PE=2 SV=1	--	--	unknown [Zea mays]
c60091.graph_c0	--	--	--	K13105|2.3859e-26|sita:101775562|proline-rich protein PRCC-like; K13105 proline-rich protein PRCC (A)	[D]	Cell cycle control, cell division, chromosome partitioning	--	--	3	--	unknown [Zea mays]
c73405.graph_c0	[F]	Nucleotide transport and metabolism	Biological Process: RNA methylation (GO:0001510);; Molecular Function: GMP synthase (glutamine-hydrolyzing) activity (GO:0003922);; Molecular Function: asparagine synthase (glutamine-hydrolyzing) activity (GO:0004066);; Molecular Function: ATP binding (GO:0005524);; Cellular Component: cytosol (GO:0005829);; Biological Process: GMP biosynthetic process (GO:0006177);; Biological Process: asparagin…	K01951|6.51383e-99|sbi:SORBI_06g033930|SORBIDRAFT_06g033930, Sb06g033930; hypothetical protein; K01951 GMP synthase (glutamine-hydrolysing) [EC:6.3.5.2] (A)	[F]	Nucleotide transport and metabolism	--	--	1	--	unknown [Zea mays]
c45325.graph_c0	[L]	Replication, recombination and repair	Molecular Function: sequence-specific DNA binding transcription factor activity (GO:0003700);; Molecular Function: RNA binding (GO:0003723);; Molecular Function: RNA-directed DNA polymerase activity (GO:0003964);; Molecular Function: aspartic-type endopeptidase activity (GO:0004190);; Cellular Component: nucleus (GO:0005634);; Biological Process: RNA-dependent DNA replication (GO:0006278);; Biolo…	--	[R]	General function prediction only	Integrase core domain	--	21	--	unknown [Zea mays]
c60909.graph_c1	--	--	--	--	[L]	Replication, recombination and repair	TLD	--	1	--	unknown [Zea mays]
c73989.graph_c0	--	--	Biological Process: cellular macromolecule metabolic process (GO:0044260);; Biological Process: nucleic acid metabolic process (GO:0090304);;	--	--	--	--	--	15	--	unknown [Zea mays]
c60669.graph_c1	--	--	--	--	--	--	--	--	--	--	unknown [Zea mays]
c46098.graph_c0	--	--	--	--	--	--	--	--	--	--	unknown [Zea mays]
c23023.graph_c0	--	--	Cellular Component: nucleus (GO:0005634);; Molecular Function: protein dimerization activity (GO:0046983);;	--	--	--	--	Transcription factor bHLH70 GN=F19D11.9 OS=Arabidopsis thaliana (Mouse-ear cress) PE=2 SV=1	1	--	unknown [Zea mays]
c85761.graph_c0	--	--	Biological Process: cytokinesis by cell plate formation (GO:0000911);; Molecular Function: microtubule motor activity (GO:0003777);; Molecular Function: ATP binding (GO:0005524);; Cellular Component: kinesin complex (GO:0005871);; Cellular Component: microtubule (GO:0005874);; Biological Process: microtubule-based movement (GO:0007018);; Biological Process: male meiosis cytokinesis (GO:0007112);;…	K11498|4.38322e-45|zma:100126902|kin2; kinesin-like protein2; K11498 centromeric protein E (A)	[Z]	Cytoskeleton	--	Kinesin-like protein NACK1 GN=NACK1 OS=Nicotiana tabacum (Common tobacco) PE=1 SV=1	8	--	unknown [Zea mays]
c53107.graph_c0	--	--	Molecular Function: structural constituent of ribosome (GO:0003735);; Cellular Component: mitochondrion (GO:0005739);; Biological Process: DNA-templated transcription, elongation (GO:0006354);; Biological Process: translation (GO:0006412);; Cellular Component: large ribosomal subunit (GO:0015934);;	K02926|3.25063e-23|sita:101766327|39S ribosomal protein L4, mitochondrial-like; K02926 large subunit ribosomal protein L4 (A)	[J]	Translation, ribosomal structure and biogenesis	Ribosomal protein L4/L1 family	--	1	--	unknown [Zea mays]
c39412.graph_c0	--	--	Molecular Function: polygalacturonase activity (GO:0004650);; Cellular Component: extracellular region (GO:0005576);; Biological Process: carbohydrate metabolic process (GO:0005975);;	--	--	--	Pectate lyase superfamily protein	--	1	--	unknown [Zea mays]
c53014.graph_c0	--	--	Molecular Function: transporter activity (GO:0005215);; Biological Process: transport (GO:0006810);; Cellular Component: membrane (GO:0016020);;	K14638|1.44322e-77|zma:100274435|hypothetical protein; K14638 solute carrier family 15 (peptide/histidine transporter), member 3/4 (A)	[E]	Amino acid transport and metabolism	POT family	Protein NRT1/ PTR FAMILY 3.1 GN=F24J5.19 OS=Arabidopsis thaliana (Mouse-ear cress) PE=2 SV=1	1	--	unknown [Zea mays]
c72316.graph_c0	--	--	Molecular Function: Rab GTPase activator activity (GO:0005097);; Cellular Component: plastid (GO:0009536);; Biological Process: positive regulation of Rab GTPase activity (GO:0032851);;	--	[R]	General function prediction only	--	--	1	--	unknown [Zea mays]
c60760.graph_c0	--	--	Molecular Function: catalytic activity (GO:0003824);; Biological Process: metabolic process (GO:0008152);;	--	--	--	--	Probable protein phosphatase 2C 66 OS=Oryza sativa subsp. japonica (Rice) PE=2 SV=1	1	--	unknown [Zea mays]
c62652.graph_c0	[J]	Translation, ribosomal structure and biogenesis	Molecular Function: tyrosine-tRNA ligase activity (GO:0004831);; Molecular Function: ATP binding (GO:0005524);; Biological Process: tRNA aminoacylation for protein translation (GO:0006418);; Cellular Component: plastid (GO:0009536);;	K01866|8.46381e-32|zma:100282839|TIDP3108; LOC100282839 (EC:6.1.1.1); K01866 tyrosyl-tRNA synthetase [EC:6.1.1.1] (A)	[J]	Translation, ribosomal structure and biogenesis	--	--	1	--	unknown [Zea mays]
c9318.graph_c0	--	--	--	--	--	--	--	--	--	--	unknown [Zea mays]
c52173.graph_c2	--	--	Biological Process: sodium ion transport (GO:0006814);; Biological Process: regulation of pH (GO:0006885);; Molecular Function: sodium:proton antiporter activity (GO:0015385);; Cellular Component: integral component of membrane (GO:0016021);; Biological Process: transmembrane transport (GO:0055085);;	--	[P]	Inorganic ion transport and metabolism	Sodium/hydrogen exchanger family	Sodium/hydrogen exchanger 2 GN=NHX2 OS=Arabidopsis thaliana (Mouse-ear cress) PE=2 SV=2	1	--	unknown [Zea mays]
c52957.graph_c0	--	--	Molecular Function: iron ion binding (GO:0005506);; Cellular Component: chloroplast (GO:0009507);; Biological Process: response to wounding (GO:0009611);; Biological Process: response to abscisic acid (GO:0009737);; Biological Process: response to jasmonic acid (GO:0009753);; Biological Process: defense response to bacterium, incompatible interaction (GO:0009816);; Molecular Function: linoleate 1…	K15718|1.71495e-118|zma:541856|LOX; lipoxygenase (EC:1.13.11.12); K15718 linoleate 9S-lipoxygenase [EC:1.13.11.58] (A)	--	--	Lipoxygenase	Linoleate 9S-lipoxygenase 2 GN=OSJNBa0057G07.15 OS=Oryza sativa subsp. japonica (Rice) PE=2 SV=2	4	--	unknown [Zea mays]
c49733.graph_c1	--	--	--	--	[R]	General function prediction only	VEFS-Box of polycomb protein	Polycomb group protein EMBRYONIC FLOWER 2 GN=MWD22.18/MWD22.19 OS=Arabidopsis thaliana (Mouse-ear cress) PE=1 SV=2	1	--	unknown [Zea mays]
c64549.graph_c1	--	--	--	--	--	--	--	--	42	--	unknown [Zea mays]
c54224.graph_c1	--	--	Molecular Function: iron ion binding (GO:0005506);; Cellular Component: chloroplast (GO:0009507);; Biological Process: response to abscisic acid (GO:0009737);; Biological Process: response to jasmonic acid (GO:0009753);; Biological Process: defense response to bacterium, incompatible interaction (GO:0009816);; Molecular Function: linoleate 13S-lipoxygenase activity (GO:0016165);; Biological Proce…	K15718|3.85183e-41|sbi:SORBI_01g011050|SORBIDRAFT_01g011050, Sb01g011050; hypothetical protein; K15718 linoleate 9S-lipoxygenase [EC:1.13.11.58] (A)	--	--	Lipoxygenase	Linoleate 9S-lipoxygenase 1 GN=LOX1.1 OS=Hordeum vulgare (Barley) PE=1 SV=2	4	--	unknown [Zea mays]
c63994.graph_c1	[O]	Posttranslational modification, protein turnover, chaperones	Molecular Function: ubiquitin-protein transferase activity (GO:0004842);; Molecular Function: protein binding (GO:0005515);; Cellular Component: nucleus (GO:0005634);; Cellular Component: cytosol (GO:0005829);; Cellular Component: plasma membrane (GO:0005886);; Biological Process: postreplication repair (GO:0006301);; Biological Process: ubiquitin-dependent protein catabolic process (GO:0006511);…	K10580|4.298e-21|bdi:100832554|ubiquitin-conjugating enzyme E2 36-like; K10580 ubiquitin-conjugating enzyme E2 N [EC:6.3.2.19] (A)	[O]	Posttranslational modification, protein turnover, chaperones	--	Ubiquitin-conjugating enzyme E2 36 OS=Arabidopsis thaliana (Mouse-ear cress) PE=1 SV=1	--	--	unknown [Zea mays]
c52738.graph_c0	--	--	--	--	--	--	--	--	--	--	unknown [Zea mays]
c56544.graph_c0	[J]	Translation, ribosomal structure and biogenesis	Molecular Function: structural constituent of ribosome (GO:0003735);; Molecular Function: copper ion binding (GO:0005507);; Cellular Component: nucleolus (GO:0005730);; Cellular Component: plasma membrane (GO:0005886);; Biological Process: translational elongation (GO:0006414);; Biological Process: response to cold (GO:0009409);; Cellular Component: chloroplast (GO:0009507);; Biological Process: …	K02941|0|zma:100273601|hypothetical protein; K02941 large subunit ribosomal protein LP0 (A)	[J]	Translation, ribosomal structure and biogenesis	Ribosomal protein L10;; 60s Acidic ribosomal protein	60S acidic ribosomal protein P0 GN=RP-P0 OS=Zea mays (Maize) PE=1 SV=3	6	--	unknown [Zea mays]
c44578.graph_c1	--	--	Molecular Function: triglyceride lipase activity (GO:0004806);; Cellular Component: mitochondrion (GO:0005739);; Biological Process: lipid metabolic process (GO:0006629);; Cellular Component: plastid (GO:0009536);;	--	[I]	Lipid transport and metabolism	Lipase (class 3)	Phospholipase A1-Ibeta2, chloroplastic (Precursor) GN=At4g16820 OS=Arabidopsis thaliana (Mouse-ear cress) PE=1 SV=2	1	--	unknown [Zea mays]
c40233.graph_c0	--	--	Molecular Function: DNA binding (GO:0003677);; Molecular Function: DNA topoisomerase type I activity (GO:0003917);; Molecular Function: DNA topoisomerase type II (ATP-hydrolyzing) activity (GO:0003918);; Cellular Component: nucleolus (GO:0005730);; Biological Process: DNA replication (GO:0006260);; Biological Process: DNA topological change (GO:0006265);; Biological Process: chromatin remodeling …	K03163|5.4768e-10|osa:4344685|Os08g0154600; K03163 DNA topoisomerase I [EC:5.99.1.2] (A)	[L]	Replication, recombination and repair	--	DNA topoisomerase 1 GN=TOP1 OS=Daucus carota (Wild carrot) PE=2 SV=1	1	--	unknown [Zea mays]
c64208.graph_c0	--	--	Molecular Function: nucleotide binding (GO:0000166);; Molecular Function: alcohol dehydrogenase activity, zinc-dependent (GO:0004024);; Molecular Function: polygalacturonase activity (GO:0004650);; Cellular Component: extracellular region (GO:0005576);; Biological Process: carbohydrate metabolic process (GO:0005975);; Molecular Function: zinc ion binding (GO:0008270);; Biological Process: oxidati…	--	[R]	General function prediction only	--	NADP-dependent alkenal double bond reductase P1 GN=P1 OS=Arabidopsis thaliana (Mouse-ear cress) PE=1 SV=1	1	--	unknown [Zea mays]
c92349.graph_c0	[Q]	Secondary metabolites biosynthesis, transport and catabolism	Molecular Function: monooxygenase activity (GO:0004497);; Molecular Function: iron ion binding (GO:0005506);; Molecular Function: electron carrier activity (GO:0009055);; Molecular Function: oxidoreductase activity, acting on paired donors, with incorporation or reduction of molecular oxygen (GO:0016705);; Molecular Function: heme binding (GO:0020037);; Biological Process: electron transport chai…	--	[Q]	Secondary metabolites biosynthesis, transport and catabolism	Cytochrome P450	Cytochrome P450 89A2 GN=F13O11.20 OS=Arabidopsis thaliana (Mouse-ear cress) PE=2 SV=2	1	--	unknown [Zea mays]
c54265.graph_c0	[O]	Posttranslational modification, protein turnover, chaperones	Molecular Function: glutathione transferase activity (GO:0004364);;	K00799|1.28949e-104|sbi:SORBI_01g047970|SORBIDRAFT_01g047970, Sb01g047970; hypothetical protein; K00799 glutathione S-transferase [EC:2.5.1.18] (A)	[O]	Posttranslational modification, protein turnover, chaperones	Glutathione S-transferase, C-terminal domain;; Glutathione S-transferase, C-terminal domain	Glutathione S-transferase F11 GN=T17B22.12 OS=Arabidopsis thaliana (Mouse-ear cress) PE=2 SV=1	1	--	unknown [Zea mays]
c70769.graph_c0	--	--	Cellular Component: mitochondrion (GO:0005739);; Biological Process: embryo sac egg cell differentiation (GO:0009560);;	--	--	--	--	--	1	--	unknown [Zea mays]
c66549.graph_c0	--	--	Cellular Component: plastid (GO:0009536);;	--	[S]	Function unknown	Uncharacterized conserved protein (DUF2043)	UV-stimulated scaffold protein A homolog GN=At3g61800 OS=Arabidopsis thaliana (Mouse-ear cress) PE=3 SV=1	5	--	unknown [Zea mays]
c46228.graph_c0	--	--	--	--	--	--	--	--	1	--	unknown [Zea mays]
c73352.graph_c0	--	--	--	--	--	--	--	--	--	--	unknown [Zea mays]
c48258.graph_c0	--	--	--	--	--	--	--	--	--	--	unknown [Zea mays]
c57847.graph_c2	--	--	Molecular Function: protein disulfide isomerase activity (GO:0003756);; Biological Process: pentose-phosphate shunt (GO:0006098);; Biological Process: rRNA processing (GO:0006364);; Biological Process: protein folding (GO:0006457);; Cellular Component: chloroplast thylakoid membrane (GO:0009535);; Cellular Component: chloroplast stroma (GO:0009570);; Biological Process: plastid organization (GO:0…	--	--	--	--	Protein disulfide-isomerase LQY1 (Precursor) GN=LQY1 OS=Arabidopsis thaliana (Mouse-ear cress) PE=1 SV=1	--	--	unknown [Zea mays]
c70839.graph_c0	--	--	--	--	--	--	--	--	--	--	unknown [Zea mays]
c58853.graph_c0	--	--	Biological Process: embryo development ending in seed dormancy (GO:0009793);;	--	--	--	F-box domain	F-box protein SKIP14 GN=SKIP14 OS=Arabidopsis thaliana (Mouse-ear cress) PE=1 SV=1	1	--	unknown [Zea mays]
c40428.graph_c0	[L]	Replication, recombination and repair	Molecular Function: DNA binding (GO:0003677);; Molecular Function: DNA helicase activity (GO:0003678);; Molecular Function: ATP binding (GO:0005524);; Cellular Component: nucleus (GO:0005634);; Cellular Component: cytoplasm (GO:0005737);; Biological Process: DNA unwinding involved in DNA replication (GO:0006268);; Biological Process: DNA replication initiation (GO:0006270);; Biological Process: D…	K02210|0|sita:101770663|protein PROLIFERA-like; K02210 DNA replication licensing factor MCM7 [EC:3.6.4.12] (A)	[L]	Replication, recombination and repair	MCM N-terminal domain	DNA replication licensing factor MCM7 GN=MCM7 OS=Oryza sativa subsp. indica (Rice) PE=3 SV=1	1	--	unknown [Zea mays]
c49065.graph_c1	--	--	Molecular Function: peptidase activity (GO:0008233);; Biological Process: cellular process (GO:0009987);; Cellular Component: thylakoid lumen (GO:0031977);; Biological Process: macromolecule metabolic process (GO:0043170);; Biological Process: primary metabolic process (GO:0044238);;	--	--	--	--	Carboxyl-terminal-processing peptidase 1, chloroplastic (Precursor) GN=CTPA1 OS=Arabidopsis thaliana (Mouse-ear cress) PE=1 SV=1	58	--	unknown [Zea mays]
c57926.graph_c0	--	--	--	--	--	--	--	--	--	--	unknown [Zea mays]
c49779.graph_c0	--	--	--	--	--	--	--	--	588	--	unknown [Zea mays]
c33907.graph_c1	--	--	Molecular Function: DNA binding (GO:0003677);; Molecular Function: chromatin binding (GO:0003682);; Molecular Function: RNA binding (GO:0003723);; Molecular Function: RNA-directed DNA polymerase activity (GO:0003964);; Molecular Function: aspartic-type endopeptidase activity (GO:0004190);; Cellular Component: nucleus (GO:0005634);; Biological Process: RNA-dependent DNA replication (GO:0006278);; …	--	[R]	General function prediction only	--	--	403	--	unknown [Zea mays]
c42452.graph_c0	--	--	--	K03327|1.02175e-09|sbi:SORBI_07g023840|SORBIDRAFT_07g023840, Sb07g023840; hypothetical protein; K03327 multidrug resistance protein, MATE family (A)	--	--	--	--	1	--	unknown [Zea mays]
c58650.graph_c0	[J]	Translation, ribosomal structure and biogenesis	Biological Process: tRNA dihydrouridine synthesis (GO:0002943);; Cellular Component: nucleus (GO:0005634);; Cellular Component: phragmoplast (GO:0009524);; Cellular Component: plastid (GO:0009536);; Molecular Function: tRNA dihydrouridine synthase activity (GO:0017150);; Molecular Function: flavin adenine dinucleotide binding (GO:0050660);; Biological Process: oxidation-reduction process (GO:0055…	K05539|1.0253e-145|zma:100273106|gpm573; LOC100273106; K05539 tRNA-dihydrouridine synthase A [EC:1.-.-.-] (A)	[J]	Translation, ribosomal structure and biogenesis	Dihydrouridine synthase (Dus);; Dihydrouridine synthase (Dus)	--	1	--	unknown [Zea mays]
c68183.graph_c0	--	--	--	--	--	--	--	--	1	--	unknown [Zea mays]
c10866.graph_c0	--	--	Molecular Function: binding (GO:0005488);; Biological Process: transcription, DNA-templated (GO:0006351);;	--	--	--	--	--	1	--	unknown [Zea mays]
c67870.graph_c0	--	--	Biological Process: nuclear-transcribed mRNA catabolic process (GO:0000956);; Biological Process: RNA processing (GO:0006396);; Biological Process: response to salt stress (GO:0009651);;	K12850|9.07994e-96|zma:100191198|si606063g10; LOC100191198; K12850 pre-mRNA-splicing factor 38B (A)	[R]	General function prediction only	Pre-mRNA-splicing factor 38-associated hydrophilic C-term;; PRP38 family	--	--	--	unknown [Zea mays]
c72551.graph_c1	--	--	Biological Process: proteolysis (GO:0006508);; Molecular Function: serine-type peptidase activity (GO:0008236);; Cellular Component: chloroplast thylakoid lumen (GO:0009543);; Biological Process: mRNA modification (GO:0016556);; Biological Process: intracellular signal transduction (GO:0035556);;	--	--	--	--	Carboxyl-terminal-processing peptidase 1, chloroplastic (Precursor) GN=CTPA1 OS=Arabidopsis thaliana (Mouse-ear cress) PE=1 SV=1	58	--	unknown [Zea mays]
c58528.graph_c0	--	--	Cellular Component: intracellular part (GO:0044424);; Biological Process: regulation of cell cycle (GO:0051726);;	K05868|1.86469e-48|zma:100283561|cyclin IaZm; K05868 cyclin B (A)	[D]	Cell cycle control, cell division, chromosome partitioning	--	Cyclin-B1-1 GN=P0034E02.58 OS=Oryza sativa subsp. japonica (Rice) PE=2 SV=2	4	--	unknown [Zea mays]
c66743.graph_c0	--	--	--	--	[R]	General function prediction only	Tub family	Tubby-like F-box protein 14 OS=Oryza sativa subsp. japonica (Rice) PE=2 SV=1	4	--	unknown [Zea mays]
c42762.graph_c0	[Q]	Secondary metabolites biosynthesis, transport and catabolism	Molecular Function: monooxygenase activity (GO:0004497);; Molecular Function: iron ion binding (GO:0005506);; Cellular Component: endoplasmic reticulum (GO:0005783);; Molecular Function: electron carrier activity (GO:0009055);; Molecular Function: oxidoreductase activity, acting on paired donors, with incorporation or reduction of molecular oxygen (GO:0016705);; Molecular Function: heme binding (…	--	[QI]	--	Cytochrome P450	Cytochrome P450 72A14 GN=CYP72A14 OS=Arabidopsis thaliana (Mouse-ear cress) PE=2 SV=1	1	--	unknown [Zea mays]
c45880.graph_c0	--	--	Cellular Component: Golgi membrane (GO:0000139);; Cellular Component: integral component of membrane (GO:0016021);; Molecular Function: cellulose synthase (UDP-forming) activity (GO:0016760);; Biological Process: cellulose biosynthetic process (GO:0030244);;	--	--	--	--	Probable mixed-linked glucan synthase 8 GN=OSJNBb0041B22.114 OS=Oryza sativa subsp. japonica (Rice) PE=2 SV=1	37	--	unknown [Zea mays]
c24872.graph_c0	--	--	--	--	--	--	--	--	1	--	unknown [Zea mays]
c40359.graph_c0	--	--	--	K03626|1.1612e-08|zma:100282564|nascent polypeptide-associated complex alpha subunit-like protein; K03626 nascent polypeptide-associated complex subunit alpha (A)	[K]	Transcription	--	Nascent polypeptide-associated complex subunit alpha-like protein 4 GN=At4g10480 OS=Arabidopsis thaliana (Mouse-ear cress) PE=2 SV=1	--	--	unknown [Zea mays]
c53682.graph_c2	--	--	Biological Process: protein targeting to vacuole (GO:0006623);; Cellular Component: plastid (GO:0009536);; Cellular Component: membrane (GO:0016020);; Biological Process: vesicle-mediated transport (GO:0016192);;	--	[S]	Function unknown	--	--	1	--	unknown [Zea mays]
c53297.graph_c0	--	--	Cellular Component: plasma membrane (GO:0005886);; Cellular Component: cytoplasmic membrane-bounded vesicle (GO:0016023);;	--	[G]	Carbohydrate transport and metabolism	Protein of unknown function (DUF791)	--	1	--	unknown [Zea mays]
c62585.graph_c0	--	--	--	--	--	--	--	--	--	--	unknown [Zea mays]
c90305.graph_c0	--	--	Biological Process: recognition of pollen (GO:0048544);;	--	--	--	--	--	--	--	unknown [Zea mays]
c69945.graph_c0	[GEPR]	--	Molecular Function: sugar:proton symporter activity (GO:0005351);; Biological Process: carbohydrate transport (GO:0008643);; Cellular Component: integral component of membrane (GO:0016021);; Biological Process: transmembrane transport (GO:0055085);;	--	[R]	General function prediction only	Sugar (and other) transporter;; Major Facilitator Superfamily;; Tetraspanin family;; Sugar (and other) transporter;; Major Facilitator Superfamily	Hexose carrier protein HEX6 GN=HEX6 OS=Ricinus communis (Castor bean) PE=2 SV=1	1	--	unknown [Zea mays]
c51929.graph_c0	--	--	Cellular Component: plasma membrane (GO:0005886);; Cellular Component: cytoplasmic membrane-bounded vesicle (GO:0016023);;	--	[G]	Carbohydrate transport and metabolism	--	--	1	--	unknown [Zea mays]
c56463.graph_c0	[J]	Translation, ribosomal structure and biogenesis	Molecular Function: structural constituent of ribosome (GO:0003735);; Cellular Component: cell wall (GO:0005618);; Cellular Component: plasma membrane (GO:0005886);; Biological Process: rRNA export from nucleus (GO:0006407);; Biological Process: translation (GO:0006412);; Cellular Component: cytosolic small ribosomal subunit (GO:0022627);;	K02979|6.75818e-25|dosa:Os10t0411700-01|Os10g0411700; Similar to S28 ribosomal protein (Fragment).; K02979 small subunit ribosomal protein S28e (A)	[J]	Translation, ribosomal structure and biogenesis	Ribosomal protein S28e	40S ribosomal protein S28 GN=RPS28 OS=Zea mays (Maize) PE=3 SV=1	48	--	unknown [Zea mays]
c68417.graph_c0	--	--	Molecular Function: zinc ion binding (GO:0008270);;	--	[O]	Posttranslational modification, protein turnover, chaperones	--	E3 ubiquitin-protein ligase At3g02290 OS=Arabidopsis thaliana (Mouse-ear cress) PE=2 SV=1	1	--	unknown [Zea mays]
c61894.graph_c0	--	--	Cellular Component: nucleus (GO:0005634);; Cellular Component: cytoplasm (GO:0005737);; Molecular Function: hydrolase activity (GO:0016787);;	K11407|6.11131e-102|sbi:SORBI_02g038550|SORBIDRAFT_02g038550, Sb02g038550; hypothetical protein; K11407 histone deacetylase 6 [EC:3.5.1.98] (A)	--	--	Type I restriction modification DNA specificity domain	Histone deacetylase 5 GN=HDA5 OS=Arabidopsis thaliana (Mouse-ear cress) PE=1 SV=1	18	--	unknown [Zea mays]
c50026.graph_c0	--	--	Cellular Component: plasma membrane (GO:0005886);;	--	--	--	Aluminium induced protein	--	1	--	unknown [Zea mays]
c66245.graph_c0	--	--	Molecular Function: monooxygenase activity (GO:0004497);; Molecular Function: iron ion binding (GO:0005506);; Molecular Function: electron carrier activity (GO:0009055);; Molecular Function: oxidoreductase activity, acting on paired donors, with incorporation or reduction of molecular oxygen (GO:0016705);; Molecular Function: heme binding (GO:0020037);; Biological Process: oxidation-reduction pro…	--	--	--	--	--	1	--	unknown [Zea mays]
c71586.graph_c1	--	--	Cellular Component: plant-type cell wall (GO:0009505);; Cellular Component: plasmodesma (GO:0009506);; Biological Process: plasmodesmata-mediated intercellular transport (GO:0010497);;	--	--	--	--	Cysteine-rich repeat secretory protein 3 (Precursor) GN=CRRSP3 OS=Arabidopsis thaliana (Mouse-ear cress) PE=1 SV=1	--	--	unknown [Zea mays]
c55421.graph_c2	--	--	Cellular Component: plasma membrane (GO:0005886);; Biological Process: carbohydrate transport (GO:0008643);; Cellular Component: integral component of membrane (GO:0016021);;	K15382|3.75012e-38|sbi:SORBI_03g012930|SORBIDRAFT_03g012930, Sb03g012930; hypothetical protein; K15382 solute carrier family 50 (sugar transporter) (A)	[R]	General function prediction only	Sugar efflux transporter for intercellular exchange	Bidirectional sugar transporter SWEET17 OS=Arabidopsis thaliana (Mouse-ear cress) PE=2 SV=2	1	--	unknown [Zea mays]
c65827.graph_c0	--	--	Biological Process: lipid metabolic process (GO:0006629);; Molecular Function: hydrolase activity, acting on ester bonds (GO:0016788);; Cellular Component: intracellular membrane-bounded organelle (GO:0043231);; Cellular Component: cytoplasmic part (GO:0044444);;	--	--	--	GDSL-like Lipase/Acylhydrolase	GDSL esterase/lipase LIP-4 (Precursor) GN=LIP4 OS=Arabidopsis thaliana (Mouse-ear cress) PE=2 SV=1	1	RNA processing and modification	unknown [Zea mays]
c70397.graph_c0	--	--	Biological Process: calcium ion transport (GO:0006816);; Biological Process: cellular zinc ion homeostasis (GO:0006882);; Biological Process: response to nematode (GO:0009624);;	--	[S]	Function unknown	Trafficking protein Mon1;; Trafficking protein Mon1	--	12	--	unknown [Zea mays]
c55574.graph_c5	--	--	Molecular Function: peroxidase activity (GO:0004601);; Cellular Component: mitochondrion (GO:0005739);; Biological Process: response to oxidative stress (GO:0006979);; Cellular Component: cytoplasmic membrane-bounded vesicle (GO:0016023);; Molecular Function: heme binding (GO:0020037);; Molecular Function: metal ion binding (GO:0046872);; Biological Process: oxidation-reduction process (GO:005511…	K00430|2.69346e-70|sbi:SORBI_01g031740|SORBIDRAFT_01g031740, Sb01g031740; hypothetical protein; K00430 peroxidase [EC:1.11.1.7] (A)	--	--	Peroxidase	Cationic peroxidase 1 (Precursor) GN=PNC1 OS=Arachis hypogaea (Peanut) PE=1 SV=2	2	--	unknown [Zea mays]
c54714.graph_c0	--	--	--	--	--	--	--	--	--	--	unknown [Zea mays]
c56807.graph_c0	--	--	Biological Process: mRNA splicing, via spliceosome (GO:0000398);; Biological Process: RNA methylation (GO:0001510);; Biological Process: chromatin assembly or disassembly (GO:0006333);;	--	--	--	--	--	1	--	unknown [Zea mays]
c67941.graph_c1	--	--	Molecular Function: sequence-specific DNA binding transcription factor activity (GO:0003700);; Biological Process: regulation of transcription, DNA-templated (GO:0006355);; Molecular Function: zinc ion binding (GO:0008270);; Molecular Function: sequence-specific DNA binding (GO:0043565);;	--	--	--	--	--	52	--	unknown [Zea mays]
c47401.graph_c3	[M]	Cell wall/membrane/envelope biogenesis	Cellular Component: Golgi membrane (GO:0000139);; Biological Process: microtubule cytoskeleton organization (GO:0000226);; Biological Process: double-strand break repair via homologous recombination (GO:0000724);; Biological Process: cytokinesis by cell plate formation (GO:0000911);; Biological Process: response to water deprivation (GO:0009414);; Cellular Component: plastid (GO:0009536);; Biolog…	K00770|4.3407e-140|zma:100216739|uncharacterized LOC100216739; K00770 1,4-beta-D-xylan synthase [EC:2.4.2.24] (A)	--	--	Cellulose synthase;; Glycosyl transferase family group 2	Cellulose synthase-like protein D5 GN=CSLD5 OS=Arabidopsis thaliana (Mouse-ear cress) PE=2 SV=1	1	--	unknown [Zea mays]
c59035.graph_c0	--	--	Molecular Function: serine-type carboxypeptidase activity (GO:0004185);; Cellular Component: vacuole (GO:0005773);; Biological Process: proteolysis (GO:0006508);; Cellular Component: cytoplasmic membrane-bounded vesicle (GO:0016023);; Biological Process: second-messenger-mediated signaling (GO:0019932);;	K16297|1.73656e-105|zma:100279978|Serine carboxypeptidase K10B2.2; K16297 serine carboxypeptidase-like clade II [EC:3.4.16.-] (A)	[OE]	--	Serine carboxypeptidase	Serine carboxypeptidase II-2 chain B (Precursor; Fragment) GN=CXP;2-2 OS=Hordeum vulgare (Barley) PE=1 SV=1	1	--	unknown [Zea mays]
c55027.graph_c0	--	--	Molecular Function: protein serine/threonine kinase activity (GO:0004674);; Molecular Function: protein tyrosine kinase activity (GO:0004713);; Molecular Function: ATP binding (GO:0005524);; Cellular Component: plasma membrane (GO:0005886);; Biological Process: protein phosphorylation (GO:0006468);; Cellular Component: cytoplasmic membrane-bounded vesicle (GO:0016023);;	--	[T]	Signal transduction mechanisms	--	--	5	--	unknown [Zea mays]
c85284.graph_c0	--	--	Cellular Component: nuclear chromosome (GO:0000228);; Molecular Function: four-way junction DNA binding (GO:0000400);; Biological Process: meiotic mismatch repair (GO:0000710);; Biological Process: cytokinesis by cell plate formation (GO:0000911);; Molecular Function: damaged DNA binding (GO:0003684);; Molecular Function: ATP binding (GO:0005524);; Biological Process: DNA replication initiation (…	K08737|4.01103e-26|sbi:SORBI_03g003700|SORBIDRAFT_03g003700, Sb03g003700; hypothetical protein; K08737 DNA mismatch repair protein MSH6 (A)	--	--	--	DNA mismatch repair protein MSH7 GN=MOB24.2 OS=Arabidopsis thaliana (Mouse-ear cress) PE=1 SV=1	17	--	unknown [Zea mays]
c61536.graph_c0	--	--	Cellular Component: mitochondrion (GO:0005739);; Biological Process: rRNA processing (GO:0006364);; Cellular Component: PSII associated light-harvesting complex II (GO:0009517);; Cellular Component: chloroplast stromal thylakoid (GO:0009533);; Biological Process: response to blue light (GO:0009637);; Biological Process: response to high light intensity (GO:0009644);; Biological Process: response …	K08916|1.13816e-67|zma:542716|lhcb5, Lhcb5-1; light harvesting chlorophyll a/b binding protein5; K08916 light-harvesting complex II chlorophyll a/b binding protein 5 (A)	--	--	Chlorophyll A-B binding protein	Chlorophyll a-b binding protein CP26, chloroplastic (Precursor) GN=LHCB5 OS=Arabidopsis thaliana (Mouse-ear cress) PE=1 SV=1	37	--	unknown [Zea mays]
c31681.graph_c1	--	--	Molecular Function: hydrolase activity, hydrolyzing O-glycosyl compounds (GO:0004553);; Biological Process: carbohydrate metabolic process (GO:0005975);; Cellular Component: cytoplasmic membrane-bounded vesicle (GO:0016023);;	--	--	--	--	--	24	--	unknown [Zea mays]
c64618.graph_c0	[K]	Transcription	Molecular Function: DNA binding (GO:0003677);; Molecular Function: threonine-type endopeptidase activity (GO:0004298);; Cellular Component: nucleus (GO:0005634);; Cellular Component: proteasome core complex (GO:0005839);; Biological Process: regulation of transcription, DNA-templated (GO:0006355);; Molecular Function: serine-type peptidase activity (GO:0008236);; Molecular Function: zinc ion bind…	--	[J]	Translation, ribosomal structure and biogenesis	'Cold-shock' DNA-binding domain;; Ribonuclease B OB domain	Glycine-rich protein 2 GN=GRP-2 OS=Nicotiana sylvestris (Wood tobacco) PE=2 SV=1	1	--	unknown [Zea mays]
c39632.graph_c0	--	--	--	--	--	--	--	--	--	--	unknown [Zea mays]
c19561.graph_c0	--	--	Molecular Function: protein tyrosine kinase activity (GO:0004713);; Molecular Function: ATP binding (GO:0005524);; Cellular Component: plasma membrane (GO:0005886);; Biological Process: protein phosphorylation (GO:0006468);;	K13436|1.61324e-31|cam:101511806|pto-interacting protein 1-like; K13436 pto-interacting protein 1 [EC:2.7.11.1] (A)	[T]	Signal transduction mechanisms	Protein tyrosine kinase;; Protein kinase domain	PTI1-like tyrosine-protein kinase 2 GN=PTI12 OS=Arabidopsis thaliana (Mouse-ear cress) PE=1 SV=1	1	--	unknown [Zea mays]
c58550.graph_c0	--	--	--	--	--	--	--	--	1	--	unknown [Zea mays]
c64392.graph_c1	--	--	Cellular Component: nucleus (GO:0005634);; Biological Process: regulation of transcription, DNA-templated (GO:0006355);; Biological Process: auxin-activated signaling pathway (GO:0009734);; Molecular Function: protein dimerization activity (GO:0046983);;	K14484|1.52327e-13|sbi:SORBI_01g005110|SORBIDRAFT_01g005110, Sb01g005110; hypothetical protein; K14484 auxin-responsive protein IAA (A)	--	--	--	Auxin-responsive protein IAA14 GN=OSJNBa0094F01.9 OS=Oryza sativa subsp. japonica (Rice) PE=2 SV=1	--	--	unknown [Zea mays]
c89455.graph_c0	--	--	Molecular Function: Rho guanyl-nucleotide exchange factor activity (GO:0005089);; Cellular Component: nucleus (GO:0005634);; Cellular Component: mitochondrion (GO:0005739);; Cellular Component: plasma membrane (GO:0005886);; Biological Process: embryo development ending in seed dormancy (GO:0009793);; Biological Process: pollen tube growth (GO:0009860);; Biological Process: root hair cell develop…	--	--	--	PRONE (Plant-specific Rop nucleotide exchanger)	Rho guanine nucleotide exchange factor 8 GN=ROPGEF8 OS=Arabidopsis thaliana (Mouse-ear cress) PE=1 SV=1	1	--	unknown [Zea mays]
c39030.graph_c0	[M]	Cell wall/membrane/envelope biogenesis	Cellular Component: Golgi apparatus (GO:0005794);; Cellular Component: plasma membrane (GO:0005886);; Molecular Function: zinc ion binding (GO:0008270);; Biological Process: plant-type primary cell wall biogenesis (GO:0009833);; Cellular Component: integral component of membrane (GO:0016021);; Molecular Function: cellulose synthase (UDP-forming) activity (GO:0016760);; Biological Process: cellulo…	K10999|2.21049e-59|sbi:SORBI_03g004320|SORBIDRAFT_03g004320, Sb03g004320; hypothetical protein; K10999 cellulose synthase A [EC:2.4.1.12] (A)	--	--	Cellulose synthase;; Glycosyl transferase family group 2	Probable cellulose synthase A catalytic subunit 1 [UDP-forming] OS=Oryza sativa subsp. japonica (Rice) PE=2 SV=1	--	--	unknown [Zea mays]
c31681.graph_c0	--	--	Molecular Function: hydrolase activity, hydrolyzing O-glycosyl compounds (GO:0004553);; Biological Process: carbohydrate metabolic process (GO:0005975);;	--	--	--	--	--	24	--	unknown [Zea mays]
c49668.graph_c0	--	--	--	--	--	--	--	--	--	--	unknown [Zea mays]
c19343.graph_c1	--	--	Molecular Function: carbon-nitrogen ligase activity, with glutamine as amido-N-donor (GO:0016884);;	--	--	--	--	Fatty acid amide hydrolase GN=FAAH OS=Arabidopsis thaliana (Mouse-ear cress) PE=1 SV=1	42	--	unknown [Zea mays]
c57561.graph_c0	--	--	Cellular Component: membrane (GO:0016020);; Cellular Component: cytoplasmic membrane-bounded vesicle (GO:0016023);;	--	--	--	--	WAT1-related protein At3g30340 GN=At3g30340 OS=Arabidopsis thaliana (Mouse-ear cress) PE=2 SV=1	1	--	unknown [Zea mays]
c55886.graph_c0	--	--	--	--	--	--	--	--	--	--	unknown [Zea mays]
c53784.graph_c2	--	--	Cellular Component: plasma membrane (GO:0005886);; Molecular Function: zinc ion binding (GO:0008270);;	--	[O]	Posttranslational modification, protein turnover, chaperones	--	Probable E3 ubiquitin-protein ligase LOG2 OS=Arabidopsis thaliana (Mouse-ear cress) PE=1 SV=1	--	--	unknown [Zea mays]
c70572.graph_c1	[F]	Nucleotide transport and metabolism	Molecular Function: CTP synthase activity (GO:0003883);; Biological Process: pyrimidine nucleotide biosynthetic process (GO:0006221);;	K01937|4.34758e-151|zma:100281709|CTP synthase (EC:6.3.4.2); K01937 CTP synthase [EC:6.3.4.2] (A)	[F]	Nucleotide transport and metabolism	Glutamine amidotransferase class-I;; Glutamine amidotransferase class-I	--	1	--	unknown [Zea mays]
c55908.graph_c0	--	--	--	--	[L]	Replication, recombination and repair	TLD	--	1	--	unknown [Zea mays]
c83484.graph_c0	[R]	General function prediction only	Biological Process: cytokinesis by cell plate formation (GO:0000911);; Molecular Function: signal transducer activity (GO:0004871);; Cellular Component: heterotrimeric G-protein complex (GO:0005834);; Biological Process: DNA methylation (GO:0006306);; Biological Process: chromatin silencing (GO:0006342);; Biological Process: signal transduction (GO:0007165);; Biological Process: gamete generation…	K03364|5.02592e-48|sbi:SORBI_03g047370|SORBIDRAFT_03g047370, Sb03g047370; hypothetical protein; K03364 cell division cycle 20-like protein 1, cofactor of APC complex (A)	[DO]	--	--	Protein FIZZY-RELATED 3 GN=MAC12.21 OS=Arabidopsis thaliana (Mouse-ear cress) PE=1 SV=1	1	--	unknown [Zea mays]
c56783.graph_c0	--	--	--	--	--	--	Targeting protein for Xklp2 (TPX2)	Protein WVD2-like 1 GN=WDL1 OS=Arabidopsis thaliana (Mouse-ear cress) PE=1 SV=1	234	--	unknown [Zea mays]
c34776.graph_c1	[F]	Nucleotide transport and metabolism	Molecular Function: iron ion binding (GO:0005506);; Cellular Component: cytoplasm (GO:0005737);; Molecular Function: electron carrier activity (GO:0009055);; Biological Process: abscisic acid biosynthetic process (GO:0009688);; Biological Process: auxin biosynthetic process (GO:0009851);; Molecular Function: abscisic aldehyde oxidase activity (GO:0010293);; Molecular Function: oxidoreductase acti…	--	[F]	Nucleotide transport and metabolism	Molybdopterin-binding domain of aldehyde dehydrogenase;; Molybdopterin-binding domain of aldehyde dehydrogenase	Indole-3-acetaldehyde oxidase GN=AO1 OS=Zea mays (Maize) PE=1 SV=1	1	--	unknown [Zea mays]
c65204.graph_c0	[I]	Lipid transport and metabolism	Molecular Function: ATP binding (GO:0005524);; Biological Process: heme biosynthetic process (GO:0006783);; Cellular Component: chloroplast stroma (GO:0009570);; Biological Process: response to blue light (GO:0009637);; Biological Process: response to high light intensity (GO:0009644);; Biological Process: response to sucrose (GO:0009744);; Biological Process: response to red light (GO:0010114);;…	K00919|1.53548e-114|zma:100282760|umc2169; LOC100282760; K00919 4-diphosphocytidyl-2-C-methyl-D-erythritol kinase [EC:2.7.1.148] (A)	--	--	GHMP kinases N terminal domain;; GHMP kinases C terminal	4-diphosphocytidyl-2-C-methyl-D-erythritol kinase, chloroplastic (Precursor) OS=Oryza sativa subsp. japonica (Rice) PE=2 SV=1	1	--	unknown [Zea mays]
c60094.graph_c0	--	--	Cellular Component: cytoplasmic membrane-bounded vesicle (GO:0016023);;	K09131|4.0524e-17|zma:100284194|pco105859; LOC100284194; K09131 hypothetical protein (A)	--	--	--	--	1	--	unknown [Zea mays]
c65050.graph_c0	[L]	Replication, recombination and repair	Biological Process: DNA strand renaturation (GO:0000733);; Molecular Function: nucleic acid binding (GO:0003676);; Molecular Function: ATP binding (GO:0005524);; Biological Process: DNA recombination (GO:0006310);; Molecular Function: ATP-dependent helicase activity (GO:0008026);; Molecular Function: four-way junction helicase activity (GO:0009378);; Molecular Function: annealing helicase activit…	K10901|4.9083e-40|sita:101780443|ATP-dependent DNA helicase Q-like 3-like; K10901 bloom syndrome protein [EC:3.6.4.12] (A)	[L]	Replication, recombination and repair	DEAD/DEAH box helicase	ATP-dependent DNA helicase Q-like 3 GN=F8D20.250 OS=Arabidopsis thaliana (Mouse-ear cress) PE=1 SV=1	1	--	unknown [Zea mays]
c66721.graph_c4	--	--	--	--	--	--	--	--	--	--	unknown [Zea mays]
c67588.graph_c0	--	--	Molecular Function: ATP binding (GO:0005524);; Cellular Component: mitochondrion (GO:0005739);; Cellular Component: endoplasmic reticulum (GO:0005783);; Biological Process: response to abscisic acid (GO:0009737);; Molecular Function: nucleoside-triphosphatase activity (GO:0017111);;	--	[O]	Posttranslational modification, protein turnover, chaperones	--	--	1	--	unknown [Zea mays]
c73213.graph_c0	--	--	Cellular Component: mitochondrion (GO:0005739);; Biological Process: phosphatidylinositol biosynthetic process (GO:0006661);; Molecular Function: CDP-diacylglycerol-glycerol-3-phosphate 3-phosphatidyltransferase activity (GO:0008444);; Cellular Component: chloroplast envelope (GO:0009941);; Cellular Component: integral component of membrane (GO:0016021);;	K00995|9.14691e-36|zma:100281305|pco115659; LOC100281305; K00995 CDP-diacylglycerol--glycerol-3-phosphate 3-phosphatidyltransferase [EC:2.7.8.5] (A)	[I]	Lipid transport and metabolism	--	Cardiolipin synthase, mitochondrial (Precursor) OS=Oryza sativa subsp. japonica (Rice) PE=2 SV=1	10	--	unknown [Zea mays]
c73267.graph_c0	--	--	Molecular Function: GMP synthase (glutamine-hydrolyzing) activity (GO:0003922);; Molecular Function: hydrolase activity, hydrolyzing O-glycosyl compounds (GO:0004553);; Molecular Function: ATP binding (GO:0005524);; Biological Process: carbohydrate metabolic process (GO:0005975);; Biological Process: GMP biosynthetic process (GO:0006177);; Cellular Component: cytoplasmic membrane-bounded vesicle …	--	--	--	X8 domain	Glucan endo-1,3-beta-D-glucosidase (Precursor) GN=OLE9 OS=Olea europaea (Common olive) PE=1 SV=1	1	--	unknown [Zea mays]
c12176.graph_c0	--	--	--	--	--	--	--	Probable protein phosphatase 2C 66 OS=Oryza sativa subsp. japonica (Rice) PE=2 SV=1	1	--	unknown [Zea mays]
c4884.graph_c0	--	--	Biological Process: macromolecule metabolic process (GO:0043170);; Biological Process: primary metabolic process (GO:0044238);;	--	--	--	--	--	119	--	unknown [Zea mays]
c43160.graph_c0	[J]	Translation, ribosomal structure and biogenesis	Molecular Function: structural constituent of ribosome (GO:0003735);; Cellular Component: nucleolus (GO:0005730);; Cellular Component: mitochondrion (GO:0005739);; Cellular Component: plasma membrane (GO:0005886);; Biological Process: translation (GO:0006412);; Cellular Component: chloroplast (GO:0009507);; Cellular Component: small ribosomal subunit (GO:0015935);; Molecular Function: rRNA bindin…	--	[J]	Translation, ribosomal structure and biogenesis	--	40S ribosomal protein S4 GN=RPS4 OS=Zea mays (Maize) PE=2 SV=1	1	--	unknown [Zea mays]
c59934.graph_c1	--	--	Molecular Function: nucleotide binding (GO:0000166);; Molecular Function: 3-beta-hydroxy-delta5-steroid dehydrogenase activity (GO:0003854);; Molecular Function: hydroxyacylglutathione hydrolase activity (GO:0004416);; Molecular Function: iron ion binding (GO:0005506);; Cellular Component: endoplasmic reticulum (GO:0005783);; Cellular Component: plasma membrane (GO:0005886);; Biological Process: …	K01069|8.29435e-37|sbi:SORBI_02g029900|SORBIDRAFT_02g029900, Sb02g029900; hypothetical protein; K01069 hydroxyacylglutathione hydrolase [EC:3.1.2.6] (A)	[R]	General function prediction only	--	Probable hydroxyacylglutathione hydrolase 2, chloroplast (Precursor) GN=GLX2-4 OS=Arabidopsis thaliana (Mouse-ear cress) PE=2 SV=1	1	--	unknown [Zea mays]
c62489.graph_c0	--	--	Molecular Function: structural constituent of ribosome (GO:0003735);; Cellular Component: plasma membrane (GO:0005886);; Biological Process: translation (GO:0006412);; Cellular Component: cytosolic large ribosomal subunit (GO:0022625);;	K02882|1.88401e-17|sbi:SORBI_09g028590|SORBIDRAFT_09g028590, Sb09g028590; hypothetical protein; K02882 large subunit ribosomal protein L18Ae (A)	[J]	Translation, ribosomal structure and biogenesis	--	60S ribosomal protein L18a OS=Oryza sativa subsp. japonica (Rice) PE=2 SV=1	1	--	unknown [Zea mays]
c40887.graph_c0	--	--	Biological Process: pseudouridine synthesis (GO:0001522);; Molecular Function: RNA binding (GO:0003723);; Molecular Function: pseudouridine synthase activity (GO:0009982);;	--	--	--	--	RNA pseudouridine synthase 5 OS=Oryza sativa subsp. japonica (Rice) PE=2 SV=2	1	--	unknown [Zea mays]
c35282.graph_c0	--	--	Molecular Function: hydrolase activity, hydrolyzing O-glycosyl compounds (GO:0004553);; Biological Process: carbohydrate metabolic process (GO:0005975);; Cellular Component: chloroplast (GO:0009507);; Biological Process: cell wall modification involved in multidimensional cell growth (GO:0042547);;	--	--	--	--	Endoglucanase 17 (Precursor) OS=Oryza sativa subsp. japonica (Rice) PE=2 SV=1	1	--	unknown [Zea mays]
c63677.graph_c1	--	--	Molecular Function: ATP binding (GO:0005524);; Molecular Function: zinc ion binding (GO:0008270);; Cellular Component: plant-type cell wall (GO:0009505);; Molecular Function: nucleoside-triphosphatase activity (GO:0017111);;	K17681|9.64256e-118|sbi:SORBI_04g030980|SORBIDRAFT_04g030980, Sb04g030980; hypothetical protein; K17681 ATPase family AAA domain-containing protein 3A/B (A)	[O]	Posttranslational modification, protein turnover, chaperones	ATPase family associated with various cellular activities (AAA)	--	4	--	unknown [Zea mays]
c58010.graph_c2	--	--	Molecular Function: sequence-specific DNA binding transcription factor activity (GO:0003700);; Biological Process: regulation of transcription, DNA-templated (GO:0006355);; Molecular Function: sequence-specific DNA binding (GO:0043565);;	--	--	--	WRKY DNA -binding domain	Probable WRKY transcription factor 46 GN=WRKY46 OS=Arabidopsis thaliana (Mouse-ear cress) PE=2 SV=1	1	--	unknown [Zea mays]
c64785.graph_c0	[C]	Energy production and conversion	Molecular Function: fumarate hydratase activity (GO:0004333);; Biological Process: tricarboxylic acid cycle (GO:0006099);; Biological Process: fumarate metabolic process (GO:0006106);; Cellular Component: tricarboxylic acid cycle enzyme complex (GO:0045239);;	K01679|7.05462e-22|zma:100279871|pco106335; LOC100279871; K01679 fumarate hydratase, class II [EC:4.2.1.2] (A)	[C]	Energy production and conversion	--	Fumarate hydratase 1, mitochondrial (Precursor) GN=FUM1 OS=Arabidopsis thaliana (Mouse-ear cress) PE=2 SV=2	1	--	unknown [Zea mays]
c61204.graph_c0	[R]	General function prediction only	Cellular Component: cytosol (GO:0005829);; Biological Process: nitrogen compound metabolic process (GO:0006807);; Molecular Function: zinc ion binding (GO:0008270);; Cellular Component: chloroplast stroma (GO:0009570);; Molecular Function: hydrolase activity, acting on carbon-nitrogen (but not peptide) bonds (GO:0016810);;	K13566|0|zma:100280276|hypothetical protein; K13566 omega-amidase [EC:3.5.1.3] (A)	[E]	Amino acid transport and metabolism	Carbon-nitrogen hydrolase	Omega-amidase,chloroplastic (Precursor) GN=NLP3 OS=Arabidopsis thaliana (Mouse-ear cress) PE=1 SV=1	10	--	unknown [Zea mays]
c57056.graph_c0	--	--	--	--	--	--	--	--	--	--	unknown [Zea mays]
c63518.graph_c0	[O]	Posttranslational modification, protein turnover, chaperones	Molecular Function: ATP binding (GO:0005524);; Cellular Component: cell wall (GO:0005618);; Cellular Component: plasma membrane (GO:0005886);; Biological Process: response to heat (GO:0009408);; Biological Process: response to cadmium ion (GO:0046686);;	K09489|1.9211e-116|zma:103630125|heat shock 70 kDa protein 14-like; K09489 heat shock 70kDa protein 4 (A)	[O]	Posttranslational modification, protein turnover, chaperones	Hsp70 protein	Heat shock 70 kDa protein 15 GN=HSP70-15 OS=Arabidopsis thaliana (Mouse-ear cress) PE=1 SV=1	1	--	unknown [Zea mays]
c35891.graph_c0	--	--	--	--	--	--	--	--	--	--	unknown [Zea mays]
c12499.graph_c0	--	--	--	K16292|1.80594e-27|zma:100284911|cl13598_-2; LOC100284911; K16292 KDEL-tailed cysteine endopeptidase [EC:3.4.22.-] (A)	[O]	Posttranslational modification, protein turnover, chaperones	Papain family cysteine protease	Vignain-2 (Precursor) OS=Vigna mungo (Black gram) PE=1 SV=1	73	--	unknown [Zea mays]
c24236.graph_c0	[Q]	Secondary metabolites biosynthesis, transport and catabolism	Molecular Function: iron ion binding (GO:0005506);; Molecular Function: electron carrier activity (GO:0009055);; Cellular Component: cytoplasmic membrane-bounded vesicle (GO:0016023);; Molecular Function: alkane 1-monooxygenase activity (GO:0018685);; Molecular Function: oxygen binding (GO:0019825);; Molecular Function: heme binding (GO:0020037);; Biological Process: electron transport chain (GO:…	--	[QI]	--	Cytochrome P450;; Cytochrome P450	Cytochrome P450 704B1 GN=CYP704B1 OS=Arabidopsis thaliana (Mouse-ear cress) PE=2 SV=1	1	--	unknown [Zea mays]
c66085.graph_c0	--	--	Molecular Function: transporter activity (GO:0005215);; Cellular Component: mitochondrion (GO:0005739);; Biological Process: transport (GO:0006810);; Cellular Component: chloroplast (GO:0009507);;	--	[I]	Lipid transport and metabolism	--	--	5	--	unknown [Zea mays]
c51294.graph_c0	--	--	Molecular Function: serine-type endopeptidase activity (GO:0004252);; Biological Process: proteolysis (GO:0006508);; Cellular Component: cytoplasmic membrane-bounded vesicle (GO:0016023);; Molecular Function: identical protein binding (GO:0042802);; Biological Process: negative regulation of catalytic activity (GO:0043086);;	--	--	--	Subtilase family	CO(2)-response secreted protease {ECO:0000303|PubMed:25043023} (Precursor) OS=Arabidopsis thaliana (Mouse-ear cress) PE=2 SV=1	1	RNA processing and modification	unknown [Zea mays]
c48076.graph_c0	--	--	Cellular Component: cytoplasmic membrane-bounded vesicle (GO:0016023);; Molecular Function: carbon-nitrogen ligase activity, with glutamine as amido-N-donor (GO:0016884);;	--	[J]	Translation, ribosomal structure and biogenesis	Amidase	--	1	--	unknown [Zea mays]
c67810.graph_c1	--	--	Molecular Function: serine-type endopeptidase activity (GO:0004252);; Biological Process: proteolysis (GO:0006508);; Cellular Component: plant-type cell wall (GO:0009505);; Cellular Component: cytoplasmic membrane-bounded vesicle (GO:0016023);; Molecular Function: identical protein binding (GO:0042802);; Biological Process: negative regulation of catalytic activity (GO:0043086);; Cellular Compone…	--	--	--	Subtilase family	Subtilisin-like protease (Precursor) GN=At5g67360 OS=Arabidopsis thaliana (Mouse-ear cress) PE=1 SV=1	1	--	unknown [Zea mays]
c53014.graph_c1	--	--	Molecular Function: transporter activity (GO:0005215);; Biological Process: transport (GO:0006810);; Cellular Component: membrane (GO:0016020);;	--	[E]	Amino acid transport and metabolism	POT family	Protein NRT1/ PTR FAMILY 3.1 GN=F24J5.19 OS=Arabidopsis thaliana (Mouse-ear cress) PE=2 SV=1	1	--	unknown [Zea mays]
c17914.graph_c0	--	--	Molecular Function: monooxygenase activity (GO:0004497);; Molecular Function: iron ion binding (GO:0005506);; Molecular Function: electron carrier activity (GO:0009055);; Molecular Function: oxidoreductase activity, acting on paired donors, with incorporation or reduction of molecular oxygen (GO:0016705);; Molecular Function: heme binding (GO:0020037);; Biological Process: electron transport chai…	--	[Q]	Secondary metabolites biosynthesis, transport and catabolism	--	Alpha-humulene 10-hydroxylase GN=CYP71BA1 OS=Zingiber zerumbet (Shampoo ginger) PE=1 SV=1	1	--	unknown [Zea mays]
c61150.graph_c3	[K]	Transcription	Molecular Function: translation initiation factor activity (GO:0003743);; Cellular Component: transcription factor TFIIA complex (GO:0005672);; Biological Process: transcription initiation from RNA polymerase II promoter (GO:0006367);; Biological Process: translational initiation (GO:0006413);;	K03122|0|zma:100282138|pco117051; LOC100282138; K03122 transcription initiation factor TFIIA large subunit (A)	[K]	Transcription	Transcription factor IIA, alpha/beta subunit;; Transcription factor IIA, alpha/beta subunit	--	1	--	unknown [Zea mays]
c61860.graph_c0	--	--	--	--	--	--	--	--	1	--	unknown [Zea mays]
c59364.graph_c0	[F]	Nucleotide transport and metabolism	Molecular Function: ATP binding (GO:0005524);; Cellular Component: mitochondrion (GO:0005739);; Biological Process: DNA-templated transcription, elongation (GO:0006354);; Molecular Function: phosphotransferase activity, phosphate group as acceptor (GO:0016776);; Molecular Function: nucleotide kinase activity (GO:0019201);; Biological Process: nucleotide phosphorylation (GO:0046939);;	K13800|5.61998e-144|zma:100283047|cl15126_1; LOC100283047; K13800 UMP-CMP kinase [EC:2.7.4.- 2.7.4.14] (A)	[F]	Nucleotide transport and metabolism	Adenylate kinase;; AAA domain;; AAA domain;; Thymidylate kinase;; AAA domain	Probable UMP/CMP kinase 2 GN=OSJNBb0004G23.5 OS=Oryza sativa subsp. japonica (Rice) PE=2 SV=3	1	--	unknown [Zea mays]
c54224.graph_c0	--	--	Molecular Function: iron ion binding (GO:0005506);; Cellular Component: chloroplast (GO:0009507);; Biological Process: response to abscisic acid (GO:0009737);; Biological Process: response to jasmonic acid (GO:0009753);; Biological Process: defense response to bacterium, incompatible interaction (GO:0009816);; Molecular Function: linoleate 13S-lipoxygenase activity (GO:0016165);; Biological Proce…	K15718|7.75944e-26|zma:542495|lipoxygenase (EC:1.13.11.12); K15718 linoleate 9S-lipoxygenase [EC:1.13.11.58] (A)	--	--	Lipoxygenase	Linoleate 9S-lipoxygenase 1 GN=LOX1.1 OS=Hordeum vulgare (Barley) PE=1 SV=2	4	--	unknown [Zea mays]
c40346.graph_c0	--	--	Cellular Component: exocyst (GO:0000145);; Molecular Function: DNA binding (GO:0003677);; Cellular Component: nucleus (GO:0005634);; Cellular Component: cytosol (GO:0005829);; Cellular Component: plasma membrane (GO:0005886);; Biological Process: exocytosis (GO:0006887);; Biological Process: lateral root morphogenesis (GO:0010102);; Biological Process: mucilage biosynthetic process involved in se…	K07195|1.35931e-24|sita:101769297|exocyst complex component 7-like; K07195 exocyst complex component 7 (A)	[U]	Intracellular trafficking, secretion, and vesicular transport	Exo70 exocyst complex subunit	Exocyst complex component EXO70A1 GN=EXO70A1 OS=Arabidopsis thaliana (Mouse-ear cress) PE=1 SV=1	1	--	unknown [Zea mays]
c68095.graph_c0	--	--	Cellular Component: mitochondrion (GO:0005739);; Cellular Component: Golgi apparatus (GO:0005794);; Biological Process: protein glycosylation (GO:0006486);; Molecular Function: galactosyltransferase activity (GO:0008378);; Cellular Component: integral component of membrane (GO:0016021);; Molecular Function: carbohydrate binding (GO:0030246);;	--	[G]	Carbohydrate transport and metabolism	Galactoside-binding lectin;; Sulfite exporter TauE/SafE;; Galactosyltransferase	Probable beta-1,3-galactosyltransferase 20 GN=B3GALT20 OS=Arabidopsis thaliana (Mouse-ear cress) PE=2 SV=1	9	--	unknown [Zea mays]
c40147.graph_c1	--	--	Biological Process: spliceosomal complex assembly (GO:0000245);;	--	--	--	--	--	1106	--	unknown [Zea mays]
c44578.graph_c0	--	--	Molecular Function: triglyceride lipase activity (GO:0004806);; Cellular Component: mitochondrion (GO:0005739);; Biological Process: lipid metabolic process (GO:0006629);; Cellular Component: plastid (GO:0009536);;	--	[I]	Lipid transport and metabolism	Lipase (class 3)	Phospholipase A1-Ibeta2, chloroplastic (Precursor) GN=At4g16820 OS=Arabidopsis thaliana (Mouse-ear cress) PE=1 SV=2	1	--	unknown [Zea mays]
c76244.graph_c0	--	--	--	--	--	--	--	--	--	--	unknown [Zea mays]
c73286.graph_c0	--	--	--	--	--	--	--	DNA replication licensing factor MCM5 GN=MCM5 OS=Oryza sativa subsp. indica (Rice) PE=3 SV=1	6	--	unknown [Zea mays]
c50548.graph_c0	--	--	Cellular Component: cytoplasmic membrane-bounded vesicle (GO:0016023);; Molecular Function: kinase activity (GO:0016301);; Biological Process: phosphorylation (GO:0016310);;	--	[R]	General function prediction only	--	BRASSINOSTEROID INSENSITIVE 1-associated receptor kinase 1 (Precursor) GN=F17M5.190 OS=Arabidopsis thaliana (Mouse-ear cress) PE=1 SV=2	--	--	unknown [Zea mays]
c58047.graph_c0	--	--	--	--	--	--	--	--	--	--	unknown [Zea mays]
c57707.graph_c2	--	--	Molecular Function: protein serine/threonine kinase activity (GO:0004674);; Molecular Function: ATP binding (GO:0005524);; Cellular Component: plasma membrane (GO:0005886);; Biological Process: protein phosphorylation (GO:0006468);; Cellular Component: chloroplast (GO:0009507);; Biological Process: response to salicylic acid (GO:0009751);; Biological Process: programmed cell death (GO:0012501);; …	--	--	--	Protein tyrosine kinase;; Protein kinase domain	Cysteine-rich receptor-like protein kinase 7 (Precursor) GN=CRK7 OS=Arabidopsis thaliana (Mouse-ear cress) PE=2 SV=1	29	--	unknown [Zea mays]
c69291.graph_c0	[J]	Translation, ribosomal structure and biogenesis	Cellular Component: mitochondrion (GO:0005739);; Biological Process: tRNA modification (GO:0006400);; Molecular Function: transferase activity, transferring glycosyl groups (GO:0016757);;	K00773|3.78454e-130|obr:102721303|queuine tRNA-ribosyltransferase-like; K00773 queuine tRNA-ribosyltransferase [EC:2.4.2.29] (A)	[A]	RNA processing and modification	Queuine tRNA-ribosyltransferase;; Queuine tRNA-ribosyltransferase;; Queuine tRNA-ribosyltransferase	--	10	--	unknown [Zea mays]
c44324.graph_c0	--	--	Molecular Function: nucleic acid binding (GO:0003676);; Molecular Function: catalytic activity (GO:0003824);; Biological Process: DNA metabolic process (GO:0006259);; Biological Process: cellular macromolecule biosynthetic process (GO:0034645);;	--	[R]	General function prediction only	zinc-binding in reverse transcriptase	--	15	--	unknown [Zea mays]
c22807.graph_c0	--	--	Molecular Function: 1-phosphatidylinositol binding (GO:0005545);; Cellular Component: mitochondrion (GO:0005739);; Cellular Component: clathrin coat (GO:0030118);; Molecular Function: clathrin binding (GO:0030276);; Biological Process: clathrin coat assembly (GO:0048268);;	--	[TU]	--	--	Putative clathrin assembly protein At4g25940 GN=At4g25940 OS=Arabidopsis thaliana (Mouse-ear cress) PE=2 SV=1	1	--	unknown [Zea mays]
c66480.graph_c1	--	--	--	--	--	--	--	--	--	--	unknown [Zea mays]
c31459.graph_c1	--	--	--	--	--	--	--	--	--	--	unknown [Zea mays]
c20974.graph_c0	--	--	--	--	--	--	--	--	--	--	unknown [Zea mays]
c58785.graph_c1	--	--	Cellular Component: endosome (GO:0005768);; Cellular Component: Golgi apparatus (GO:0005794);; Cellular Component: trans-Golgi network (GO:0005802);; Cellular Component: integral component of membrane (GO:0016021);; Cellular Component: cytoplasmic membrane-bounded vesicle (GO:0016023);;	--	[U]	Intracellular trafficking, secretion, and vesicular transport	Endomembrane protein 70	Transmembrane 9 superfamily member 11 {ECO:0000305} (Precursor) OS=Arabidopsis thaliana (Mouse-ear cress) PE=2 SV=1	1	--	unknown [Zea mays]
c16658.graph_c0	--	--	Biological Process: metabolic process (GO:0008152);; Molecular Function: transferase activity, transferring hexosyl groups (GO:0016758);;	--	[GC]	--	--	UDP-glycosyltransferase 73C2 GN=UGT73C2 OS=Arabidopsis thaliana (Mouse-ear cress) PE=3 SV=1	1	--	unknown [Zea mays]
c62211.graph_c0	--	--	Biological Process: regulation of cell shape during vegetative growth phase (GO:0000903);; Molecular Function: SNAP receptor activity (GO:0005484);; Cellular Component: plasma membrane (GO:0005886);; Biological Process: protein targeting to vacuole (GO:0006623);; Biological Process: vacuole organization (GO:0007033);; Biological Process: amyloplast organization (GO:0009660);; Cellular Component: …	K08488|2.93209e-55|sbi:SORBI_04g030690|SORBIDRAFT_04g030690, Sb04g030690; hypothetical protein; K08488 syntaxin 7 (A)	[U]	Intracellular trafficking, secretion, and vesicular transport	Syntaxin-like protein	Syntaxin-22 GN=MSD23.9 OS=Arabidopsis thaliana (Mouse-ear cress) PE=1 SV=1	1	--	unknown [Zea mays]
c61209.graph_c0	[I]	Lipid transport and metabolism	Biological Process: maltose metabolic process (GO:0000023);; Biological Process: sulfur amino acid metabolic process (GO:0000096);; Biological Process: pentose-phosphate shunt (GO:0006098);; Biological Process: glycine catabolic process (GO:0006546);; Biological Process: unsaturated fatty acid biosynthetic process (GO:0006636);; Biological Process: phosphatidylglycerol biosynthetic process (GO:00…	K00099|1.94138e-158|zma:542023|IDP154, dxr; dxr protein; K00099 1-deoxy-D-xylulose-5-phosphate reductoisomerase [EC:1.1.1.267] (A)	--	--	1-deoxy-D-xylulose 5-phosphate reductoisomerase;; DXP reductoisomerase C-terminal domain;; 1-deoxy-D-xylulose 5-phosphate reductoisomerase C-terminal	1-deoxy-D-xylulose 5-phosphate reductoisomerase, chloroplastic (Precursor) OS=Oryza sativa subsp. japonica (Rice) PE=2 SV=2	15	--	unknown [Zea mays]
c28750.graph_c0	[O]	Posttranslational modification, protein turnover, chaperones	Molecular Function: copper ion binding (GO:0005507);; Molecular Function: ATP binding (GO:0005524);; Cellular Component: mitochondrial matrix (GO:0005759);; Cellular Component: plasma membrane (GO:0005886);; Biological Process: response to heat (GO:0009408);; Cellular Component: chloroplast (GO:0009507);; Cellular Component: cytosolic ribosome (GO:0022626);; Biological Process: protein refolding …	K04077|4.1328e-67|sita:101774600|chaperonin CPN60-1, mitochondrial-like; K04077 chaperonin GroEL (A)	[O]	Posttranslational modification, protein turnover, chaperones	TCP-1/cpn60 chaperonin family	Chaperonin CPN60-2, mitochondrial (Precursor) GN=CPN60II OS=Zea mays (Maize) PE=2 SV=1	1	--	unknown [Zea mays]
c62497.graph_c0	[O]	Posttranslational modification, protein turnover, chaperones	Cellular Component: proteasome complex (GO:0000502);; Biological Process: response to cadmium ion (GO:0046686);;	K03036|0|sbi:SORBI_06g017780|SORBIDRAFT_06g017780, Sb06g017780; hypothetical protein; K03036 26S proteasome regulatory subunit N6 (A)	[O]	Posttranslational modification, protein turnover, chaperones	PCI domain	26S proteasome non-ATPase regulatory subunit 11 homolog GN=F28N24.15 OS=Arabidopsis thaliana (Mouse-ear cress) PE=1 SV=1	4	--	unknown [Zea mays]
c52255.graph_c1	--	--	Cellular Component: ubiquitin ligase complex (GO:0000151);; Molecular Function: ubiquitin-protein transferase activity (GO:0004842);; Biological Process: protein ubiquitination (GO:0016567);;	--	[S]	Function unknown	Armadillo/beta-catenin-like repeat	U-box domain-containing protein 10 GN=PUB10 OS=Arabidopsis thaliana (Mouse-ear cress) PE=2 SV=1	1	--	unknown [Zea mays]
c57347.graph_c0	--	--	Cellular Component: mitochondrion (GO:0005739);; Cellular Component: cytosol (GO:0005829);; Cellular Component: plasma membrane (GO:0005886);;	--	[T]	Signal transduction mechanisms	--	--	1	--	unknown [Zea mays]
c27859.graph_c0	--	--	--	--	--	--	--	--	--	--	unknown [Zea mays]
c71560.graph_c0	--	--	Molecular Function: RNA binding (GO:0003723);; Molecular Function: RNA-directed DNA polymerase activity (GO:0003964);; Cellular Component: mitochondrion (GO:0005739);; Biological Process: RNA-dependent DNA replication (GO:0006278);; Cellular Component: cytoplasmic membrane-bounded vesicle (GO:0016023);;	--	--	--	--	--	4	--	unknown [Zea mays]
c73095.graph_c0	[J]	Translation, ribosomal structure and biogenesis	Molecular Function: tyrosine-tRNA ligase activity (GO:0004831);; Molecular Function: ATP binding (GO:0005524);; Biological Process: tRNA aminoacylation for protein translation (GO:0006418);; Cellular Component: plastid (GO:0009536);;	K01866|2.59025e-164|zma:100282839|TIDP3108; LOC100282839 (EC:6.1.1.1); K01866 tyrosyl-tRNA synthetase [EC:6.1.1.1] (A)	[J]	Translation, ribosomal structure and biogenesis	tRNA synthetases class I (W and Y);; tRNA synthetases class I (W and Y)	--	1	--	unknown [Zea mays]
c57468.graph_c0	--	--	Biological Process: proteolysis (GO:0006508);; Molecular Function: peptidase activity (GO:0008233);; Cellular Component: chloroplast thylakoid membrane (GO:0009535);; Biological Process: chlorophyll catabolic process (GO:0015996);;	--	--	--	--	--	79	--	unknown [Zea mays]
[truncated: 42,595 more rows]
