# Supplementary material for: Transcriptomic characterization and potential marker development of contrasting sugarcane cultivars
Source: Sci Rep. 2018 Jan 26;8:1683. doi: 10.1038/s41598-018-19832-x (PMC5785991; doi:10.1038/s41598-018-19832-x)
Supplement: Supplementary file 3 — Supplementary Table S6 [file 41598_2018_19832_MOESM3_ESM.xlsx]

## Sheet: Sheet1
Supplementary Table S6. Identified putative SSRs and primers.
Gene ID	SSR nr	SSR type	SSR	Size	SSR Start	SSR End		FPr1(5'-3')	Tm	Size	RPr1(5'-3')	Tm	Size	PSize	PStart	PEnd	FPr2(5'-3')	Tm	Size	RPr2(5'-3')	Tm	Size	PSize	PStart	PEnd	FPr3(5'-3')	Tm	Size	RPr3(5'-3')	Tm	Size	PSize	PStart	PEnd
c10776.graph_c0	1	p1	(T)10	10	1194	1203	TGCAGTCACTGAAATTTGCC	59.847	20	CACACAGGCATTAACATCCG	59.988	20	206	1156	1361	TTTGCCTCTGCGATATCCTC	60.318	20	CACACAGGCATTAACATCCG	59.988	20	192	1170	1361	CTGAAATTTGCCTCTGCGAT	60.352	20	CACACAGGCATTAACATCCG	59.988	20	198	1164	1361
c11635.graph_c0	1	p3	(GCT)5	15	524	538	GCTTCTTGAAGGGTCGAATG	59.813	20	GCACGAATACCGGACTCACT	60.142	20	203	490	692	CTTCTTGAAGGGTCGAATGC	59.813	20	GCACGAATACCGGACTCACT	60.142	20	202	491	692	GCTCTCTGGCTTCGGAGTTA	59.717	20	GCACGAATACCGGACTCACT	60.142	20	231	462	692
c11635.graph_c0	2	p3	(ATT)5	15	1721	1735	AGATTGGGCATCACAAAAGG	59.933	20	TCATCTCCTTCATCATCCTCG	60.165	21	234	1539	1772	TCAACTGAGCAATCACGTCC	59.837	20	TCATCTCCTTCATCATCCTCG	60.165	21	182	1591	1772	TGCCTCCGACTTTTCTTTTG	60.357	20	TCATCTCCTTCATCATCCTCG	60.165	21	106	1667	1772
c12019.graph_c1	1	p2	(CT)9	18	1	18	--
c12129.graph_c0	1	p1	(T)10	10	952	961	CTCATCTGAAGGCTGCTGCT	60.844	20	CATGCATGTATTGCCGCTTA	60.634	20	209	779	987	CTCAGAGTCATGGAGCTGACC	60.001	21	CATGCATGTATTGCCGCTTA	60.634	20	252	736	987	TCAGAGTCATGGAGCTGACCT	60.001	21	CATGCATGTATTGCCGCTTA	60.634	20	251	737	987
c12344.graph_c1	1	p3	(AGC)5	15	777	791	CTTCCAACCAGTGGGACAGT	60.002	20	GATGGGTAAACGAAGCGTGT	60	20	238	748	985	GATGTTGCTTCACGAGCTGA	60.144	20	GATGGGTAAACGAAGCGTGT	60	20	274	712	985	CTTCCAACCAGTGGGACAGT	60.002	20	GACCTTCTTACGCTGCTTCG	60.154	20	203	748	950
c12423.graph_c0	1	p3	(CTG)5	15	390	404	GGCGACTGTCATCGTCACTA	59.862	20	AGTCGGAGTCAGAGGAACCA	59.835	20	190	238	427	GGCGACTGTCATCGTCACTA	59.862	20	CATGATGGTGTACACGGAGG	59.831	20	252	238	489	GGCGACTGTCATCGTCACTA	59.862	20	GGTGTACACGGAGGCACTCT	60.182	20	246	238	483
c12471.graph_c0	1	p1	(T)13	13	167	179	TCTTTTGGGGACGAATGAAG	60.044	20	CTTTGCATCCTCTGCTCTCC	60.096	20	213	44	256	TCTTTTGGGGACGAATGAAG	60.044	20	CCTAGCTTTGCATCCTCTGC	60.118	20	218	44	261	TCTTTTGGGGACGAATGAAG	60.044	20	GCTTTGCATCCTCTGCTCTC	60.249	20	214	44	257
c12471.graph_c0	2	p3	(GCA)6	18	1215	1232	GTGGCTCACCCTGTTTGTTT	60.012	20	AGTGCGTGAAGATGCTGATG	60.016	20	237	1094	1330	GCTGGCATGGCATCTAATTT	60.067	20	AGTGCGTGAAGATGCTGATG	60.016	20	275	1056	1330	CTCACCCTGTTTGTTTGGCT	60.149	20	AGTGCGTGAAGATGCTGATG	60.016	20	233	1098	1330
c12856.graph_c0	1	p1	(A)10	10	977	986	GGAAACCCAAAACCAAGACA	59.807	20	CATTTCAAGGTAGCATGGCA	59.688	20	154	953	1106	AAGGGAAACCCAAAACCAAG	60.193	20	CATTTCAAGGTAGCATGGCA	59.688	20	157	950	1106	ACAAGCCAAAAAGGGAAACC	60.332	20	CATTTCAAGGTAGCATGGCA	59.688	20	167	940	1106
c12866.graph_c0	1	p2	(GA)6	12	207	218	TCCAATTTTCTCTGCCTTTCA	59.809	21	ACTGCAGCATCAACAGCATT	59.476	20	240	166	405	TCCAATTTTCTCTGCCTTTCA	59.809	21	AACTGCAGCATCAACAGCAT	59.476	20	241	166	406	TGCAATTCCAATTTTCTCTGC	60.203	21	ACTGCAGCATCAACAGCATT	59.476	20	246	160	405
c12950.graph_c0	1	p1	(G)11	11	51	61	TGGTCTTGTATGAAGCGCAG	60.011	20	CGGCTTCTACATCTTGCTCC	59.978	20	148	17	164	TGGTCTTGTATGAAGCGCAG	60.011	20	GCGGCTTCTACATCTTGCTC	60.125	20	149	17	165	GTGGTCTTGTATGAAGCGCA	59.871	20	CGGCTTCTACATCTTGCTCC	59.978	20	149	16	164
c13118.graph_c0	1	p1	(T)12	12	1094	1105	CACGGAGAACTCTCGAGGAC	59.986	20	CTCGTTTTTGCCCATTCCA	61.931	19	145	983	1127	CACGGAGAACTCTCGAGGAC	59.986	20	CTCGTTTTTGCCCATTCC	59.049	18	145	983	1127	CACGGAGAACTCTCGAGGAC	59.986	20	TCGTTTTTGCCCATTCCA	60.997	18	144	983	1126
c13737.graph_c0	1	p1	(A)12	12	1040	1051	TCATGATTTGGGCTGATTGA	60.009	20	TTGTTTGTTTGATTCACCATTTG	59.766	23	156	924	1079	TCATGATTTGGGCTGATTGA	60.009	20	TGTTTGTTTGATTCACCATTTGA	60.25	23	155	924	1078	GCTCATGATTTGGGCTGATT	60.043	20	TTGTTTGTTTGATTCACCATTTG	59.766	23	158	922	1079
c13871.graph_c0	1	p1	(A)14	14	1707	1720	--
c14081.graph_c1	1	p1	(A)13	13	1	13	--
c15391.graph_c0	1	p1	(A)11	11	2159	2169	TTCCAGTTGACCCAATGACA	59.935	20	GGGAAATGGGTCACGATGTA	60.582	20	211	2062	2272	CCAGTTGACCCAATGACACA	60.416	20	GGGAAATGGGTCACGATGTA	60.582	20	209	2064	2272	CTAATGCCAGTCTCCAGCAA	59.024	20	GCTGTCACATCGACAGTGCT	60.063	20	251	2104	2354
c19074.graph_c0	1	p1	(A)10	10	82	91	GCACGGACAAATTTGCTAGTAT	58.348	22	GTCGAACCACAGTAGCAGCA	60.056	20	108	40	147	GCACGGACAAATTTGCTAGTAT	58.348	22	TGTCGAACCACAGTAGCAGC	60.056	20	109	40	148	GCACGGACAAATTTGCTAGTAT	58.348	22	CGAACCACAGTAGCAGCAGA	60.199	20	106	40	145
c19346.graph_c0	1	p1	(A)10	10	1005	1014	TCGAAGACGAATTGGGAATC	60.014	20	CACGCATTTTAGTTTGCAGC	59.514	20	277	867	1143	GCCGACGAGATGGACTCTAC	59.834	20	CACGCATTTTAGTTTGCAGC	59.514	20	233	911	1143	CGAATTGGCCGGTTATTAAA	59.799	20	CACGCATTTTAGTTTGCAGC	59.514	20	207	937	1143
c19353.graph_c0	1	p2	(AT)7	14	441	454	ACATTGTACGACGCATTTCG	59.614	20	CGTTAGTCACTGCTTTGGCA	60.05	20	129	354	482	ATTGTACGACGCATTTCGGT	60.395	20	CGTTAGTCACTGCTTTGGCA	60.05	20	127	356	482	GTTGCAACTAGACCATCCCG	60.517	20	CGTTAGTCACTGCTTTGGCA	60.05	20	109	374	482
c19720.graph_c0	1	p1	(A)10	10	165	174	TCTCGTCACCGAGAGAACAA	59.545	20	CATCACCAGCTCAGGAGTGA	59.98	20	117	102	218	TCTCGTCACCGAGAGAACAA	59.545	20	GGCATGTACGTGCTCAGCTA	60.042	20	148	102	249	TCGTCACCGAGAGAACAAAA	59.415	20	CATCACCAGCTCAGGAGTGA	59.98	20	115	104	218
c19911.graph_c0	1	p2	(TC)6	12	209	220	ACCCAAATTACTACGCACCG	59.883	20	ACAGTTCTCGGTCAACTGGG	60.151	20	186	160	345	ACCCAAATTACTACGCACCG	59.883	20	TGTTTCACGGTGATGCTTTC	59.697	20	233	160	392	ACCCAAATTACTACGCACCG	59.883	20	TGGTCCAATCTTCACCACAG	59.52	20	153	160	312
c20032.graph_c1	1	p3	(GAA)5	15	1109	1123	AGATCATGTTCCAGCCATCC	59.893	20	GTCTTCAGGCTTTGCTGTCC	59.997	20	237	1009	1245	AGATCATGTTCCAGCCATCC	59.893	20	CTCCCAGTCTTCAGGCTTTG	59.982	20	243	1009	1251	TTCGCCATGAAGATTCTGTG	59.799	20	GTCTTCAGGCTTTGCTGTCC	59.997	20	188	1058	1245
c20271.graph_c0	1	p1	(T)10	10	496	505	TGGTGAATGATGATCTGCGT	60.08	20	GCCTTTCGAGTTCAGACGAT	59.434	20	199	333	531	GTGGTGAATGATGATCTGCG	60.08	20	GCCTTTCGAGTTCAGACGAT	59.434	20	200	332	531	CGCTCATCTCCTCTCCTGAT	59.511	20	GCTTTGATTGCCTGTCGAAT	60.221	20	244	446	689
c20360.graph_c0	1	p3	(TCT)5	15	935	949	GGCAAAAACATTGGATCCTG	60.309	20	AATTGGTCCAACAAGCCATT	59.292	20	171	863	1033	GGCAAAAACATTGGATCCTG	60.309	20	AAATTGGTCCAACAAGCCAT	59.292	20	172	863	1034	GGAAGGCCTCTTTGAAGGTT	59.691	20	AATTGGTCCAACAAGCCATT	59.292	20	214	820	1033
c20403.graph_c0	1	p1	(T)12	12	1732	1743	--
c20438.graph_c0	1	p2	(GA)9	18	155	172	GTAGGAATGGGAGGTGGATG	59.213	20	GCAGGATCCGATCATTTAGC	59.633	20	271	67	337	GTAGGGCGTAGGAATGGGAG	60.836	20	GCAGGATCCGATCATTTAGC	59.633	20	278	60	337	TAGGGCGTAGGAATGGGAG	60.037	19	GCAGGATCCGATCATTTAGC	59.633	20	277	61	337
c21339.graph_c0	1	p1	(C)10	10	954	963	CACGTATTTTGTTGGGGGAG	60.22	20	GCTGAAGATTGCCTGAAAGC	60.103	20	139	917	1055	CACGTATTTTGTTGGGGGAG	60.22	20	ATTGCCTGAAAGCAAAGGAA	59.823	20	132	917	1048	CACGTATTTTGTTGGGGGAG	60.22	20	GATTGCCTGAAAGCAAAGGA	60.331	20	133	917	1049
c21537.graph_c1	1	p1	(A)12	12	1643	1654	--
c22297.graph_c0	1	p3	(CAC)5	15	1324	1338	TCACAAAATCGACTGCTTCG	59.988	20	CTGCACGTTCTCTCCTCACA	60.178	20	189	1271	1459	TCACAAAATCGACTGCTTCG	59.988	20	TGCACGTTCTCTCCTCACAG	60.178	20	188	1271	1458	TCACAAAATCGACTGCTTCG	59.988	20	GATCTGCCATTGCTTTCGAT	60.185	20	137	1271	1407
c22760.graph_c0	1	p3	(AAG)5	15	1193	1207	--
c23072.graph_c0	1	p1	(A)10	10	504	513	GACCATGTCGATATCCAAAACA	59.691	22	TATGTGAGCTGCACCCAAAG	59.864	20	278	437	714	GGACCATGTCGATATCCAAAAC	60.439	22	TATGTGAGCTGCACCCAAAG	59.864	20	279	436	714	GACCATGTCGATATCCAAAACA	59.691	22	GAGCTGCACCCAAAGGTATC	59.7	20	273	437	709
c23978.graph_c0	1	p2	(AC)9	18	28	45	CAGCTTCGGTTTTCTGGATT	59.312	20	TTCTTTCATTTCACCGAGGC	60.192	20	146	3	148	CAGCTTCGGTTTTCTGGATT	59.312	20	CACAGGGGATTTTGGTGATT	59.647	20	233	3	235	CAGCTTCGGTTTTCTGGATT	59.312	20	GGTTGATCGACATTCTTCCG	60.461	20	117	3	119
c23978.graph_c0	2	p3	(CGA)6	18	574	591	CTGTTGTGAATAGGGTCGGG	60.366	20	GCTGCTAGCGTTCGTCTTCT	59.927	20	249	430	678	CCTGTTGTGAATAGGGTCGG	60.366	20	GCTGCTAGCGTTCGTCTTCT	59.927	20	250	429	678	CTGTTGTGAATAGGGTCGGG	60.366	20	CGTTCGTCTTCTTCCTGGTC	59.844	20	241	430	670
c24030.graph_c0	1	p1	(T)10	10	688	697	CTGGCAGGAAAGATTCTTCG	59.948	20	TTTCATGTGGCATGGCTTAC	59.548	20	275	511	785	GGTAAAGTGGCACCAATCGT	59.859	20	TTTCATGTGGCATGGCTTAC	59.548	20	196	590	785	AAGTGGCACCAATCGTAAGG	59.993	20	ATTCATGCATTTCATGTGGC	59.36	20	201	594	794
c24155.graph_c0	1	p3	(ACG)5	15	362	376	CATCGTCACTCATCACACCC	59.962	20	GTGCTTGGTGGTCTTGAGGT	60.159	20	242	314	555	GTGATCTTCCACCTCCCTGA	60.048	20	GTGCTTGGTGGTCTTGAGGT	60.159	20	268	288	555	ATCTTCCACCTCCCTGAACC	60.314	20	GTGCTTGGTGGTCTTGAGGT	60.159	20	265	291	555
c24597.graph_c1	1	p1	(A)11	11	2149	2159	--
c25199.graph_c0	1	p1	(T)12	12	470	481	TGTCAAGTTGAGATGTCGGAG	58.867	21	TGTGAAGATAATGGATCGTTGG	59.823	22	203	424	626	TGTCAAGTTGAGATGTCGGA	57.714	20	TGTGAAGATAATGGATCGTTGG	59.823	22	203	424	626	CAAGTTGAGATGTCGGAGAACA	60.291	22	TGTGAAGATAATGGATCGTTGG	59.823	22	200	427	626
c25563.graph_c0	1	p1	(G)11	11	1083	1093	--
c25970.graph_c0	1	p2	(TC)6	12	556	567	GTCTGCCGTACTCTGTTCCC	59.727	20	AGGAGGAGGAAGGAGATGGA	60.149	20	249	511	759	GTCTGCCGTACTCTGTTCCC	59.727	20	GGAGGAGGAGGAAGGAGATG	60.149	20	251	511	761	GTCTGCCGTACTCTGTTCCC	59.727	20	GGAGGAGGAAGGAGATGGAG	60.149	20	248	511	758
c26732.graph_c1	1	p3	(TCC)5	15	921	935	ATGTCCGAGTTCTAGCCCCT	60.096	20	AGCCACTTCCTAAGGCTCGT	60.403	20	185	775	959	TCAGTTTGTTCCCCTCATCC	59.903	20	AGCCACTTCCTAAGGCTCGT	60.403	20	268	692	959	CTCCACAAGCTCATTGCAGA	60.136	20	AGCCACTTCCTAAGGCTCGT	60.403	20	156	804	959
c27036.graph_c0	1	p3	(AAG)5	15	1167	1181	GAAGGAGTCCTCAATGCTGC	59.957	20	TGCCATGTCAATATCGCATAA	59.935	21	272	944	1215	TCGAAGGAGTCCTCAATGCT	59.95	20	TGCCATGTCAATATCGCATAA	59.935	21	274	942	1215	AGGGTGCAGAACAATGGAAG	60.111	20	TGCCATGTCAATATCGCATAA	59.935	21	188	1028	1215
c27468.graph_c0	1	p2	(AT)7	14	1728	1741	AACAACAACATACCCGCTCC	59.859	20	GAAACAGGACTTGCCAGAGC	59.997	20	208	1585	1792	AACAACAACATACCCGCTCC	59.859	20	GGAAACAGGACTTGCCAGAG	59.844	20	209	1585	1793	AACAACAACATACCCGCTCC	59.859	20	GCCAGATGGGAAAGATTGAG	59.629	20	190	1585	1774
c27584.graph_c0	1	p1	(A)11	11	292	302	CTAGCAGCCCATGTCACAGA	60.008	20	CGAGACATTTGCATTGGTTG	60.111	20	250	154	403	CTAGCAGCCCATGTCACAGA	60.008	20	GGCTGCTACTTCATCTTGGG	59.836	20	196	154	349	CTAGCAGCCCATGTCACAGA	60.008	20	TTGCAAAGGCTGCTACTTCA	59.752	20	203	154	356
c27618.graph_c0	1	p3	(CTC)5	15	952	966	GATTCGTTCTTGACCGAGGA	60.195	20	CGAGTTTAAAGACATTGGGTTCA	60.381	23	273	721	993	ATTCGTTCTTGACCGAGGAA	59.67	20	CGAGTTTAAAGACATTGGGTTCA	60.381	23	272	722	993	AACCATGGCCAAATTTGATG	60.564	20	CGAGTTTAAAGACATTGGGTTCA	60.381	23	254	740	993
c28428.graph_c0	1	p1	(A)15	15	1205	1219	--
c28948.graph_c0	1	p3	(GCT)5	15	991	1005	TCACTCCTCGTCTCCTCCC	60.343	19	GAGTCGCCGAAGTTGAACAC	60.844	20	222	873	1094	CTCACTCCTCGTCTCCTCCC	61.344	20	GAGTCGCCGAAGTTGAACAC	60.844	20	223	872	1094	CTACTCCAGCAGCAGTCCAC	58.622	20	GAGTCGCCGAAGTTGAACAC	60.844	20	267	828	1094
c28954.graph_c0	1	p1	(T)11	11	690	700	CCTTTGCAAACATGTGATGG	59.964	20	GGTCCTGTCCATGCAGATTC	60.484	20	277	580	856	GCAGGACCATTTCCTGAGAA	60.195	20	CCACATGTTGAATGTGGTCC	59.656	20	273	599	871	GCAGGACCATTTCCTGAGAA	60.195	20	GGTCCTGTCCATGCAGATTC	60.484	20	258	599	856
c29674.graph_c0	1	p2	(AT)6	12	1026	1037	ACTCCAAGGGCAAAAAGGTT	59.976	20	TCCTAAGAAAGCGGCTCATC	59.551	20	128	967	1094	GCTGGAGGTTTTCATGTGGT	59.973	20	TCCTAAGAAAGCGGCTCATC	59.551	20	206	889	1094	ATCACACGGCTAAGGGATTG	59.955	20	TCCTAAGAAAGCGGCTCATC	59.551	20	151	944	1094
c29820.graph_c0	1	p1	(A)10	10	2146	2155	TTCGCCCCTTAAGGACTTCT	60.2	20	GAGGGATTTCAATTGGGAAAA	60.116	21	273	1914	2186	TTCGCCCCTTAAGGACTTCT	60.2	20	GGGATTTCAATTGGGAAAAA	58.712	20	271	1914	2184	GTTTTCGCCCCTTAAGGACT	59.593	20	GAGGGATTTCAATTGGGAAAA	60.116	21	276	1911	2186
c29860.graph_c1	1	p1	(A)10	10	1444	1453	GAGGGTGGAGTACCCCTTGT	60.23	20	AGAAGCCCAAATATCATGCG	60.06	20	219	1274	1492	AGGGTGGAGTACCCCTTGTC	60.23	20	AGAAGCCCAAATATCATGCG	60.06	20	218	1275	1492	AGGGTGGAGTACCCCTTGTC	60.23	20	AGCCCAAATATCATGCGAAC	59.929	20	215	1275	1489
c29860.graph_c1	2	p1	(A)10	10	1882	1891	GCACCCCACAAGAAACAAAG	60.529	20	GTCTAAGGCGCCAGTTTCAG	60.015	20	266	1745	2010	AGCACCCCACAAGAAACAAA	60.529	20	GTCTAAGGCGCCAGTTTCAG	60.015	20	267	1744	2010	GCACCCCACAAGAAACAAAG	60.529	20	TCAGGTACTGGTCCGAAAGG	60.103	20	250	1745	1994
c30114.graph_c0	1	p3	(CTG)5	15	547	561	ACATCTCCGTCCGTCATAGC	60.104	20	TCAGTTCAGGCACAAGATGG	59.831	20	259	329	587	ACATCTCCGTCCGTCATAGC	60.104	20	CAGTTCAGGCACAAGATGGA	59.831	20	258	329	586	ACATCTCCGTCCGTCATAGC	60.104	20	CTGGATTCCTCAGTTCAGGC	59.803	20	268	329	596
c30156.graph_c0	1	p3	(GTC)5	15	403	417	CCCGTTCCATTTCTTTCTCA	60.044	20	GAACCGGCTCTTCTTCAGC	60.088	19	242	326	567	ACCCCGTTCCATTTCTTTCT	59.805	20	GAACCGGCTCTTCTTCAGC	60.088	19	244	324	567	CCCGTTCCATTTCTTTCTCA	60.044	20	GGTACACCATCGAGGAGGC	60.491	19	216	326	541
c30446.graph_c0	1	p2	(GA)10	20	2594	2613	--
c30642.graph_c0	1	p1	(A)10	10	817	826	TGCAATGCAGAATCCAACTC	59.805	20	GTAGGGGAGGAGAAACCTGG	59.928	20	203	751	953	TGCAATGCAGAATCCAACTC	59.805	20	AGGAGAAACCTGGGAAGCAT	60.074	20	196	751	946	AAAGCTGCAAGGTCTAAGCG	59.791	20	GTAGGGGAGGAGAAACCTGG	59.928	20	173	781	953
c30687.graph_c0	1	p2	(CG)6	12	274	285	CTCCCGAAGCAGACGTACAC	60.854	20	CTCTGGAACCTCGACAGCTC	60.135	20	242	142	383	CTCCCGAAGCAGACGTACA	59.992	19	CTCTGGAACCTCGACAGCTC	60.135	20	242	142	383	TCCCGAAGCAGACGTACAC	59.846	19	CTCTGGAACCTCGACAGCTC	60.135	20	241	143	383
c30930.graph_c0	1	p1	(T)12	12	633	644	AACTTGCAACAGCCTCTCGT	60.058	20	TTGTTCAAACAGAAGCCACG	59.881	20	218	546	763	ACTTGCAACAGCCTCTCGTT	60.058	20	TTGTTCAAACAGAAGCCACG	59.881	20	217	547	763	GCTTTGTCTCGTCTCCTTCG	60.134	20	TTGTTCAAACAGAAGCCACG	59.881	20	165	599	763
c30946.graph_c1	1	p2	(AG)6	12	71	82	TTGCCTAACTCAGCCAAAGT	57.635	20	TTTGTGAACCTCCCGCTACT	59.734	20	207	4	210	TTGCCTAACTCAGCCAAAGT	57.635	20	CTGCGGGGGTGTTAGATATG	60.344	20	186	4	189	TTGCCTAACTCAGCCAAAGT	57.635	20	GTTTGTGAACCTCCCGCTAC	59.598	20	208	4	211
c31420.graph_c0	1	p1	(T)10	10	290	299	TCCCTGTCAGTTTCAGGCTT	59.844	20	GCGAGTCGAGAAGGAGAAGA	59.827	20	261	86	346	TTGGGGGTGTCCTTACAGTC	59.82	20	AAGGAGAAGACCAACAGGCA	59.844	20	274	63	336	CCAATGATCTCGCCTCTGAT	60.181	20	AAGGAGAAGACCAACAGGCA	59.844	20	135	202	336
c31532.graph_c0	1	p1	(T)10	10	536	545	CCTAGAGCCACCTTCAGCAC	60.012	20	CGCAGTGAAGAATCTGCAAG	59.74	20	117	490	606	CCTAGAGCCACCTTCAGCAC	60.012	20	TCAGCTAGATCCCCTTTTCG	59.406	20	162	490	651	CCTAGAGCCACCTTCAGCAC	60.012	20	GCTAGATCCCCTTTTCGATTG	60.048	21	159	490	648
c31576.graph_c0	1	p3	(TGA)5	15	1370	1384	TGTAAACTCATGAGCAGCGG	60.011	20	CGACTACCATCTCCACCGAT	59.95	20	172	1268	1439	TCAGAGGACATCAACCTCCC	60.048	20	CGACTACCATCTCCACCGAT	59.95	20	223	1217	1439	TGTAAACTCATGAGCAGCGG	60.011	20	CAACGTGCCTCTTCGTATCA	59.864	20	235	1268	1502
c31627.graph_c0	1	p2	(TC)7	14	710	723	ACCAAAAATTCCGTGGATGA	60.17	20	TGTGGACATGACAGGCAGAT	60.121	20	174	657	830	ACCAAAAATTCCGTGGATGA	60.17	20	GCACTGCCACGTAGGATTTT	60.14	20	112	657	768	CCAAAAATTCCGTGGATGAG	60.301	20	TGTGGACATGACAGGCAGAT	60.121	20	173	658	830
c31828.graph_c0	1	p5	(ACGCC)5	25	598	622	TCACTGCATGAATCAAAGGC	59.805	20	CGGCGAATTCAATCATAGGT	59.923	20	177	479	655	ACCTTTGGCATTCCTCTTCC	60.443	20	CGGCGAATTCAATCATAGGT	59.923	20	129	527	655	GGACCTTTGGCATTCCTCTT	60.443	20	CGGCGAATTCAATCATAGGT	59.923	20	131	525	655
c32027.graph_c0	1	p1	(A)11	11	485	495	TGTGCGAGACTTGGTAGCAG	60.199	20	AGTTGACCAAATAGGTGCCC	58.912	20	243	313	555	AGAGCTGTGCGAGACTTGGT	60.205	20	AGTTGACCAAATAGGTGCCC	58.912	20	248	308	555	TGCGAGACTTGGTAGCAGAA	59.74	20	AGTTGACCAAATAGGTGCCC	58.912	20	241	315	555
c32242.graph_c0	1	p1	(A)12	12	1	12	--
c32445.graph_c1	1	p1	(T)10	10	556	565	CAAGATGGGCTTCTCTTTGC	59.955	20	GGACAAACATTTGGACCAGG	60.21	20	274	500	773	CAAGATGGGCTTCTCTTTGC	59.955	20	ACAAACGATTGCATGCTTGA	60.265	20	154	500	653	CAAGATGGGCTTCTCTTTGC	59.955	20	CAAACGATTGCATGCTTGAT	59.694	20	153	500	652
c32551.graph_c1	1	p1	(A)11	11	1493	1503	--
c32697.graph_c0	1	p3	(CGC)5	15	1	15	--
c33125.graph_c1	1	c	(TCC)5(TCA)5	30	1016	1045	AAAACATCAGGGGTGCTTTG	59.971	20	ACATGGAGCGCTAGAAGCAT	60.007	20	109	973	1081	AAAACATCAGGGGTGCTTTG	59.971	20	TTCCTTTTGTTCGGGTTGTC	59.948	20	274	973	1246	AAAACATCAGGGGTGCTTTG	59.971	20	TCTTCCTTTTGTTCGGGTTG	60.081	20	276	973	1248
c33291.graph_c0	1	p1	(A)10	10	1834	1843	--
c33722.graph_c0	1	p1	(A)10	10	839	848	GCCTATGTGCTTGAAGGAGG	59.836	20	CAATAACAGCGGAAAATCCA	58.625	20	231	710	940	TGCAGATGGTTCCTTTAGCC	60.214	20	CAATAACAGCGGAAAATCCA	58.625	20	248	693	940	GCCTATGTGCTTGAAGGAGG	59.836	20	ACAATAACAGCGGAAAATCCA	59.465	21	232	710	941
c33723.graph_c0	1	p1	(A)11	11	87	97	CGGGTGAAGTGAACTGTAGAGA	59.396	22	GGTGTATGGGTGTGGAGAGG	60.238	20	250	50	299	CGGGTGAAGTGAACTGTAGAGA	59.396	22	GGGTGTATGGGTGTGGAGAG	60.238	20	251	50	300	CGGGTGAAGTGAACTGTAGAGA	59.396	22	GTACCGACAGCAAAGGAAGG	59.734	20	105	50	154
c33736.graph_c1	1	p2	(AG)7	14	202	215	TGAGATAGGGAAGAAAGACAGAAA	58.585	24	TATTGGTTTCCACCAGCCTC	59.933	20	232	172	403	TGAAATGAGATAGGGAAGAAAGACA	60.459	25	TATTGGTTTCCACCAGCCTC	59.933	20	237	167	403	TGAGATAGGGAAGAAAGACAGAAAG	59.469	25	TATTGGTTTCCACCAGCCTC	59.933	20	232	172	403
c33736.graph_c1	2	p1	(T)11	11	345	355	TGAGATAGGGAAGAAAGACAGAAA	58.585	24	TATTGGTTTCCACCAGCCTC	59.933	20	232	172	403	TGAAATGAGATAGGGAAGAAAGACA	60.459	25	TATTGGTTTCCACCAGCCTC	59.933	20	237	167	403	TGAGATAGGGAAGAAAGACAGAAAG	59.469	25	TATTGGTTTCCACCAGCCTC	59.933	20	232	172	403
c34210.graph_c0	1	p1	(A)10	10	563	572	ATCTGGACTGCAAAGGAGGA	59.803	20	GTAGCTTGCAGGGTTTGCTC	60.022	20	180	539	718	ATCTGGACTGCAAAGGAGGA	59.803	20	AGCATTTGTTGCAACCCTTC	60.118	20	131	539	669	ATCTGGACTGCAAAGGAGGA	59.803	20	ATTTGTTGCAACCCTTCCAC	59.836	20	128	539	666
c34497.graph_c0	1	p1	(T)12	12	1	12	--
c34543.graph_c0	1	p2	(AG)9	18	263	280	TGACACTCGAACCTCACGAC	59.872	20	GTCCAAAACACGTCATGTGC	60.016	20	224	204	427	ATGGCTGTTGACGGAGGTAG	60.134	20	GTCCAAAACACGTCATGTGC	60.016	20	251	177	427	GAAGACGAGCTACCGAGTGG	60.012	20	CCCCCTCTCAGTCTCACTCA	60.388	20	186	144	329
c34590.graph_c0	1	p1	(A)10	10	112	121	TTTCTAGGGCACTCGCTCAT	59.978	20	GGTTCTTTTCACGGGGTTTT	60.2	20	185	8	192	ATTTCTAGGGCACTCGCTCA	59.978	20	GGTTCTTTTCACGGGGTTTT	60.2	20	186	7	192	ATTTCTAGGGCACTCGCTCA	59.978	20	TTTTCACGGGGTTTTCATGT	60.206	20	181	7	187
c34758.graph_c0	1	p2	(AT)6	12	359	370	CCGCCAAACGGAGTCTTAGT	61.544	20	CGATGTCGTCCTACCCAACT	59.989	20	260	157	416	CCGCCAAACGGAGTCTTAGT	61.544	20	GCCTGTGGTATCTCCACGAT	59.957	20	276	157	432	CGCCAAACGGAGTCTTAGTTA	59.411	21	CGATGTCGTCCTACCCAACT	59.989	20	259	158	416
c35010.graph_c0	1	p1	(A)13	13	980	992	TGCTTAAACCGTTTTGGGTC	59.975	20	GAAGCAGGATTTCTTCTGCG	60.096	20	257	913	1169	TGCTTAAACCGTTTTGGGTC	59.975	20	AACACTTCCAAACGGTGGAC	59.867	20	110	913	1022	AATATATGAGAAGGCCGGGG	60.13	20	GAAGCAGGATTTCTTCTGCG	60.096	20	228	942	1169
c35089.graph_c1	1	p3	(CCG)6	18	920	937	AGTCGCAAAGCCTTCAGATG	60.538	20	GACGAACTCCTCACTCCAGC	59.993	20	233	764	996	GCAAAGCCTTCAGATGCTGT	60.547	20	GACGAACTCCTCACTCCAGC	59.993	20	229	768	996	AGTCGCAAAGCCTTCAGATG	60.538	20	GGACGAACTCCTCACTCCAG	59.835	20	234	764	997
c35355.graph_c0	1	p1	(T)11	11	2068	2078	--
c35519.graph_c0	1	p1	(A)10	10	1821	1830	TTCAGTATTGGGTGCGACAG	59.716	20	GCACCACCCAATTCAATTTT	59.668	20	243	1751	1993	CTTCAGTATTGGGTGCGACA	59.716	20	GCACCACCCAATTCAATTTT	59.668	20	244	1750	1993	GTGGCTTCAGTATTGGGTGC	60.526	20	GCACCACCCAATTCAATTTT	59.668	20	248	1746	1993
c35696.graph_c1	1	p3	(GAA)5	15	905	919	GAGATAGCAGGCAAACCAGC	59.985	20	TTCCATCTCGGTGAGCTCTT	59.95	20	204	839	1042	GGACGTGGGAGGTCTAGTGA	60.112	20	TTCCATCTCGGTGAGCTCTT	59.95	20	238	805	1042	AGGAGATAGCAGGCAAACCA	59.836	20	TTCCATCTCGGTGAGCTCTT	59.95	20	206	837	1042
c35712.graph_c0	1	p3	(CTC)5	15	308	322	ATTTGCAGGATTTTGCTGCT	59.851	20	GAGTTCTTCGGCTTCACCAC	59.851	20	231	283	513	TGGCTCTTGATGCTAGGGAT	59.797	20	GAGTTCTTCGGCTTCACCAC	59.851	20	252	262	513	TTTCTTCCTCCCTGGCTCTT	60.319	20	GAGTTCTTCGGCTTCACCAC	59.851	20	264	250	513
c35736.graph_c0	1	p1	(T)10	10	373	382	TGATTGTGCTGCTTGGGTAG	59.864	20	CAAGATTGAAGTTTCAGACCACA	59.272	23	275	169	443	TTATGATTGTGCTGCTTGGG	59.688	20	CAAGATTGAAGTTTCAGACCACA	59.272	23	278	166	443	TGCTGCTTGGGTAGTGCTTA	59.632	20	CAAGATTGAAGTTTCAGACCACA	59.272	23	269	175	443
c35774.graph_c0	1	p1	(T)10	10	30	39	GGTTGAACTAGACCTCTCCTTTAATA	57.724	26	TCCTGTACACGTGTCTTCCG	59.745	20	192	0	191	GGTTGAACTAGACCTCTCCTTTAATA	57.724	26	CCTGTACACGTGTCTTCCGA	59.745	20	191	0	190	GGTTGAACTAGACCTCTCCTTTAATA	57.724	26	TGTCTTCCGACTACGGTCCT	59.721	20	181	0	180
c35856.graph_c0	1	p3	(GAG)5	15	1134	1148	CAAATCGGAACAGTCCAGGT	59.966	20	GTTCACGGCCATCTCAAGTT	60.119	20	169	1069	1237	CAAATCGGAACAGTCCAGGT	59.966	20	CAAGTTTCCGATTAGCCTGC	59.845	20	155	1069	1223	CAAATCGGAACAGTCCAGGT	59.966	20	TTGCCCTCTCCACAGTTTCT	59.844	20	131	1069	1199
c35889.graph_c0	1	p3	(GCC)6	18	608	625	TTCCCTGTGCTTCTTCGTCT	59.989	20	CTCAGCTTCTCGTCCGACTC	60.284	20	216	454	669	TTCCCTGTGCTTCTTCGTCT	59.989	20	TTCTCGTCCCTCAGCTTCTC	59.679	20	225	454	678	TTCCCTGTGCTTCTTCGTCT	59.989	20	TCTTCTCGTCCCTCAGCTTC	59.679	20	227	454	680
c35889.graph_c0	2	p3	(GAC)5	15	765	779	GCCGTTGGTGTGGTAGAACT	60.035	20	GCATTTATCGTCGTCGTCCT	60.103	20	235	622	856	GCCGTTGGTGTGGTAGAACT	60.035	20	TTATCGTCGTCGTCCTCCTC	60.218	20	231	622	852	GCCGTTGGTGTGGTAGAACT	60.035	20	TTTATCGTCGTCGTCCTCCT	59.694	20	232	622	853
c35905.graph_c0	1	p1	(A)10	10	515	524	CTGAGATTGGGCAGCTTAGG	59.971	20	AGAACACCTCACACCCCTTG	60.002	20	246	355	600	CTGAGATTGGGCAGCTTAGG	59.971	20	CAGAACACCTCACACCCCTT	60.002	20	247	355	601	ACTAATGGCTGCCACATTCC	59.962	20	AGAACACCTCACACCCCTTG	60.002	20	204	397	600
c35978.graph_c1	1	p3	(CGC)5	15	37	51	TTGCCAACCTTCTCCACAAC	61.075	20	ACGCTAGCTTACCGCATCTC	59.643	20	233	14	246	TTGCCAACCTTCTCCACAAC	61.075	20	GACGCTAGCTTACCGCATCT	59.643	20	234	14	247	CTTGCCAACCTTCTCCACA	59.815	19	ACGCTAGCTTACCGCATCTC	59.643	20	234	13	246
c36030.graph_c0	1	p2	(TC)8	16	81	96	ACAATATCCCACCCACCTCC	60.832	20	GTGGACGTCTCTCTCGATCC	59.799	20	228	1	228	CAATATCCCACCCACCTCC	59.995	19	GTGGACGTCTCTCTCGATCC	59.799	20	227	2	228	CTACATGTGGGTTGCCGAC	59.976	19	GTGGACGTCTCTCTCGATCC	59.799	20	195	34	228
c36118.graph_c0	1	p2	(TG)7	14	1149	1162	TGCAGATTCTCGGTGTTCTG	59.984	20	CGGTCATTTCATTACAATCTGG	59.338	22	151	1044	1194	TGTTCTGCTTGGTTTGCTTG	60.027	20	CGGTCATTTCATTACAATCTGG	59.338	22	138	1057	1194	TTCTGCTTGGTTTGCTTGTG	60.027	20	CGGTCATTTCATTACAATCTGG	59.338	22	136	1059	1194
c36190.graph_c0	1	p1	(A)10	10	1130	1139	TGTCCAGTGAGCAGTTTTCG	60.025	20	GCTCCTTTGTAGGTCGTTGC	59.882	20	272	1002	1273	TGTCCAGTGAGCAGTTTTCG	60.025	20	TTTTTATCTTTGCGGCGAGT	59.853	20	213	1002	1214	TGTCCAGTGAGCAGTTTTCG	60.025	20	GTTTTTATCTTTGCGGCGAG	59.853	20	214	1002	1215
c36457.graph_c0	1	p2	(TC)8	16	1190	1205	TGAGAGGCAAAAGGCAAAAT	59.823	20	TGAAAATTCAACGTCTGCCA	60.234	20	266	987	1252	GTGAGAGGCAAAAGGCAAAA	60.365	20	TGAAAATTCAACGTCTGCCA	60.234	20	267	986	1252	CGCATTGCTTTCACAGGTAG	59.488	20	TGAAAATTCAACGTCTGCCA	60.234	20	124	1129	1252
c36522.graph_c0	1	p1	(T)10	10	17	26	--
c36527.graph_c0	1	p2	(CG)7	14	1036	1049	GGGGCTCTGTTGAGGATATG	59.508	20	GCTATCGCTTTCGCAGTTTC	60.124	20	279	805	1083	GGGGGCTCTGTTGAGGATA	60.019	19	GCTATCGCTTTCGCAGTTTC	60.124	20	280	804	1083	GGGGCTCTGTTGAGGATATG	59.508	20	AGCTATCGCTTTCGCAGTTT	59.275	20	280	805	1084
c36535.graph_c0	1	p1	(A)15	15	1114	1128	--
c36586.graph_c0	1	p1	(T)10	10	605	614	TTCGGTGCACATGTTTTTGT	60.011	20	GCCCAGTATTGTGCAGGAGT	60.142	20	217	441	657	TTCGGTGCACATGTTTTTGT	60.011	20	AGAGGCCCAGTATTGTGCAG	60.277	20	221	441	661	TTCGGTGCACATGTTTTTGT	60.011	20	ATCTGAAACAAAGAGGCCCA	59.67	20	232	441	672
c36634.graph_c0	1	p3	(GGT)5	15	759	773	CTCCTTGAGTTCCGCTGTTC	59.989	20	GCCGAGAGTAAGCAGAGGAG	59.333	20	275	666	940	CCGCTGTTCCAATATCGTCT	60.096	20	GCCGAGAGTAAGCAGAGGAG	59.333	20	264	677	940	CTCCTTGAGTTCCGCTGTTC	59.989	20	CCGAGAGTAAGCAGAGGAGG	59.183	20	274	666	939
c36683.graph_c0	1	p2	(AG)7	14	70	83	GACACTCACCTGCAATCACG	60.319	20	CAGCAGCAGCTTGTTGATGT	60.207	20	244	5	248	ACCTGCAATCACGGTACGAT	60.406	20	CAGCAGCAGCTTGTTGATGT	60.207	20	237	12	248	GACACTCACCTGCAATCACG	60.319	20	CATGTATTGGACCAGCACCA	60.39	20	262	5	266
c36714.graph_c0	1	p3	(GGC)5	15	565	579	ATGTTCGTCGACATCACTGG	59.551	20	GAGTCGTCTTCGTCCTCGTC	59.993	20	266	396	661	GTTCGTCGACATCACTGGG	60.105	19	GAGTCGTCTTCGTCCTCGTC	59.993	20	264	398	661	CTGCTGCAGGTCTGATGCT	60.311	19	GAGTCGTCTTCGTCCTCGTC	59.993	20	180	482	661
c37143.graph_c0	1	p3	(AAG)6	18	155	172	GGTTTGGTGGAGTAGCTGGA	60.111	20	ACAGAACTGGGAACACGTCC	60.009	20	189	99	287	AGTTCTTGCTGGTTTGGTGG	60.149	20	ACAGAACTGGGAACACGTCC	60.009	20	199	89	287	GTCTCTCCTAGCCGATTCCC	60.176	20	ACAGAACTGGGAACACGTCC	60.009	20	246	42	287
c37143.graph_c0	2	p1	(T)10	10	1226	1235	--
c37277.graph_c0	1	p1	(A)12	12	1	12	--
c37290.graph_c0	1	p1	(T)12	12	146	157	ATCCATTCAGTCACCAAGGC	59.934	20	CGAGATAGCCAGTTTAGGCG	59.996	20	278	9	286	ATCCATTCAGTCACCAAGGC	59.934	20	TAGGGTCATCGGAGATCTGG	60.027	20	246	9	254	TCCATCCATTCAGTCACCAA	59.893	20	TAGGGTCATCGGAGATCTGG	60.027	20	249	6	254
c37371.graph_c0	1	p1	(A)10	10	938	947	GTTCGAGTTCGAGTTGGCTC	59.997	20	TTCACTGTTTCTCTGTTTCTATTCTT	57.086	26	175	818	992	AGTTGGCTCAGCGACAGTTT	60.058	20	TTCACTGTTTCTCTGTTTCTATTCTT	57.086	26	164	829	992	GGCTCAGCGACAGTTTTCTC	60.142	20	TTCACTGTTTCTCTGTTTCTATTCTT	57.086	26	160	833	992
c37542.graph_c0	1	p1	(T)10	10	222	231	TTGGCAATTTAGTGACACTGG	58.687	21	GCCACAGCTACCCGAAACTA	60.27	20	217	127	343	TTGGCAATTTAGTGACACTGG	58.687	21	TCCAATACGCTCTTGAAGCC	60.352	20	273	127	399	TTGGCAATTTAGTGACACTGG	58.687	21	AGCTCAAAAGGAAGCCACAG	59.615	20	230	127	356
c37586.graph_c0	1	p3	(TAT)5	15	527	541	TGGGCAAGGAAAATACCAAG	59.931	20	ATGACCTCCCTTCTTTCGGT	59.935	20	199	378	576	CTGGGCAAGGAAAATACCAA	59.931	20	ATGACCTCCCTTCTTTCGGT	59.935	20	200	377	576	TGATCCGTCACCTGCTACTG	59.855	20	ACTGGCGAGTGCAGAATCTT	60.02	20	253	479	731
c38132.graph_c0	1	p3	(TCG)5	15	995	1009	AGCGTCATCATCCGGTACTC	60.104	20	TGCTGGGACTTCTTGCAGTA	59.591	20	239	910	1148	AGCGTCATCATCCGGTACTC	60.104	20	GGACTTCTTGCAGTAGGCGA	60.538	20	234	910	1143	ATCATCCGGTACTCGTCGAA	60.483	20	TGCTGGGACTTCTTGCAGTA	59.591	20	233	916	1148
c38156.graph_c0	1	p2	(AC)8	16	215	230	ATCACCGCGTGATAATACCC	59.674	20	CAATGCAAGGTAGCTGCGTA	60.037	20	257	160	416	GCGTGATAATACCCGACGAC	60.361	20	CAATGCAAGGTAGCTGCGTA	60.037	20	251	166	416	GTGCCAGCGTTATCGTTTCT	60.278	20	ACAAGGAAATTTGGGACGTG	59.83	20	196	58	253
c38168.graph_c0	1	p1	(T)10	10	677	686	TCAATCCAAAAGCCTTGTCC	60.051	20	TGCACCTGGAAAATGCATAA	60.073	20	270	503	772	AGGGATCAATCCAAAAGCCT	59.903	20	TGCACCTGGAAAATGCATAA	60.073	20	275	498	772	AAAACACCTTGATGCTTGCC	60.118	20	TGCACCTGGAAAATGCATAA	60.073	20	151	622	772
c38182.graph_c1	1	p1	(T)10	10	1544	1553	CACTCGCGTAAGGCAATGTA	59.895	20	CAACACGTCAACACCAATCTG	60.057	21	171	1440	1610	TACACTCGCGTAAGGCAATG	59.895	20	CAACACGTCAACACCAATCTG	60.057	21	173	1438	1610	TTGTACACTCGCGTAAGGCA	60.458	20	CAACACGTCAACACCAATCTG	60.057	21	176	1435	1610
c38349.graph_c0	1	p6	(CCCTTG)5	30	1030	1059	--
c38450.graph_c0	1	c	(A)11gagcagcagaagacatcaaaataatgtagcattaaacgcacataagattcgttgaggactataattaagctgcataac(A)10	99	726	824	CTCCCAAAAACACATGCTGA	59.691	20	TGCACATGCTTAGATCAGGG	59.823	20	216	691	906	TTTGAGCTTCCCTTCTTCCA	59.926	20	GATCAGGGCATTCGGTAGTG	60.483	20	278	617	894	TTTGAGCTTCCCTTCTTCCA	59.926	20	ATCAGGGCATTCGGTAGTGT	59.434	20	277	617	893
c38580.graph_c0	1	p3	(GCC)5	15	989	1003	AGGTAGCATGATGCCCAGTC	60.104	20	AGACCCTCGGAGACATTGAC	59.105	20	244	958	1201	AGGTAGCATGATGCCCAGTC	60.104	20	ACCAGACCCTCGGAGACATT	60.912	20	247	958	1204	AGGTAGCATGATGCCCAGTC	60.104	20	TTACCGAGTGTCATCTCCCA	59.086	20	183	958	1140
c38627.graph_c0	1	p1	(T)10	10	642	651	TGGCTACAATGGTGAAAGCA	60.257	20	CTAAGGGCACTGCTCTCCTG	60.149	20	273	544	816	AACAGAAATGCTCCCAGCAC	60.263	20	CTAAGGGCACTGCTCTCCTG	60.149	20	206	611	816	AACAGAAATGCTCCCAGCAC	60.263	20	GGGGTCTTGGGGAAAGTAAA	60.159	20	241	611	851
c38634.graph_c0	1	p2	(TA)6	12	25	36	CTGCAGTCACCTCCATCGT	59.837	19	AATGCATGCTTCCTCAGCTT	59.985	20	256	1	256	CTGCAGTCACCTCCATCGT	59.837	19	CATGCTTCCTCAGCTTGTGA	60.136	20	252	1	252	GCAGTCACCTCCATCGTGT	59.682	19	AATGCATGCTTCCTCAGCTT	59.985	20	254	3	256
c38810.graph_c0	1	p1	(T)10	10	1013	1022	--
c38844.graph_c0	1	p2	(AG)6	12	155	166	TTTTCAGTTCCTTGCCCATC	60.051	20	GAATTCAGTGCTCACGGTCC	60.667	20	214	8	221	TTTCAGTTCCTTGCCCATCT	59.67	20	GAATTCAGTGCTCACGGTCC	60.667	20	213	9	221	TTTTCAGTTCCTTGCCCATC	60.051	20	CCGGTAGGCATCTTTGTGTAA	60.004	21	195	8	202
c38940.graph_c0	1	c	(TG)6tttttctttggtgtgtatctctgtggctatgtgtgtgtgtctctctctgtgcttttc(TG)6	81	1060	1140	GGTGGGCATTAGTTGTCGTT	59.859	20	GCACCCACAAACACAAACAC	59.905	20	148	1028	1175	GTTGAGTTTTGGTGGGCATT	59.836	20	GCACCCACAAACACAAACAC	59.905	20	158	1018	1175	TTTTTCCGCACCTGTTGTTA	59.202	20	CTGCACCCACAAACACAAAC	60.049	20	191	987	1177
c38996.graph_c0	1	p3	(ACA)5	15	1095	1109	GCAAGTGAGATTGCTGGTGA	59.992	20	CTAGGACTTGGCAGGAGGTG	59.861	20	207	926	1132	ACAGCAACAACAACGCAAAG	59.951	20	CTAGGACTTGGCAGGAGGTG	59.861	20	226	907	1132	ACAACAACGCAAAGCAAGTG	59.951	20	CTAGGACTTGGCAGGAGGTG	59.861	20	220	913	1132
c39069.graph_c0	1	p2	(GA)6	12	2	13	--
c39110.graph_c0	1	p3	(CAA)5	15	1290	1304	--
c39184.graph_c0	1	p3	(GAT)5	15	597	611	AAGATGCTGAAAGCGAGGAA	60.096	20	CAGACAAAACAACTTACCTTCATCA	59.626	25	110	531	640	TCGAGAAAATGGAGAATCGG	60.148	20	CAGACAAAACAACTTACCTTCATCA	59.626	25	193	448	640	GAGAAAATGGAGAATCGGCA	60.155	20	CAGACAAAACAACTTACCTTCATCA	59.626	25	191	450	640
c39206.graph_c0	1	p2	(AG)6	12	854	865	GTAGGTCCCGCTGATGATGT	59.957	20	GTAACCTTGGCCCGCTAAC	59.583	19	249	742	990	GTCACGTCGATGTGGAGTTG	60.162	20	GTAACCTTGGCCCGCTAAC	59.583	19	214	777	990	GAGGAGATGGGTTGTTGTGG	60.363	20	GTAACCTTGGCCCGCTAAC	59.583	19	276	715	990
c39412.graph_c0	1	p3	(CAG)5	15	214	228	GACCAGCACGTCTCCTGC	60.587	18	AACCGCATTTACATCCAACC	59.691	20	238	181	418	GACCAGCACGTCTCCTGC	60.587	18	CGCATTTACATCCAACCAGA	59.542	20	235	181	415	GACCAGCACGTCTCCTGC	60.587	18	AAGAAAGAAGAATGTCGCCG	59.452	20	100	181	280
c39419.graph_c0	1	p3	(AGA)5	15	230	244	CAGATTTTTATGTCTGAAGGCAA	58.445	23	TGGTTGAATGTTTGATGGTCA	59.808	21	278	167	444	ACAGATTTTTATGTCTGAAGGCAA	59.227	24	TGGTTGAATGTTTGATGGTCA	59.808	21	279	166	444	TTGGAAAGTAAAGAAAAGTGAATGTG	59.975	26	CCGTGGTTGTAATGTGGTTG	59.734	20	259	200	458
c39454.graph_c0	1	p3	(CTC)5	15	447	461	GAACAGATAGCCTTGCCTGC	59.985	20	CCTCCTGAACAGCTTCTTGG	59.982	20	226	323	548	GTCGAAGCGAACAGATAGCC	59.985	20	CCTCCTGAACAGCTTCTTGG	59.982	20	234	315	548	TCGAAGCGAACAGATAGCCT	60.118	20	CCTCCTGAACAGCTTCTTGG	59.982	20	233	316	548
c39589.graph_c1	1	p1	(A)10	10	1441	1450	--
c39608.graph_c4	1	p2	(GA)6	12	1	12	--
c40035.graph_c0	1	c	(GACA)5gacgcgatgccgggcaaatctacagaacgccagccgtcatacagcccaaagaagatgaagatgtcaggaacaggaaccagtatcccagcg(GTC)5	125	66	190	GCATATTTTGCGCTACGTGA	59.87	20	TGCATGGGTTTATCGGATTT	60.153	20	245	30	274	CCGCTGTCTTGCTTTCTTTC	60.132	20	TGCATGGGTTTATCGGATTT	60.153	20	275	0	274	GCATATTTTGCGCTACGTGA	59.87	20	CTGCATGGGTTTATCGGATT	59.784	20	246	30	275
c40070.graph_c2	1	p1	(T)10	10	1804	1813	ATTCGATCTCCAACGGTGAC	59.934	20	TTGAAAAACGGGTGAAGTCC	59.948	20	119	1721	1839	ATTGATTCGATCTCCAACGG	59.894	20	TTGAAAAACGGGTGAAGTCC	59.948	20	123	1717	1839	ATTCGATCTCCAACGGTGAC	59.934	20	CCCTCACGTTCTTGCTTTGT	60.291	20	232	1721	1952
c40127.graph_c0	1	p1	(A)10	10	123	132	GGAAACATGGTCTCATGCAGT	59.989	21	ATGCAGGCTTGTTATGGCTT	59.736	20	273	92	364	GGAAACATGGTCTCATGCAGT	59.989	21	GCAGGCTTGTTATGGCTTGT	60.278	20	271	92	362	GGAAACATGGTCTCATGCAGT	59.989	21	GGCTTGTTATGGCTTGTTCC	59.574	20	268	92	359
c40196.graph_c0	1	p1	(A)10	10	806	815	CCATGGTCCAGATTCTGATG	58.878	20	TCCGTTCTTTCCACATCTCC	60.05	20	259	669	927	CCATGGTCCAGATTCTGATGT	59.794	21	TCCGTTCTTTCCACATCTCC	60.05	20	259	669	927	TTCATTCCATGGTCCAGATTC	59.741	21	TCCGTTCTTTCCACATCTCC	60.05	20	265	663	927
c40252.graph_c0	1	p1	(A)12	12	261	272	TCCGTTCCAAACGGTAAGTC	59.971	20	TCACGCTAGCTGCTTCAAGA	60.035	20	274	63	336	CGTTCCAAACGGTAAGTCGT	60.03	20	TCACGCTAGCTGCTTCAAGA	60.035	20	272	65	336	TCCGTTCCAAACGGTAAGTC	59.971	20	TAGCTGCTTCAAGAGTGGCA	59.888	20	268	63	330
c40495.graph_c0	1	p1	(T)10	10	449	458	TCTTCCAGAACTTGGCAACA	59.415	20	GCCACCCTGAAAGAGTACCA	60.111	20	187	388	574	TCTTCCAGAACTTGGCAACA	59.415	20	TGCCACCCTGAAAGAGTACC	60.111	20	188	388	575	TCTTCCAGAACTTGGCAACA	59.415	20	CAGGAGTACCAGTGCCGATT	60.134	20	214	388	601
c40648.graph_c0	1	p1	(T)10	10	1392	1401	GGATACGTACGGACTGCGTT	60.022	20	TTCATAAGGCCAGAGCGAGT	59.978	20	271	1285	1555	GGATACGTACGGACTGCGTT	60.022	20	TGGGTAGCCATCTATCCCTG	59.91	20	167	1285	1451	GGATACGTACGGACTGCGTT	60.022	20	GCCATCTATCCCTGGAACAA	59.894	20	161	1285	1445
c40656.graph_c1	1	p1	(T)11	11	52	62	GACTCCCAGAACGTCCTTCA	60.238	20	GCCGACTAATATGCCGGATT	61.159	20	273	29	301	GACTCCCAGAACGTCCTTCA	60.238	20	TATGCCGGATTTAGGAAGGC	61.256	20	264	29	292	GACTCCCAGAACGTCCTTCA	60.238	20	CTCGGGGCCGACTAATATG	60.433	19	279	29	307
c40659.graph_c0	1	p1	(A)10	10	147	156	ACAAAAGCTGATCCCCACAC	59.973	20	CACCCACATGTGCTAACTGG	60.025	20	132	50	181	ACACAAAAGCTGATCCCCAC	59.973	20	CACCCACATGTGCTAACTGG	60.025	20	134	48	181	ACACACAAAAGCTGATCCCC	59.973	20	CACCCACATGTGCTAACTGG	60.025	20	136	46	181
c40763.graph_c0	1	p1	(T)10	10	3457	3466	AGAAGCGCATTTGAGGTTTG	60.386	20	GTGTCGTTGCTGTTGCTGTT	59.953	20	230	3345	3574	CAGAAGCGCATTTGAGGTTT	60.386	20	GTGTCGTTGCTGTTGCTGTT	59.953	20	231	3344	3574	AGAAGCGCATTTGAGGTTTG	60.386	20	GCTGTTGCTGTTGCTGTTGT	60.104	20	222	3345	3566
c40763.graph_c0	2	p1	(A)10	10	3600	3609	CCTTTCGTTTCGTTTCGTTT	59.244	20	TCTGTTGCTGTCATTCGGTT	59.293	20	273	3439	3711	ACCTTTCGTTTCGTTTCGTTT	60.028	21	TCTGTTGCTGTCATTCGGTT	59.293	20	274	3438	3711	CCTTTCGTTTCGTTTCGTTT	59.244	20	TCGTCTGTTGCTGTCATTCG	61.023	20	276	3439	3714
c40784.graph_c0	1	p2	(CA)7	14	264	277	AAATTCACCGGAAATGCAAC	59.807	20	ATCAGCAGCAGAACATGCAC	60.024	20	189	214	402	AAATTCACCGGAAATGCAAC	59.807	20	GCTCAGTGCGACATGGTTTA	59.871	20	127	214	340	AAATTCACCGGAAATGCAAC	59.807	20	CATTGCAATACTGTCGTCCG	60.134	20	236	214	449
c40795.graph_c1	1	p3	(CGC)5	15	91	105	GGATGGATTCTGCAACTTCG	60.603	20	CTCCTGGAACACCCACTTGT	60.002	20	226	30	255	GGATGGATTCTGCAACTTCG	60.603	20	TGCCACTTTCCCTATCAACC	59.933	20	193	30	222	GATGGATTCTGCAACTTCGC	60.754	20	CTCCTGGAACACCCACTTGT	60.002	20	225	31	255
c40835.graph_c1	1	p2	(TG)8	16	1569	1584	--
c40874.graph_c0	1	p3	(CCG)6	18	2535	2552	GAGATTGGCTTGGTGTCGAT	60.081	20	GGCCAGCTATGGGTTATTCA	59.923	20	182	2428	2609	GAATGCCCTCCATTGGACTA	59.894	20	GGCCAGCTATGGGTTATTCA	59.923	20	123	2487	2609	CTCTTCACGGGAAAGCAATC	59.813	20	GGCCAGCTATGGGTTATTCA	59.923	20	152	2458	2609
c40925.graph_c0	1	p1	(A)10	10	1372	1381	CGTTCAAAATGTCTCGCAAA	59.849	20	CACACCACAATTCCATCCAG	59.806	20	261	1334	1594	CGTTCAAAATGTCTCGCAAA	59.849	20	CAGTCCACACCACAATTCCA	60.416	20	266	1334	1599	TCGTTCAAAATGTCTCGCAA	60.379	20	CACACCACAATTCCATCCAG	59.806	20	262	1333	1594
c40967.graph_c0	1	p1	(A)12	12	1007	1018	--
c41091.graph_c0	1	p1	(A)11	11	2142	2152	CCTTCTCGCAATCGCATAGT	60.374	20	TTAGTTTTGTTCCTTGCCGC	60.244	20	241	2083	2323	AGAAGTACAGCCGACAGCGT	60.081	20	GACTTGCATTGTTCGACCTG	59.293	20	189	2033	2221	AGAAGTACAGCCGACAGCGT	60.081	20	CCAGACTTGCATTGTTCGAC	59.293	20	192	2033	2224
c41091.graph_c0	2	p1	(A)10	10	2332	2341	GCGGCAAGGAACAAAACTAA	60.244	20	CTCACAACAAAACCCCATCC	60.21	20	227	2304	2530	GCGGCAAGGAACAAAACTAA	60.244	20	CATTTGGGTGCTTGTCTTGA	59.691	20	137	2304	2440	GCGGCAAGGAACAAAACTAA	60.244	20	TCCATTTGGGTGCTTGTCTT	60.495	20	139	2304	2442
c41108.graph_c1	1	p1	(A)10	10	681	690	GCTGCTGCTGATACCATTGA	59.979	20	GGCATCGAGCAAAGAAAGAG	60.096	20	256	496	751	GTGGATTTCAGGCCACTGTT	59.973	20	GCTCAATGGGATGGTGATTT	59.756	20	207	656	862	GTGGATTTCAGGCCACTGTT	59.973	20	GCTGTGCCTTCAACCTGAAT	60.263	20	249	656	904
c41182.graph_c0	1	p2	(CG)6	12	1176	1187	GGAGTGGGAGCAGAAGGC	60.924	18	CCACCTCAAGTCCCTTCCTT	60.48	20	280	1012	1291	GGAGTGGGAGCAGAAGGC	60.924	18	ACCTCAAGTCCCTTCCTTCG	60.619	20	278	1012	1289	GTTGGAGTGGGAGCAGAAG	58.364	19	CCTCAAGTCCCTTCCTTCG	59.781	19	280	1009	1288
c41182.graph_c0	2	p3	(GGC)5	15	1348	1362	AAGGAAGGGACTTGAGGTGG	60.48	20	AGGCTGTAACTGTGATGCCC	60.142	20	136	1272	1407	AAGGAAGGGACTTGAGGTGG	60.48	20	CACCACCTGTGAGGCTGTAA	59.745	20	147	1272	1418	CGAAGGAAGGGACTTGAGGT	60.619	20	AGGCTGTAACTGTGATGCCC	60.142	20	138	1270	1407
c41217.graph_c1	1	p4	(ATCC)5	20	38	57	CCAGGAAAGGTCGGTAATCA	59.926	20	TACTTTCACCGCACAGCAAC	59.911	20	139	13	151	CCAGGAAAGGTCGGTAATCA	59.926	20	ATACTTTCACCGCACAGCAA	59.347	20	140	13	152	GCCAGGAAAGGTCGGTAATC	60.826	20	TACTTTCACCGCACAGCAAC	59.911	20	140	12	151
c41222.graph_c0	1	p1	(A)13	13	1251	1263	--
c41241.graph_c0	1	p3	(TGG)5	15	725	739	TGCTGGTGCTGGTACTAACG	59.928	20	CCAGTTTGGAGGTATGGTGG	60.224	20	255	622	876	TGGTGGAGCTGGTGTTTATG	59.566	20	CTCCTGAAACTGGAAGTCGC	59.989	20	236	679	914	TGGTGGAGCTGGTGTTTATG	59.566	20	CCATTTGACGGAGCATCTTT	60.074	20	265	679	943
c41258.graph_c0	1	p1	(T)10	10	2583	2592	--
c41263.graph_c0	1	p1	(A)10	10	405	414	AAGGACACCCCCTAAATTGG	60.046	20	CAGCTTCTGGAAGAGGATGC	60.096	20	178	282	459	GGTGATGGCTGTGTCCTTTT	59.973	20	CTGCTGAAGCACGCAATAAA	60.155	20	222	343	564	AAGGACACCCCCTAAATTGG	60.046	20	GAAGCACGCAATAAAAAGGC	59.859	20	278	282	559
c41331.graph_c0	1	p2	(AT)10	20	506	525	TCCTTTTCTTGTCAGGACGG	60.224	20	TCGTCGCCATTCAGTAGATG	59.823	20	142	466	607	TCCTTTTCTTGTCAGGACGG	60.224	20	CCTACCCTGGGAATGAACAA	59.784	20	213	466	678	TCCTTTTCTTGTCAGGACGG	60.224	20	TCCTACCCTGGGAATGAACA	60.309	20	214	466	679
c41346.graph_c0	1	c	(A)10tcactaaagaaagaactgttttcatgcctcaggcataactagc(A)10	63	416	478	GCTGCTTTGCAGTTCGTTTA	59.254	20	TTGACCAACATGAACCTGGA	59.935	20	177	352	528	GGCTTAATACCATGCCCCAT	60.903	20	TTGACCAACATGAACCTGGA	59.935	20	202	327	528	GCTGCTTTGCAGTTCGTTTA	59.254	20	CAGCCTGTTCCTCTTATGGG	59.688	20	270	352	621
c41355.graph_c0	1	p1	(A)10	10	695	704	ATGAACTTCTTCCTGGGCCT	60.074	20	TGTTTTTGGTATCTCTGACCGA	59.609	22	179	640	818	TTTGAGTGTCTTTTGGGCCT	59.711	20	TGTTTTTGGTATCTCTGACCGA	59.609	22	209	610	818	CTGGGCCTGGCTCTTAGTTA	59.471	20	TGTTTTTGGTATCTCTGACCGA	59.609	22	167	652	818
c41417.graph_c0	1	p2	(GA)6	12	1575	1586	--
c41439.graph_c1	1	p1	(T)10	10	410	419	GGGTTGCTAGCGAGCATAAG	60.003	20	CGCGTTGTCCTGAAATATGA	59.688	20	180	283	462	AGATTCAACATAGCCCGTCG	60.096	20	CGCGTTGTCCTGAAATATGA	59.688	20	126	337	462	GCAGATTCAACATAGCCCGT	60.103	20	CGCGTTGTCCTGAAATATGA	59.688	20	128	335	462
c41518.graph_c0	1	p1	(T)11	11	110	120	TGCTAGCTGCTTGTATCGGA	59.735	20	AATATGGAAACATCGCAGCC	59.929	20	265	42	306	TCCTGCTCTTCGTAACCCAG	60.388	20	AGACACATGTGCACCCGATA	59.992	20	141	8	148	TGCTAGCTGCTTGTATCGGA	59.735	20	AAACATCGCAGCCTGGTAAC	60.14	20	258	42	299
c41518.graph_c0	2	p1	(T)10	10	580	589	GGTGCCATTACTCGCACATA	59.572	20	TGGCCATGAGTCATTCAGAG	59.787	20	280	555	834	TCCGCGTAACATCAATGAGA	60.22	20	TCCCTCATTGAACAATGGCT	60.461	20	246	491	736	GCCTAAGCTGGTGCCATTAC	59.736	20	TCCCTCATTGAACAATGGCT	60.461	20	191	546	736
c41560.graph_c0	1	p1	(T)11	11	1060	1070	CCATTCGTGATCGTGATCTG	60.072	20	GAGTGGCTTCCAAGTTCGTC	59.851	20	280	999	1278	TCGTGATCTGCATTTGGTGT	60.12	20	GAGTGGCTTCCAAGTTCGTC	59.851	20	270	1009	1278	GTGATCTGCATTTGGTGTGC	60.128	20	GAGTGGCTTCCAAGTTCGTC	59.851	20	268	1011	1278
c41586.graph_c0	1	p3	(TAC)5	15	22	36	--
c41637.graph_c0	1	p2	(TC)8	16	61	76	ATTACCGCGTATCTTTCCCC	60.171	20	AGATGTCCCTGCTGCATACC	60.104	20	115	32	146	CTTCTCCCGTTTCCCTCTTC	60.183	20	AGATGTCCCTGCTGCATACC	60.104	20	138	9	146	ATTACCGCGTATCTTTCCCC	60.171	20	TATGCTTGGATCTTGGAGCC	60.177	20	181	32	212
c41714.graph_c1	1	p1	(T)10	10	359	368	GTCTTTGCTGTGAGCCCTGT	60.453	20	TCTTCTTGCAAATTTCGATCC	59.287	21	206	261	466	TCAGAAGCTCGTCTTTGCTG	59.465	20	TCTTCTTGCAAATTTCGATCC	59.287	21	216	251	466	GAAGCTCGTCTTTGCTGTGA	59.318	20	TCTTCTTGCAAATTTCGATCC	59.287	21	213	254	466
c41722.graph_c0	1	p1	(A)10	10	572	581	CAAAAGAGAAGGCAACTCGG	59.986	20	GGCTTGCTTTTCTCATCGTC	59.962	20	174	453	626	CAAAAGAGAAGGCAACTCGG	59.986	20	GCGTTATTCGGCGTATGATT	59.956	20	196	453	648	AGGGAACACCTTGCACATTC	59.973	20	GGCTTGCTTTTCTCATCGTC	59.962	20	109	518	626
c41724.graph_c0	1	p1	(T)11	11	5	15	--
c41724.graph_c0	2	p1	(A)10	10	129	138	TTTAACTGTGCCCACCCAAT	60.227	20	GCGATTCGGTTTTGTGATTT	59.945	20	197	12	208	TTTAACTGTGCCCACCCAAT	60.227	20	CGGCACGAATAATTAGCGAT	60.082	20	212	12	223	TTTAACTGTGCCCACCCAAT	60.227	20	AGCGATTCGGTTTTGTGATT	59.574	20	198	12	209
c41836.graph_c0	1	p1	(T)10	10	2648	2657	TCGACATCAAGCAGACCAAG	59.984	20	GATTGCAAGCTTCATCAACG	59.425	20	263	2484	2746	CTTCGACATCAAGCAGACCA	59.984	20	GATTGCAAGCTTCATCAACG	59.425	20	265	2482	2746	AAGCAGACCAAGGATGATGG	60.073	20	GATTGCAAGCTTCATCAACG	59.425	20	255	2492	2746
c41836.graph_c0	2	p1	(T)10	10	2845	2854	--
c41955.graph_c1	1	p2	(TA)6	12	1355	1366	AATAGCCAACCAAACCATGC	59.829	20	TCGTCAATTTGTCATCACCAC	59.41	21	198	1245	1442	GCACGCGTCTAGCCATTTAT	60.259	20	TCGTCAATTTGTCATCACCAC	59.41	21	180	1263	1442	GTCTCCAGCCAGCTCTTCTC	59.284	20	TCGTCAATTTGTCATCACCAC	59.41	21	249	1194	1442
c41958.graph_c0	1	p1	(A)11	11	1159	1169	AGGTGGATCATATTGGCGAG	59.917	20	CCCAAGGAGATGTATTACGCA	59.967	21	264	979	1242	GAGCCGGTTGAGATTCAGTC	59.81	20	CCCAAGGAGATGTATTACGCA	59.967	21	234	1009	1242	TTTTGAGCCGGTTGAGATTC	60.192	20	CCCAAGGAGATGTATTACGCA	59.967	21	238	1005	1242
c41994.graph_c0	1	p1	(T)12	12	309	320	TTCCATCCTTGAAATCTGCC	60.014	20	TGGAGTCCAGATAACCCCAA	60.309	20	275	160	434	TTCCATCCTTGAAATCTGCC	60.014	20	TTGGAGTCCAGATAACCCCA	60.309	20	276	160	435	TTCCATCCTTGAAATCTGCC	60.014	20	CTGCCAAAGACGCTTTGATT	60.386	20	185	160	344
c42010.graph_c0	1	p1	(T)10	10	589	598	GATGTGGCCCAACTTGACTT	59.973	20	GCCTTTGGTGAACCACATCT	59.973	20	122	549	670	GGGAGTGCTGGTTGAGGTTA	60.111	20	GCCTTTGGTGAACCACATCT	59.973	20	161	510	670	GTGTGCTGGACCAGGAAGAT	60.12	20	AGCCTTTGGTGAACCACATC	59.973	20	140	532	671
c42073.graph_c0	1	p1	(A)10	10	1177	1186	TTCCCCAAGCTGTAACCAAG	60.103	20	TACGCTTACCGTTTTGGACA	59.226	20	235	975	1209	AGGCCATGATGACGATGTTT	60.348	20	TACGCTTACCGTTTTGGACA	59.226	20	266	944	1209	TCCCCAAGCTGTAACCAAGT	59.592	20	TACGCTTACCGTTTTGGACA	59.226	20	234	976	1209
c42100.graph_c1	1	p2	(GA)6	12	796	807	CTCTGTCTCATCCAGTGCCA	59.98	20	CCCAGGCTCACATTTGATTT	59.933	20	260	658	917	CTCTGTCTCATCCAGTGCCA	59.98	20	ACCCAGGCTCACATTTGATT	59.41	20	261	658	918	CTCTGTCTCATCCAGTGCCA	59.98	20	GTGTGTACCCAGGCTCACATT	59.906	21	267	658	924
c42103.graph_c0	1	p1	(A)10	10	1258	1267	ACTAAGGGGCACAAAACAGG	59.097	20	GTATTGGTGCGTCCTTGCTT	60.14	20	242	1229	1470	ACTAAGGGGCACAAAACAGG	59.097	20	GCTATCAGAATTTTCCGCCA	60.175	20	265	1229	1493	ACTAAGGGGCACAAAACAGG	59.097	20	TGCTATCAGAATTTTCCGCC	60.175	20	266	1229	1494
c42248.graph_c0	1	p1	(A)11	11	110	120	GGCAACTCTGTGTTTGCTCA	60.032	20	CACGGACACATGCTAGTGCT	59.929	20	178	84	261	TGGCAACTCTGTGTTTGCTC	60.032	20	CACGGACACATGCTAGTGCT	59.929	20	179	83	261	CAACGATGGCAACTCTGTGT	59.751	20	CACGGACACATGCTAGTGCT	59.929	20	185	77	261
c42279.graph_c0	1	p2	(AT)7	14	1855	1868	TGTGTTTGCGTTGAAGGTTG	60.732	20	CTATTCGGTGTAGAATAGCGTGT	57.584	23	245	1650	1894	TGTGTTTGCGTTGAAGGTTG	60.732	20	ACTATTCGGTGTAGAATAGCGTG	57.584	23	246	1650	1895	TGTGTTTGCGTTGAAGGTTG	60.732	20	ACTATTCGGTGTAGAATAGCGTGT	58.387	24	246	1650	1895
c42304.graph_c0	1	p3	(GCT)5	15	693	707	CTCCTCCTCTTCGTCCTCGT	60.921	20	CTCGACCTCCTCGGACAAG	60.949	19	268	477	744	CTCCTCCTCTTCGTCCTCGT	60.921	20	CTCGACCTCCTCGGACAA	59.903	18	268	477	744	CTCCTCTTCGTCCTCGTCCT	60.921	20	CTCGACCTCCTCGGACAA	59.903	18	265	480	744
c42405.graph_c0	1	p1	(T)10	10	78	87	CATGAAATGGGATTAATACAGTGA	57.958	24	ACTTGCTCGAAGTGGCAAAG	60.571	20	276	25	300	CATGAAATGGGATTAATACAGTGA	57.958	24	TGGCAAAGCCCTTAAGATCA	60.712	20	264	25	288	ACATGAAATGGGATTAATACAGTGA	58.749	25	ACTTGCTCGAAGTGGCAAAG	60.571	20	277	24	300
c42467.graph_c0	1	p3	(CAA)5	15	1110	1124	GTCAACTCTGCAGAAAGGGG	59.844	20	GATGCGCTCTTCTTTGGGTA	60.352	20	251	987	1237	GTCAACTCTGCAGAAAGGGG	59.844	20	TACGCCGTAGGATGTTGATG	59.566	20	276	987	1262	GTCAACTCTGCAGAAAGGGG	59.844	20	ATGCGCTCTTCTTTGGGTAG	59.476	20	250	987	1236
c42622.graph_c0	1	p2	(CT)6	12	213	224	AACAAAAACTCAACTCGGGC	59.218	20	AGGAAGGAGATGACAGGTGG	59.101	20	207	53	259	AACAAAAACTCAACTCGGGC	59.218	20	ATCGTCGTGGGAAAGAAGG	60.058	19	235	53	287	AACAAAAACTCAACTCGGGC	59.218	20	GTGGGAAAGAAGGCGAGAG	59.935	19	229	53	281
c42705.graph_c0	1	p3	(AAG)5	15	1365	1379	CGAGGTCCTAGCTTCGATTG	59.971	20	CAGAGGGCCGATCAGAAATA	60.17	20	233	1342	1574	AGGAGCTCGGGATCGTCTAT	60.198	20	CAGAGGGCCGATCAGAAATA	60.17	20	273	1302	1574	CAAGTTTTTGAGGAGCTCGG	59.986	20	TCCGCCGTAACATTCTTCAT	60.469	20	113	1292	1404
c42705.graph_c0	2	p3	(GTT)5	15	1582	1596	TATTTCTGATCGGCCCTCTG	60.17	20	CCAAGAACCCCAAGATAGCA	60.066	20	116	1555	1670	TATTTCTGATCGGCCCTCTG	60.17	20	TCTGACGTCTCCAAGAACCC	60.238	20	126	1555	1680	TATTTCTGATCGGCCCTCTG	60.17	20	ATGTCCCTCAGACGCTGTTT	59.727	20	240	1555	1794
c42783.graph_c0	1	p1	(A)10	10	964	973	CCGACACACTAAAGCAGCAA	60.05	20	TCTGTGACTGGAGGGGTAGC	60.261	20	213	936	1148	CAGCCGACACACTAAAGCAG	59.658	20	TCTGTGACTGGAGGGGTAGC	60.261	20	216	933	1148	CAGCCGACACACTAAAGCAG	59.658	20	TGACTGGAGGGGTAGCTGTT	59.721	20	212	933	1144
c42860.graph_c0	1	p2	(TC)6	12	139	150	CAATGCTATCTCAACGCCAA	59.833	20	GGCCATGTGGTTCCAGTAGT	59.851	20	217	25	241	TTCCATTCAGCACTTCCCTC	60.195	20	GGCCATGTGGTTCCAGTAGT	59.851	20	159	83	241	CCATTCAGCACTTCCCTCTC	59.803	20	GGCCATGTGGTTCCAGTAGT	59.851	20	157	85	241
c42864.graph_c0	1	p3	(GGC)5	15	559	573	CGGTATGGTCTTTCCTCCG	60.458	19	TCTACTTCCTCATGCCGGTC	60.218	20	153	490	642	GCGGTATGGTCTTTCCTCC	59.498	19	TCTACTTCCTCATGCCGGTC	60.218	20	154	489	642	GGCGGTATGGTCTTTCCTC	59.498	19	TCTACTTCCTCATGCCGGTC	60.218	20	155	488	642
c42864.graph_c0	2	p3	(GCC)5	15	702	716	GACCGGCATGAGGAAGTAGA	60.218	20	TCGATGGAGACCATCAAGTG	59.631	20	279	623	901	GACCGGCATGAGGAAGTAGA	60.218	20	GGAGATCATGAAGGCGTACC	59.513	20	157	623	779	ATGACCGGCATGAGGAAGTA	60.483	20	GGAGATCATGAAGGCGTACC	59.513	20	159	621	779
c42909.graph_c0	1	p3	(GAG)5	15	1136	1150	ATGGACTGTTTGGTGGTGGT	60.135	20	AGGCTCTGCTTCCCTTTACC	59.848	20	218	979	1196	ATGGACTGTTTGGTGGTGGT	60.135	20	ACCATTATTGGACGAGGACG	59.813	20	201	979	1179	GTAGTTGCGGCTAAATCGGA	60.23	20	ACCATTATTGGACGAGGACG	59.813	20	255	925	1179
c42932.graph_c0	1	p1	(A)12	12	1	12	--
c42938.graph_c0	1	p3	(CGG)5	15	1441	1455	GCAGCAACCCAAAGATGATT	60.081	20	ATGATGGACACCTGCACCTC	60.968	20	178	1305	1482	GCAGCAACCCAAAGATGATT	60.081	20	GATGATGGACACCTGCACCT	60.968	20	179	1305	1483	AGCAACCCAAAGATGATTGC	60.081	20	GATGATGGACACCTGCACCT	60.968	20	177	1307	1483
c42966.graph_c0	1	p3	(TGA)5	15	1490	1504	ATGTCAGCCTTCTGTGCCTT	59.874	20	GAGTGTGAGCCGCAGATGTA	60.016	20	158	1399	1556	AATGTCAGCCTTCTGTGCCT	59.874	20	GAGTGTGAGCCGCAGATGTA	60.016	20	159	1398	1556	AATGTCAGCCTTCTGTGCCT	59.874	20	GGAAGGCAAATTCTGGACAA	60.051	20	194	1398	1591
c42993.graph_c0	1	p1	(T)10	10	313	322	ATCATGCTTTGACCCACCTC	59.934	20	GCAAGGGCTACATTTCCAGA	60.214	20	259	92	350	ATCATGCTTTGACCCACCTC	59.934	20	GGTACATGTTTACGAGCGCA	59.759	20	276	92	367	TCTCTGATGACAACGCGAAG	60.136	20	GCAAGGGCTACATTTCCAGA	60.214	20	187	164	350
c43014.graph_c0	1	p2	(AT)6	12	822	833	AATTCATGCTGGCATTCGAT	60.444	20	TCCATGATTTGTTGATGGGA	59.707	20	254	762	1015	GTAATTCATGCTGGCATTCG	59.14	20	TCCATGATTTGTTGATGGGA	59.707	20	256	760	1015	AATTCATGCTGGCATTCGAT	60.444	20	TTCCATGATTTGTTGATGGG	59.175	20	255	762	1016
c43103.graph_c1	1	p1	(A)11	11	89	99	CCAAGTTGAATGGTGCAGTG	60.152	20	ATACCGAATGCAATTGGAGC	59.929	20	134	37	170	CCAAGTTGAATGGTGCAGTG	60.152	20	TGTTTGTGCGATACCGAATG	60.523	20	144	37	180	CCAAGTTGAATGGTGCAGTG	60.152	20	GTGTGTTTGTGCGATACCGA	60.584	20	147	37	183
c43216.graph_c0	1	p3	(TAT)5	15	48	62	AGGAAAACGTGGCACATAAA	58.147	20	GAGCTCCGAGATCCAGATTG	59.91	20	236	0	235	AGGAAAACGTGGCACATAAA	58.147	20	CCAGATCCTGGATTTCTTGG	59.478	20	131	0	130	AGGAAAACGTGGCACATAAAT	58.504	21	GAGCTCCGAGATCCAGATTG	59.91	20	236	0	235
c43223.graph_c0	1	p3	(CTC)6	18	7	24	--
c43236.graph_c0	1	p3	(CGG)5	15	669	683	GATCTCCGGGTCCTCGTACT	60.477	20	CGTGCTCATGGACAAGAAGA	59.984	20	265	492	756	ATCTCCGGGTCCTCGTACTC	60.477	20	CGTGCTCATGGACAAGAAGA	59.984	20	264	493	756	GTCGCGCTCATCGAACTACT	60.569	20	CGTGCTCATGGACAAGAAGA	59.984	20	156	601	756
c43236.graph_c0	2	p3	(GGC)5	15	1156	1170	--
c43250.graph_c0	1	p1	(A)14	14	1	14	--
c43301.graph_c0	1	p1	(A)10	10	121	130	GCATGTGCGTTCCTTACAGA	59.871	20	GGGTATATCAGCGTCCCCTT	60.173	20	267	3	269	GCATGTGCGTTCCTTACAGA	59.871	20	AGGGTATATCAGCGTCCCCT	59.811	20	268	3	270	GCATGTGCGTTCCTTACAGA	59.871	20	CATGTTGCTGTGCCTCTCTC	59.577	20	213	3	215
c43317.graph_c1	1	p2	(AG)6	12	2408	2419	AGGAAGGGAGAGAGGCAGAG	60.088	20	TTTATGAAGCCACACGACCC	60.894	20	150	2309	2458	AGAGGAAGGGAGAGAGGCAG	60.088	20	TTTATGAAGCCACACGACCC	60.894	20	152	2307	2458	AGGAAGGGAGAGAGGCAGAG	60.088	20	TTTTTATGAAGCCACACGACC	59.989	21	152	2309	2460
c43338.graph_c0	1	p3	(ATA)5	15	635	649	TCAACCTGGTCACAAATCCTC	59.958	21	GATGCCCTCCAGAGTTCAAG	59.803	20	173	607	779	TCAACCTGGTCACAAATCCTC	59.958	21	AGATGCCCTCCAGAGTTCAA	59.803	20	174	607	780	TCAACCTGGTCACAAATCCTC	59.958	21	CCCTCCAGAGTTCAAGGTGA	60.229	20	169	607	775
c43451.graph_c0	1	p3	(GCG)6	18	1023	1040	CTCGAGGAGCTGGTACTTGG	60.005	20	GCGGATTCACCAACCTTCT	60.065	19	182	955	1136	CTCGAGGAGCTGGTACTTGG	60.005	20	ATTCACCAACCTTCTCGCC	60.065	19	178	955	1132	CCTCGAGGAGCTGGTACTTG	60.005	20	GCGGATTCACCAACCTTCT	60.065	19	183	954	1136
c43468.graph_c0	1	p3	(CGC)5	15	959	973	TTGTACCTGGCCTTCCACTC	60.111	20	CACCAGTGATCTACCCACCC	60.238	20	189	857	1045	TTGTACCTGGCCTTCCACTC	60.111	20	CCACCAGTGATCTACCCACC	60.238	20	190	857	1046	TTGTACCTGGCCTTCCACTC	60.111	20	CCCACCAGTGATCTACCCAC	60.238	20	191	857	1047
c43468.graph_c0	2	p1	(A)10	10	1201	1210	GGAAATTGTCCCTTGCAAAA	59.916	20	CCATGTCCATACTAACAAGAGGAA	59.433	24	154	1100	1253	GTAGATCACTGGTGGGTGGG	60.238	20	CCATGTCCATACTAACAAGAGGAA	59.433	24	222	1032	1253	GGTAGATCACTGGTGGGTGG	60.238	20	CCATGTCCATACTAACAAGAGGAA	59.433	24	223	1031	1253
c43471.graph_c0	1	p2	(GT)10	20	1031	1050	CTTCCTCCTGCTTCCACAAG	59.982	20	AAATCAATCCATCCTCGCAC	59.9	20	228	888	1115	CTTCCTCCTGCTTCCACAAG	59.982	20	CGCACTGCTGACAAATCAAT	59.871	20	213	888	1100	AAGTTTCAGCGTTTCAGCGT	60.059	20	AAATCAATCCATCCTCGCAC	59.9	20	127	989	1115
c43543.graph_c0	1	p1	(A)12	12	941	952	TTCATTACGGGAGATGGAGG	59.887	20	CATGCCTGGACTCCTATGGT	59.95	20	231	769	999	GATGGAGGAGGTTCAGCTTG	59.803	20	CATGCCTGGACTCCTATGGT	59.95	20	219	781	999	ATTACGGGAGATGGAGGAGG	60.285	20	CATGCCTGGACTCCTATGGT	59.95	20	228	772	999
c43681.graph_c0	1	p3	(GCG)5	15	7	21	--
c43681.graph_c0	2	p1	(A)11	11	451	461	CCCGATTCAGAGATGATGGT	59.886	20	CCAAACTCCACCTGCAAAAT	59.971	20	252	413	664	TCTTCCTCCCGATTCAGAGA	59.879	20	CCAAACTCCACCTGCAAAAT	59.971	20	259	406	664	TTCCTCCCGATTCAGAGATG	60.15	20	CCAAACTCCACCTGCAAAAT	59.971	20	257	408	664
c43868.graph_c0	1	p1	(A)11	11	1400	1410	GGGACTGGGAGTGGATTTTT	60.169	20	CGCAATGGAGTTGAATGCTA	59.833	20	280	1164	1443	AAATTCCTGTAGGGGCTTGG	60.312	20	CGTTTGGAAAGAAGGATGGA	60.044	20	125	1363	1487	AAATTCCTGTAGGGGCTTGG	60.312	20	GATTTTCACGGGAGAAACGA	60.051	20	107	1363	1469
c43893.graph_c0	1	p1	(A)11	11	1510	1520	CTGCCACTTTCATCACAGGA	59.831	20	AAAAGGGCATTCTAGCCGTT	60.095	20	204	1427	1630	CCCTCATGATGGTAAATGGC	60.155	20	GTGTCCGGTTTGATAATGGC	60.199	20	129	1482	1610	ATGCACTGCCACTTTCATCA	60.272	20	AAAAGGGCATTCTAGCCGTT	60.095	20	209	1422	1630
c43920.graph_c1	1	p2	(CA)7	14	994	1007	TAGGGGGACACACAACCAAT	60.088	20	CATCAGTTTTCGTTGCATGG	60.111	20	278	886	1163	TAGGGGGACACACAACCAAT	60.088	20	AGTTTTCGTTGCATGGCTTC	60.257	20	274	886	1159	GGGGACACACAACCAATTTT	59.55	20	CATCAGTTTTCGTTGCATGG	60.111	20	275	889	1163
c43963.graph_c0	1	p3	(GTG)6	18	1741	1758	TCAGTGTTGAGCCAGCAGAC	60.187	20	GCAGCTACAAGGCTTCAACC	60.022	20	280	1556	1835	GTCAGTGTTGAGCCAGCAGA	60.187	20	CCCACCACCATAAATCCAAG	60.044	20	263	1555	1817	TCAGTGTTGAGCCAGCAGAC	60.187	20	CCCACCACCATAAATCCAAG	60.044	20	262	1556	1817
c43970.graph_c0	1	p1	(A)10	10	271	280	CAGACTGCTAAGGTGGAGCC	60.012	20	GCCACTCTCGTTGTTTGGAT	60.119	20	218	233	450	GCAGACTGCTAAGGTGGAGC	60.164	20	GGCTGGTGCAAAACACCTAT	60	20	100	232	331	GCAGACTGCTAAGGTGGAGC	60.164	20	GCCACTCTCGTTGTTTGGAT	60.119	20	219	232	450
c43970.graph_c0	2	p1	(A)10	10	1077	1086	ATGTTCAATCTGGTGTGGCA	59.967	20	ATTGATGCATTGCAGTTTGC	59.7	20	228	885	1112	GTGGCAAATTATGCATGCTG	60.103	20	CGCTAAGCAGACAAACATGG	59.488	20	243	899	1141	GTTCAATCTGGTGTGGCAAA	59.547	20	CGCTAAGCAGACAAACATGG	59.488	20	255	887	1141
c43981.graph_c0	1	p3	(CGT)5	15	407	421	AATGCATCCTCCACCAAGTC	59.934	20	GACATACTCTCGCTCCCTCG	59.973	20	111	373	483	TCCTCCACCAAGTCAAGGTC	60.088	20	GACATACTCTCGCTCCCTCG	59.973	20	105	379	483	CCGACATACTCCCGATCCTA	59.91	20	GACATACTCTCGCTCCCTCG	59.973	20	132	352	483
c43981.graph_c0	2	p2	(CG)6	12	525	536	TCGAGGGAGCGAGAGTATGT	59.973	20	ATCAGCCTCGGGTTCTTCTC	60.735	20	259	463	721	CGAGGGAGCGAGAGTATGTC	59.973	20	ATCAGCCTCGGGTTCTTCTC	60.735	20	258	464	721	GAGAGTATGTCACGGCACCA	59.707	20	ATCAGCCTCGGGTTCTTCTC	60.735	20	249	473	721
c44009.graph_c0	1	p3	(GCA)5	15	328	342	CGAGATCTGAACATGAGCGA	60.096	20	GGTCGAAGGACCGGAAGAT	61.388	19	238	163	400	CCCGAGATCTGAACATGAGC	60.769	20	GGTCGAAGGACCGGAAGAT	61.388	19	240	161	400	CGAGATCTGAACATGAGCGA	60.096	20	GGTCGAAGGACCGGAAGA	61.167	18	238	163	400
c44009.graph_c0	2	p1	(A)10	10	998	1007	CTTGGTCGTCATTCCCAGTT	59.966	20	CCATGCATGTAATTTGTCCCT	59.699	21	149	890	1038	CTTGGTCGTCATTCCCAGTT	59.966	20	CCATGCATGTAATTTGTCCC	58.697	20	149	890	1038	TTTTCTTGGTCGTCATTCCC	59.91	20	CCATGCATGTAATTTGTCCCT	59.699	21	153	886	1038
c44012.graph_c0	1	p1	(T)10	10	358	367	CCTACCACCCTAGTGCAGGA	60.126	20	CTCCCGAATCCAAGATGAAA	60.006	20	249	323	571	CCTACCACCCTAGTGCAGGA	60.126	20	TGAGTGCGCCTCATGTCTAC	60.016	20	113	323	435	CCTACCACCCTAGTGCAGGA	60.126	20	TCACAGCTTTTCGTGGTCTG	60.025	20	148	323	470
c44026.graph_c0	1	p1	(A)10	10	516	525	TGCAGGTCTTCTGCATGTTC	59.992	20	CATGGCAGTGCTGCTCAATA	60.979	20	214	493	706	TGCAGGTCTTCTGCATGTTC	59.992	20	TTCATTTTGTGCATTGAGCA	58.831	20	241	493	733	GGTCGTGTGAGGTGGTTGTA	59.441	20	CATGGCAGTGCTGCTCAATA	60.979	20	275	432	706
c44105.graph_c0	1	p1	(A)10	10	430	439	CACCTAAGCATCTGCGTGTG	60.472	20	CATCCAGCCTAATCACCGAT	59.917	20	264	250	513	CACCTAAGCATCTGCGTGTG	60.472	20	TTCCATCCAGCCTAATCACC	59.894	20	267	250	516	GACACCTAAGCATCTGCGTG	59.47	20	CATCCAGCCTAATCACCGAT	59.917	20	266	248	513
c44132.graph_c1	1	p2	(TG)7	14	2682	2695	AAATGACCCCGTCAAAAGTG	59.83	20	GGTCTCTCCAGACACAATCCA	60.104	21	280	2455	2734	CACGGCAAAAGGGTTAATTC	59.451	20	GGTCTCTCCAGACACAATCCA	60.104	21	186	2549	2734	CACGGCAAAAGGGTTAATTC	59.451	20	TGGTCTCTCCAGACACAATCC	60.104	21	187	2549	2735
c44176.graph_c0	1	p1	(A)10	10	92	101	ATTATTCCTGCTCGGGGTGT	60.713	20	GCTAGCACAAAGCTGACCAA	59.224	20	230	6	235	ATTATTCCTGCTCGGGGTG	59.902	19	GCTAGCACAAAGCTGACCAA	59.224	20	230	6	235	ATTATTCCTGCTCGGGGTGT	60.713	20	AGCTAGCACAAAGCTGACCA	58.828	20	231	6	236
c44286.graph_c0	1	p3	(CAG)5	15	256	270	GGGGCACAAGAAGTGTTCAT	59.973	20	ATCCACTTCACCCAAAGCAC	59.973	20	266	114	379	ATGGGGCACAAGAAGTGTTC	59.973	20	ATCCACTTCACCCAAAGCAC	59.973	20	268	112	379	GGGGCACAAGAAGTGTTCAT	59.973	20	CACAAAAGGCCTAAATCCGA	60.067	20	249	114	362
c44400.graph_c0	1	p1	(A)11	11	6	16	--
c44410.graph_c0	1	p3	(CCG)5	15	172	186	TCGCTCTCGTTCTCTCCCTA	60.232	20	AATACGGATCAGGATGCGAC	59.923	20	256	112	367	CGCTCTCGTTCTCTCCCTAA	59.711	20	AATACGGATCAGGATGCGAC	59.923	20	255	113	367	CCGCTCAGTACCCTTATCCA	60.088	20	ATAGTCGTCGCCGTTGTAGC	60.3	20	247	72	318
c44415.graph_c0	1	p3	(GTC)5	15	1982	1996	GTACGACGCAGCAAGTTGAA	60.058	20	TACCACGTGTCCAGAACTGC	59.751	20	151	1907	2057	CTAGCAGCAGTACGACGCAG	59.974	20	CCACTACCACGTGTCCAGAA	59.591	20	164	1898	2061	TACGACGCAGCAAGTTGAAG	60.195	20	TACCACGTGTCCAGAACTGC	59.751	20	150	1908	2057
c44440.graph_c0	1	c	(ATA)6aggactaagcacctaacctaattacagactatagtcaatatatggatgaattatttcagatcttaaactcct(ACC)5	105	684	788	AATATACGCTGCCAACCTGG	59.982	20	GCCGGGAGCTTGTATTGTAT	59.07	20	211	640	850	AGCAGGTAGCACTGCTGGTT	60.081	20	GCCGGGAGCTTGTATTGTAT	59.07	20	258	593	850	CAATATACGCTGCCAACCTG	59.206	20	GCCGGGAGCTTGTATTGTAT	59.07	20	212	639	850
c44444.graph_c0	1	p3	(CCG)5	15	7	21	--
c44460.graph_c0	1	p1	(A)10	10	89	98	TCGAGAGGATGTTAGTCCATCA	59.694	22	GACGGAGACTTTGCTTCAGG	59.989	20	271	17	287	TCGAGAGGATGTTAGTCCATCA	59.694	22	TGCTTCAGGTTAGGGGCTTA	59.839	20	223	17	239	TCGAGAGGATGTTAGTCCATCA	59.694	22	AGCCCAATAATTTGCCTTCC	60.28	20	125	17	141
c44460.graph_c0	2	p1	(A)15	15	254	268	TCGAGAGGATGTTAGTCCATCA	59.694	22	GACGGAGACTTTGCTTCAGG	59.989	20	271	17	287	TCGAGAGGATGTTAGTCCATCA	59.694	22	TGCTTCAGGTTAGGGGCTTA	59.839	20	223	17	239	TCGAGAGGATGTTAGTCCATCA	59.694	22	AGCCCAATAATTTGCCTTCC	60.28	20	125	17	141
c44499.graph_c0	1	p2	(AG)7	14	96	109	CAACACTGGCAATGAGGCTA	59.864	20	GCTTCATGTGCATGGTCAAC	60.128	20	155	65	219	ACAACACTGGCAATGAGGCT	60.721	20	ATCATTGCCTCTTCGACACC	60.081	20	221	64	284	ACAACACTGGCAATGAGGCT	60.721	20	GCTTCATGTGCATGGTCAAC	60.128	20	156	64	219
c44549.graph_c0	1	p2	(AG)7	14	1310	1323	CTAGGGCAGCTTCTTGTTCG	60.147	20	TGTGCTGAATGGCTTCTTTG	59.988	20	257	1165	1421	CTAGGGCAGCTTCTTGTTCG	60.147	20	GCTGAATGGCTTCTTTGCTT	59.597	20	254	1165	1418	TGGTATCCCAGCATACTTTCG	59.967	21	TGTGCTGAATGGCTTCTTTG	59.988	20	183	1239	1421
c44591.graph_c0	1	p1	(A)12	12	1596	1607	TTTGATCAGCAGAGTGGTCG	59.984	20	CGTTGGAATATGCTCCGATT	59.923	20	174	1507	1680	CTATGTCCAGCCCCCACTAA	59.948	20	CGTTGGAATATGCTCCGATT	59.923	20	247	1434	1680	TTTGATCAGCAGAGTGGTCG	59.984	20	GCAGCCAACACCAAAAGAAT	60.118	20	222	1507	1728
c44591.graph_c1	1	c	(A)10tgacaatgttttgcaaaggcattgcaggagatcagtacaatcaggagttgctgaattacagatgtgaactttaataaagtgtaaagtacccc(A)10	112	10	121	--
c44641.graph_c0	1	p1	(T)10	10	700	709	TCCTGGTTTCCACAATCTCC	59.903	20	TTTGTTTTTGCCCGTGTGTA	60.007	20	269	655	923	AAAGCACTCAGGTCAGCGTT	60.058	20	GATTTGGTTCGCGTGAGAAT	60.081	20	152	616	767	TCCTGGTTTCCACAATCTCC	59.903	20	GATTTGGTTCGCGTGAGAAT	60.081	20	113	655	767
c44705.graph_c0	1	p1	(A)10	10	2328	2337	TGATTGTGTCAGCCTAGCCA	60.413	20	TGTACTCCATGCCGTCCATA	59.948	20	253	2172	2424	TTCTTTTGGGTGGCAATGAT	60.309	20	CATGCCGTCCATACCTTTTT	59.823	20	193	2225	2417	TTCTTTTGGGTGGCAATGAT	60.309	20	TCTAACAGCGAAGGGATTGG	60.206	20	252	2225	2476
c44705.graph_c0	2	p2	(GA)7	14	3116	3129	ATTGACGTGGCAGGAGAGAT	59.685	20	GTCTCCTTCTCTCCCGAGG	58.909	19	205	3092	3296	ATTGACGTGGCAGGAGAGAT	59.685	20	GGTCTCCTTCTCTCCCGAGG	62.578	20	206	3092	3297	ATTGACGTGGCAGGAGAGAT	59.685	20	TCTCTCTCTCGGTCTCCTTCTC	59.32	22	216	3092	3307
c44711.graph_c1	1	p3	(CCG)5	15	173	187	CGTCGTCGATCAAATCACAG	60.263	20	CTTTCGAAGTCTACTGCGCC	60.154	20	247	74	320	CGTCGTCGATCAAATCACAG	60.263	20	CCTCATATCCCTCAGCAAGC	59.797	20	266	74	339	CGTCGTCGATCAAATCACAG	60.263	20	AAGTCTACTGCGCCCCTCTT	60.403	20	241	74	314
c44713.graph_c0	1	p3	(CTG)5	15	314	328	GAGCCACATCCATCGAATCT	60.042	20	TCTAGAACCCCTGGATCGAC	59.09	20	235	122	356	TCGTGTATCCTCTGTTCCCC	59.927	20	TCTAGAACCCCTGGATCGAC	59.09	20	277	80	356	GAGCCACATCCATCGAATCT	60.042	20	GTCTAGAACCCCTGGATCGAC	59.949	21	236	122	357
c44770.graph_c0	1	p1	(T)10	10	457	466	AATGTGGTCCTTTCTCGTGC	60.119	20	TGCTGTTATCATTGGGCGTA	60.096	20	133	414	546	AATTTCTGGCAGCTTCTTGC	59.597	20	TGCTGTTATCATTGGGCGTA	60.096	20	197	350	546	ATGGACTGATGTGGCGCTAT	60.514	20	TGCTGTTATCATTGGGCGTA	60.096	20	235	312	546
c44810.graph_c0	1	p1	(T)10	10	1004	1013	GGAAATTGTGGTGGGCATAG	60.192	20	ACCCATTAAAACCGCACAAA	60.223	20	260	801	1060	GGAAATTGTGGTGGGCATAG	60.192	20	AACCCATTAAAACCGCACAA	60.223	20	261	801	1061	GTTGTCCGTTTGCGACTGTA	59.764	20	ACCCATTAAAACCGCACAAA	60.223	20	219	842	1060
c44813.graph_c0	1	p1	(A)10	10	698	707	GCTAGTTGATGCTGCTGGTG	59.621	20	TTTTCAAAGGTTTTGGGTGC	59.953	20	221	538	758	GCTAGTTGATGCTGCTGGTG	59.621	20	GATGCCCCGGACTAGATTTT	60.286	20	237	538	774	GCTAGTTGATGCTGCTGGTG	59.621	20	ATGCCCCGGACTAGATTTTC	60.286	20	236	538	773
c44838.graph_c0	1	p1	(T)10	10	762	771	AGCAAAAGGTTTGGTTGGTG	60.008	20	GCTCAGTTTTCCTTTTGCCTT	59.885	21	276	697	972	GCAAAAGGTTTGGTTGGTGT	59.875	20	GCTCAGTTTTCCTTTTGCCTT	59.885	21	275	698	972	AGCAAAAGGTTTGGTTGGTG	60.008	20	GCTCAGTTTTCCTTTTGCCT	58.579	20	276	697	972
c44868.graph_c0	1	p3	(CTG)6	18	1358	1375	CGAGAAGGACGAGAAGATCG	60.088	20	CCAGCCTCCAAGATCAAGAG	59.943	20	169	1288	1456	CGAGAAGGACGAGAAGATCG	60.088	20	TCCCAGACCCTCTCAAACAC	60.088	20	238	1288	1525	CGAGAAGGACGAGAAGATCG	60.088	20	GTCCCAGACCCTCTCAAACA	60.088	20	239	1288	1526
c44873.graph_c0	1	p1	(A)10	10	402	411	CATTGTTCGCAAGATGCTGT	59.871	20	GGAAGCATGGAAAAATGGAA	59.878	20	223	260	482	CGCAAGATGCTGTTGCTAGA	60.302	20	GGAAGCATGGAAAAATGGAA	59.878	20	216	267	482	CATTGTTCGCAAGATGCTGT	59.871	20	TGGAAAAATGGAAGGCAAGT	59.546	20	216	260	475
c44910.graph_c0	1	p1	(T)10	10	1117	1126	GTTGTGAGGAAGCACAAGCA	60.032	20	CAAAATGGTTCCAAAATATGGTC	59.491	23	144	1034	1177	TCATTGTGGAGGAGTGCAAG	59.831	20	CAAAATGGTTCCAAAATATGGTC	59.491	23	200	978	1177	CATTGTGGAGGAGTGCAAGA	59.831	20	CAAAATGGTTCCAAAATATGGTC	59.491	23	199	979	1177
c44923.graph_c0	1	p3	(GCG)6	18	489	506	--
c44945.graph_c1	1	p1	(A)14	14	825	838	CATGTGACACCATTTGCCTC	59.967	20	TCGGCTCCTTCAAAAGAAAA	59.931	20	169	706	874	CATGTGACACCATTTGCCTC	59.967	20	TTCGGCTCCTTCAAAAGAAA	59.931	20	170	706	875	TCAGTTGACCACTGTTGGGA	60.129	20	TCGGCTCCTTCAAAAGAAAA	59.931	20	277	598	874
c44972.graph_c2	1	p1	(A)10	10	660	669	AGGAGACGAGCAACGACAGT	60.057	20	TGGAGCTTCACCCTTCTCAT	59.803	20	138	568	705	AGGAGACGAGCAACGACAGT	60.057	20	ACCTGGAGCTTCACCCTTCT	60.252	20	141	568	708	AAATTTGAAGCTGACGGCAC	60.257	20	GAGGATTAGGCGCATGGTTA	60.06	20	237	635	871
c44994.graph_c0	1	p1	(A)10	10	1195	1204	--
c45016.graph_c0	1	p1	(A)10	10	100	109	TCGGGTTGAGATACCATCATT	59.259	21	GTGGCGAACCTTTTGTTTGT	60.015	20	176	41	216	TCGGGTTGAGATACCATCATT	59.259	21	TTACCATGAACAGTGGCGAA	60.111	20	188	41	228	TCGGGTTGAGATACCATCATT	59.259	21	TTGCAGACAGCAAAATGAGC	60.142	20	139	41	179
c45027.graph_c0	1	p2	(GT)7	14	350	363	TGCGCCATAGTGATGACTTC	59.83	20	AAACCATGACCCAATCCTGA	60.173	20	243	246	488	TGCGCCATAGTGATGACTTC	59.83	20	GTTGGTCGAGTCAATGGGTT	59.827	20	265	246	510	TGCGCCATAGTGATGACTTC	59.83	20	CCATGACCCAATCCTGACTT	59.779	20	240	246	485
c45098.graph_c0	1	p1	(T)10	10	255	264	GACCTTGGGCAACTATTGGA	59.933	20	ACATTCCCACACTCCTCAGC	60.12	20	179	209	387	GACCTTGGGCAACTATTGGA	59.933	20	TGAGCTCAACATTCCCACAC	59.682	20	187	209	395	GACCTTGGGCAACTATTGGA	59.933	20	CAACATTCCCACACTCCTCA	59.52	20	181	209	389
c45108.graph_c0	1	p3	(ATA)6	18	846	863	GAGGAAAACTGCAGACCGAG	59.989	20	GTGGGATCAAGACAAAGCGT	60.119	20	152	797	948	GAGGAAAACTGCAGACCGAG	59.989	20	AGAGGAATGGAAAAGGGGAA	59.875	20	207	797	1003	GAGGAAAACTGCAGACCGAG	59.989	20	AAGGGGAGAGGAATGGAAAA	59.875	20	213	797	1009
c45128.graph_c0	1	p1	(T)10	10	142	151	AATGTTTCGTATGCCTTCGG	59.96	20	ATCAAGGAAGAGTTGGGGCT	60.074	20	253	77	329	AATGTTTCGTATGCCTTCGG	59.96	20	AACTCCCATTCAAGTGCTGG	60.111	20	278	77	354	AATGTTTCGTATGCCTTCGG	59.96	20	TCAAGGAAGAGTTGGGGCTA	59.807	20	252	77	328
c45157.graph_c0	1	p1	(A)11	11	1206	1216	CACAGACAACCTGAGCCTGA	60.022	20	TGCCTAACGTTGGAGTTGGT	60.55	20	173	1084	1256	CACAGACAACCTGAGCCTGA	60.022	20	CTGCCTAACGTTGGAGTTGG	60.679	20	174	1084	1257	CACAGACAACCTGAGCCTGA	60.022	20	TAACGTTGGAGTTGGTTGGG	60.776	20	169	1084	1252
c45161.graph_c0	1	p3	(GCC)5	15	592	606	TCCTGATGAGTCGTGCAAAG	59.984	20	GTTACATCCGTGTCCAAGGG	60.232	20	103	538	640	CTCCTGATGAGTCGTGCAAA	59.984	20	GTTACATCCGTGTCCAAGGG	60.232	20	104	537	640	GATGCTACTTCGCTGCATCA	60.127	20	GTTACATCCGTGTCCAAGGG	60.232	20	269	372	640
c45192.graph_c0	1	p3	(TCA)6	18	355	372	AGACCCCAAACAGCAACAAC	60.012	20	CGCTTCTTCTTGAATCCAGC	60.096	20	109	322	430	AGACCCCAAACAGCAACAAC	60.012	20	GTCCCCTTATGCCATCTTCA	59.894	20	207	322	528	AGACCCCAAACAGCAACAAC	60.012	20	GTAAACTCAGGACCCACCCA	59.82	20	274	322	595
c45289.graph_c0	1	p1	(T)10	10	24	33	CCACGACTCCAACCCTTTT	59.951	19	GGTAATCGACGAAGCTGAGG	59.836	20	276	0	275	CCACGACTCCAACCCTTTT	59.951	19	GTAATCGACGAAGCTGAGGG	59.836	20	275	0	274	CCACGACTCCAACCCTTTTC	61.808	20	GGTAATCGACGAAGCTGAGG	59.836	20	276	0	275
c45289.graph_c0	2	p1	(T)10	10	1523	1532	TTGTCCTCATGACCTCACCTC	60.104	21	CTGCAGGGCATAGGAGTTTC	59.836	20	220	1488	1707	TTGTCCTCATGACCTCACCTC	60.104	21	TCTGCAGGGCATAGGAGTTT	59.836	20	221	1488	1708	TTGTCCTCATGACCTCACCTC	60.104	21	GCAGGGCATAGGAGTTTCAA	60.214	20	218	1488	1705
c45315.graph_c0	1	p3	(GCC)5	15	977	991	GCAGGCAGTCGTCAAGGT	59.988	18	CGACAAATCGTGTGCGAG	59.978	18	216	815	1030	AGGCAGTCGTCAAGGTCG	59.98	18	CGACAAATCGTGTGCGAG	59.978	18	214	817	1030	GATCCCCTTGCTTCCTCC	59.542	18	CGACAAATCGTGTGCGAG	59.978	18	128	903	1030
c45365.graph_c0	1	p1	(A)10	10	736	745	CATCATCAATGACAGGCAGG	60.072	20	CAAAATATGGCGAGCACAAA	59.702	20	264	515	778	CATCATCAATGACAGGCAGG	60.072	20	CGAGCACAAATGCAGAACAC	60.459	20	254	515	768	ATGGATACACACCCACCCAC	60.372	20	TTGTATGGCATGTGGGACAC	60.249	20	146	712	857
c45421.graph_c1	1	p2	(AG)9	18	613	630	CACCCTTTTGCTTCATTGGT	59.971	20	CATTCTCGCACCCTCTCTTC	59.95	20	149	515	663	CACCCTTTTGCTTCATTGGT	59.971	20	TCATTCTCGCACCCTCTCTT	59.95	20	150	515	664	CACCCTTTTGCTTCATTGGT	59.971	20	AGGACCATCTTCGATCCCTT	59.896	20	245	515	759
c45478.graph_c0	1	p3	(GCG)5	15	159	173	GCATCGACCTCCACTCTAGC	59.981	20	AGGAAAACCGTCTCGCTCTC	60.903	20	265	96	360	CATCGACCTCCACTCTAGCC	59.827	20	AGGAAAACCGTCTCGCTCTC	60.903	20	264	97	360	ATCGACCTCCACTCTAGCCA	59.827	20	AGGAAAACCGTCTCGCTCTC	60.903	20	263	98	360
c45513.graph_c0	1	p3	(CGT)6	18	252	269	AGGAAGTCCTCCGTCGTCTC	60.791	20	ACCACCACCTCCTCCTCTTT	59.968	20	275	199	473	GAGGAAGTCCTCCGTCGTCT	60.791	20	ACCACCACCTCCTCCTCTTT	59.968	20	276	198	473	AGGAAGTCCTCCGTCGTCTC	60.791	20	CTCCTCCTCTTTCTTGGCCT	59.95	20	267	199	465
c45519.graph_c0	1	p3	(CTG)5	15	677	691	ACAGCGACGCGTAGTAGTTG	59.173	20	GAGCGGGAGATCAACACG	60.363	18	253	528	780	AGCGACGCGTAGTAGTTGAG	58.363	20	GAGCGGGAGATCAACACG	60.363	18	251	530	780	ATGATCTTCGGCGACAGC	59.907	18	AGGAACAGCAGGCACGTC	59.988	18	257	614	870
c45519.graph_c0	2	p4	(GGAC)5	20	1728	1747	ACAACGTGTCCTCCTGGAAC	60.009	20	TACCAAGATCCAAGCCCAAC	59.933	20	172	1653	1824	ACAACGTGTCCTCCTGGAAC	60.009	20	CAAGATCCAAGCCCAACAAT	59.933	20	169	1653	1821	ACAACGTGTCCTCCTGGAAC	60.009	20	AAGATCCAAGCCCAACAATG	59.933	20	168	1653	1820
c45582.graph_c1	1	p1	(A)10	10	1639	1648	--
c45584.graph_c0	1	p1	(A)10	10	103	112	ACTGAGCACTGGGAAGATGC	60.418	20	GTTCTTCCTGTTGCTGCTCC	59.997	20	207	34	240	ACTGAGCACTGGGAAGATGC	60.418	20	AAAGCCCAAAACACCTCATC	59.031	20	259	34	292	ACTGAGCACTGGGAAGATGC	60.418	20	ATTCCTGGAGTGACTGCCC	60.064	19	186	34	219
c45584.graph_c0	2	p1	(A)11	11	1023	1033	TCCCCAGATCTGTACCCTTG	59.92	20	TCGAGTCACAGGAAGGTATGTG	60.171	22	136	966	1101	TCCCCAGATCTGTACCCTTG	59.92	20	CGAGTCACAGGAAGGTATGTGA	60.171	22	135	966	1100	CCCCAGATCTGTACCCTTGA	59.92	20	TCGAGTCACAGGAAGGTATGTG	60.171	22	135	967	1101
c45595.graph_c0	1	p1	(A)10	10	112	121	CACAATACAGAGAGGCTTCACAA	59.434	23	CGAGGGAAGGAGAAGGGATA	60.528	20	151	13	163	CACAATACAGAGAGGCTTCACA	58.036	22	CGAGGGAAGGAGAAGGGATA	60.528	20	151	13	163	ACACAATACAGAGAGGCTTCACA	58.925	23	CGAGGGAAGGAGAAGGGATA	60.528	20	152	12	163
c45657.graph_c0	1	p3	(CGG)5	15	646	660	TCGTCCTCGTCCTCCTACTC	59.405	20	CCAGTAGTCCTGGCCGTAAA	60.125	20	219	602	820	TCGTCCTCGTCCTCCTACTC	59.405	20	TGGTCGTACATGCTCTGGAA	60.263	20	182	602	783	TCGTCCTCGTCCTCCTACTC	59.405	20	TTGGTCGTACATGCTCTGGA	60.263	20	183	602	784
c45768.graph_c0	1	p1	(A)12	12	1	12	--
c45768.graph_c0	2	p1	(T)12	12	1950	1961	CTTTGTTCAGCTGGTGTCCA	59.873	20	CACTGCAGCAAAGATCCAAA	59.988	20	231	1874	2104	TTGCTTGCGATAGAAGCTGA	59.856	20	CACTGCAGCAAAGATCCAAA	59.988	20	185	1920	2104	GCTTGCGATAGAAGCTGAGG	60.257	20	CACTGCAGCAAAGATCCAAA	59.988	20	183	1922	2104
c45775.graph_c0	1	p3	(CGC)5	15	977	991	--
c45798.graph_c0	1	p1	(A)10	10	1850	1859	ACGTCGGTTGGGTAGTCAAG	60.028	20	TCTAGTTTCCAGCTGTGGTGG	60.297	21	259	1625	1883	GCCACATGTAGGTTCTGGGT	59.851	20	TCTAGTTTCCAGCTGTGGTGG	60.297	21	235	1649	1883	AGAGCACACCGTAACCCTTG	60.171	20	TCTAGTTTCCAGCTGTGGTGG	60.297	21	118	1766	1883
c45847.graph_c0	1	p1	(A)10	10	513	522	ATCAAAGAGGGGACACGTTG	59.966	20	ACCACAAGTTGGCTGGTAGG	60.028	20	280	420	699	ACGTGCCCTCCATTTATCAG	59.955	20	ACCACAAGTTGGCTGGTAGG	60.028	20	233	467	699	GAAAACGTGCCCTCCATTTA	59.938	20	ACCACAAGTTGGCTGGTAGG	60.028	20	237	463	699
c45862.graph_c0	1	p1	(T)11	11	865	875	ATTGCTGAGCTGTGTGCATC	60.024	20	CTCCGAGGACAGGGATACAG	59.673	20	153	758	910	ATTGCTGAGCTGTGTGCATC	60.024	20	ACCTCCGAGGACAGGGATAC	60.336	20	155	758	912	CGCACACGCATAGAACTCAT	59.895	20	CTCCGAGGACAGGGATACAG	59.673	20	227	684	910
c45871.graph_c0	1	p3	(CAG)5	15	183	197	CCAGCTCACTTTCGACTTCC	59.989	20	GTTGTAGTCCTCGTCTCCGC	59.874	20	194	27	220	CCAGCTCACTTTCGACTTCC	59.989	20	CGTCCTCCTCCTCGTTGTAG	59.861	20	207	27	233	CCAGCTCACTTTCGACTTCC	59.989	20	CCTCCTCGTTGTAGTCCTCG	59.861	20	201	27	227
c45899.graph_c0	1	p3	(TAA)5	15	379	393	ATATTGATCGTCGGGCTCAG	60.059	20	GCCTGTGCACCAGGTAACTT	60.179	20	216	324	539	ATATTGATCGTCGGGCTCAG	60.059	20	GCTGAGGATGAACAAGACCC	59.661	20	172	324	495	ATATTGATCGTCGGGCTCAG	60.059	20	GGCTGAGGATGAACAAGACC	59.661	20	173	324	496
c45899.graph_c0	2	p1	(T)14	14	548	561	GGTCTTGTTCATCCTCAGCC	59.661	20	ATCGAGAAAGCGCTTAACCA	59.982	20	237	477	713	GGGTCTTGTTCATCCTCAGC	59.661	20	ATCGAGAAAGCGCTTAACCA	59.982	20	238	476	713	CAAACGGGTCTTGTTCATCC	60.353	20	ATCGAGAAAGCGCTTAACCA	59.982	20	243	471	713
c45916.graph_c0	1	c	(T)10gagcaaaacgaga(T)10	33	108	140	TGCAGAGCTCCGAGATACG	60.256	19	TCTCGATATGCGACTCATGG	59.781	20	280	84	363	CACGAGACACGGAGGTCTTT	60.298	20	CTTCAAGCTGCAGATGGCTC	61.228	20	237	62	298	CACGAGACACGGAGGTCTTT	60.298	20	TTCAAGCTGCAGATGGCTC	60.241	19	236	62	297
c45928.graph_c1	1	p1	(A)10	10	1575	1584	AGCTGGTCCTTGTGAGCTGT	60.057	20	CTACGTGCACTGGGGCTG	61.483	18	258	1349	1606	GTACGACAAAATTGGGGGTG	60.088	20	CTACGTGCACTGGGGCTG	61.483	18	143	1464	1606	GGTTCGCTTTTGGTGTGACT	60.156	20	CTACGTGCACTGGGGCTG	61.483	18	121	1486	1606
c45931.graph_c0	1	c	(A)10gataaaacaagaaataccattcaac(A)10	45	76	120	TTCGACTTCAATTGATCTGGTT	58.695	22	GACGCACGAAGCTGTAGAAA	59.224	20	167	4	170	TTCGACTTCAATTGATCTGGTT	58.695	22	GACCGGCTTTATTACTTTCCG	59.977	21	144	4	147	TCGACTTCAATTGATCTGGTT	57.252	21	GACGCACGAAGCTGTAGAAA	59.224	20	166	5	170
c45976.graph_c1	1	p1	(A)10	10	491	500	CGAGCCTTTTGGACACTTTC	59.853	20	TTGCAGTTCATTTCAGCAGC	60.142	20	280	289	568	AGGGGACAATTCTGCTTTGA	59.67	20	TTGCAGTTCATTTCAGCAGC	60.142	20	241	328	568	TTGTCTAATGCCCAGAGCAG	59.024	20	TTGCAGTTCATTTCAGCAGC	60.142	20	194	375	568
c45983.graph_c1	1	p1	(A)10	10	180	189	AACAGAGACGCAGGACACAG	59.047	20	CTTGCAACCACAACATGGAC	60.008	20	225	138	362	AACAGAGACGCAGGACACAG	59.047	20	TTGCAACCACAACATGGACT	60.008	20	224	138	361	CAGAGACGCAGGACACAGTT	59.047	20	TTGCAACCACAACATGGACT	60.008	20	222	140	361
c45997.graph_c0	1	p1	(A)12	12	695	706	TCCGTGAAGCTAATTTTGCC	60.209	20	CATTGACTCCTCCGCTTCTC	59.95	20	280	631	910	TTCGCCAATTTAGCCAAAAA	60.544	20	CATTGACTCCTCCGCTTCTC	59.95	20	232	679	910	AAGCACCTTCGCCAATTTAG	59.361	20	CATTGACTCCTCCGCTTCTC	59.95	20	239	672	910
c45997.graph_c0	2	p2	(GA)6	12	855	866	TCCGTGAAGCTAATTTTGCC	60.209	20	CATTGACTCCTCCGCTTCTC	59.95	20	280	631	910	TTCGCCAATTTAGCCAAAAA	60.544	20	CATTGACTCCTCCGCTTCTC	59.95	20	232	679	910	AAGCACCTTCGCCAATTTAG	59.361	20	CATTGACTCCTCCGCTTCTC	59.95	20	239	672	910
c46004.graph_c2	1	p1	(T)11	11	1184	1194	CCCTAACCTTTCCATGACGA	59.926	20	CCAAAAGGGCAACAACAACT	60.008	20	235	1059	1293	GATGCCTCCCCTAACCTTTC	59.903	20	CCAAAAGGGCAACAACAACT	60.008	20	243	1051	1293	CCCTAACCTTTCCATGACGA	59.926	20	ACCAAAAGGGCAACAACAAC	59.875	20	236	1059	1294
c46082.graph_c0	1	p1	(T)10	10	166	175	GGGCGTTAAATTTGTCCAGA	59.938	20	AACAATAACACGGGCGACTT	59.499	20	161	94	254	GGGCGTTAAATTTGTCCAGA	59.938	20	GCTTAACAATAACACGGGCG	60.508	20	165	94	258	GGGCGTTAAATTTGTCCAGA	59.938	20	CAGCGACAGGCAATAGTTTG	59.488	20	224	94	317
c46099.graph_c0	1	p1	(T)10	10	15	24	--
c46099.graph_c0	2	p3	(GCT)5	15	545	559	GCTGCTTCACCTCCTTTTTG	59.993	20	CAGCACCTTGTTTCCTTCGT	60.291	20	121	466	586	GCTGCTTCACCTCCTTTTTG	59.993	20	AGCACCTTGTTTCCTTCGTG	60.291	20	120	466	585	CTGCTTCACCTCCTTTTTGC	59.993	20	CAGCACCTTGTTTCCTTCGT	60.291	20	120	467	586
c46110.graph_c0	1	p3	(GAC)5	15	1067	1081	ACATCACCGGACAGTTCCTC	59.969	20	AGGACAGTGGACACACACCA	60.045	20	251	999	1249	ACATCACCGGACAGTTCCTC	59.969	20	CAGGACAGTGGACACACACC	60.045	20	252	999	1250	ACATCACCGGACAGTTCCTC	59.969	20	GGACAGTGGACACACACCAC	59.889	20	250	999	1248
c46221.graph_c0	1	p3	(GAG)5	15	1	15	--
c46221.graph_c0	2	p1	(A)10	10	423	432	TAGCTACGTATGCGTGCCAG	60.059	20	CTTCTGGTGGGCATTTAAGC	59.708	20	145	356	500	TGGCAAATTTAGGGTTCTGG	59.931	20	CTTCTGGTGGGCATTTAAGC	59.708	20	204	297	500	GCGTGCCAGTTGTTATGCTA	59.902	20	CTTCTGGTGGGCATTTAAGC	59.708	20	134	367	500
c46227.graph_c0	1	p1	(T)14	14	161	174	TTAATCCCATCGAAATCCCA	60.088	20	AAGTGGGGTCTCTTCTCGGT	60.111	20	268	22	289	TTAATCCCATCGAAATCCCA	60.088	20	CTCGGTGCAGTGTCTACTCG	59.641	20	254	22	275	GAGCATCTCCCCAATGATTC	59.445	20	AAGTGGGGTCTCTTCTCGGT	60.111	20	232	58	289
c46254.graph_c0	1	p1	(T)10	10	238	247	CAAGCAATTCCGGTAGATCC	59.528	20	ATAACGCTGTCTGCCTGCTT	60.044	20	245	206	450	CAAGCAATTCCGGTAGATCC	59.528	20	CCCATATGATTCGTGGAAGG	60.148	20	213	206	418	CAAGCAATTCCGGTAGATCC	59.528	20	ACGCTGTCTGCCTGCTTAGT	60.223	20	242	206	447
c46319.graph_c2	1	p3	(CGG)6	18	1	18	--
c46322.graph_c0	1	p2	(CT)7	14	260	273	GAAGTGAGCGCCAACATACA	59.871	20	AACGTGGCTTATAAGGGGCT	59.987	20	264	168	431	GAAGTGAGCGCCAACATACA	59.871	20	GATGCATCGCAGACACAGAT	59.826	20	226	168	393	ATCGAAATGTCATGCCCAGT	60.348	20	GACACAGATGTATGCCACCG	59.992	20	114	234	347
c46327.graph_c0	1	p1	(T)10	10	779	788	GCAATCAGAACACTCAGCCA	59.992	20	TCCTGCTCCGAAAGAAAAGA	60.066	20	171	743	913	GCAATCAGAACACTCAGCCA	59.992	20	ATGTCCTGCTCCGAAAGAAA	59.813	20	174	743	916	CAGAACACTCAGCCAGAGCA	60.333	20	TCCTGCTCCGAAAGAAAAGA	60.066	20	166	748	913
c46338.graph_c0	1	p1	(A)10	10	667	676	AATGTTCCTACTGGCGGATG	59.955	20	TGGACTGCTGTGTGCTTTTC	60.032	20	215	603	817	AATGTTCCTACTGGCGGATG	59.955	20	GGACTGCTGTGTGCTTTTCA	60.032	20	214	603	816	AATGTTCCTACTGGCGGATG	59.955	20	TTTTCTGGACTGCTGTGTGC	60.032	20	220	603	822
c46340.graph_c0	1	p1	(A)13	13	45	57	TCTTTTTATTGCCTTCCCCC	60.252	20	CCCAATTGAATCCACCAAAC	60.029	20	115	5	119	TCTTTTTATTGCCTTCCCCC	60.252	20	ACCCAATTGAATCCACCAAA	60.029	20	116	5	120	TCTTTTTATTGCCTTCCCCC	60.252	20	AACCCAATTGAATCCACCAA	60.029	20	117	5	121
c46349.graph_c0	1	p1	(A)10	10	17	26	--
c46384.graph_c0	1	p1	(T)10	10	653	662	ATGAATTTCGCTGCACTCCT	59.843	20	AAGTGACACTGCTCCTGCCT	60.057	20	255	587	841	AATGAATTTCGCTGCACTCC	60.221	20	AAGTGACACTGCTCCTGCCT	60.057	20	256	586	841	ATGAATTTCGCTGCACTCCT	59.843	20	ACTGCTCCTGCCTCCATTTA	59.836	20	248	587	834
c46417.graph_c0	1	p1	(A)10	10	741	750	ATTAGGTGCCTGTAGGGGCT	59.983	20	ACCAACCCCTTGTACGACTG	59.884	20	204	692	895	ATTAGGTGCCTGTAGGGGCT	59.983	20	CCAACCCCTTGTACGACTGT	59.884	20	203	692	894	ATTAGGTGCCTGTAGGGGCT	59.983	20	CCTTCCTACCACACACGGAT	59.844	20	139	692	830
c46438.graph_c0	1	p1	(A)14	14	1	14	--
c46444.graph_c0	1	c	(T)10ggttgcgctgcttttgtaaggatagctctttattagtgatttaccttagacaacagcaccccatactaatg(T)10	91	849	939	TTCATTACAATGCCCAACCA	59.786	20	AAATGCCATCATTTCAGCAA	59.115	20	264	752	1015	TTCATTACAATGCCCAACCA	59.786	20	TGCCATCATTTCAGCAATTT	59.115	20	261	752	1012	TCATTACAATGCCCAACCAC	59.251	20	TGCCATCATTTCAGCAATTT	59.115	20	260	753	1012
c46457.graph_c0	1	p1	(A)10	10	8	17	--
c46480.graph_c1	1	p1	(A)11	11	396	406	GCTGGAAAAGAAAAAGGTTGC	60.23	21	TTGGATGTTTGGTACAGAGGC	59.985	21	254	366	619	TCACAATTTGATCAACGCAG	58.259	20	GCACGATAGTTTGCACTTGG	59.347	20	176	260	435	GTCACAATTTGATCAACGCAG	59.188	21	GCACGATAGTTTGCACTTGG	59.347	20	177	259	435
c46512.graph_c0	1	p3	(GGA)5	15	408	422	GGAGAGCGTCGTGAAGTAGG	60.012	20	AGCCTCGTCATTGTCATCCT	59.685	20	184	296	479	ACAAACAAATCCAAGGCCAG	59.971	20	AGCCTCGTCATTGTCATCCT	59.685	20	262	218	479	ACAGGAGAGCGTCGTGAAGT	60.057	20	AGCCTCGTCATTGTCATCCT	59.685	20	187	293	479
c46552.graph_c0	1	p3	(CCA)6	18	336	353	AAGTCCACCGCGAAATTTTA	59.586	20	GGGAAGGAGAGGAAGGAGAG	59.367	20	260	117	376	GTTATAACCCACCGCACCAT	59.574	20	GGGAAGGAGAGGAAGGAGAG	59.367	20	103	274	376	TTATAACCCACCGCACCATC	60.585	20	GGGAAGGAGAGGAAGGAGAG	59.367	20	102	275	376
c46583.graph_c0	1	p1	(A)10	10	1010	1019	TTTTGTTAGGGGCCTTTGTG	59.968	20	TGCAGCAGTCCTCAGCTTTA	59.888	20	192	893	1084	TTTTGTTAGGGGCCTTTGTG	59.968	20	ATTGCAGCAGTCCTCAGCTT	60.164	20	194	893	1086	TTTGTGCAAGATGGGTTGAA	60.088	20	TGCAGCAGTCCTCAGCTTTA	59.888	20	178	907	1084
c46593.graph_c0	1	p2	(TA)6	12	1614	1625	--
c46595.graph_c0	1	p1	(A)10	10	777	786	GGAGACGGTACAAAAGGAAGG	59.984	21	GCCTAAGCTTGTGAAGTCGG	60.015	20	160	749	908	GGAGACGGTACAAAAGGAAGG	59.984	21	CATGGGTTGCCTAAGCTTGT	60.132	20	168	749	916	GGAGACGGTACAAAAGGAAGG	59.984	21	CACAATTTCACATGGGTTGC	59.823	20	178	749	926
c46621.graph_c0	1	p1	(T)10	10	643	652	GGTTTTCTCTCCCCATCTCC	59.874	20	CAACAGTTTCGCGATTCTCA	59.988	20	278	537	814	GGTTTTCTCTCCCCATCTCC	59.874	20	CTAGAGGAACCCCATCACCA	59.92	20	187	537	723	GCCGTAATGTGTCCAGGTTT	59.859	20	CTAGAGGAACCCCATCACCA	59.92	20	202	522	723
c46631.graph_c0	1	p2	(GC)6	12	320	331	AAGTCCTGGCTCTGCGAC	59.078	18	CAGCGTTATCGTCTCCCAG	59.405	19	280	136	415	CAAGTCCTGGCTCTGCGA	61.303	18	AGCGTTATCGTCTCCCAGC	60.377	19	280	135	414	CTCAACGCCGACTGGAAG	60.547	18	AGCGCAGCGTTATCGTCTC	61.642	19	161	259	419
c46632.graph_c0	1	p3	(GAA)6	18	1189	1206	GCACAGAACCAGCTGATGAA	59.992	20	TTCGTCTCTTGAGACACCCC	60.238	20	271	1166	1436	GCACAGAACCAGCTGATGAA	59.992	20	GTCTCTTGAGACACCCCCTG	59.682	20	268	1166	1433	AGAATTGGCACAGAACCAGC	60.263	20	TTCGTCTCTTGAGACACCCC	60.238	20	278	1159	1436
c46645.graph_c0	1	p3	(GAA)5	15	597	611	GCGATGCTGTGATTCAAGAG	59.552	20	AGGCATCCAGCTACAGCATT	59.866	20	278	537	814	GCGATGCTGTGATTCAAGAG	59.552	20	CTTCCTGCGTTCCAAACACT	60.291	20	238	537	774	GCGATGCTGTGATTCAAGAG	59.552	20	CTGCGTTCCAAACACTGATG	60.301	20	234	537	770
c46650.graph_c0	1	p1	(T)10	10	562	571	GAAGCTATGCTTTTCTACCCCA	59.758	22	TTGCCTTGGCTCTTTTCTGT	59.993	20	144	511	654	TGCTTTTCTACCCCAAGTGT	57.331	20	TTGCCTTGGCTCTTTTCTGT	59.993	20	137	518	654	AAGCTATGCTTTTCTACCCCAA	59.311	22	TTGCCTTGGCTCTTTTCTGT	59.993	20	143	512	654
c46657.graph_c0	1	c	(TG)6cgggctgcgtgtttggtactcctgtcccatggttgtttt(TG)7	65	2010	2074	GGTCGTGTGTCCCTGCTTAT	59.997	20	AAAAATTCCTGCCAATGGTG	59.801	20	250	1949	2198	GGTCGTGTGTCCCTGCTTAT	59.997	20	ATTCCTGCCAATGGTGAAAC	59.797	20	246	1949	2194	GGTCGTGTGTCCCTGCTTAT	59.997	20	AAATTCCTGCCAATGGTGAA	60.309	20	248	1949	2196
c46663.graph_c0	1	p1	(A)12	12	404	415	AGCACAAGCTTTGAGCACCT	60.201	20	GTTCCAGTCTCCGTCAGCTC	59.993	20	228	304	531	CAAGCACAAGCTTTGAGCAC	59.788	20	GTTCCAGTCTCCGTCAGCTC	59.993	20	230	302	531	AGCACAAGCTTTGAGCACCT	60.201	20	CCTCTTCGCTGATTAGTGCC	59.978	20	280	304	583
c46703.graph_c0	1	p1	(T)10	10	1856	1865	--
c46705.graph_c1	1	p1	(A)10	10	433	442	GGTTTGTTGAAGCCGTCATT	59.978	20	ATTTTCAGCAAACACGTCCC	59.978	20	253	221	473	ATTTTGGTTTGTTGAAGCCG	59.975	20	ATTTTCAGCAAACACGTCCC	59.978	20	258	216	473	CACTGGTGTTCTTTGCTCCA	59.873	20	ATTTTCAGCAAACACGTCCC	59.978	20	160	314	473
c46712.graph_c0	1	p2	(GA)6	12	1027	1038	AAAGAACTCGCCTGTGTGCT	60.058	20	CCTTCCTCACGTTCCCTCTC	61.16	20	175	887	1061	AAAGAACTCGCCTGTGTGCT	60.058	20	TCCTTCCTCACGTTCCCTCT	61.16	20	176	887	1062	AAAGAACTCGCCTGTGTGCT	60.058	20	CTCCTTCCTCACGTTCCCTC	61.16	20	177	887	1063
c46731.graph_c0	1	p3	(ACC)5	15	1232	1246	ATGCCTTCATAACGCAAACC	59.967	20	GGCAAGGTCATCATAAGGGA	59.894	20	147	1171	1317	CAGGGTTAGGTTCGCCACTA	60.125	20	GGCAAGGTCATCATAAGGGA	59.894	20	184	1134	1317	GACAGACGGTTCACATGACG	60.162	20	GGCAAGGTCATCATAAGGGA	59.894	20	216	1102	1317
c46742.graph_c0	1	p1	(A)10	10	362	371	AAGGCTTCTACATCGGCAAA	59.845	20	TTTGCAGCTTGTTGTTTTCG	60.029	20	102	293	394	AAAGGCTTCTACATCGGCAA	59.845	20	TTTGCAGCTTGTTGTTTTCG	60.029	20	103	292	394	AACAAGAAGGTGGGGGTTCT	59.834	20	TTTGCAGCTTGTTGTTTTCG	60.029	20	173	222	394
c46760.graph_c0	1	c	(T)10gctacaaaaattctaggaacataacctatggtggaaacatagatcagaaagacaaaacctgggtgaaggtgtaggcagagcaac(T)10	104	1496	1599	GGTCAGTGGACACACCATCA	60.44	20	CCAATTGCCCAAGATGTATG	58.843	20	223	1415	1637	GGTCAGTGGACACACCATCA	60.44	20	ACCAATTGCCCAAGATGTATG	59.699	21	224	1415	1638	TCATGGATCCAAAAGGATGG	60.66	20	CCAATTGCCCAAGATGTATG	58.843	20	203	1435	1637
c46762.graph_c0	1	p1	(A)10	10	67	76	GGCTCCACCTCATCAGTCAT	60.08	20	AGGACCGAGGAAAGGACG	60.191	18	143	3	145	GTCATCACCCACCGAAAAAC	60.218	20	AGGACCGAGGAAAGGACG	60.191	18	128	18	145	GGCTCCACCTCATCAGTCAT	60.08	20	AGGAAAGGACGCCGAAAG	60.331	18	136	3	138
c46763.graph_c2	1	p1	(T)10	10	1341	1350	TGCAGTTCCGTTACTTTCCC	60.11	20	TCGGAATGAAAATGCAGATG	59.622	20	255	1241	1495	GCAGTTCCGTTACTTTCCCA	60.11	20	TCGGAATGAAAATGCAGATG	59.622	20	254	1242	1495	GCAGTTCCGTTACTTTCCCA	60.11	20	ACTCTGCTATATGCCTGCCG	60.395	20	146	1242	1387
c46791.graph_c1	1	p1	(A)11	11	602	612	CCCCTGGGGAGATATGATTT	59.974	20	AATGGTGAAGGCTGATGACC	59.934	20	177	514	690	CCCCTGGGGAGATATGATTT	59.974	20	CATCCAAAAGTGAAGCCCAT	59.933	20	140	514	653	CCCCTGGGGAGATATGATTT	59.974	20	GACCAAATCCCCACAAGCTA	59.933	20	161	514	674
c46853.graph_c1	1	p2	(TG)7	14	615	628	TCTCGACAGAAGCACACCAC	60.03	20	CCAGACTGCACCCAATTTTT	59.971	20	236	423	658	GCCAAATATGCAGCAAGTCA	59.839	20	CCAGACTGCACCCAATTTTT	59.971	20	263	396	658	AAGGCCAAATATGCAGCAAG	60.23	20	CCAGACTGCACCCAATTTTT	59.971	20	266	393	658
c46853.graph_c1	2	p1	(T)11	11	936	946	GAGGAGACGCTTTTGGACTG	59.989	20	TGATATGCAATTCTCTTGCGA	59.415	21	175	797	971	GCTGTGCCTGGGATTAAAAG	59.708	20	TGATATGCAATTCTCTTGCGA	59.415	21	201	771	971	AGCTGTGCCTGGGATTAAAA	59.708	20	TGATATGCAATTCTCTTGCGA	59.415	21	202	770	971
c46866.graph_c0	1	p1	(T)10	10	82	91	TCGAAAATCACCCCAAACTC	59.91	20	ATGCAATGAGTGTGAGCGAC	59.87	20	167	1	167	TCGAAAATCACCCCAAACTC	59.91	20	GAGGAATCGGTCTGAACTGC	59.81	20	263	1	263	CACCCCAAACTCCTAAACCC	60.581	20	ATGCAATGAGTGTGAGCGAC	59.87	20	159	9	167
c46871.graph_c1	1	p1	(A)10	10	282	291	CACCACATAGAGCAGCCAGA	60.008	20	ATTTGGCATTCGGCAAATAG	59.928	20	140	220	359	AACAGGGGCATACACCACAT	60.119	20	ATTTGGCATTCGGCAAATAG	59.928	20	152	208	359	TAACAGGGGCATACACCACA	59.84	20	ATTTGGCATTCGGCAAATAG	59.928	20	153	207	359
c46879.graph_c0	1	p3	(CTG)5	15	35	49	CCTGCATAACACGAGACGAG	59.465	20	TTTGTTTCCTCGTGGGAGTC	60.088	20	189	8	196	CCTGCATAACACGAGACGAG	59.465	20	AGGATCAACCACATTGGCAT	60.203	20	229	8	236	ACCTGCATAACACGAGACGA	59.318	20	TTTGTTTCCTCGTGGGAGTC	60.088	20	190	7	196
c46893.graph_c1	1	p1	(T)10	10	745	754	ATGCCACAAAGATGGAGAGG	60.073	20	CATTCACAGAGCTTGCCAAA	59.988	20	200	625	824	GGATGGGTAGCCACTGAAGA	60.073	20	CATTCACAGAGCTTGCCAAA	59.988	20	182	643	824	GAGGATGGGTAGCCACTGAA	60.073	20	CATTCACAGAGCTTGCCAAA	59.988	20	184	641	824
c46919.graph_c0	1	p2	(GA)7	14	1844	1857	--
c46927.graph_c0	1	p1	(A)10	10	494	503	GTTGGCAGAAAAAGACTCGG	59.853	20	ATGCAACTGCATATCGCAAC	59.724	20	269	307	575	ACTCGGGTCATACCGCATAA	60.352	20	ATGCAACTGCATATCGCAAC	59.724	20	255	321	575	CATGCCTACCCTCCACTAGG	59.569	20	ATGCAACTGCATATCGCAAC	59.724	20	121	455	575
c46982.graph_c0	1	p1	(T)13	13	1021	1033	GAAGCGACAAAGCATGTGAA	59.995	20	ACAAGATCCAGGACCTGACG	60.112	20	101	963	1063	GGTGAGAAAGGCGTCAAGAG	59.989	20	ACAAGATCCAGGACCTGACG	60.112	20	127	937	1063	GTGAGAAAGGCGTCAAGAGG	59.989	20	ACAAGATCCAGGACCTGACG	60.112	20	126	938	1063
c47002.graph_c0	1	p1	(A)10	10	95	104	TTCGGAGAAGCCATAAGGAA	59.778	20	GTATGGCCTCGTTCCTGC	59.197	18	269	66	334	TCGGAGAAGCCATAAGGAAG	59.406	20	GTATGGCCTCGTTCCTGC	59.197	18	268	67	334	AATTCGGAGAAGCCATAAGGA	60.048	21	GTTCCCAAACGACGCCTCTA	62.445	20	100	64	163
c47002.graph_c0	2	p2	(GT)6	12	1232	1243	--
c47080.graph_c0	1	p1	(T)10	10	1960	1969	AAGCTATGGGTGCTTCCTCA	59.836	20	CCATTGCCAACAAAATGTCA	60.357	20	176	1831	2006	AAGCTATGGGTGCTTCCTCA	59.836	20	ATATTGTGCCCATTGCCAAC	60.594	20	185	1831	2015	AAGCTATGGGTGCTTCCTCA	59.836	20	TGCCAACAAAATGTCACTGC	60.709	20	172	1831	2002
c47093.graph_c0	1	p3	(GGC)5	15	284	298	AACATCGCTACGTACTGGGG	60.015	20	GATCCCAGCACCACGTACTC	60.542	20	136	187	322	CGCTGTACCACGTCATGTCT	59.776	20	GATCCCAGCACCACGTACTC	60.542	20	246	77	322	CAACTGCAGCCATTATTCCA	59.688	20	GATCCCAGCACCACGTACTC	60.542	20	171	152	322
c47093.graph_c0	2	p3	(GGA)6	18	709	726	GAAGCTATCACCGCGTCATC	60.775	20	GCAAGTGCCTGGACTACGAC	60.865	20	187	670	856	GACGAACTTGATTTGCTCCG	60.776	20	GCAAGTGCCTGGACTACGAC	60.865	20	275	582	856	GAAGCTATCACCGCGTCATC	60.775	20	GCAAGTGCCTGGACTACGA	60	19	187	670	856
c47096.graph_c0	1	p1	(T)10	10	137	146	CATTTGCATCCTGTTGTTGC	60.119	20	CTGACCCTGGTGACATTGTG	59.997	20	194	114	307	GCGAGGTAAATCCTGACTGC	59.843	20	CTGACCCTGGTGACATTGTG	59.997	20	257	51	307	CATTTGCATCCTGTTGTTGC	60.119	20	GAGCTGACCCTGGTGACATT	60.12	20	197	114	310
c47100.graph_c0	1	p1	(A)10	10	479	488	ATGCACGAGTATTCTTGGGG	59.955	20	TGGAGTGCATTTTCCTTGTG	59.691	20	214	409	622	AATGGCAAAACTCCATCCAC	59.797	20	TGGAGTGCATTTTCCTTGTG	59.691	20	248	375	622	GTCCACCAATGTATGCACGA	60.399	20	TGGAGTGCATTTTCCTTGTG	59.691	20	226	397	622
c47123.graph_c0	1	p1	(A)17	17	22	38	--
c47135.graph_c1	1	p1	(A)10	10	959	968	CAGATCCAGGGCTTTGTTGT	60.111	20	TGAATGATTGGGTCTCCCTC	59.862	20	188	869	1056	CAGATCCAGGGCTTTGTTGT	60.111	20	GTTAAGACGAATCGTGGCGT	60.14	20	207	869	1075	TTCAGATCCAGGGCTTTGTT	59.67	20	TGAATGATTGGGTCTCCCTC	59.862	20	190	867	1056
c47181.graph_c0	1	p2	(AG)7	14	883	896	CAAATCTTGGGCAAAAGCTC	59.823	20	TTCGTCCCCTATTGGTTCTG	59.926	20	272	719	990	AAACAATCCTGGCAGCAACT	59.74	20	TTCGTCCCCTATTGGTTCTG	59.926	20	199	792	990	TCTAGAGCTTGCACCGATCA	59.697	20	TTCGTCCCCTATTGGTTCTG	59.926	20	235	756	990
c47202.graph_c0	1	p1	(A)10	10	1522	1531	CCAAAGTTGGGCCTAGGAAT	60.312	20	CGGCATCGACTGGTAAGATT	60.096	20	146	1474	1619	CCAAAGTTGGGCCTAGGAAT	60.312	20	ATCACAGGCCAGGCTTAATG	60.096	20	182	1474	1655	CCAAAGTTGGGCCTAGGAAT	60.312	20	AAACGGCATCGACTGGTAAG	60.132	20	149	1474	1622
c47216.graph_c1	1	p3	(CTC)5	15	212	226	CACATAAAGAGCAGCCGTCA	60.011	20	CATGGGGAGGAGTCGTACAT	59.803	20	247	76	322	GAGGCACATAAAGAGCAGCC	59.985	20	CATGGGGAGGAGTCGTACAT	59.803	20	251	72	322	TAAAGAGCAGCCGTCATCCT	59.978	20	CATGGGGAGGAGTCGTACAT	59.803	20	243	80	322
c47218.graph_c0	1	p1	(A)10	10	116	125	TGAAACCAAGTTGCAGGAAA	59.293	20	TGATGGCGTCACCTCATTTA	60.073	20	182	40	221	TGAAACCAAGTTGCAGGAAA	59.293	20	TGCTCCATCAAGATATCCCC	59.854	20	253	40	292	TGAAACCAAGTTGCAGGAAA	59.293	20	GCTCCATCAAGATATCCCCA	59.854	20	252	40	291
c47261.graph_c0	1	p1	(T)10	10	313	322	TCGTGTTGATCCGACAGAAC	59.682	20	TCTTCATAGCGCTCAGGTCC	60.504	20	278	226	503	TCGTGTTGATCCGACAGAAC	59.682	20	TCTTCGTAGCGCTGAAGTCC	60.678	20	232	226	457	TCAAATCGTGTTGATCCGAC	59.502	20	TCTTCGTAGCGCTGAAGTCC	60.678	20	237	221	457
c47302.graph_c0	1	p3	(GCC)5	15	10	24	--
c47325.graph_c0	1	p3	(GCG)5	15	1656	1670	--
c47353.graph_c0	1	p3	(CAG)5	15	1075	1089	TTTCTGGATAAGCAGAGGGG	59.264	20	AGGGGAAGAAGTCTTCGAGC	59.957	20	216	1040	1255	TGACCGGGCCTAAGACTGTA	60.647	20	CAAAACGGCTCGAATCTTTC	59.823	20	261	965	1225	TGACCGGGCCTAAGACTGTA	60.647	20	AATCTTTCCACCCCGAAGAT	59.766	20	249	965	1213
c47356.graph_c0	1	p1	(A)10	10	3425	3434	AGTCGTCGTCGTTCGTATCC	60.142	20	GCCTGCTCGTGCATCTTTAT	60.382	20	163	3300	3462	CCTGCTTCCCAATAGACGAA	60.206	20	GCCTGCTCGTGCATCTTTAT	60.382	20	107	3356	3462	TACGCAACTTCGTATGCCAC	59.759	20	GCCTGCTCGTGCATCTTTAT	60.382	20	204	3259	3462
c47405.graph_c0	1	p1	(A)15	15	2012	2026	--
c47419.graph_c0	1	p2	(TA)7	14	108	121	TGGAATTCATGAGCACACATC	59.517	21	TTTTTGTGAGCTTGTCGTGC	60.035	20	233	3	235	TGGAATTCATGAGCACACATC	59.517	21	TGTTGTTTGAAGTCCAAGCG	59.881	20	200	3	202	TTGGAATTCATGAGCACACA	58.62	20	TGTTTGAAGTCCAAGCGTGT	59.339	20	198	2	199
c47419.graph_c0	2	p3	(TTC)6	18	1018	1035	AATTCCTTCAGTCGTGGCAG	60.255	20	TAAAGCATTGCTCATCGTGG	59.833	20	180	910	1089	AATTCCTTCAGTCGTGGCAG	60.255	20	GATTGGACCCGAATTTGTTG	60.17	20	251	910	1160	CAGCGGTCCAGGTCTAATTC	59.694	20	TAAAGCATTGCTCATCGTGG	59.833	20	195	895	1089
c47437.graph_c0	1	p2	(CG)7	14	31	44	--
c47439.graph_c0	1	p2	(TA)7	14	1217	1230	AGAGGTGGCCAAAGTTGAAA	59.711	20	CTTATGGTCCTGGTGGCACT	59.989	20	267	1149	1415	GGTGGCCAAAGTTGAAATTG	60.344	20	CTTATGGTCCTGGTGGCACT	59.989	20	264	1152	1415	AGAGGTGGCCAAAGTTGAAA	59.711	20	TTCCTTGGCTTATGGTCCTG	60.066	20	275	1149	1423
c47446.graph_c0	1	c	(A)10cttacgtccttcattgggtctgcccctggaatgaatagagtat(AG)7	67	778	844	GAATTGATCTGATACGGCAGC	59.688	21	TCAGTTGGATGGGAAGTGTG	59.52	20	254	686	939	TTGAATTGATCTGATACGGCA	59.126	21	TCAGTTGGATGGGAAGTGTG	59.52	20	256	684	939	GAATTGATCTGATACGGCAGC	59.688	21	CAATTTCTCAGTTGGATGGGA	59.918	21	261	686	946
c47459.graph_c0	1	p3	(CGC)5	15	93	107	GGTCTCTCGTCTCCACCGT	60.26	19	CAAAATCTCTTCTCAGCCCG	59.948	20	145	0	144	GGTCTCTCGTCTCCACCGT	60.26	19	GGAGTCACTCATCTGTGGCA	59.827	20	163	0	162	GGTCTCTCGTCTCCACCGT	60.26	19	CACTGGGCCCTAGATGAAGA	60.21	20	194	0	193
c47461.graph_c0	1	p1	(T)10	10	726	735	AAGGAGGTAAGACGAGGCGT	60.268	20	TCGACATTTCGTGATTTTGG	59.518	20	196	637	832	TAAGGAGGTAAGACGAGGCG	59.471	20	TCGACATTTCGTGATTTTGG	59.518	20	197	636	832	AAGGAGGTAAGACGAGGCGT	60.268	20	GGCGTGTGATTTCGACATTT	60.905	20	207	637	843
c47477.graph_c0	1	p3	(GAC)5	15	1098	1112	TTCCTCCCGCTCTACAGCTA	60.11	20	AGCGGTTTTCTTATTCGGGT	59.966	20	192	947	1138	CCCGCTCTACAGCTACGACT	59.662	20	AGCGGTTTTCTTATTCGGGT	59.966	20	187	952	1138	TCCTCCCGCTCTACAGCTAC	59.598	20	AGCGGTTTTCTTATTCGGGT	59.966	20	191	948	1138
c47479.graph_c0	1	p1	(T)11	11	10	20	--
c47525.graph_c0	1	p1	(A)10	10	179	188	GGAATTAGGAAACCTTGGCA	59.019	20	TTTTTGAATCTGTGCCCTCC	60.051	20	262	147	408	GGAATTAGGAAACCTTGGCA	59.019	20	AGTGCGCTCACATGTTGTTC	59.912	20	103	147	249	GGAATTAGGAAACCTTGGCA	59.019	20	GAAGTGCGCTCACATGTTGT	59.912	20	105	147	251
c47537.graph_c0	1	p1	(T)12	12	1147	1158	--
c47540.graph_c0	1	p2	(AT)7	14	6	19	--
c47552.graph_c0	1	p1	(T)14	14	186	199	TTCATCCGTGGGTTAAAAGC	59.938	20	CTCTCGCATGGTGCTACAAA	60.011	20	276	130	405	TTCATCCGTGGGTTAAAAGC	59.938	20	TCTCGCATGGTGCTACAAAG	60.011	20	275	130	404	TTCATCCGTGGGTTAAAAGC	59.938	20	GCATGGTGCTACAAAGGGAT	59.962	20	271	130	400
c47552.graph_c0	2	p1	(T)10	10	1204	1213	CGAAAAATTTTGGCTGTCGT	60.11	20	CAGCCTGTTCAGCAGTGTTT	59.086	20	105	1133	1237	ACGAAAAATTTTGGCTGTCG	60.11	20	CAGCCTGTTCAGCAGTGTTT	59.086	20	106	1132	1237	GGCAGTGGATGGTAGTTGGT	59.851	20	CAGCCTGTTCAGCAGTGTTT	59.086	20	210	1028	1237
c47570.graph_c0	1	p2	(CA)6	12	1052	1063	ATGAACCAGCGGTAGACGAC	60.142	20	AGGGCCATTAGGTCTGCTCT	60.233	20	277	830	1106	GAACCAGCGGTAGACGACTT	59.357	20	AGGGCCATTAGGTCTGCTCT	60.233	20	275	832	1106	TATGAACCAGCGGTAGACGA	59.297	20	AGGGCCATTAGGTCTGCTCT	60.233	20	278	829	1106
c47659.graph_c0	1	p1	(A)11	11	561	571	GATCTTGGCCTCTGTTTGCT	59.434	20	GCTTGAAGGTGGTGGTGATT	59.973	20	238	516	753	AGATCTTGGCCTCTGTTTGC	59.434	20	GCTTGAAGGTGGTGGTGATT	59.973	20	239	515	753	GATCTTGGCCTCTGTTTGCT	59.434	20	TTTCAGGCCCTTCTGATGTC	60.195	20	265	516	780
c47693.graph_c0	1	p1	(A)10	10	1964	1973	GATCAAGGGAATCTCTGGCA	60.158	20	TGCTGTCTGCAGGAAACATT	59.445	20	266	1734	1999	CTTGCGATCAAGGGAATCTC	59.773	20	TGCTGTCTGCAGGAAACATT	59.445	20	271	1729	1999	ATGCAAATCAGGCTCAGGAA	60.744	20	CCCGTTCATAGCTTCCAAAA	60.067	20	248	1940	2187
c47693.graph_c0	2	p1	(T)11	11	2162	2172	TCCTGCAGACAGCAAATCAG	60.136	20	TAAATCCAGGTGGGGATCAA	60.126	20	226	1986	2211	CCTGCAGACAGCAAATCAGA	60.136	20	TAAATCCAGGTGGGGATCAA	60.126	20	225	1987	2211	AGTGCACATGCTGTGTAGGG	59.776	20	TAAATCCAGGTGGGGATCAA	60.126	20	167	2045	2211
c47707.graph_c0	1	p1	(T)10	10	523	532	TTGGCTTCAATGCATGGTTA	60.073	20	AGCAGCTGACTCATCCCTGT	60.017	20	234	452	685	CAAGCTGGATTAGCATGCAC	59.449	20	AGCAGCTGACTCATCCCTGT	60.017	20	272	414	685	TTGGCTTCAATGCATGGTTA	60.073	20	GGGTATGGAATAATGGCGAG	59.254	20	264	452	715
c47707.graph_c0	2	p1	(T)10	10	1103	1112	GCAGCAGCAGTCACTTTCAG	59.929	20	TTGTTTTGATGGCTTGATGC	59.67	20	201	1074	1274	CAGCAGCAGTCACTTTCAGC	59.929	20	TTGTTTTGATGGCTTGATGC	59.67	20	200	1075	1274	GCAGCAGCAGTCACTTTCAG	59.929	20	TTGGTTCACCATCGACTTTG	59.541	20	139	1074	1212
c47777.graph_c0	1	p1	(A)11	11	1290	1300	GCCATATTCACAGCGTCAAA	59.694	20	CCTCTACCCATCTAGCGACG	59.853	20	274	1163	1436	TCAAAGCATCCCAAACAAAA	59.133	20	CCTCTACCCATCTAGCGACG	59.853	20	259	1178	1436	GCCATATTCACAGCGTCAAA	59.694	20	GCAGTCCACACCAGCTAACC	60.721	20	243	1163	1405
c47781.graph_c0	1	p3	(TCC)6	18	1042	1059	GAGCGCATCTCCTTGTCTCT	59.709	20	CAGGAAGGAGGATTGCTGAG	59.943	20	220	973	1192	AGAGCGCATCTCCTTGTCTC	59.709	20	CAGGAAGGAGGATTGCTGAG	59.943	20	221	972	1192	GAGCGCATCTCCTTGTCTCT	59.709	20	AAGGCTCTGCACAACTGGAT	59.874	20	176	973	1148
c47800.graph_c0	1	p1	(T)10	10	131	140	ATCGTGCAATGCCACTACAA	60.142	20	GCACCCAGGAAGAATACCAA	59.933	20	263	94	356	ATCGTGCAATGCCACTACAA	60.142	20	TAAGTGCACCGTATGCAAGC	59.902	20	178	94	271	CGTGCAATGCCACTACAAGT	59.788	20	GCACCCAGGAAGAATACCAA	59.933	20	261	96	356
c47800.graph_c0	2	p1	(T)15	15	467	481	TGGCAGCAATAATTGGATCA	60.035	20	AAGCAGTACTTGGGGGACCT	59.994	20	142	365	506	CCTTTGGTGGCAGCAATAAT	59.96	20	AAGCAGTACTTGGGGGACCT	59.994	20	149	358	506	TTGGTATTCTTCCTGGGTGC	59.933	20	AAGCAGTACTTGGGGGACCT	59.994	20	170	337	506
c47821.graph_c0	1	p1	(T)10	10	898	907	TTCGGGTTCATCATGAGGTT	60.317	20	TGGAGCAGCATCTGAATTTG	59.948	20	216	848	1063	TTCGGGTTCATCATGAGGTT	60.317	20	TGATGCGTCGAACATGAACT	60.272	20	111	848	958	TTCGGGTTCATCATGAGGTT	60.317	20	CTGATGCGTCGAACATGAAC	60.272	20	112	848	959
c47835.graph_c1	1	p2	(AT)7	14	225	238	GGCCAAGTTTTATGTGTGTGG	60.277	21	TCTGCATGCATACTCAACGA	58.97	20	233	101	333	GCCAAGTTTTATGTGTGTGGC	60.422	21	TCTGCATGCATACTCAACGA	58.97	20	232	102	333	TGGCCAAGTTTTATGTGTGTG	59.497	21	TCTGCATGCATACTCAACGA	58.97	20	234	100	333
c47837.graph_c0	1	p1	(T)10	10	1929	1938	AAAAGGCATGCGAATTGAGT	59.713	20	GGTAACTGGTGGGGAAACCT	60.088	20	245	1863	2107	GGCATGCGAATTGAGTGTTA	59.694	20	GGTAACTGGTGGGGAAACCT	60.088	20	241	1867	2107	GAGCCAAAATGAGTGAAGGC	59.82	20	ACCTAAGAGTGGGTTTCGCA	59.734	20	264	1730	1993
c47855.graph_c0	1	p3	(GGC)5	15	987	1001	GCCGAGAGTTTGGAGAGTTC	59.018	20	CCCGTCCTCCTCTACCCTC	60.996	19	230	794	1023	GAGTTCATCGTTGAAGTTGCC	59.732	21	CCCGTCCTCCTCTACCCTC	60.996	19	216	808	1023	GTTCATCGTTGAAGTTGCCG	61.612	20	CCCGTCCTCCTCTACCCTC	60.996	19	214	810	1023
c47862.graph_c0	1	p1	(A)11	11	928	938	ATCGTGGTAGGCATGAGTCC	59.957	20	AGGTCGTCCAGGAGTTCTGA	59.835	20	262	738	999	ATCGTGGTAGGCATGAGTCC	59.957	20	TGAGGTCGTCCAGGAGTTCT	59.835	20	264	738	1001	ATCGTGGTAGGCATGAGTCC	59.957	20	TTGAGGTCGTCCAGGAGTTC	60.238	20	265	738	1002
c47876.graph_c0	1	p3	(CGC)5	15	32	46	CCCTAGCTTGACATTTATCGC	58.867	21	ATATGGCGCTTTTGCAGTTC	60.238	20	195	0	194	CCCTAGCTTGACATTTATCGC	58.867	21	GTTCTCCGACACGATGTTCA	59.682	20	179	0	178	CCCTAGCTTGACATTTATCGC	58.867	21	TCGACGGGTAGAAGAGATGC	60.362	20	243	0	242
c47924.graph_c0	1	p1	(A)10	10	1579	1588	CGGGTGAGGTGAACTCTGAT	60.112	20	AAGTATGTCCTTGTCGACCTTCA	60.047	23	269	1387	1655	CGGGTGAGGTGAACTCTGAT	60.112	20	AGTATGTCCTTGTCGACCTTCA	58.721	22	268	1387	1654	CGGGTGAGGTGAACTCTGAT	60.112	20	GTATGTCCTTGTCGACCTTCA	57.655	21	267	1387	1653
c47927.graph_c0	1	p3	(GCC)5	15	268	282	AGATCCTGAGAAGCCTGCTG	59.703	20	GCTATCAGGGCAAACTCCAG	59.836	20	188	201	388	AGATCCTGAGAAGCCTGCTG	59.703	20	TTTGGCGCTAAATGGAGTTT	59.72	20	267	201	467	AGATCCTGAGAAGCCTGCTG	59.703	20	TTTTGGCGCTAAATGGAGTT	59.72	20	268	201	468
c47937.graph_c2	1	p1	(A)10	10	694	703	GTGTACTCCCTCCGTTCCAA	59.966	20	GACCGTGCGTATCTCGTCTT	60.285	20	164	670	833	GTGTACTCCCTCCGTTCCAA	59.966	20	ATGGATGACCGTGCGTATCT	60.37	20	170	670	839	CTGGATGTGAAGGAGGAGGA	60.191	20	GACCGTGCGTATCTCGTCTT	60.285	20	240	594	833
c47944.graph_c0	1	p1	(A)10	10	1453	1462	CATTTGTCATCGTGGAGCAC	60.12	20	TCTCTTGGTCCAGGGAAAGA	59.773	20	232	1421	1652	CATTTGTCATCGTGGAGCAC	60.12	20	TGAACTGTGAGCCATTCCAA	60.24	20	178	1421	1598	CATTTGTCATCGTGGAGCAC	60.12	20	CCAGGGAAAGAGCAACTTGA	60.366	20	223	1421	1643
c47944.graph_c0	2	p1	(A)10	10	2185	2194	AGCTGCAGCAATTCATGTTG	60.019	20	GATTCAGGTGCTACGCCAAT	60.103	20	195	2067	2261	GAGAAATTTTGTTTGGGGCA	59.916	20	GATTCAGGTGCTACGCCAAT	60.103	20	232	2030	2261	GCTGCAGCAATTCATGTTGT	59.878	20	GATTCAGGTGCTACGCCAAT	60.103	20	194	2068	2261
c47948.graph_c0	1	p1	(T)10	10	1068	1077	AATCCAAATGTCCAAGCCAA	60.309	20	TTCCAACCGGATTGCATAAT	60.153	20	165	968	1132	GGGGTCAGGGAACTCTCTCT	59.661	20	TTCCAACCGGATTGCATAAT	60.153	20	238	895	1132	TAGTGTTTGGGGTCAGGGAA	60.345	20	TTCCAACCGGATTGCATAAT	60.153	20	246	887	1132
c47961.graph_c0	1	p1	(A)10	10	350	359	CAGCCTCCACTTCTGCTACC	60.012	20	ACGAAGAGGAACAAGCATGG	60.255	20	187	207	393	GAGGTCAGCCTCCACTTCTG	59.986	20	ACGAAGAGGAACAAGCATGG	60.255	20	192	202	393	CAGCCTCCACTTCTGCTACC	60.012	20	ACGGGACAAGATCATGGAAA	60.317	20	208	207	414
c47975.graph_c0	1	p2	(GA)9	18	542	559	CCCTCACCATGACAGCTTTT	60.111	20	GGTGGTCCTTGTTTGCAGAT	59.973	20	236	455	690	GCTTTTTCCTCCCATTTGGT	60.299	20	GGTGGTCCTTGTTTGCAGAT	59.973	20	222	469	690	CCCTCACCATGACAGCTTTT	60.111	20	TTTGGTCTCTCCTTTGGCAC	60.232	20	273	455	727
c47986.graph_c0	1	p1	(T)10	10	1033	1042	AGTGGGAGCATAACGAATGG	59.955	20	AACGAACAGGGTAATGTTGGA	59.345	21	279	812	1090	AGTGGGAGCATAACGAATGG	59.955	20	CGAACAGGGTAATGTTGGACT	58.969	21	277	812	1088	AGTGGGAGCATAACGAATGG	59.955	20	ACGAACAGGGTAATGTTGGA	57.923	20	278	812	1089
c47997.graph_c0	1	p1	(A)10	10	890	899	CAATGTCAGTTGGGTGTTGC	60.008	20	TTGCATGTGCAGTGATCAAA	59.833	20	132	823	954	GCGGAATGTGGTTTCAGTTT	59.978	20	TTGCATGTGCAGTGATCAAA	59.833	20	184	771	954	CAATGTCAGTTGGGTGTTGC	60.008	20	CACGATGTTGATTGCATGTG	59.543	20	143	823	965
c48020.graph_c0	1	p1	(T)11	11	931	941	CCTAGAGCAACAACGCATCA	60.011	20	CAACGATACAGACTTGCGGA	59.864	20	162	803	964	GGACAAGAACGGGAAAACAA	59.948	20	CAACGATACAGACTTGCGGA	59.864	20	120	845	964	CGGGAAAACAACAAACAACC	60.241	20	CAACGATACAGACTTGCGGA	59.864	20	111	854	964
c48057.graph_c0	1	p1	(A)11	11	746	756	TGTCAACACCATGACTGCCT	60.162	20	GTATGGCATCCTTTGTGGCT	59.962	20	217	623	839	AATGGACCTCAATTTGGCAC	59.797	20	GTATGGCATCCTTTGTGGCT	59.962	20	170	670	839	CAATTTGGCACTTGGCACTA	59.729	20	GTATGGCATCCTTTGTGGCT	59.962	20	161	679	839
c48069.graph_c1	1	p1	(A)10	10	39	48	CAAATTTGTGGTTTAGAATGGTTT	58.472	24	GGGGTCGTAACGTCATGTTT	59.717	20	215	12	226	CAAATTTGTGGTTTAGAATGGTTT	58.472	24	GTGGCATGTGTGGTCAGAGT	59.583	20	242	12	253	CAAATTTGTGGTTTAGAATGGTT	57.213	23	GGGGTCGTAACGTCATGTTT	59.717	20	215	12	226
c48078.graph_c0	1	p3	(TCC)5	15	839	853	CGGTCCTGTAGGCAGCTTAG	60.03	20	TTTCTCTTTGTGGTACGCCC	60.11	20	248	733	980	CGGTCCTGTAGGCAGCTTAG	60.03	20	CTCTTTGTGGTACGCCCCTA	60.125	20	245	733	977	CAAACTCTTCCCGAAAGTGC	59.853	20	GCTGCTGACAACAAAGTGGA	60.032	20	279	765	1043
c48094.graph_c0	1	p1	(A)11	11	23	33	GGACCCGGCTAGTAAAGAAG	57.957	20	CTTGGCCCCTCTCTCTGTG	60.949	19	192	0	191	GGACCCGGCTAGTAAAGAAG	57.957	20	TTGGCCCCTCTCTCTGTG	59.903	18	191	0	190	GGACCCGGCTAGTAAAGAAG	57.957	20	GGCCCCTCTCTCTGTGGT	60.204	18	189	0	188
c48096.graph_c0	1	p1	(A)10	10	497	506	AGAGCTCACTCTCCGCTCAG	60.033	20	TCCCAAAAGATGAAACCTGC	60.051	20	210	353	562	AAGAATGGAAGAGCCCCAAT	59.903	20	TCCCAAAAGATGAAACCTGC	60.051	20	110	453	562	AATGGAAGAGCCCCAATACC	60.152	20	TCCCAAAAGATGAAACCTGC	60.051	20	107	456	562
c48114.graph_c0	1	p1	(A)13	13	761	773	ATCTGCAAGGCAAGGAGAAA	59.955	20	GCTCGGTTGCCTATTGTGTT	60.14	20	132	709	840	ATCTGCAAGGCAAGGAGAAA	59.955	20	GGTTGCCTATTGTGTTCCGT	59.859	20	128	709	836	ATCTGCAAGGCAAGGAGAAA	59.955	20	GTTCCGTTTCGATTGGTTGT	59.836	20	115	709	823
c48144.graph_c0	1	p3	(ACC)5	15	39	53	TCAACCTAACAGATGAGTCACCA	59.648	23	ATGGAAAACTTCGGACAACG	59.971	20	125	12	136	GGTCAGGAGATCAACCTAACAGA	59.63	23	ATGGAAAACTTCGGACAACG	59.971	20	135	2	136	TCAACCTAACAGATGAGTCACCA	59.648	23	ATCGATGGCACCTCTACTGG	60.096	20	245	12	256
c48144.graph_c0	2	p2	(GT)6	12	1080	1091	GATGCATATCCGCATGTCAA	60.463	20	GACGTGATGTGCCTGAACAC	60.171	20	261	953	1213	TTGATGCATATCCGCATGTC	60.463	20	GACGTGATGTGCCTGAACAC	60.171	20	263	951	1213	ATGCATATCCGCATGTCAAG	59.529	20	GACGTGATGTGCCTGAACAC	60.171	20	260	954	1213
c48167.graph_c0	1	p2	(AG)6	12	906	917	CACCAGAAAGGCCCAAGATA	60.066	20	ACATTGAGATTGCCTCCCAG	60.073	20	275	735	1009	GCCCAAGATAAATTGACGGA	59.901	20	ACATTGAGATTGCCTCCCAG	60.073	20	265	745	1009	GCCCAAGATAAATTGACGGA	59.901	20	GCCCCATTGAAGACATTGAG	60.461	20	277	745	1021
c48176.graph_c0	1	p3	(ATA)6	18	972	989	CCTCTTTGGCTTGCTCTACG	60.147	20	TCCTCTCCCAACCTTATTGG	58.978	20	238	798	1035	CGGGGTAGCAGACGATAAAG	59.724	20	TCCTCTCCCAACCTTATTGG	58.978	20	114	922	1035	TTATTAGGAGCGGGGTAGCA	59.699	20	TCCTCTCCCAACCTTATTGG	58.978	20	124	912	1035
c48177.graph_c0	1	p1	(T)10	10	777	786	TGCCTGGGTCTGTCACATTA	60.112	20	AGAACCAGCTGAAGGCAAAA	59.993	20	255	694	948	TGCCTGGGTCTGTCACATTA	60.112	20	ACATCAAGGCATGGAGAACC	59.934	20	269	694	962	TGCCTGGGTCTGTCACATTA	60.112	20	ATCAAGGCATGGAGAACCAG	60.073	20	267	694	960
c48180.graph_c0	1	p2	(AC)9	18	244	261	TGCATGAAAGGCAAGACAAA	60.379	20	TGAGTGCTTGGTATCCGTGA	60.263	20	150	142	291	TGCATGAAAGGCAAGACAAA	60.379	20	AAACCCAGTGTTTCGGAGAA	59.569	20	208	142	349	ATGCATGAAAGGCAAGACAA	59.276	20	TGAGTGCTTGGTATCCGTGA	60.263	20	151	141	291
c48183.graph_c1	1	p3	(GAC)6	18	92	109	CATATACGCGCAGTTCGACA	60.827	20	GGAGGTGACCATTGGCTTAG	59.55	20	112	51	162	ATATACGCGCAGTTCGACAG	58.97	20	GGAGGTGACCATTGGCTTAG	59.55	20	111	52	162	CCTCTTCCAGCACTTCACCA	61.39	20	TAGAGTAAGACATGCGGGGC	60.235	20	140	0	139
c48183.graph_c1	2	p1	(T)11	11	1059	1069	CGATAGCCATTTTTCGTGGT	59.96	20	CCGAAGGCCAAACAGAATAG	59.702	20	128	1027	1154	ACGATAGCCATTTTTCGTGG	59.96	20	CCGAAGGCCAAACAGAATAG	59.702	20	129	1026	1154	ACGATAGCCATTTTTCGTGG	59.96	20	GTAAACCGAAGGCCAAACAG	59.609	20	134	1026	1159
c48197.graph_c0	1	p3	(TCA)6	18	867	884	GTTGACCACCACCTGGAACT	59.859	20	ATTGAGGAGCTTCAGGAGCA	60.096	20	166	843	1008	ATGTTCGTGCTTGTTGTGGA	60.16	20	ATTGAGGAGCTTCAGGAGCA	60.096	20	258	751	1008	TGTTCGTGCTTGTTGTGGAT	60.16	20	ATTGAGGAGCTTCAGGAGCA	60.096	20	257	752	1008
c48210.graph_c0	1	p1	(A)13	13	2241	2253	CATGCTCTTCACAACCAATGA	59.707	21	TGGTTGTGTGTTGTCATCCTG	60.47	21	232	2088	2319	TCATGCTCTTCACAACCAATG	59.707	21	TGGTTGTGTGTTGTCATCCTG	60.47	21	233	2087	2319	CATGCTCTTCACAACCAATGA	59.707	21	GGTTGTGTGTTGTCATCCTGA	59.43	21	231	2088	2318
c48211.graph_c0	1	p1	(T)10	10	333	342	TCTCCCTGTCTAAGCCTCCA	59.943	20	CAGATCCAAAAATGGGGAAA	59.733	20	202	217	418	TCTCCCTGTCTAAGCCTCCA	59.943	20	GACAGATCCAAAAATGGGGA	59.727	20	204	217	420	TCTCCCTGTCTAAGCCTCCA	59.943	20	TGACAGATCCAAAAATGGGG	60.692	20	205	217	421
c48218.graph_c0	1	p1	(T)11	11	145	155	GCACAGTTCCTGGCAACTTA	58.926	20	AGCGAGAAAACCTGACAGAG	57.259	20	191	17	207	GCACAGTTCCTGGCAACTTA	58.926	20	TTTAGCGAGAAAACCTGACAGA	59.154	22	194	17	210	CATTGAGCGGATGCAGAAT	59.772	19	AGCGAGAAAACCTGACAGAG	57.259	20	104	104	207
c48253.graph_c0	1	p3	(TGC)5	15	744	758	ACCATGGATCTCTGTCCCTG	59.92	20	AAAGGAGAGAGGAGAAGCGG	60.088	20	205	644	848	ACCATGGATCTCTGTCCCTG	59.92	20	TCTCTCTGCAGCTTGTGCAT	59.887	20	235	644	878	ACCATGGATCTCTGTCCCTG	59.92	20	TGCATGCATGAAAAGAAAGG	59.809	20	220	644	863
c48253.graph_c0	2	p1	(A)11	11	1314	1324	CAGAGTGCAGAGTGCAGCAT	60.366	20	CCGTTTTGTTTTGGTTTTCG	60.36	20	142	1290	1431	CAGAGTGCAGAGTGCAGCAT	60.366	20	TCAGCAGAGTCAACTGGGAA	59.545	20	205	1290	1494	TTCAGAGTGCAGAGTGCAGC	60.497	20	CCGTTTTGTTTTGGTTTTCG	60.36	20	144	1288	1431
c48267.graph_c0	1	p1	(A)10	10	412	421	ATGATGAACGTCACTGCCAA	60.12	20	CTCCGTGTCGTTATCGGTTT	59.993	20	212	328	539	AATGATGAACGTCACTGCCA	60.12	20	CTCCGTGTCGTTATCGGTTT	59.993	20	213	327	539	TACACTCTGCGTTCTGGCTG	60.199	20	CTCCGTGTCGTTATCGGTTT	59.993	20	191	349	539
c48287.graph_c0	1	p1	(T)14	14	2686	2699	AGGCACCTTTTACACATCGG	59.993	20	TTGCCGAAAGGAAATTTGAG	60.181	20	197	2615	2811	GTAGAATCAAGCGCACGACA	60.019	20	TTGCCGAAAGGAAATTTGAG	60.181	20	216	2596	2811	AGGCACCTTTTACACATCGG	59.993	20	TTGAGGCATTCCTCTTGTCC	60.195	20	182	2615	2796
c48305.graph_c0	1	p3	(CAG)5	15	939	953	ACTACAGCGACCTCACCACC	60.182	20	CACAGATCCTCTCCGTCCAT	60.072	20	226	913	1138	ACTACAGCGACCTCACCACC	60.182	20	CAGATCCTCTCCGTCCATGT	60.072	20	224	913	1136	CGAAGCGTAACCAGAGGAAC	59.875	20	CAAATGTTGTGGTTTTGCCA	60.393	20	264	739	1002
c48324.graph_c0	1	p3	(GCG)5	15	209	223	GTGGACTCCTCAGGATGGAA	60.048	20	TCGTCTCGGATCTCCTTGAG	60.488	20	188	168	355	CTCCTCAGGATGGAAGCAAG	59.943	20	TCGTCTCGGATCTCCTTGAG	60.488	20	183	173	355	TGGACTCCTCAGGATGGAAG	60.191	20	TCGTCTCGGATCTCCTTGAG	60.488	20	187	169	355
c48337.graph_c0	1	p1	(A)10	10	25	34	--
c48337.graph_c0	2	p1	(A)10	10	2226	2235	AGCACCCAATGTGGAAACTC	59.973	20	ATCCAATTCACCCAGCTCAG	60.073	20	129	2173	2301	TATTTGGAGCGGTGTCATCA	60.073	20	ATCCAATTCACCCAGCTCAG	60.073	20	211	2053	2263	TATTTGGAGCGGTGTCATCA	60.073	20	ATCCAATTCACCCAGCTCAG	60.073	20	249	2053	2301
c48341.graph_c0	1	p1	(A)10	10	355	364	GCTGTTTGTTGGTCAAGGGT	60.012	20	TCACCTCACCTGAACTGCTG	60.022	20	134	294	427	GCTGTTTGTTGGTCAAGGGT	60.012	20	AACGCTCAGCACTGCCTATT	60.044	20	237	294	530	GCTGTTTGTTGGTCAAGGGT	60.012	20	ACCTCACCTGAACTGCTGCT	60.057	20	132	294	425
c48342.graph_c0	1	p1	(A)10	10	545	554	TGCGATCCAAGGTCTTTTTC	60.192	20	ACCAACCGACTCTGTTTTGC	60.156	20	161	465	625	TGGTGGCGGAATAATAGAGC	60.06	20	CCGCTTCAGTTTTCACCAGT	60.291	20	251	333	583	TGGTGGCGGAATAATAGAGC	60.06	20	GATCCGCTTCAGTTTTCACC	59.676	20	254	333	586
c48347.graph_c0	1	p2	(TA)9	18	266	283	ATAACCAACTGCCATCATGC	58.451	20	AACAAAAATGGGGCTAAGCA	59.586	20	262	242	503	ATAACCAACTGCCATCATGC	58.451	20	GGGGCTAAGCACAGGTTTTA	59.225	20	253	242	494	ATAACCAACTGCCATCATGC	58.451	20	AAAAATGGGGCTAAGCACAG	59.225	20	259	242	500
c48368.graph_c0	1	p1	(T)11	11	965	975	TTTTCCTAGTGGGGGAGTCA	59.521	20	CCTTCATTCCTGCATGTCAC	59.09	20	258	745	1002	TGTGCGATTCTCCATGGTT	60.064	19	CCTTCATTCCTGCATGTCAC	59.09	20	200	803	1002	CTGTGCGATTCTCCATGGTT	61.067	20	CCTTCATTCCTGCATGTCAC	59.09	20	201	802	1002
c48371.graph_c0	1	p2	(AG)6	12	86	97	ACACAGAGATACACGCACGC	59.936	20	AAGCCATTTTTGTCGTGTCC	59.978	20	117	35	151	ACACAGAGATACACGCACGC	59.936	20	AAGCCCAGGAAATCGTTCTT	60.074	20	196	35	230	ACACAGAGATACACGCACGC	59.936	20	TTTTTGTCGTGTCCCTCTCC	60.088	20	111	35	145
c48379.graph_c0	1	p1	(A)10	10	388	397	TGGAAACTACCCTAATCCCG	58.901	20	TGGACATAGCAAGGAGGAGG	60.21	20	180	285	464	TGGAAACTACCCTAATCCCG	58.901	20	TTTCCCAGCTTTATGAGGGA	59.64	20	255	285	539	TGGAAACTACCCTAATCCCG	58.901	20	GACATAGCAAGGAGGAGGCA	60.362	20	178	285	462
c48444.graph_c0	1	p3	(CTT)5	15	1003	1017	GACGAGGAGAAGGCAGAGAA	59.679	20	CGTCGCAGTCGAAGAAGAA	60.271	19	277	763	1039	GGAGAAGGCAGAGAAGGAGG	60.468	20	CGTCGCAGTCGAAGAAGAA	60.271	19	272	768	1039	AGAGAAGGAGGACGAGGACG	60.921	20	CGTCGCAGTCGAAGAAGAA	60.271	19	263	777	1039
c48455.graph_c0	1	p3	(CGC)5	15	977	991	--
c48462.graph_c0	1	p3	(TGG)5	15	369	383	CCTTTCCTATCTCCGAACCC	59.897	20	TAAGAGTAACTCCAGCCCCG	59.331	20	264	227	490	CCCTTCACCTCCTCTTCCTT	59.671	20	TAAGAGTAACTCCAGCCCCG	59.331	20	280	211	490	GTGCTCCCCAAGGTCAGAT	60.064	19	TAGCAGGCCCGAACTAGGTA	59.861	20	224	299	522
c48462.graph_c0	2	p1	(T)18	18	1933	1950	--
c48470.graph_c0	1	p3	(AGC)5	15	16	30	--
c48470.graph_c0	2	p1	(T)10	10	942	951	CGAAAGCAAAGTTTGAAGGG	59.855	20	TTGACAATGCGCCTTAATTG	59.702	20	239	758	996	CCCGAAAGCAAAGTTTGAAG	59.855	20	TTGACAATGCGCCTTAATTG	59.702	20	241	756	996	CCGAAAGCAAAGTTTGAAGG	59.855	20	TTGACAATGCGCCTTAATTG	59.702	20	240	757	996
c48481.graph_c0	1	p3	(CGC)5	15	1267	1281	CCCGTAGGGGTAGGAGTAGC	59.976	20	ATCACCGCGATGGACTATG	59.492	19	117	1206	1322	CCCGTAGGGGTAGGAGTAGC	59.976	20	CATCACCGCGATGGACTAT	59.492	19	118	1206	1323	CCCCGTAGGGGTAGGAGTAG	59.836	20	ATCACCGCGATGGACTATG	59.492	19	118	1205	1322
c48502.graph_c0	1	p3	(CGA)6	18	490	507	GGTCGTCGGGGAAATTTTAT	60.02	20	CTAGCTGTGGACGATGTGGA	59.855	20	234	326	559	GGTCGTCGGGGAAATTTTAT	60.02	20	TAGCTGTGGACGATGTGGAC	59.707	20	233	326	558	GGTCGTCGGGGAAATTTTAT	60.02	20	AGAGTATTTGGCAACGCAGC	60.416	20	253	326	578
c48507.graph_c0	1	p2	(TC)6	12	246	257	AACCCCTGTTTGGGTTTAGC	60.221	20	CGAGAGGACACAAGAGAGGG	59.978	20	256	149	404	TCTCCGCTGATCATTTCTCC	60.303	20	CGAGAGGACACAAGAGAGGG	59.978	20	197	208	404	TCTTCTCTTCCACTCTCCGC	59.679	20	CGAGAGGACACAAGAGAGGG	59.978	20	210	195	404
c48558.graph_c0	1	p3	(GCT)5	15	921	935	CTGGACGCAGCAGTACCAC	60.48	19	GTGAGCTCCGTGTCATCGTA	59.862	20	234	797	1030	CAGCAGTACCACGACCCTG	60.317	19	AGGTTGTCGAACTGACGAGC	60.453	20	197	804	1000	CTGGACGCAGCAGTACCAC	60.48	19	AGGTTGTCGAACTGACGAGC	60.453	20	204	797	1000
c48577.graph_c1	1	p1	(T)10	10	234	243	TTGGCAGGAACCTGAATCTC	60.195	20	ATGAGTACTACGGCGGCACT	59.786	20	236	197	432	TGGCAGGAACCTGAATCTCT	59.803	20	ATGAGTACTACGGCGGCACT	59.786	20	235	198	432	TGCTGATCAGATCGATGGTC	59.75	20	TCTGAACACCGTGCCACTAC	59.751	20	198	96	293
c48588.graph_c0	1	p3	(CGG)6	18	5	22	--
c48598.graph_c2	1	p2	(CT)7	14	2694	2707	CTTTCCATCCTCCTTCACCA	60.042	20	AGATCTGTTGTGCCCTCCAC	60.12	20	279	2630	2908	TTTCCATCCTCCTTCACCAC	59.903	20	AGATCTGTTGTGCCCTCCAC	60.12	20	278	2631	2908	CCCTTACCTTCCTCCACCAT	60.183	20	AGATCTGTTGTGCCCTCCAC	60.12	20	246	2663	2908
c48598.graph_c2	2	p1	(A)10	10	3267	3276	CCTTTAGACCGAGGCAGTTG	59.869	20	CATGGGCTCTCCTCACAAGT	60.261	20	162	3161	3322	CCTTTAGACCGAGGCAGTTG	59.869	20	CGGCAACCTGTTCCTTACTC	59.734	20	265	3161	3425	GGCTATAAGGGCTCTTTCCG	60.184	20	CATGGGCTCTCCTCACAAGT	60.261	20	109	3214	3322
c48604.graph_c0	1	p1	(T)10	10	83	92	GATTTTACAAGACGACAAACGC	58.813	22	CTTACTTTCTTGGCCCCTCC	60.068	20	220	23	242	GATTTTACAAGACGACAAACGC	58.813	22	ACGACATCGCATGAAAATGA	60.08	20	170	23	192	GATTTTACAAGACGACAAACGCT	59.721	23	CTTACTTTCTTGGCCCCTCC	60.068	20	220	23	242
c48614.graph_c0	1	p1	(A)11	11	1239	1249	--
c48643.graph_c0	1	p1	(T)10	10	1020	1029	TAATGTCAAGCAGCCAGCAC	60.019	20	CTTCCATGCAGGATTGGTTC	60.461	20	267	893	1159	AAGCAGCCAGCACTTTTGAT	60.022	20	TGCAGGATTGGTTCCTCATT	60.461	20	254	900	1153	AAGCAGCCAGCACTTTTGAT	60.022	20	CTTCCATGCAGGATTGGTTC	60.461	20	260	900	1159
c48661.graph_c1	1	p1	(A)10	10	651	660	AGAGTTCTGGCTCGGTTCAA	59.989	20	CAATTTTTCTGCCAACAGCA	59.849	20	280	547	826	AAGAGGCAGAACACATGGCT	59.874	20	CAATTTTTCTGCCAACAGCA	59.849	20	231	596	826	AGAGTTCTGGCTCGGTTCAA	59.989	20	TTTCTTTGCATCCCAAGCTC	60.331	20	252	547	798
c48661.graph_c1	2	p1	(A)12	12	1005	1016	GATAGCATGCTGTTGGCAGA	59.979	20	TGTTGTCCTTGGAACATTCG	59.541	20	254	800	1053	GATAGCATGCTGTTGGCAGA	59.979	20	GTTGTCCTTGGAACATTCGC	60.504	20	253	800	1052	TGCTGTTGGCAGAAAAATTG	59.849	20	TGTTGTCCTTGGAACATTCG	59.541	20	247	807	1053
c48685.graph_c0	1	p2	(AT)10	20	1614	1633	TCTGCTTGGGCTTGGTAACT	59.875	20	GCTCCAGCTTACCATCTTGC	59.985	20	232	1589	1820	CTCTGCTTGGGCTTGGTAAC	59.875	20	GCTCCAGCTTACCATCTTGC	59.985	20	233	1588	1820	TCTGCTTGGGCTTGGTAACT	59.875	20	CTCCAGCTTACCATCTTGCC	59.836	20	231	1589	1819
c48713.graph_c0	1	p1	(A)10	10	1081	1090	GACACAAGCATGCAGGAGAA	59.992	20	TGTAGAACAATGCTGCCTCG	60.011	20	223	1017	1239	GCTCGGAGCTCTTTACCTGA	59.717	20	TGTAGAACAATGCTGCCTCG	60.011	20	244	996	1239	CGGAGCTCTTTACCTGAGGA	59.569	20	TGTAGAACAATGCTGCCTCG	60.011	20	241	999	1239
c48725.graph_c0	1	p3	(CCT)5	15	1632	1646	CCACCAAGGCCTGTAGATGT	59.989	20	CCTCAAGGAGAAGCCTGCTA	59.711	20	210	1604	1813	CCACCAAGGCCTGTAGATGT	59.989	20	TACCTCAAGGAGAAGCCTGC	59.574	20	212	1604	1815	CCACCAAGGCCTGTAGATGT	59.989	20	AAGACCGTCTCGCAGTTGAC	60.453	20	239	1604	1842
c48743.graph_c0	1	p1	(T)11	11	157	167	CACCAGCCGCTGATTCTAGT	60.419	20	TAATCCAAATCCGCTTCCAG	60.031	20	277	88	364	ACCAGCCGCTGATTCTAGTG	60.419	20	TAATCCAAATCCGCTTCCAG	60.031	20	276	89	364	ACCAGCCGCTGATTCTAGTG	60.419	20	CAAATCCGCTTCCAGGTTTA	60.067	20	271	89	359
c48764.graph_c0	1	p3	(ACG)5	15	634	648	GCGAGAAAGAGACTGCCAAT	59.579	20	CGACATCGAGCATCTTCTCA	60.096	20	279	534	812	CAATAATGCCTACAAGGCGG	60.468	20	CGACATCGAGCATCTTCTCA	60.096	20	263	550	812	CCAATAATGCCTACAAGGCG	60.468	20	CGACATCGAGCATCTTCTCA	60.096	20	264	549	812
c48764.graph_c0	2	p3	(ATG)5	15	889	903	CAGCAGAACATCAAGGACGA	59.984	20	ATCAGAGCTCGAATCGCTGT	60.127	20	114	839	952	CAGCAGAACATCAAGGACGA	59.984	20	TAAGCGGTGGGAGAAATCAG	60.206	20	186	839	1024	GCATCAAATGAGCAGCAGAA	60.104	20	ATCAGAGCTCGAATCGCTGT	60.127	20	126	827	952
c48766.graph_c0	1	p1	(T)11	11	6	16	--
c48767.graph_c0	1	p2	(TG)7	14	2018	2031	--
c48796.graph_c0	1	p2	(AT)6	12	312	323	GCACTCTGCAGTCAGCAGTC	59.93	20	GCGACTGAGCGAGACACATA	60.168	20	215	133	347	CTCTGCAGTCAGCAGTCGTC	59.922	20	GCGACTGAGCGAGACACATA	60.168	20	212	136	347	CCAAAAATAGGCGGCAACTA	60.089	20	GCGACTGAGCGAGACACATA	60.168	20	163	185	347
c48802.graph_c0	1	p3	(CAC)5	15	832	846	ATGGTGCAGCTCGCCTAC	59.975	18	CAGTAGTGGAAGCCGAAGGT	59.353	20	239	735	973	AAGATCAGCGACGCCAAG	60.096	18	AGTAGTGGAAGCCGAAGGTG	59.353	20	196	777	972	AAGATCAGCGACGCCAAG	60.096	18	CAGTAGTGGAAGCCGAAGGT	59.353	20	197	777	973
c48816.graph_c0	1	p3	(AGA)5	15	3401	3415	ATGACCGAGCAGGTGGTAAC	59.997	20	CAGCCCCATGAAAGTTGATT	59.933	20	251	3306	3556	ATGACCGAGCAGGTGGTAAC	59.997	20	CAGTTCAGCCCCATGAAAGT	60.111	20	256	3306	3561	ATGACCGAGCAGGTGGTAAC	59.997	20	TGCCCTGATCTTTGTTCTCC	60.195	20	175	3306	3480
c48817.graph_c0	1	p3	(CGG)5	15	83	97	GCTCTGTGGTCATGTTGTCG	60.319	20	GGCAGCTGTAGTTCAGGAGG	60.012	20	174	58	231	GCTCTGTGGTCATGTTGTCG	60.319	20	GGAGGTGGCAGCTGTAGTTC	59.874	20	180	58	237	CCTGCCACCACACCAATAGT	60.833	20	GGCAGCTGTAGTTCAGGAGG	60.012	20	232	0	231
c48827.graph_c0	1	p1	(A)10	10	927	936	TTGATGGCCTTTAAGGATGC	60.038	20	ATAGCACTAGTCGCCGCATT	59.895	20	241	741	981	TTGATGGCCTTTAAGGATGC	60.038	20	TTATAGCACTAGTCGCCGCA	59.631	20	243	741	983	ATGGCCTTTAAGGATGCAGA	59.668	20	ATAGCACTAGTCGCCGCATT	59.895	20	238	744	981
c48827.graph_c0	2	p1	(A)10	10	1174	1183	GAAAGGATGACGAGCGAAAG	59.955	20	AGGGTTTAGTGGGAAGGTGG	60.218	20	217	1131	1347	GAAAGGATGACGAGCGAAAG	59.955	20	ACCTCCAAGGGTTTAGTGGG	60.218	20	224	1131	1354	GACGAGCGAAAGCAGAAATC	60.103	20	AGGGTTTAGTGGGAAGGTGG	60.218	20	209	1139	1347
c48834.graph_c0	1	p1	(T)10	10	156	165	TTCAAAGAATCCTTTTTGCCA	59.685	21	TTGGTTGGGGAGTCGATAAG	59.926	20	253	100	352	TTCAAAGAATCCTTTTTGCCA	59.685	21	GGGGTAAAAGTTGGGGTGAT	59.919	20	190	100	289	TTCAAAGAATCCTTTTTGCCA	59.685	21	GCTCGTTGCTAATACCTGGG	59.73	20	207	100	306
c48843.graph_c0	1	p3	(GGC)5	15	573	587	CGAGGTAGCAGAGCAGCAG	60.04	19	GGTTCTTCCTCTCCTCCCC	59.997	19	240	406	645	CGAGGTAGCAGAGCAGCAG	60.04	19	TCCAACTCCATCGTCGACTC	61.23	20	214	406	619	CGAGGTAGCAGAGCAGCAG	60.04	19	CAACTCCATCGTCGACTCGT	61.279	20	212	406	617
c48860.graph_c0	1	p1	(T)10	10	647	656	CTCAAGTAGGCTGCTGGCTC	60.299	20	ACACGCCACTCACCAATACA	60.032	20	221	598	818	CTCAAGTAGGCTGCTGGCTC	60.299	20	CACACGCCACTCACCAATAC	60.032	20	222	598	819	CCCTCTCCCTCCTCTACCTG	60.2	20	GACCAAGAACTCGGATCGAA	60.195	20	270	528	797
c48860.graph_c1	1	p1	(T)10	10	761	770	GACCCTTTGATGGCAAACAG	60.495	20	CCTCAGAACCTTGCAAAACA	58.897	20	260	571	830	GACCCTTTGATGGCAAACAG	60.495	20	ACCTCAGAACCTTGCAAAACA	59.766	21	261	571	831	GACCCTTTGATGGCAAACAG	60.495	20	CCTCAGAACCTTGCAAAACAA	60.269	21	260	571	830
c48869.graph_c0	1	p3	(TTC)5	15	169	183	CAAGCATGTACAAACACCCG	60.027	20	TAGGCGTGTTCAGTGTGAGG	59.897	20	155	130	284	CAAGCATGTACAAACACCCG	60.027	20	CGATGACCAGCCAAGTTTTT	60.11	20	246	130	375	CAAGCATGTACAAACACCCG	60.027	20	GAATTAGGCTTCTGCTTGCG	60.117	20	202	130	331
c48877.graph_c0	1	p1	(T)12	12	1892	1903	GAAAAGACGATCGCGAAGAC	59.962	20	TCTGCTAAGGAATTGGGTGG	60.066	20	264	1827	2090	TAACACCAACACGACAGGGA	60.001	20	GGTCAGCTGGAAACACAGGT	60.159	20	135	1803	1937	AGAAAAGACGATCGCGAAGA	60.096	20	TCTGCTAAGGAATTGGGTGG	60.066	20	265	1826	2090
c48883.graph_c0	1	p1	(A)10	10	284	293	ATCTCCGACAAGCCGATAAA	59.668	20	TGCTAGCAGACGCTATCCAG	59.347	20	264	57	320	TCTCCGACAAGCCGATAAAT	59.668	20	TGCTAGCAGACGCTATCCAG	59.347	20	263	58	320	CTCCGACAAGCCGATAAATG	60.597	20	TGCTAGCAGACGCTATCCAG	59.347	20	262	59	320
c48883.graph_c0	2	p1	(T)10	10	961	970	AAGTGACAAAGCGAAGGCAT	59.882	20	TGGTTTCATCAGCCTTTTCC	60.051	20	272	852	1123	AAGTGACAAAGCGAAGGCAT	59.882	20	ATTGGGAGGGAGCATTTCTT	59.903	20	197	852	1048	AAGTGACAAAGCGAAGGCAT	59.882	20	GAAAGGGACTGTGATTGGGA	59.903	20	210	852	1061
c48888.graph_c0	1	c	(AAC)5tactacaaccgtcctcagcagaatcaaggttggaatcaacagaggcctaactactcaggtaattaccaaggtaacaattctttc(AAT)5	114	1068	1181	GTACTGGACACTCGGGCAAT	59.997	20	TTGGATACTAACTCTCTCAAAGGTG	58.118	25	190	1020	1209	TCACTGTCCTGAGTTGCTGG	60.022	20	TTGGATACTAACTCTCTCAAAGGTG	58.118	25	171	1039	1209	CACTGTCCTGAGTTGCTGGA	60.022	20	TTGGATACTAACTCTCTCAAAGGTG	58.118	25	170	1040	1209
c48896.graph_c0	1	p1	(T)10	10	1521	1530	GGAAGATGACAGCTGCACAA	59.992	20	GTAAGGGCACCTGGTTGGTA	59.853	20	209	1475	1683	TGTGGTGTTTGCTACCTGGA	60.152	20	GTAAGGGCACCTGGTTGGTA	59.853	20	244	1440	1683	GGAAGATGACAGCTGCACAA	59.992	20	TAAGGGCACCTGGTTGGTAA	60.357	20	208	1475	1682
c48965.graph_c1	1	p1	(T)12	12	1355	1366	CAGATGCAAAGAGGGGTGAT	60.073	20	TCCTAAATCCATAGGAACCGC	60.286	21	131	1268	1398	ATGGGGAATGGAAAAGGTTC	59.996	20	AAGAGGTGCACTACCCATTCA	59.607	21	154	1328	1481	GTGCCTTGTTTTGGAGCATT	60.118	20	TCCTAAATCCATAGGAACCGC	60.286	21	168	1231	1398
c48965.graph_c1	2	p1	(T)10	10	1532	1541	--
c48972.graph_c0	1	p3	(CTG)5	15	651	665	TGATACCAACCATGGCAGAA	59.924	20	GAAGGCTCCTCACAAACTGC	59.997	20	133	609	741	TTGATACCAACCATGGCAGA	59.924	20	GAAGGCTCCTCACAAACTGC	59.997	20	134	608	741	TGATACCAACCATGGCAGAA	59.924	20	ATAAACCGGTTGGTGCAGAG	59.993	20	184	609	792
c48972.graph_c0	2	p3	(CTG)5	15	1267	1281	AACTGATGTTTCTGCCGAGC	60.406	20	CAAACGATCATCTCGTTCCA	59.648	20	160	1160	1319	AACTGATGTTTCTGCCGAGC	60.406	20	CGATCATCTCGTTCCAATCA	59.604	20	156	1160	1315	GCACCGTTTCTAGCTTTCGT	59.522	20	CAAACGATCATCTCGTTCCA	59.648	20	232	1088	1319
c48997.graph_c0	1	p1	(T)11	11	156	166	GGTTCCAGAGTCTTGGCGTA	60.255	20	CGAAGATACGCAGCTCTCCT	59.74	20	177	21	197	GTAGCGTTCTACAGGGGTGC	59.763	20	TCACAATTCACAACGCATCA	59.676	20	233	38	270	GGTTCCAGAGTCTTGGCGTA	60.255	20	TCACAATTCACAACGCATCA	59.676	20	250	21	270
c49025.graph_c0	1	p1	(T)10	10	3077	3086	TCCAAAACCATGTCGTAGCA	60.111	20	CACTCTTTGGCCTTCTCCAC	59.844	20	225	2915	3139	TCCAAAACCATGTCGTAGCA	60.111	20	TGACCACTCTTTGGCCTTCT	59.844	20	229	2915	3143	TCCAAAACCATGTCGTAGCA	60.111	20	ACTCTTTGGCCTTCTCCACA	59.844	20	224	2915	3138
c49044.graph_c0	1	p2	(TG)7	14	708	721	TTTCAGGTTCTCGCAGTCCT	59.989	20	CAGAAGAGCTCGGTAGTGCAT	59.653	21	174	601	774	CGCAGTCCTCCTTAGTTTGC	60.015	20	CAGAAGAGCTCGGTAGTGCAT	59.653	21	163	612	774	TTTCAGGTTCTCGCAGTCCT	59.989	20	TTTCAAAACAGAAGAGCTCGG	59.618	21	182	601	782
c49054.graph_c0	1	p1	(T)16	16	1498	1513	--
c49112.graph_c0	1	p1	(T)11	11	979	989	TGGCCTTTAGGCTTTTGACA	60.742	20	TACAGCCATTGACCACCGTA	59.988	20	240	788	1027	GCCTTTAGGCTTTTGACACC	58.836	20	TACAGCCATTGACCACCGTA	59.988	20	238	790	1027	GGCCTTTAGGCTTTTGACAC	58.836	20	TACAGCCATTGACCACCGTA	59.988	20	239	789	1027
c49123.graph_c0	1	p1	(T)10	10	947	956	CCCTGCTGTTTTGGTTTTGT	60.008	20	AAAAGCAGGCACTCCAAAGA	59.993	20	201	912	1112	GAGACAGCTCTCCCTGCTGT	59.738	20	AAAAGCAGGCACTCCAAAGA	59.993	20	212	901	1112	TCTCCCTGCTGTTTTGGTTT	59.711	20	AAAAGCAGGCACTCCAAAGA	59.993	20	204	909	1112
c49146.graph_c1	1	p3	(GGC)5	15	571	585	GTCGTCGTCAACCTGGAGC	61.875	19	TGTTCTAGTGACTTGCACGC	57.632	20	278	375	652	GTCGTCGTCAACCTGGAGC	61.875	19	GCGTACTCGAGGCACACC	60.436	18	260	375	634	GTCGTCGTCAACCTGGAGC	61.875	19	GCGTACTCGAGGCACACCT	61.44	19	260	375	634
c49158.graph_c0	1	p2	(AG)8	16	713	728	CTTCCTAGATTGAGGCGGTG	59.83	20	TATTCCGAAAACAGATGCCC	59.901	20	180	689	868	CTTCCTAGATTGAGGCGGTG	59.83	20	AGATGCCCAAGCTTTCTCAG	59.574	20	168	689	856	CTTCCTAGATTGAGGCGGTG	59.83	20	ACAGATGCCCAAGCTTTCTC	59.434	20	170	689	858
c49168.graph_c0	1	p4	(CAGG)5	20	505	524	AGGACACTACCAGGCACCAG	60.174	20	GATGACAGGTGCAGTAGCGA	60.016	20	213	380	592	TTGCGTGGAAGAAGGAATCT	59.813	20	GATGACAGGTGCAGTAGCGA	60.016	20	127	466	592	CAGAATCCCTTCTTCGTTGC	59.813	20	GATGACAGGTGCAGTAGCGA	60.016	20	187	406	592
c49171.graph_c0	1	p1	(T)10	10	1176	1185	TTCCATTCGTTCGTTCTCCT	59.67	20	CGGTAAGGGATCACTTGGAA	59.926	20	227	1001	1227	TTCCATTCGTTCGTTCTCCT	59.67	20	ATTTAACGCCGGTAAGGGAT	59.701	20	236	1001	1236	TTCCATTCGTTCGTTCTCCT	59.67	20	TATTTAACGCCGGTAAGGGA	59.45	20	237	1001	1237
c49197.graph_c0	1	p1	(T)10	10	157	166	TGAAGGGAGCACTAGCAACC	60.397	20	GCTTACCGTCGCTTACTTGC	60.046	20	219	24	242	CCTGCAATTGAGCTTTTGCT	60.523	20	GCTTACCGTCGCTTACTTGC	60.046	20	120	123	242	CTCCCTGCAATTGAGCTTTT	59.452	20	GCTTACCGTCGCTTACTTGC	60.046	20	123	120	242
c49197.graph_c0	2	p3	(AGC)6	18	1303	1320	ATGGCCTGAAGTTGGACTTG	60.111	20	ACAGTGGCGAGAATGGAATC	60.081	20	271	1138	1408	ATGGCCTGAAGTTGGACTTG	60.111	20	ATCGTTCGAAGCCAACAAAC	60.118	20	254	1138	1391	AAGTTGGACTTGGTGAGCGT	59.769	20	ACAGTGGCGAGAATGGAATC	60.081	20	263	1146	1408
c49208.graph_c0	1	p3	(TGG)5	15	411	425	ACAGTTCCCTTCCCGTCTCT	60.111	20	TACACTGGGGGCAGATAAGC	60.096	20	253	247	499	ACAGTTCCCTTCCCGTCTCT	60.111	20	GGGCAGATAAGCAAGTGGAG	59.836	20	245	247	491	GGTTCCGGTGAGTCTAGTCG	59.721	20	GGCAGATAAGCAAGTGGAGC	59.985	20	198	293	490
c49212.graph_c0	1	p3	(GCC)6	18	184	201	GCAAGTTAGCTACAAGCCGC	60.18	20	AGCAGCTTCAGCGTGTCC	60.304	18	276	39	314	GCAAGTTAGCTACAAGCCGC	60.18	20	CAGCAGCTTCAGCGTGTC	59.409	18	277	39	315	ATTGTGGCCCTCCTGCTAGT	61.038	20	AGCAGCTTCAGCGTGTCC	60.304	18	206	109	314
c49228.graph_c0	1	p3	(GCT)6	18	318	335	AGCTAGTGTCGTCGGTCGAT	59.898	20	GTGCCATCAAGGATTCAGGT	59.934	20	253	164	416	AGCTAGTGTCGTCGGTCGAT	59.898	20	AGGTGCCATCAAGGATTCAG	60.073	20	255	164	418	TTGCAGCCTTGAACCTCTCT	60.134	20	GTGCCATCAAGGATTCAGGT	59.934	20	226	191	416
c49228.graph_c0	2	p3	(CGT)5	15	1327	1341	CCATTCCCAGATCTCGTTGT	59.927	20	GTTCTTCTCCAAGCAGACGC	60.142	20	180	1201	1380	ATTCCCAGATCTCGTTGTGC	60.081	20	GTTCTTCTCCAAGCAGACGC	60.142	20	178	1203	1380	ATGTCGCATTGGCTATCCTC	60.066	20	AGGCGGCAAGGCTCTATATT	60.211	20	247	1300	1546
c49229.graph_c0	1	p1	(T)11	11	1091	1101	GCTATTTTGCCTGGATGGAA	60.038	20	CAAGTCAGAGAGCACAAGCG	59.922	20	217	1034	1250	CATCCAGAGAAGACTTCCGC	59.95	20	CAAGTCAGAGAGCACAAGCG	59.922	20	183	1068	1250	CCGACCTACCATCCAGAGAA	60.065	20	CAAGTCAGAGAGCACAAGCG	59.922	20	192	1059	1250
c49229.graph_c1	1	p1	(T)10	10	1784	1793	TTTAATCAAGCTTTGCCGCT	59.985	20	CTCTTTGCCTTTTTGGCAAC	59.861	20	280	1657	1936	TGATGGAGCTGAGAGTGGTG	59.98	20	CTCTTTGCCTTTTTGGCAAC	59.861	20	231	1706	1936	TGTGATGGAGCTGAGAGTGG	59.98	20	CTCTTTGCCTTTTTGGCAAC	59.861	20	233	1704	1936
c49236.graph_c1	1	p4	(GTTC)5	20	459	478	AGTCATGAGAACGGCTCCAC	60.269	20	CTGGCTATTACGAAGCGAGG	59.996	20	180	327	506	AGTCATGAGAACGGCTCCAC	60.269	20	GCTGGCTATTACGAAGCGAG	60.138	20	181	327	507	CTGGCTAACCGATAGGGGTC	60.836	20	CTGGCTATTACGAAGCGAGG	59.996	20	258	249	506
c49250.graph_c0	1	p1	(T)10	10	553	562	AAGTTTTGGGGCTAGGCAAT	59.966	20	CTTGCCAACTTCCAGCTGTT	60.431	20	221	418	638	AAGTTTTGGGGCTAGGCAAT	59.966	20	AAGCCATCTAGGCTCTGGCT	60.505	20	176	418	593	GGGATAGAAAGAATGCACGC	59.674	20	CTTGCCAACTTCCAGCTGTT	60.431	20	136	503	638
c49283.graph_c0	1	p1	(A)10	10	221	230	CACTGCTTTATCAGCCACCA	59.864	20	AACCACCGCGCTATTAACAC	60.025	20	107	176	282	CACTGCTTTATCAGCCACCA	59.864	20	GAACTCTGGAAAGCAGGCAG	60.134	20	258	176	433	CACTGCTTTATCAGCCACCA	59.864	20	GCCCACTGAACTCTGGAAAG	59.844	20	265	176	440
c49312.graph_c0	1	p1	(T)10	10	145	154	GGCCACGTAAGGCTATCTGA	60.235	20	GCAATTGACCATGATGTTGC	59.939	20	210	65	274	GGCCACGTAAGGCTATCTGA	60.235	20	GGCAATTGACCATGATGTTG	59.781	20	211	65	275	GGCCACGTAAGGCTATCTGA	60.235	20	TTGGGATGCAACTACAAGCA	60.257	20	265	65	329
c49327.graph_c0	1	p1	(T)10	10	1294	1303	ACTTTGGGAAATGTGCGTTC	59.978	20	CACCTTTCGGATGGTTTGAT	59.79	20	245	1101	1345	GATCCGATCTCATTCCGTGT	59.893	20	GGCCCTATTTGGGGTTCTTA	60.143	20	254	1195	1448	ACTTTGGGAAATGTGCGTTC	59.978	20	GGACCAACTGTCCAAACCAC	60.261	20	264	1101	1364
c49333.graph_c1	1	p3	(AGA)5	15	945	959	AAGCTGCAAGAAGGAAGCAG	59.898	20	TTCTTGAGTCGTCTTGGCCT	59.989	20	164	824	987	AGATCCCCGAAGCTATCCAT	59.888	20	TTCTTGAGTCGTCTTGGCCT	59.989	20	112	876	987	AGATCCCCGAAGCTATCCAT	59.888	20	CTCCTCTCTTCATCGATCCG	59.903	20	245	876	1120
c49344.graph_c0	1	p1	(A)10	10	162	171	TCAACCTCCTCGCTCTCTGT	60.135	20	TTTGACGATTAGGCCAGCTT	59.845	20	175	68	242	TCAACCTCCTCGCTCTCTGT	60.135	20	CTTTTGACGATTAGGCCAGC	59.845	20	177	68	244	AACCTCCTCGCTCTCTGTGA	60.135	20	CTTTTGACGATTAGGCCAGC	59.845	20	175	70	244
c49354.graph_c1	1	p1	(A)12	12	932	943	TTCATTGTCGCTCAGACCAG	59.984	20	CATGATCTTTGCATTGGTGG	59.924	20	189	842	1030	CATTGTCGCTCAGACCAGAA	59.984	20	CATGATCTTTGCATTGGTGG	59.924	20	187	844	1030	TCTGCAATAATTTCCAGCCC	60.038	20	CATGATCTTTGCATTGGTGG	59.924	20	222	809	1030
c49355.graph_c0	1	p1	(A)10	10	1532	1541	CGCGAATGAAACTTGAAACA	59.849	20	CTTTAGGCCCCTATGGAACC	59.793	20	131	1435	1565	ATAGGTGCGCGAATGAAACT	59.736	20	CTTTAGGCCCCTATGGAACC	59.793	20	138	1428	1565	CGCGAATGAAACTTGAAACA	59.849	20	TGTTTGCTGTGGCAGCTACT	59.664	20	149	1435	1583
c49373.graph_c0	1	p2	(AG)6	12	332	343	AAGAGGGTGAGGGCTTTGAT	60.074	20	CCTTGAGGTGAGGCACTTGT	60.298	20	261	109	369	AAGAGGGTGAGGGCTTTGAT	60.074	20	TAGAAGCCCTTGAGGTGAGG	59.425	20	268	109	376	GCAGGTAAAGGGTGACCATC	59.41	20	TCCATGTCCATTAGAAGCCC	59.894	20	174	214	387
c49373.graph_c0	2	p2	(AG)7	14	1063	1076	CCGCTTCTTGGAAGAGCTTA	59.724	20	GGGGATAGGGGAGCTGTTAG	59.919	20	208	976	1183	CCGCTTCTTGGAAGAGCTTA	59.724	20	AAAGGAGAGCTGTTGGAGCA	60.134	20	267	976	1242	AAGAAAAATGCCGCTTCTTG	59.474	20	GGGGATAGGGGAGCTGTTAG	59.919	20	218	966	1183
c49373.graph_c0	3	p3	(GCC)5	15	1532	1546	GATCTGGGGAAGAGGAGGTC	60.012	20	GGTACCTCTGTGCGAGAAGC	60.02	20	160	1433	1592	GATCTGGGGAAGAGGAGGTC	60.012	20	GGGTACCTCTGTGCGAGAAG	59.867	20	161	1433	1593	TGGCAGTTGATGAGAGATGG	59.787	20	GGTACCTCTGTGCGAGAAGC	60.02	20	194	1399	1592
c49377.graph_c0	1	p3	(AAG)5	15	490	504	CATCATTTTGCCATTCGTTG	59.93	20	TGCAGTGCAGATGACAAACC	60.885	20	192	344	535	GGGTCATCATTTTGCCATTC	60.141	20	TGCAGTGCAGATGACAAACC	60.885	20	196	340	535	CATCATTTTGCCATTCGTTG	59.93	20	GCAGTGCAGATGACAAACCT	58.884	20	191	344	534
c49402.graph_c0	1	p3	(CGC)5	15	1224	1238	GAGGGCCTCAATAACAACGA	60.074	20	GAGACTCACGCGCTCTCTCT	60.041	20	147	1115	1261	CACAAACGATGTCCATCTCG	60.112	20	GAGACTCACGCGCTCTCTCT	60.041	20	235	1027	1261	GAGGGCCTCAATAACAACGA	60.074	20	CTCTCGAAGCCGAGACTCAC	60.284	20	158	1115	1272
c49407.graph_c0	1	p1	(T)14	14	1851	1864	--
c49414.graph_c0	1	p1	(T)12	12	670	681	TGATAAAGCGAGTGCCATCA	60.366	20	GGGGCACAAGAAAGCAAGTA	60.249	20	277	538	814	GCTGATAAAGCGAGTGCCAT	60.382	20	GGGGCACAAGAAAGCAAGTA	60.249	20	279	536	814	AGTGCCATCACTTCAGAGCA	59.577	20	GGGGCACAAGAAAGCAAGTA	60.249	20	267	548	814
c49427.graph_c0	1	p1	(T)12	12	441	452	GCAAAAAGTTCAGGCTACCG	59.883	20	TGGTTTAATTTCCCCCTGTG	59.657	20	124	354	477	AGGCTACCGTTATCATCCCC	60.173	20	TGGTTTAATTTCCCCCTGTG	59.657	20	113	365	477	TAGAGGAAGGGCATCTGGAA	59.767	20	TGGTTTAATTTCCCCCTGTG	59.657	20	266	212	477
c49429.graph_c0	1	p1	(T)10	10	516	525	GAGGCCCCTTTTTGTACCTC	59.94	20	TACAGCTTGTGCAGTTTCGC	60.203	20	103	464	566	AGAGAGGTGCTGATGCCATT	59.834	20	TACAGCTTGTGCAGTTTCGC	60.203	20	276	291	566	GAGAGGTGCTGATGCCATTT	60.226	20	TACAGCTTGTGCAGTTTCGC	60.203	20	275	292	566
c49445.graph_c0	1	p2	(CT)8	16	1057	1072	--
c49532.graph_c0	1	p4	(TTCA)5	20	339	358	GCCACAGCTTTGTCAACGTA	59.911	20	AAGATGAGAGCAGAAGCCCA	60.096	20	222	301	522	GCCACAGCTTTGTCAACGTA	59.911	20	CATACCACCCACCACGTACA	60.152	20	100	301	400	GTTCTTCAGATCCGTGAGGC	59.81	20	AAGATGAGAGCAGAAGCCCA	60.096	20	263	260	522
c49532.graph_c0	2	p4	(TGTC)5	20	996	1015	AACCTTCGTGCTCTTCCTCA	59.989	20	TAAACTGAAATGGCCGGGTA	60.315	20	252	857	1108	CAACCTTCGTGCTCTTCCTC	59.989	20	TAAACTGAAATGGCCGGGTA	60.315	20	253	856	1108	TCTGCCTTCTTTGCCTTCAT	59.955	20	TAAACTGAAATGGCCGGGTA	60.315	20	192	917	1108
c49541.graph_c0	1	p1	(T)10	10	1524	1533	GCTCACTGCCTCCTTCTCAC	60.143	20	CTAGTTGCCATTCCCGTCAT	59.955	20	214	1406	1619	GACATGCTGCTGTACCCAGA	59.862	20	TTGGCTGACTAGTGGGACCT	59.721	20	274	1310	1583	GCTCACTGCCTCCTTCTCAC	60.143	20	TTGGCTGACTAGTGGGACCT	59.721	20	178	1406	1583
c49541.graph_c0	2	p2	(TA)8	16	1726	1741	GGTCCCACTAGTCAGCCAAA	60.111	20	GCTCGAGGCAGTGGACTATC	59.981	20	274	1565	1838	GGTCCCACTAGTCAGCCAAA	60.111	20	GGCACGAGTTCCTTATTGGA	60.074	20	228	1565	1792	AGGTCCCACTAGTCAGCCAA	59.721	20	GCTCGAGGCAGTGGACTATC	59.981	20	275	1564	1838
c49543.graph_c0	1	p4	(GATC)5	20	1041	1060	GCAGGCGAAGAGAAGAAGAA	59.836	20	CCCTCTTGCATGATCCTTGT	60.073	20	139	978	1116	AGCCTGCCTGCTATCTGAAG	59.74	20	CCCTCTTGCATGATCCTTGT	60.073	20	267	850	1116	GCAGGCGAAGAGAAGAAGAA	59.836	20	TGCGGTGCCTCTCTATATCC	60.199	20	175	978	1152
c49548.graph_c3	1	p3	(GCC)5	15	295	309	GACAATGGACGACCTGCTCT	60.269	20	GTCAGCTCCTGCTTCTGCTT	59.898	20	279	54	332	ACAATGGACGACCTGCTCTC	60.269	20	GTCAGCTCCTGCTTCTGCTT	59.898	20	278	55	332	AGTTCGCCTCCTGTGAGGT	59.85	19	GTCAGCTCCTGCTTCTGCTT	59.898	20	190	143	332
c49551.graph_c0	1	p2	(CA)8	16	814	829	GCATCCACAACAAATCCTCC	60.326	20	GGCACAGGGGTCTACACAGT	60.033	20	173	695	867	GCATCCACAACAAATCCTCC	60.326	20	TCAAGTTAGGCACAGGGGTC	60.111	20	181	695	875	GCATCCACAACAAATCCTCC	60.326	20	AGGCACAGGGGTCTACACAG	60.174	20	174	695	868
c49559.graph_c0	1	p1	(A)10	10	971	980	CATGGAAGGTTCGCAAAAGT	60.11	20	CTTTCCCCTTTCCTGTCTCC	60.045	20	205	822	1026	CATGGAAGGTTCGCAAAAGT	60.11	20	CCCCTTTCCTGTCTCCCTAC	59.928	20	201	822	1022	CATGGAAGGTTCGCAAAAGT	60.11	20	GCTTTCCCCTTTCCTGTCTC	60.19	20	206	822	1027
c49569.graph_c0	1	p1	(A)10	10	1438	1447	CCAATACCAATCTGATGCGA	59.499	20	TTGGAACACGAACGAAACAA	60.127	20	217	1406	1622	CCAATACCAATCTGATGCGA	59.499	20	TTTGGAACACGAACGAAACA	60.127	20	218	1406	1623	CCAATACCAATCTGATGCGA	59.499	20	TGTTTTGGAACACGAACGAA	60.127	20	221	1406	1626
c49580.graph_c0	1	p3	(CCA)5	15	182	196	GGGACTATACCGGAGAAGGG	59.783	20	CGAAAGGCGAGCATAAGAAC	59.982	20	231	4	234	GAATGGTCTCCAGCAGCAGT	60.418	20	CGAAAGGCGAGCATAAGAAC	59.982	20	145	90	234	GGGACTATACCGGAGAAGGG	59.783	20	AGAACCTCTTGACGTCGTGG	60.298	20	216	4	219
c49584.graph_c3	1	p3	(GTG)5	15	796	810	AGACCAACAATTCACCCAGC	59.973	20	CCGGCCTCTGTTGTTGTAGT	60.171	20	232	754	985	AGACCAACAATTCACCCAGC	59.973	20	TAGTAAGAGTTGCCACCGCC	60.27	20	264	754	1017	TTTGATGCTGATGTGGAGGA	60.201	20	CCGGCCTCTGTTGTTGTAGT	60.171	20	264	722	985
c49589.graph_c0	1	p1	(A)11	11	33	43	TCCAAAACAAGTTGGGGTAGA	59.457	21	TGCTAAATACCTCGCTTTGTCA	59.911	22	193	7	199	TCCAAAACAAGTTGGGGTAGA	59.457	21	GGATGTCATATCCATCATCCCT	59.872	22	132	7	138	TCCAAAACAAGTTGGGGTAGA	59.457	21	AGTGCCACAATGGATGTCATA	58.865	21	143	7	149
c49592.graph_c0	1	p1	(T)11	11	887	897	TTTTCCACCGTGCATTGTAA	59.969	20	CCTACGCAAAGTCCGTTCTC	59.875	20	243	700	942	TCCACCGTGCATTGTAAAAA	59.969	20	CCTACGCAAAGTCCGTTCTC	59.875	20	240	703	942	TTTTCCACCGTGCATTGTAA	59.969	20	TCCTACGCAAAGTCCGTTCT	59.875	20	244	700	943
c49592.graph_c0	2	p1	(T)10	10	2272	2281	ATCACAATGGGTTCCTTCCA	60.173	20	CCATGTGCAACGAGAAAAGA	59.84	20	176	2139	2314	TCGTGCTTACAATCGGATGA	60.22	20	CCATGTGCAACGAGAAAAGA	59.84	20	124	2191	2314	CAATGGGTTCCTTCCAAAAA	59.772	20	CCATGTGCAACGAGAAAAGA	59.84	20	172	2143	2314
c49597.graph_c0	1	p1	(A)11	11	8	18	--
c49597.graph_c0	2	p3	(AGA)5	15	414	428	GACCAAGTGTTTCCCCTTGA	59.943	20	CATCACGGAATAGCTGGGAT	59.917	20	224	324	547	GACCAAGTGTTTCCCCTTGA	59.943	20	ATCGACACCGTGGAAGAGTC	60.12	20	175	324	498	GACCAAGTGTTTCCCCTTGA	59.943	20	TGGAAGAGTCCTGCCTTCAT	59.803	20	165	324	488
c49642.graph_c0	1	p1	(A)10	10	1061	1070	GAAACAATGCTGAAGTTTGGC	59.744	21	AATACTATCCCACCGGCCAC	60.959	20	219	879	1097	GAAACAATGCTGAAGTTTGGC	59.744	21	AAGAGCTGGCATGCTATTTGA	59.996	21	273	879	1151	GAAACAATGCTGAAGTTTGGC	59.744	21	AGCAATACTATCCCACCGGC	61.221	20	222	879	1100
c49650.graph_c0	1	p3	(CCG)5	15	899	913	TAGCGACGACATCATCCTTG	59.823	20	GGGGTAGATGCGTAGCAAGA	60.235	20	257	794	1050	AATCCAGCTAGGCTCAAGCA	60.118	20	GAGGTGTGCCACGAGTTCTT	60.307	20	228	741	968	TAGCGACGACATCATCCTTG	59.823	20	GAGGTGTGCCACGAGTTCTT	60.307	20	175	794	968
c49678.graph_c0	1	c	(TC)6atccatcctgtgccgaaacaaagcgaaaaaaatact(CTG)6	66	37	102	AGACGCCCATCTCCTCTCAT	61.164	20	GGATCAGCCATTCAGCAAAG	60.744	20	172	11	182	GCCCATCTCCTCTCATCGT	60.176	19	GGATCAGCCATTCAGCAAAG	60.744	20	168	15	182	ACGCCCATCTCCTCTCATC	60.176	19	GGATCAGCCATTCAGCAAAG	60.744	20	170	13	182
c49678.graph_c0	2	p3	(TCC)5	15	2829	2843	GATCTTGGTTGCATCGACCT	60.081	20	CAAGGAAGGAATTGGGCAG	60.578	19	271	2638	2908	GATCTTGGTTGCATCGACCT	60.081	20	GACCAAGGAAGGAATTGGG	59.322	19	274	2638	2911	GATCTTGGTTGCATCGACCT	60.081	20	GGACCAAGGAAGGAATTGG	59.322	19	275	2638	2912
c49713.graph_c0	1	c	(TA)7ttactgatataccc(AT)7	42	104	145	AATTAATTTGAAACGTACCATGC	57.269	23	ATTTCTTCGGCCAGACACAG	60.255	20	186	33	218	AATTAATTTGAAACGTACCATGC	57.269	23	CTGCTCGTTCCTCGATCCTA	60.495	20	238	33	270	AATTAATTTGAAACGTACCATGC	57.269	23	AATTTCTTCGGCCAGACACA	60.636	20	187	33	219
c49734.graph_c0	1	p1	(A)10	10	376	385	TTTTCTAGGATGACACCGGC	60.074	20	TCGAACACGCAGAAGAGATG	60.136	20	241	224	464	TTTTCTAGGATGACACCGGC	60.074	20	TCTCGAACACGCAGAAGAGA	59.855	20	243	224	466	TGGGTGATTCGACAGGTACA	59.96	20	AAAACCTGACTACAGCCCGA	59.734	20	267	154	420
c49750.graph_c0	1	p1	(T)11	11	425	435	TACAACCTTGCAGGCTCTTG	59.072	20	CTTCTAGCAGGTCGGGTGAG	60.005	20	173	347	519	ACAACCTTGCAGGCTCTTGA	60.975	20	CTTCTAGCAGGTCGGGTGAG	60.005	20	172	348	519	TACTACAATGCAGGCCCAGG	61.041	20	CTTCTAGCAGGTCGGGTGAG	60.005	20	128	392	519
c49750.graph_c0	2	p1	(A)14	14	991	1004	--
c49752.graph_c0	1	p1	(A)11	11	162	172	TCTTAGCGTGTCAGGAACCA	59.44	20	GTGATCCCACCAACATTTCC	60.034	20	240	15	254	TCTTAGCGTGTCAGGAACCA	59.44	20	TGATCCCACCAACATTTCCT	60.173	20	239	15	253	TCTTAGCGTGTCAGGAACCA	59.44	20	GATCCCACCAACATTTCCTG	60.173	20	238	15	252
c49757.graph_c0	1	p3	(TCG)6	18	812	829	GTTCGCCACGACGATGAG	61.449	18	CAGGTCGTACTCCAACCTCC	59.574	20	238	735	972	GTTCGCCACGACGATGAG	61.449	18	GATGTCCAGGTCGTACTCCAA	59.981	21	244	735	978	GTTCGCCACGACGATGAG	61.449	18	GCTGCTTCAGCCATGATGT	59.966	19	258	735	992
c49782.graph_c0	1	p1	(T)10	10	545	554	ATAAGCTGCCGTGATTTTGG	60.096	20	TTTCGTCGAATCATCCCTTC	60.014	20	162	514	675	ATAAGCTGCCGTGATTTTGG	60.096	20	TCGTCGAATCATCCCTTCTC	60.158	20	160	514	673	TTTGCTAGGGCAGGTTATGG	60.089	20	TTGATGTCTGCCCCAATTTT	60.309	20	216	373	588
c49797.graph_c1	1	p2	(TA)6	12	27	38	CACGGATCAAACTGCGTACA	60.72	20	AAGTTGGACGGCTGTTGTCT	59.769	20	132	0	131	CGGATCAAACTGCGTACATC	59.152	20	AAGTTGGACGGCTGTTGTCT	59.769	20	130	2	131	ACGGATCAAACTGCGTACATC	60.015	21	AAGTTGGACGGCTGTTGTCT	59.769	20	131	1	131
c49803.graph_c1	1	p3	(CGA)5	15	300	314	GCTGCTAGTAACGCCTCCC	59.992	19	GCCCCTCAAAGAATTTCTCC	60.017	20	190	255	444	GGCTGCTAGTAACGCCTCC	59.992	19	GCCCCTCAAAGAATTTCTCC	60.017	20	191	254	444	GGGCTGCTAGTAACGCCTC	59.992	19	GCCCCTCAAAGAATTTCTCC	60.017	20	192	253	444
c49817.graph_c0	1	p1	(A)10	10	1935	1944	TCCGCAGCATGTTATGATGT	60.104	20	CGTAGCAGTGATGTTGCGAT	59.895	20	199	1821	2019	CAAGGAGTGCCATAGCATGA	59.823	20	ATTCCAGGTGTGGGGTTGTA	60.088	20	264	1863	2126	CAAGGAGTGCCATAGCATGA	59.823	20	CGTAGCAGTGATGTTGCGAT	59.895	20	157	1863	2019
c49818.graph_c0	1	p1	(G)10	10	58	67	TGCTCCCATGCAAGTCTAAA	59.42	20	GTAGACGTACCGGAAACCGA	59.993	20	178	1	178	TGCTCCCATGCAAGTCTAAA	59.42	20	AGTAGCGAAAGCGAGAGTGC	59.927	20	159	1	159	TGCTCCCATGCAAGTCTAAA	59.42	20	CGAGTAGCGAAAGCGAGAGT	59.92	20	161	1	161
c49818.graph_c0	2	p1	(T)11	11	1115	1125	CGAAAGCTCATAGGGACGAA	60.344	20	CTTCCCCTCTTTATCCTCGG	60.025	20	197	952	1148	GTGGCTGTGGGGTAGTTCTC	59.579	20	CTTCCCCTCTTTATCCTCGG	60.025	20	114	1035	1148	GACTCGCTCCAGTGTCCAGT	60.467	20	CTTCCCCTCTTTATCCTCGG	60.025	20	171	978	1148
c49824.graph_c1	1	p1	(T)10	10	973	982	CGGCAAAGTGACCAACTTGT	61.124	20	GCCACCTCCTTCTCAATGAA	60.195	20	260	949	1208	CGGCAAAGTGACCAACTTGT	61.124	20	GAGCCACCTCCTTCTCAATG	59.803	20	262	949	1210	CACGGCAAAGTGACCAACT	59.736	19	GCCACCTCCTTCTCAATGAA	60.195	20	262	947	1208
c49826.graph_c0	1	p1	(A)10	10	924	933	AAAGCAGGCATCAGTCTCGT	60.02	20	TCCCCTTTAACCTGAAACCC	60.159	20	168	828	995	AAGCAGGCATCAGTCTCGTT	60.02	20	TCCCCTTTAACCTGAAACCC	60.159	20	167	829	995	GCCGTTTGTTGATTCGTTCT	60.118	20	TCCCCTTTAACCTGAAACCC	60.159	20	134	862	995
c49827.graph_c0	1	p1	(T)10	10	706	715	AATGCACGGCATAGGAGAAC	60.103	20	CCTGCAAAATTGGCCTCATA	60.961	20	263	495	757	GCGATCAGACGTGTATCCCT	60.104	20	CCTGCAAAATTGGCCTCATA	60.961	20	207	551	757	GCGATCAGACGTGTATCCCT	60.104	20	GGATTGCCTACAGTCCAATGA	59.947	21	250	551	800
c49846.graph_c0	1	p1	(A)11	11	279	289	AAAACAGATCACGTGGGGAG	59.966	20	TTTATCGCATTACGCAGCAG	60.002	20	113	219	331	AAAACAGATCACGTGGGGAG	59.966	20	CTTTATCGCATTACGCAGCA	60.002	20	114	219	332	AGGAAAACAGATCACGTGGG	59.966	20	CTTTATCGCATTACGCAGCA	60.002	20	117	216	332
c49880.graph_c0	1	p2	(TC)9	18	2	19	--
c49883.graph_c0	1	p3	(CGG)5	15	194	208	AGGCGAGAGCGGAGGTAG	60.656	18	AGGGAACTAGGAGGTCAGCC	59.699	20	150	117	266	AGGCGAGAGCGGAGGTAG	60.656	18	CGGTCAGAAGAAGAGAAGGG	59.011	20	166	117	282	AGGCGAGAGCGGAGGTAG	60.656	18	CCGGTCAGAAGAAGAGAAGG	59.011	20	167	117	283
c49885.graph_c0	1	p3	(GAG)5	15	327	341	TTGAGACAGTAGAGGCGGGT	59.867	20	CGAGAACCGGGTATAAGCTG	59.724	20	219	249	467	TTGAGACAGTAGAGGCGGGT	59.867	20	TCGTATTCGAGAACCGGGTA	60.46	20	226	249	474	TTGAGACAGTAGAGGCGGGT	59.867	20	AGAACCGGGTATAAGCTGCC	60.471	20	217	249	465
c49887.graph_c0	1	p3	(CGG)5	15	1042	1056	TTGTTGGTCTGGACGTACCC	60.812	20	GACTCGAATTGGGGATCTGA	60.011	20	205	940	1144	GGGCCTGATGAAGAACTTGT	59.141	20	GACTCGAATTGGGGATCTGA	60.011	20	221	924	1144	TTGTTGGTCTGGACGTACCC	60.812	20	CGACCAAAACCTAGCCAGAG	59.869	20	156	940	1095
c49890.graph_c0	1	p3	(GTC)6	18	779	796	GAACACTTACGCTTCCAGCC	59.882	20	GTGGAGGTGGTCGAAGAAGA	60.238	20	256	753	1008	GAACACTTACGCTTCCAGCC	59.882	20	GCTACTGCAGCGACAACAAC	59.67	20	141	753	893	GCTCCGACCGGTTACAGTTA	60.132	20	GCTACTGCAGCGACAACAAC	59.67	20	195	699	893
c49903.graph_c0	1	p2	(AG)7	14	318	331	TATTGCGTTTCAGCATCCAA	60.215	20	TCGAAAGAACAAGTGCATGG	59.84	20	253	204	456	TCCAAATTTCTGATGCGATG	59.622	20	TCGAAAGAACAAGTGCATGG	59.84	20	238	219	456	CCAAATTTCTGATGCGATGA	59.622	20	TCGAAAGAACAAGTGCATGG	59.84	20	237	220	456
c49911.graph_c0	1	p1	(A)10	10	1290	1299	TCAACAATAACAAGGGACTACACC	59.347	24	TGCTCCTGCATTTGTTTCTG	59.988	20	256	1247	1502	TCAACAATAACAAGGGACTACACC	59.347	24	TTGCATTTCAGGTTGACTGC	59.847	20	224	1247	1470	TCAACAATAACAAGGGACTACACC	59.347	24	TGCATTTCAGGTTGACTGCT	59.445	20	223	1247	1469
c49913.graph_c0	1	p3	(AGG)7	21	1100	1120	TGAAAGATTCCTTTCCACGG	60.044	20	CGTGCCCTAATTTCTCGCT	60.359	19	160	1018	1177	AGCAGTAGCAGCAGGAGAGG	59.914	20	CGTGCCCTAATTTCTCGCT	60.359	19	217	961	1177	TGAAAGATTCCTTTCCACGG	60.044	20	CTCCCCCGTCTTTTCCTTT	60.42	19	182	1018	1199
c49925.graph_c0	1	p3	(GGC)5	15	33	47	AACTTGATCCGGTCGTCCTA	59.55	20	AGGCGAGCGAGAGAACTACA	60.299	20	262	4	265	AACTTGATCCGGTCGTCCTA	59.55	20	CAGGCGAGCGAGAGAACTAC	60.299	20	263	4	266	AACTTGATCCGGTCGTCCTA	59.55	20	ACAGGCGAGCGAGAGAACTA	60.299	20	264	4	267
c49945.graph_c0	1	p1	(C)11	11	223	233	TGTAGGTCCTTGCTTCCCTG	60.246	20	TTGCAGGAGTTGATCCTGTG	59.831	20	273	109	381	TGTAGGTCCTTGCTTCCCTG	60.246	20	TGCAGGAGTTGATCCTGTGA	60.402	20	272	109	380	GGTCCTTGCTTCCCTGTAGA	59.284	20	TTGCAGGAGTTGATCCTGTG	59.831	20	269	113	381
c49949.graph_c0	1	p1	(A)10	10	22	31	CAGGACTACCGCTGCCAC	60.426	18	GTCGTGAATCCTCCGTCGT	61.1	19	254	1	254	CAGGACTACCGCTGCCAC	60.426	18	CGTCGTGAATCCTCCGTC	60.205	18	255	1	255	CAGGACTACCGCTGCCAC	60.426	18	CGTGAATCCTCCGTCGTC	60.205	18	252	1	252
c49973.graph_c0	1	p3	(CTA)5	15	998	1012	GGAAATTGGAATGCCATCTG	60.274	20	CATCTCCCAAGTCCCAAGG	60.449	19	186	922	1107	ATTGGAATGCCATCTGATCC	59.715	20	CATCTCCCAAGTCCCAAGG	60.449	19	182	926	1107	GACTTGTTGGTTTAGCGCGT	60.313	20	CATCTCCCAAGTCCCAAGG	60.449	19	222	886	1107
c49978.graph_c0	1	p2	(TA)9	18	199	216	GGTGGGCTACTAGCATCCTG	59.717	20	GCCAGAAGATCTCGGAAGAA	59.508	20	261	54	314	TACAGAGAGGGCGACTTCCA	60.934	20	GCATCTGAACTTGCTCACCA	59.992	20	261	88	348	TACAGAGAGGGCGACTTCCA	60.934	20	ACACACACAACGACCAGCAT	60.08	20	277	88	364
c49978.graph_c0	2	p3	(CGA)5	15	736	750	TTGACCCTCCAAGGTGATTC	59.903	20	TAGCCGACTCCCAAATTGAC	60.074	20	280	583	862	CTTACGGGTTTGCTGTTCGT	60.168	20	CTGCAGCCCAGTTCTCCTAC	60.012	20	243	676	918	TTGACCCTCCAAGGTGATTC	59.903	20	AAAACGCCCATCAGTAGCAC	60.14	20	242	583	824
c49982.graph_c0	1	p3	(TGC)5	15	650	664	TTGTAATCGCTGTGGAGCTG	60.011	20	TACATTTGGTCCGCTTAGCC	60.096	20	218	535	752	ATGCAAGAGGAAGCAGTCGT	60.02	20	TACATTTGGTCCGCTTAGCC	60.096	20	129	624	752	ATGCAAGAGGAAGCAGTCGT	60.02	20	TGAACCAACCACATGCAAAT	59.823	20	212	624	835
c49984.graph_c0	1	p3	(GTG)5	15	1072	1086	CATGACATCCTCGACCTTGG	61.487	20	ACAGTCCCACTCCACTCCAC	60.006	20	265	878	1142	CATGACATCCTCGACCTTGG	61.487	20	CAGTCCCACTCCACTCCACT	60.153	20	264	878	1141	GCATGACATCCTCGACCTTG	61.645	20	ACAGTCCCACTCCACTCCAC	60.006	20	266	877	1142
c49994.graph_c1	1	p1	(A)10	10	883	892	AAAAGGCCAGATGAGCAATC	59.273	20	AAAAACAACTACCACGTTCCG	59.051	21	185	732	916	AAAGGCCAGATGAGCAATCA	60.744	20	AAAAACAACTACCACGTTCCG	59.051	21	184	733	916	TCTAAAAAGGCCAGATGAGCA	59.967	21	AAAAACAACTACCACGTTCCG	59.051	21	189	728	916
c49996.graph_c0	1	p1	(A)11	11	280	290	TCCAAGCTCTGAAGTCCATGT	59.859	21	TGCAATTGTAACGATCACAGG	59.6	21	197	126	322	TCCAAGCTCTGAAGTCCATGT	59.859	21	GCATTGCAATTGTAACGATCA	59.581	21	201	126	326	ACAACCGAAAGAATGGTTGC	59.978	20	GGTTTCCCACCTTGTATAGCAT	59.268	22	272	253	524
c50006.graph_c0	1	p3	(GTC)5	15	1445	1459	--
c50020.graph_c0	1	p2	(CT)8	16	793	808	TTGTTCATTTCCTTGCCTCC	60.051	20	TGAGCCCCTGTAAACAGCTT	59.875	20	206	641	846	GTTCATTTCCTTGCCTCCAA	60.051	20	TGAGCCCCTGTAAACAGCTT	59.875	20	204	643	846	CACGACCTTCGTCTGTGGTA	59.745	20	TGAGCCCCTGTAAACAGCTT	59.875	20	228	619	846
c50028.graph_c0	1	c	(T)10gtaggccgccgggtcgggctcacaaatggtcaagattggacgagtcccggtcattttgt(A)11	80	1032	1111	ATTCTCGCAACAAAAGAGGG	59.312	20	CGGACTGCGGGTTATATTTT	58.966	20	159	986	1144	ATTCTCGCAACAAAAGAGGG	59.312	20	CGTCCTAGCTTCTCCTGGCT	61.047	20	206	986	1191	ATTCTCGCAACAAAAGAGGG	59.312	20	CCGGACTGCGGGTTATATTT	61.047	20	160	986	1145
c50032.graph_c0	1	p1	(T)10	10	878	887	CTGCCACAAATAATTGGCCT	59.96	20	GGGGGAAATGGAACAAAACT	60.032	20	213	753	965	GCCTTGCTATTCTTTCAGCG	60.117	20	GGGGGAAATGGAACAAAACT	60.032	20	197	769	965	CTGCCACAAATAATTGGCCT	59.96	20	ATCACAAAACAGACTGGGGG	59.82	20	228	753	980
c50049.graph_c0	1	p1	(T)10	10	872	881	TCAGCAACGCATCCTGATAG	59.972	20	CAAAGACTCGGCAGCATACA	60.011	20	130	777	906	GTTTCGGCATCTTCTTCAGC	59.962	20	CAAAGACTCGGCAGCATACA	60.011	20	145	762	906	CCATGTTTCGGCATCTTCTT	60.074	20	CAAAGACTCGGCAGCATACA	60.011	20	149	758	906
c50049.graph_c0	2	p2	(AG)6	12	1549	1560	CCCTGTGGCACTGTTGTCTA	59.745	20	AGAGGGAACAGCTGGGTTCT	60.252	20	211	1487	1697	ATAAGCCCTGTGGCACTGTT	59.621	20	AGAGGGAACAGCTGGGTTCT	60.252	20	216	1482	1697	CCCTGTGGCACTGTTGTCTA	59.745	20	GCTCATCTGTCCAGCAACCT	60.418	20	189	1487	1675
c50059.graph_c0	1	p1	(T)13	13	128	140	GGTGTGGTGCGTGTACAACT	59.518	20	CGAGGTTCGATCTGTCGTTT	60.255	20	162	33	194	GGTGTGGTGCGTGTACAACT	59.518	20	ATCGAGGTTCGATCTGTCGT	59.685	20	164	33	196	TAAGTTGTTGGTGTGGTGCG	60.609	20	CGAGGTTCGATCTGTCGTTT	60.255	20	171	24	194
c50059.graph_c0	2	p4	(GCAC)6	24	475	498	GTGTGCAGAACTGGAGATCG	59.42	20	GGCAAGAGGAGCAAGAAGAA	59.694	20	245	429	673	CAGAACTGGAGATCGGCTTG	60.934	20	GGCAAGAGGAGCAAGAAGAA	59.694	20	240	434	673	GTGTGCAGAACTGGAGATCG	59.42	20	GGGCAAGAGGAGCAAGAAG	60.081	19	246	429	674
c50064.graph_c0	1	p1	(T)10	10	446	455	TTATGGACGGAGGTAGTGCC	59.955	20	TGCCTGCTGCTTACCTTTCT	60.154	20	249	353	601	TTATGGACGGAGGTAGTGCC	59.955	20	CTGCCTGCTGCTTACCTTTC	60.154	20	250	353	602	TTATGGACGGAGGTAGTGCC	59.955	20	TATAACAAACAGGGTGGGGG	59.541	20	177	353	529
c50066.graph_c0	1	p2	(CT)8	16	1	16	--
c50073.graph_c0	1	p1	(A)10	10	1577	1586	GTCTTCAAAAGCGCTTCACC	60	20	GTCTCCCCTACCTGCCCC	61.827	18	168	1505	1672	AGGCCCCGTTTGTTAGAGAT	59.962	20	GTCTCCCCTACCTGCCCC	61.827	18	237	1436	1672	TCACAAAGTTGTTTGGCTGC	59.888	20	GTCTCCCCTACCTGCCCC	61.827	18	205	1468	1672
c50076.graph_c0	1	p1	(T)10	10	334	343	GTTTAGGAGCAATCCCACGA	60.074	20	AGCCACTACAGCCAGCAAGT	60.081	20	242	136	377	TCTAAGATCCGCTTGGGAGA	59.91	20	AGCCACTACAGCCAGCAAGT	60.081	20	150	228	377	TCTAAGATCCGCTTGGGAGA	59.91	20	ATCGAAGTCGCTAGCAGGAA	60.118	20	201	228	428
c50076.graph_c0	2	p1	(A)11	11	1470	1480	--
c50079.graph_c0	1	p2	(AT)6	12	851	862	AGCAGAAGCAGAGCCTCAAG	60.035	20	GGGACTAGTGCAACTTCGGA	60.255	20	247	665	911	CAAGGAGAAGCTGATGGAGG	59.943	20	GGGACTAGTGCAACTTCGGA	60.255	20	231	681	911	CCTCAAGGAGAAGCTGATGG	59.943	20	GGGACTAGTGCAACTTCGGA	60.255	20	234	678	911
c50094.graph_c0	1	p3	(GAG)5	15	333	347	GCAGGAGAGGAGAGGGAGAC	60.491	20	CCGAAATCGTCCCCATAGT	59.759	19	239	164	402	GCAGGAGAGGAGAGGGAGAC	60.491	20	AAATCGTCCCCATAGTCCG	59.759	19	236	164	399	GCAGGAGAGGAGAGGGAGAC	60.491	20	AACAAATCCACGCCGAAAT	60.324	19	251	164	414
c50094.graph_c0	2	p3	(GCG)6	18	502	519	AGGAGGAGGAGGAGTTGGAG	59.801	20	GCCAAGTAGGCAGTGAGAGG	60.012	20	280	333	612	AGGAGGAGGAGGAGTTGGAG	59.801	20	AGGCAGTGAGAGGACGAAAG	59.598	20	273	333	605	GCTTTGAGGAGGAGGAGGAG	60.468	20	AGGCAGTGAGAGGACGAAAG	59.598	20	279	327	605
c50095.graph_c0	1	p3	(GGC)5	15	5	19	--
c50108.graph_c1	1	p1	(A)10	10	2517	2526	GCAATGAAATAGGGCCTTCA	60.038	20	GAAGCGACAGAAACCACACA	59.88	20	266	2381	2646	GCAATGAAATAGGGCCTTCA	60.038	20	ATGAAGAGAGAGGGTGGGCT	60.216	20	174	2381	2554	ACCCTTTTCATCACAGCCAC	59.973	20	TAAGCAGCGAAGAGCTCCAT	60.257	20	248	2353	2600
c50119.graph_c0	1	p2	(TA)9	18	409	426	TGCATATACTCTCGGTGGGA	59.101	20	GACCAATGTTGTGGCATGAG	59.967	20	279	332	610	TGCATATACTCTCGGTGGGA	59.101	20	ACCAATGTTGTGGCATGAGA	59.967	20	278	332	609	GTGCATATACTCTCGGTGGGA	59.97	21	GACCAATGTTGTGGCATGAG	59.967	20	280	331	610
c50128.graph_c0	1	p3	(TGA)5	15	1059	1073	TCGTGGAAAATGGATGATGA	59.859	20	ATGCGGCCAGATTTTGTTAC	59.967	20	131	972	1102	TCGTGGAAAATGGATGATGA	59.859	20	AACGGTATCTCTTCATGCGG	60.096	20	145	972	1116	TCGTGGAAAATGGATGATGA	59.859	20	CAAAGGCGTGATTGCATCTA	59.833	20	194	972	1165
c50144.graph_c0	1	p1	(T)10	10	1081	1090	GAGGCCATTGAGACATCCTC	59.617	20	GCGCTGCCTCTTTATTTCAG	60.117	20	232	995	1226	GAGGCCATTGAGACATCCTC	59.617	20	AGCGCTGCCTCTTTATTTCA	60.117	20	233	995	1227	TTAAAGTCACCGAGGCCATT	59.569	20	GCGCTGCCTCTTTATTTCAG	60.117	20	243	984	1226
c50162.graph_c0	1	p2	(CT)7	14	58	71	CTAGACGCAAGCACCCAGG	61.937	19	ACAAGGCCAAGGCGTAGAG	60.403	19	178	27	204	TAGACGCAAGCACCCAGG	60.98	18	ACAAGGCCAAGGCGTAGAG	60.403	19	177	28	204	GCTAGACGCAAGCACCCAG	62.09	19	ACAAGGCCAAGGCGTAGAG	60.403	19	179	26	204
c50190.graph_c0	1	p1	(T)10	10	317	326	TTGAGTCCACTATCGAGGCA	59.394	20	CATCATTGAAAATGGGAGGG	60.126	20	181	212	392	ATGACCGCATTTGTGGTTTA	58.895	20	CATCATTGAAAATGGGAGGG	60.126	20	270	123	392	TGACCGCATTTGTGGTTTAAT	60.237	21	CATCATTGAAAATGGGAGGG	60.126	20	269	124	392
c50206.graph_c0	1	p1	(A)10	10	330	339	ACCCTTAGTACGTTGCCTGG	59.122	20	CACTTGGCTCGGGTAGTGTT	60.171	20	200	236	435	ACCCTTAGTACGTTGCCTGG	59.122	20	TTTGATCTTTCGCTTTCCGT	59.823	20	244	236	479	ACCCTTAGTACGTTGCCTGG	59.122	20	GTTTGATCTTTCGCTTTCCG	59.823	20	245	236	480
c50208.graph_c0	1	p3	(ACG)5	15	422	436	ATAGCCATGTACCGTACGCC	59.873	20	CAACGGCAATGTGAGTCATC	60.12	20	258	260	517	ATAGCCATGTACCGTACGCC	59.873	20	TCAACGGCAATGTGAGTCAT	60.12	20	259	260	518	ATAGCCATGTACCGTACGCC	59.873	20	TCCTCGTTCTTGACGACCTT	59.844	20	220	260	479
c50213.graph_c0	1	p3	(TTC)6	18	263	280	GGGGAGTACGACGGATCG	61.461	18	CACCACCAACAACCACCAC	60.754	19	273	148	420	GGAGTACGACGGATCGGC	61.62	18	CACCACCAACAACCACCAC	60.754	19	271	150	420	GGGGAGTACGACGGATCG	61.461	18	CACCACCAACAACCACCA	59.796	18	273	148	420
c50217.graph_c0	1	p2	(TC)7	14	903	916	TTGCAACAGGCAATTAGCAC	59.879	20	TTGGCTGAAGATGGTGTTGA	60.24	20	212	850	1061	TTGCAACAGGCAATTAGCAC	59.879	20	TGGCTGAAGATGGTGTTGAA	60.24	20	211	850	1060	TTGCAACAGGCAATTAGCAC	59.879	20	TGGTAGCCCCAAGCTAGTGT	59.757	20	231	850	1080
c50225.graph_c0	1	p1	(A)10	10	156	165	TACAGATCAGGCACCCAACA	60.112	20	GGCCCCCACTTGATTAGACT	60.328	20	222	95	316	TACAGATCAGGCACCCAACA	60.112	20	GCCCCCACTTGATTAGACTG	59.55	20	221	95	315	ACAGATCAGGCACCCAACAT	60.395	20	GGCCCCCACTTGATTAGACT	60.328	20	221	96	316
c50230.graph_c0	1	p1	(A)13	13	5	17	--
c50243.graph_c0	1	p2	(CT)9	18	1667	1684	--
c50245.graph_c2	1	p1	(T)10	10	1993	2002	CATGCTTGATCCAGCTTTGA	59.948	20	TAACACAACAAGTGCCGTGG	60.609	20	150	1877	2026	GGAAAGTTGAGAGGCACTGG	59.844	20	TAACACAACAAGTGCCGTGG	60.609	20	255	1772	2026	CACGGCTTTGGAGAACAACT	60.291	20	TAACACAACAAGTGCCGTGG	60.609	20	108	1919	2026
c50314.graph_c0	1	p1	(A)10	10	1284	1293	--
c50339.graph_c0	1	p1	(A)10	10	1155	1164	TCTGTTTTGAGGTCTTGCCA	59.415	20	ATGCAAAATGGTGCAAACAA	59.976	20	173	1075	1247	TGAGGTCTTGCCAAGTTTGA	59.415	20	ATGCAAAATGGTGCAAACAA	59.976	20	166	1082	1247	TCTGTTTTGAGGTCTTGCCA	59.415	20	GTCCCTTCCTCTCCCGTAAG	60.067	20	268	1075	1342
c50347.graph_c0	1	p1	(A)10	10	1476	1485	CCGGCTGCTATGATTGTTCT	60.235	20	ACTTCTGCCCTCCACTTTGA	59.844	20	132	1411	1542	ATAACCCAGTCCAAGGCTCC	60.328	20	ACTTCTGCCCTCCACTTTGA	59.844	20	219	1324	1542	ATAACCCAGTCCAAGGCTCC	60.328	20	GAGGAGGCAAACATCAGCAT	60.226	20	260	1324	1583
c50366.graph_c0	1	p1	(A)10	10	1004	1013	GCAACCTTCTTCCAGGTCAC	59.703	20	TGGGAGCTTAAACACGATGA	59.272	20	242	963	1204	TCACAAACAATGGGCTGAAG	59.691	20	TGGGAGCTTAAACACGATGA	59.272	20	226	979	1204	GTTCTGAACCATTGGCAACC	60.362	20	TGGGAGCTTAAACACGATGA	59.272	20	256	949	1204
c50369.graph_c0	1	p1	(A)12	12	1063	1074	ATGGCACATGGAAATGAAGG	60.723	20	GCCAAGCAATAAAACCTGGA	60.074	20	228	1032	1259	ATGGCACATGGAAATGAAGG	60.723	20	GCCCAGTGAGGGAACAGTAA	60.111	20	185	1032	1216	GATGGCACATGGAAATGAAG	58.926	20	GCCAAGCAATAAAACCTGGA	60.074	20	229	1031	1259
c50418.graph_c5	1	p1	(T)10	10	234	243	GTGGTGCTTGCAGACTTTTG	59.49	20	GTCAAGACTGCATCTGCCAA	59.992	20	172	190	361	GTGGTGCTTGCAGACTTTTG	59.49	20	TTTGTCAAGGACTCCAAGGG	60.081	20	198	190	387	GTGGTGCTTGCAGACTTTTG	59.49	20	AGTAGGGGGCAATTTCTGCT	60.096	20	280	190	469
c50420.graph_c0	1	c	(A)10ggaacgtcccctcccagaaaccgcgccgcaggagagcacgcacaaaag(A)10	68	1	68	--
c50429.graph_c0	1	p2	(GA)8	16	1852	1867	--
c50434.graph_c1	1	p2	(TC)8	16	1480	1495	CGAAGGAGGAGTACGACGAG	60.005	20	GAAAGCAACTCCCACCAAAG	59.711	20	172	1360	1531	TAGCACGAGAGCGAGCAGTA	60.058	20	GAAAGCAACTCCCACCAAAG	59.711	20	266	1266	1531	GCGAACTGCTTCTGACACAC	59.628	20	GAAAGCAACTCCCACCAAAG	59.711	20	215	1317	1531
c50437.graph_c1	1	p1	(T)10	10	890	899	CCAGGCCTTGCAGATTGTAT	60.096	20	TGGAAACGTGTCATTCCAAA	59.941	20	264	853	1116	CCAGGCCTTGCAGATTGTAT	60.096	20	TCATTTCAGCCACTTCAACG	59.84	20	231	853	1083	CCAGGCCTTGCAGATTGTAT	60.096	20	CGGTCCTCTCACAAGCATTT	60.255	20	213	853	1065
c50438.graph_c0	1	p1	(A)10	10	766	775	AGCAAGCAAACCAAGGCTAA	60.018	20	GGCTCTCCTCAACAGAGTGC	60.143	20	205	672	876	AAGCAAGCAAACCAAGGCTA	60.018	20	GGCTCTCCTCAACAGAGTGC	60.143	20	206	671	876	GCAAGCAAACCAAGGCTAAC	59.889	20	GGCTCTCCTCAACAGAGTGC	60.143	20	204	673	876
c50446.graph_c2	1	p1	(T)13	13	1016	1028	GACTTTCATCTCTCTCGCCG	60.096	20	GCCCTATGGGCAATCATAAG	59.392	20	275	846	1120	TTTCATCTCTCTCGCCGACT	60.096	20	GCCCTATGGGCAATCATAAG	59.392	20	272	849	1120	CTTTCATCTCTCTCGCCGAC	60.096	20	GCCCTATGGGCAATCATAAG	59.392	20	273	848	1120
c50456.graph_c0	1	p1	(A)10	10	106	115	CACGATGGACCAGGTGAGTA	59.545	20	GGCTGATAAGCCGTGTTGAT	60.103	20	242	20	261	CACGATGGACCAGGTGAGTA	59.545	20	TGTGCAATTTCCTGTGAAGC	59.847	20	201	20	220	CACGATGGACCAGGTGAGTA	59.545	20	GGGATGGGATCAATTTGCTA	59.722	20	174	20	193
c50456.graph_c0	2	p1	(T)10	10	1169	1178	CCCCAACTGCAAATCAAAAT	59.801	20	CTTGCTTTGGGGAGGACATA	60.066	20	265	1088	1352	CCCCAACTGCAAATCAAAAT	59.801	20	TTGCTTTGGGGAGGACATAC	59.933	20	264	1088	1351	CAATTCCAAGTCCCCAACTG	60.345	20	CTTGCTTTGGGGAGGACATA	60.066	20	276	1077	1352
c50457.graph_c0	1	p1	(T)10	10	220	229	TTTGCAGATCACGTTTGAGTTT	59.791	22	GAACAAGGTTGAAATGCGTG	59.174	20	202	65	266	TTTTGCAGATCACGTTTGAGTT	59.791	22	GAACAAGGTTGAAATGCGTG	59.174	20	203	64	266	TTTGCAGATCACGTTTGAGTTT	59.791	22	CACGAACAAGGTTGAAATGC	59.174	20	205	65	269
c50463.graph_c0	1	p3	(CTC)5	15	983	997	TGCTTTGAGCTGATGTGGTC	59.992	20	GACGAGGTGGAGGGGAGT	60.047	18	230	800	1029	CCCCAGATGAACCTTTCTGA	60.042	20	GACGAGGTGGAGGGGAGT	60.047	18	280	750	1029	TGCTTTGAGCTGATGTGGTC	59.992	20	AGGGGAGTGACGAGGAGG	60.195	18	220	800	1019
c50463.graph_c0	2	p3	(GGC)6	18	1200	1217	CGCTCGTACACTTCCATGTC	59.318	20	CTTCTCTCGTCCCTCCCTTT	59.811	20	241	1091	1331	CTCCTCTTCCTCCTCCTCGT	59.945	20	CTAAGCGCCTCAGCCCTAC	60.125	19	249	991	1239	GTGAGGCGCTCGTACACTTC	61.007	20	CTTCTCTCGTCCCTCCCTTT	59.811	20	247	1085	1331
c50471.graph_c0	1	p1	(T)10	10	1492	1501	TCTCTTTGCTCATTTGGCAG	59.148	20	CTTCAGAGCTAGCCATTGGG	59.971	20	239	1402	1640	TCTCTTTGCTCATTTGGCAG	59.148	20	TCAGAGCTAGCCATTGGGAT	59.797	20	237	1402	1638	TGCTCATTTGGCAGCCTAC	59.964	19	CTTCAGAGCTAGCCATTGGG	59.971	20	233	1408	1640
c50476.graph_c0	1	p1	(T)10	10	327	336	CTGGATTCCTGGCAGTGTTT	60.111	20	TTTTTCTGTTTCATTCGGGC	60.053	20	238	253	490	CTGGATTCCTGGCAGTGTTT	60.111	20	TTAGTCCAGGTTGGAGGTCG	60.103	20	261	253	513	CTGGATTCCTGGCAGTGTTT	60.111	20	AGGAGGTTGTAAGGGACCGT	59.856	20	160	253	412
c50477.graph_c0	1	p1	(T)10	10	276	285	AGCCATTTGCAGGACCATAG	60.096	20	CTGTTTGCCATGGAATGTTG	59.964	20	194	231	424	TTGCAGGACCATAGCATCAG	59.823	20	CTGTTTGCCATGGAATGTTG	59.964	20	188	237	424	GATAGATGCGAGAAGGGTGC	59.803	20	TGAATTACTGGGCACCAACA	59.964	20	213	112	324
c50504.graph_c0	1	p3	(CAG)5	15	76	90	CGGCTCCCAAATACTAGCAA	60.223	20	ACCTCCACACGGTGTTCTTC	60.009	20	174	0	173	CGGCTCCCAAATACTAGCAA	60.223	20	CCTCGAAGAGCTTGTTCACC	59.989	20	219	0	218	CGGCTCCCAAATACTAGCAA	60.223	20	TGAGTCCTCTCCTCCTCGAA	60.064	20	232	0	231
c50508.graph_c0	1	p3	(AAG)5	15	628	642	GCAGCAAAAATGCAAAATGA	59.825	20	CGGTGGAGTGAATTCTGGTT	59.966	20	177	570	746	ATATGCCAAAACCTCCACCA	60.192	20	CGGTGGAGTGAATTCTGGTT	59.966	20	211	536	746	GCAGCAAAAATGCAAAATGA	59.825	20	TTGCAGATCTTTTTGTCCCC	60.051	20	201	570	770
c50508.graph_c0	2	p3	(GCC)5	15	803	817	AACCAGAATTCACTCCACCG	59.966	20	TAGCTTTGCACCGGCTTAGT	60.039	20	235	727	961	GGGGACAAAAAGATCTGCAA	60.051	20	TAGCTTTGCACCGGCTTAGT	60.039	20	211	751	961	AACCAGAATTCACTCCACCG	59.966	20	TTAACGGTCGTGCTTCTCCT	59.875	20	215	727	941
c50512.graph_c0	1	p3	(CGC)5	15	71	85	ACTCCAGTCCACGCATCC	59.618	18	TGGTACTGCATGTCCACCAG	60.593	20	186	4	189	CACCCTTCCCCACTCCTC	60.457	18	TGGTACTGCATGTCCACCAG	60.593	20	140	50	189	CCACTCCAGTCCACGCAT	60.712	18	TGGTACTGCATGTCCACCAG	60.593	20	188	2	189
c50525.graph_c0	1	p4	(AAAG)5	20	4	23	--
c50526.graph_c0	1	p1	(T)12	12	952	963	GGCGGCTGTACAAGTATGGT	60.022	20	GAGCGGAGCTCAGAGAAGAA	59.973	20	277	740	1016	CACGGAGCAAATTAAAGGGA	60.067	20	GAGCGGAGCTCAGAGAAGAA	59.973	20	220	797	1016	GGCGGCTGTACAAGTATGGT	60.022	20	AGAAGAAGGCTGAGGGTTCC	59.817	20	264	740	1003
c50526.graph_c0	2	p1	(A)10	10	1075	1084	GGAACCCTCAGCCTTCTTCT	59.817	20	ACACGGCGAGGTTTAACAGT	59.662	20	163	984	1146	CCCTCAGCCTTCTTCTCTGA	59.673	20	ACACGGCGAGGTTTAACAGT	59.662	20	159	988	1146	GGAACCCTCAGCCTTCTTCT	59.817	20	CACGGCGAGGTTTAACAGTC	60.689	20	162	984	1145
c50531.graph_c0	1	p1	(A)10	10	75	84	TGCTTCAGCTCGCTTACAAA	59.895	20	GCTCAAATAGCGTGGGTAGC	59.873	20	103	13	115	TGCTTCAGCTCGCTTACAAA	59.895	20	TTCCATACCAAAGGGTTTGC	59.801	20	241	13	253	TGCTTCAGCTCGCTTACAAA	59.895	20	TGACCTTCCATACCAAAGGG	59.784	20	246	13	258
c50532.graph_c0	1	p1	(A)10	10	1158	1167	--
c50553.graph_c0	1	p1	(A)10	10	858	867	GAACTTCAGTTGGAGCTGGC	59.997	20	ATTCAGGTTCGATGGCAGAG	60.218	20	277	759	1035	GAACTTCAGTTGGAGCTGGC	59.997	20	TCCTGTTCAGGCATCATCAC	59.637	20	212	759	970	GGAACTTCAGTTGGAGCTGG	59.844	20	ATTCAGGTTCGATGGCAGAG	60.218	20	278	758	1035
c50559.graph_c0	1	p1	(A)10	10	965	974	AATCACAAATCCTTGCGACC	59.939	20	CTTGATCCGTTGACGGAAAT	59.933	20	175	836	1010	AGGAATCACAAATCCTTGCG	60.074	20	CTTGATCCGTTGACGGAAAT	59.933	20	178	833	1010	AATCACAAATCCTTGCGACC	59.939	20	TCACGGTGTTTCTGTTTGGA	60.128	20	220	836	1055
c50566.graph_c0	1	p2	(GT)6	12	907	918	GTCTTGTCCGCGCTCATGT	62.433	19	CCCAGCTCACTCACTCATCA	59.98	20	180	803	982	CTTGTCCGCGCTCATGTC	61.601	18	CCCAGCTCACTCACTCATCA	59.98	20	178	805	982	TCTTGTCCGCGCTCATGT	61.601	18	CCCAGCTCACTCACTCATCA	59.98	20	179	804	982
c50570.graph_c1	1	p3	(GAC)5	15	625	639	AAGGTGCCAGAAGAACGTGT	59.769	20	GCCCACACTAGCACTGTTGA	59.905	20	234	539	772	GAAGAACGTGTACCGCATCA	59.722	20	GCCCACACTAGCACTGTTGA	59.905	20	225	548	772	AAGGTGCCAGAAGAACGTGT	59.769	20	GCTGACAATCTCGTTGGTGA	59.837	20	172	539	710
c50592.graph_c2	1	p3	(AAG)5	15	405	419	TCACTGATCATTTTGGCACC	59.502	20	TGTGTGTGTAAACGGGTGTG	58.893	20	278	168	445	TCACTGATCATTTTGGCACC	59.502	20	TGTGTGTGTAAACGGGTGTGT	59.828	21	278	168	445	CGTCACTGATCATTTTGGCA	60.665	20	TGTGTGTGTAAACGGGTGTG	58.893	20	280	166	445
c50593.graph_c1	1	p1	(A)12	12	217	228	CCCTGCAGGAAGTTTCTACG	59.869	20	ACTAGTCGGTCTCGGTCACG	60.321	20	248	147	394	CCTCTGTCATTTCCTCTCCG	59.797	20	ACTAGTCGGTCTCGGTCACG	60.321	20	274	121	394	CCCTGCAGGAAGTTTCTACG	59.869	20	GGGAGAGGGCGATAGGTTTA	60.411	20	270	147	416
c50593.graph_c1	2	p1	(T)10	10	1098	1107	GAACAAGGGCACTGGTTTGT	60.012	20	ATCGCAACTTGTGACTGACG	59.905	20	236	943	1178	GGGCACTGGTTTGTTTGTTT	59.875	20	ATCGCAACTTGTGACTGACG	59.905	20	230	949	1178	ACTTATCACCCCCGACCTCT	59.817	20	ATCGCAACTTGTGACTGACG	59.905	20	130	1049	1178
c50598.graph_c0	1	p1	(T)10	10	665	674	AGCTGCAAGATATTGATCCCA	59.682	21	CGGCATAGATGCTTCCAAGT	60.235	20	161	624	784	CAGCTGCAAGATATTGATCCC	59.682	21	CGGCATAGATGCTTCCAAGT	60.235	20	162	623	784	CAGCTGCAAGATATTGATCCC	59.682	21	TTGGTAACACTCAGCGGTTG	59.758	20	182	623	804
c50598.graph_c0	2	p1	(A)11	11	1181	1191	CAAAACTAAAACGGCATACGG	59.541	21	TTGTGCTTTTATGTTGGGGA	59.013	20	159	1114	1272	CAAAACTAAAACGGCATACGG	59.541	21	TTGTGCTTTTATGTTGGGGAG	59.982	21	159	1114	1272	CAAAACTAAAACGGCATACGG	59.541	21	TTTTGTGCTTTTATGTTGGGG	59.855	21	161	1114	1274
c50603.graph_c0	1	p1	(A)10	10	2447	2456	TCATGTATACAAGCCGAGCG	59.856	20	GAGCGTCGTTGCTATCTTCC	59.985	20	170	2407	2576	TCATGTATACAAGCCGAGCG	59.856	20	GCAGCTCCAGTCTTCACCTC	60.143	20	237	2407	2643	TGCCAATATAAAACCGGGAA	60.144	20	CAAGTTGAGCGTCGTTGCTA	60.195	20	239	2344	2582
c50608.graph_c0	1	p1	(A)10	10	607	616	TGGAAAGAAAGCCATTCTCG	60.323	20	GTGATGGGCTATGGGCTATG	60.318	20	230	443	672	TGGAAAGAAAGCCATTCTCG	60.323	20	TGACCCAATTTACGGCATCT	60.331	20	253	443	695	TGGAAAGAAAGCCATTCTCG	60.323	20	ATGACCCAATTTACGGCATC	59.651	20	254	443	696
c50613.graph_c0	1	p3	(CTC)6	18	538	555	CGGTAGAAGTCCACCACCAC	60.422	20	CTTTCCAAGGATCACCCTCA	60.042	20	252	430	681	CGGTAGAAGTCCACCACCAC	60.422	20	TTTCCAAGGATCACCCTCAG	60.042	20	251	430	680	GCCCTTCTCGATGTACTTGC	59.843	20	CAGCAGCGAGGAAGAAGAAG	60.41	20	229	393	621
c50621.graph_c0	1	p3	(GTC)5	15	2543	2557	TGCAGATGCTGAAAATCCTG	59.948	20	GGTATTGGAAAGCGACCAGA	60.074	20	257	2520	2776	TGCAGATGCTGAAAATCCTG	59.948	20	TATTGGAAAGCGACCAGAGG	60.206	20	255	2520	2774	TGCAGATGCTGAAAATCCTG	59.948	20	CAGAGGAGAAGACCGCAGAG	60.275	20	241	2520	2760
c50622.graph_c0	1	p1	(A)10	10	769	778	TCGGTGGATGTTGAATGAAA	59.9	20	ATGCATGAATTGGTGTCGAA	59.931	20	233	717	949	TTCGGTGGATGTTGAATGAA	59.9	20	ATGCATGAATTGGTGTCGAA	59.931	20	234	716	949	CACATTTAGGCACAGCTCCA	59.864	20	ATGCATGAATTGGTGTCGAA	59.931	20	207	743	949
c50625.graph_c0	1	p6	(TCTGAA)6	36	1262	1297	TAGAAGATTGCAGCTCGGGT	59.978	20	AGGCACAGTCCTGAGCTTGT	60.057	20	250	1151	1400	TAGAAGATTGCAGCTCGGGT	59.978	20	ACAGTCCTGAGCTTGTCGGT	59.907	20	246	1151	1396	GTAGAAGATTGCAGCTCGGG	59.978	20	ACAGTCCTGAGCTTGTCGGT	59.907	20	247	1150	1396
c50627.graph_c0	1	p1	(T)10	10	469	478	TTCAGGCCTAAACCGAGAGA	59.948	20	GCATAATCGTGCCAGCAAT	59.667	19	249	254	502	TTCAGGCCTAAACCGAGAGA	59.948	20	CATAATCGTGCCAGCAATTT	58.653	20	248	254	501	GGATTTAGGCCCGGTTAGAG	59.924	20	GCATAATCGTGCCAGCAAT	59.667	19	205	298	502
c50630.graph_c0	1	p2	(TG)6	12	1170	1181	CATTTTGGCGCTATGTGAAA	59.702	20	TTGCCACTGTCGAACTGAAC	59.88	20	168	1105	1272	CATTTTGGCGCTATGTGAAA	59.702	20	GTTGCCACTGTCGAACTGAA	59.88	20	169	1105	1273	CTTGCTATCTGAAACCCGCT	59.476	20	TTGCCACTGTCGAACTGAAC	59.88	20	190	1083	1272
c50648.graph_c0	1	p3	(GGC)5	15	791	805	TATCCAGATCGTCGTCACCA	60.072	20	GAAGGGAAGGGAACCAAGAC	59.912	20	238	717	954	ACCATCGTCATCGTCATCAA	59.925	20	GAAGGGAAGGGAACCAAGAC	59.912	20	222	733	954	ATCGTCATCAATGTCGTCCA	59.925	20	GAAGGGAAGGGAACCAAGAC	59.912	20	213	742	954
c50650.graph_c0	1	p1	(A)10	10	243	252	GATGCAGCGGTAGAAAAAGG	59.845	20	CAGCCTTTACGACCCAAAGA	60.241	20	269	74	342	GATGCAGCGGTAGAAAAAGG	59.845	20	TAATGTGCAGCGTTTTGCAT	60.281	20	203	74	276	GATCCAGGGCAGAGACAGAC	59.799	20	CAGCCTTTACGACCCAAAGA	60.241	20	212	131	342
c50655.graph_c0	1	p3	(CGG)5	15	2150	2164	CTGTGGCCGGTCTACAGAAG	60.843	20	CCCCCTCTTTGTTCTGTTTC	58.618	20	109	2081	2189	CTGTGGCCGGTCTACAGAAG	60.843	20	CCCCTCTTTGTTCTGTTTCC	58.618	20	108	2081	2188	TGTGGCCGGTCTACAGAAG	59.839	19	CCCCCTCTTTGTTCTGTTTC	58.618	20	108	2082	2189
c50669.graph_c0	1	p3	(GGA)5	15	984	998	GTTAGCGGCAAGATCCTGTG	60.796	20	CTCTGCTCCAGTCGGGTC	59.475	18	218	859	1076	TTAGCGGCAAGATCCTGTG	59.956	19	CTCTGCTCCAGTCGGGTC	59.475	18	217	860	1076	GTTAGCGGCAAGATCCTGTG	60.796	20	CCTCTGCTCCAGTCGGGT	61.413	18	219	859	1077
c50681.graph_c0	1	p1	(G)11	11	550	560	GTAGAGGCAGTCCTTTTGCG	60.015	20	CGTCCTATCCTGTGCTCGAT	60.24	20	273	463	735	TGCGGACACCATGAAATGTA	60.936	20	TTTCCTCTGGTTGTTCGTCC	60.088	20	272	479	750	GTAGAGGCAGTCCTTTTGCG	60.015	20	TCGTCCTATCCTGTGCTCG	59.951	19	274	463	736
c50681.graph_c0	2	p3	(ATG)5	15	1175	1189	--
c50683.graph_c0	1	p3	(GTC)5	15	369	383	CTGATCTCTGGTCAGCTCCC	59.945	20	CTACGAGAAGCTCGTCAGGG	60.149	20	180	288	467	CTGATCTCTGGTCAGCTCCC	59.945	20	GGAGCAGCTCAGCAAGTACC	60.164	20	162	288	449	GTCGCACTTTCACTGCACAT	59.912	20	CTACGAGAAGCTCGTCAGGG	60.149	20	154	314	467
c50686.graph_c1	1	p2	(AC)7	14	1459	1472	CATTCCCTATGTCACCCCAC	60.05	20	GTTTGTGTGTGTGGGTCTGC	60.055	20	225	1351	1575	TCCACATAGCCTAAGGCACC	60.096	20	GTTTGTGTGTGTGGGTCTGC	60.055	20	267	1309	1575	CATTCCCTATGTCACCCCAC	60.05	20	TGTGTGTGTGGGTCTGCTTT	60.203	20	222	1351	1572
c50686.graph_c1	2	p2	(AC)7	14	1715	1728	GCAGACCCACACACACAAAC	60.055	20	GCTGCTAGTGGAAAGCGAGT	59.786	20	268	1556	1823	AGCAGACCCACACACACAAA	60.203	20	GCTGCTAGTGGAAAGCGAGT	59.786	20	269	1555	1823	AAGCAGACCCACACACACAA	60.203	20	GCTGCTAGTGGAAAGCGAGT	59.786	20	270	1554	1823
c50690.graph_c0	1	p3	(TTC)5	15	452	466	CCTCCTGTGCATCCTCTAGC	59.973	20	GACTGATGCATCTGCCAAGA	59.95	20	167	419	585	CCTCCTGTGCATCCTCTAGC	59.973	20	CTGATGCATCTGCCAAGAAA	59.948	20	165	419	583	CCTCCTGTGCATCCTCTAGC	59.973	20	GATGTGATGAAGGCCGCTAT	60.066	20	235	419	653
c50702.graph_c0	1	p3	(AGG)5	15	185	199	TCTCTCGTTCTCATCCGTCC	60.349	20	TGATATGCTTGACGAGGGTG	59.673	20	277	73	349	TCCTCTCTCGTTCTCATCCG	60.488	20	TGATATGCTTGACGAGGGTG	59.673	20	280	70	349	TCTCTCGTTCTCATCCGTCC	60.349	20	GATATGCTTGACGAGGGTGG	60.483	20	276	73	348
c50749.graph_c0	1	p1	(T)10	10	45	54	TTCCTCATCGAAGAACCAATC	59.115	21	GCCGGAGCAAGTTGTGTAAT	60.14	20	220	18	237	TTCCTCATCGAAGAACCAATC	59.115	21	ATAGAGTTATGGCCGGAGCA	59.691	20	231	18	248	CTTCCTCATCGAAGAACCAATC	60.074	22	GCCGGAGCAAGTTGTGTAAT	60.14	20	221	17	237
c50751.graph_c2	1	p3	(GCC)6	18	1381	1398	--
c50758.graph_c0	1	p1	(A)11	11	897	907	CTGCCAGGAGTTTGAAAAGC	59.993	20	AGGAAGAAAGGAGGGGAGGT	60.43	20	217	834	1050	CCAGGAGTTTGAAAAGCCAA	60.22	20	AGGAAGAAAGGAGGGGAGGT	60.43	20	214	837	1050	CTGCCAGGAGTTTGAAAAGC	59.993	20	TTTGGAGGCAGCTCTCTTCT	59.308	20	147	834	980
c50758.graph_c0	2	p1	(A)10	10	1010	1019	CTGCCAGGAGTTTGAAAAGC	59.993	20	AGGAAGAAAGGAGGGGAGGT	60.43	20	217	834	1050	CCAGGAGTTTGAAAAGCCAA	60.22	20	AGGAAGAAAGGAGGGGAGGT	60.43	20	214	837	1050	CTGCCAGGAGTTTGAAAAGC	59.993	20	TTTGGAGGCAGCTCTCTTCT	59.308	20	147	834	980
c50758.graph_c0	3	p1	(G)10	10	1697	1706	--
c50796.graph_c0	1	p3	(CGT)5	15	1141	1155	GTGTCCTTCGGTGTGGACTT	60.009	20	GGATCCTATGGTGAAGGGGT	60.015	20	194	1034	1227	CTTCGCTGTGGACTGTTCAA	60.025	20	GGATCCTATGGTGAAGGGGT	60.015	20	252	976	1227	GTGTCCTTCGGTGTGGACTT	60.009	20	ACGATGACGACCTTGAGACC	60.12	20	219	1034	1252
c50801.graph_c0	1	p2	(GT)9	18	1202	1219	CGGAGCTCGTGGTGAATAAT	60.096	20	ATGCACGGCAAGTAGGAAAC	60.14	20	278	983	1260	GACTGCCCCTACCACCATTA	59.813	20	AGTATTGCCTTATGCACGGC	60.124	20	186	1086	1271	GACTGCCCCTACCACCATTA	59.813	20	ATGCACGGCAAGTAGGAAAC	60.14	20	175	1086	1260
c50806.graph_c0	1	p3	(CGG)6	18	1094	1111	--
c50811.graph_c0	1	p1	(A)10	10	797	806	GCAGGCAGCAATGGTCTAAT	60.243	20	CTATTCAGGGCGCTTTATGC	59.838	20	271	585	855	GCGCTCTCACTCTGTTTCCT	59.751	20	CTATTCAGGGCGCTTTATGC	59.838	20	206	650	855	CCCCTGTCCTTAAAGCCTGT	60.488	20	CTATTCAGGGCGCTTTATGC	59.838	20	140	716	855
c50811.graph_c0	2	p2	(TG)8	16	2393	2408	TGCATTTGCATGATCCTGTT	60.08	20	CTCACCCTCCCCAATCCTAT	60.147	20	147	2352	2498	TGCATTTGCATGATCCTGTT	60.08	20	CCCTCCCCAATCCTATCAGT	60.147	20	143	2352	2494	TGCATTTGCATGATCCTGTT	60.08	20	ACCCTCCCCAATCCTATCAG	60.147	20	144	2352	2495
c50812.graph_c0	1	p1	(T)10	10	991	1000	GCCCATCAAATTGACGAGTAA	59.952	21	TTGGGCTCAGGTTGTAGGAG	60.246	20	253	778	1030	GCCCATCAAATTGACGAGTAA	59.952	21	ATCAAGCTGATTGGGCTCAG	60.362	20	263	778	1040	GCCCATCAAATTGACGAGTAA	59.952	21	ATTGGGCTCAGGTTGTAGGA	59.55	20	254	778	1031
c50834.graph_c0	1	p1	(A)12	12	258	269	CATCTCCCGGATTGCTTAGA	60.17	20	GCAGCTTTTAACTCAACCGC	60.025	20	192	219	410	CATCTCCCGGATTGCTTAGA	60.17	20	AGCTTTTAACTCAACCGCCA	59.883	20	190	219	408	CATCTCCCGGATTGCTTAGA	60.17	20	CAGCTTTTAACTCAACCGCC	59.883	20	191	219	409
c50843.graph_c0	1	p2	(AT)9	18	419	436	AACATGCAGTACCCCAAAGG	59.853	20	TTGGTTCAATTAATGGCGTG	59.42	20	274	363	636	ACCCCAAAGGGAACTGAACT	59.834	20	TTGGTTCAATTAATGGCGTG	59.42	20	264	373	636	AACATGCAGTACCCCAAAGG	59.853	20	CAATGCAACTCCTGAAAGCC	60.776	20	146	363	508
c50850.graph_c2	1	p3	(GCG)5	15	1219	1233	--
c50861.graph_c0	1	p3	(ATT)5	15	601	615	CTTATGCAATCAGCCAGCAA	59.976	20	CAGCTAGCAGGGCACATAAA	59.087	20	267	384	650	ATTGTTGTGTTTGCCCCATT	60.096	20	CAGCTAGCAGGGCACATAAA	59.087	20	128	523	650	CTTATGCAATCAGCCAGCAA	59.976	20	CCAGCTAGCAGGGCACATA	59.98	19	268	384	651
c50861.graph_c0	2	p1	(A)10	10	887	896	TGCAGTCTGAAACCTCCAAA	59.415	20	TGTGATGAGATTTCGCGTTC	59.805	20	209	736	944	TGCAGTCTGAAACCTCCAAA	59.415	20	CACCCACCACCAGAAGAAAG	60.536	20	237	736	972	TGCAGTCTGAAACCTCCAAA	59.415	20	CGTTCTAAGGTGACCCCAAC	59.449	20	194	736	929
c50885.graph_c0	1	p3	(GGC)5	15	162	176	CAGCCAAGGAAGACCAAGAG	59.982	20	GTGGTGGGAACAAAGGACC	60.207	19	183	75	257	ATCCATCCCTTTCAGCACAG	60.073	20	GTGGTGGGAACAAAGGACC	60.207	19	213	45	257	CTTTCAGCACAGCACAGCAG	60.949	20	GTGGTGGGAACAAAGGACC	60.207	19	205	53	257
c50888.graph_c0	1	p3	(CTG)5	15	1046	1060	TTTCTTCACGAAGCTCAGCA	59.864	20	GACCTGCCCACCATCGAC	62.602	18	270	838	1107	TTCTTCACGAAGCTCAGCAG	59.465	20	GACCTGCCCACCATCGAC	62.602	18	269	839	1107	GCCTTTCTTCACGAAGCTCA	60.657	20	GACCTGCCCACCATCGAC	62.602	18	273	835	1107
c50888.graph_c0	2	p3	(GCT)6	18	1525	1542	CGAGGTTGCTGAGCCTTACT	59.639	20	ACGTCGTGGGTTTTGTTTTC	59.875	20	169	1496	1664	CGAGGTTGCTGAGCCTTACT	59.639	20	GACGTCGTGGGTTTTGTTTT	59.875	20	170	1496	1665	CGAGGTTGCTGAGCCTTACTA	59.663	21	ACGTCGTGGGTTTTGTTTTC	59.875	20	169	1496	1664
c50895.graph_c0	1	c	(T)10ctctttcacattgtct(TG)7	40	1246	1285	--
c50901.graph_c0	1	p1	(A)10	10	1528	1537	CATGGTCAGCACCGTAATTG	59.988	20	TTTGGAGTGTATGTGGTCGC	59.572	20	280	1433	1712	GTCTCCATGCAAGACCCATT	59.934	20	TTTGGAGTGTATGTGGTCGC	59.572	20	261	1452	1712	ATTGTCTCCATGCAAGACCC	59.934	20	TTTGGAGTGTATGTGGTCGC	59.572	20	264	1449	1712
c50924.graph_c0	1	p3	(ACA)5	15	944	958	CCTCATCATCATCAGTGCAA	58.125	20	ATAAACATTCCAAGCCACGC	59.967	20	272	863	1134	ACCTCATCATCATCAGTGCAA	59.105	21	ATAAACATTCCAAGCCACGC	59.967	20	273	862	1134	CCTCATCATCATCAGTGCAA	58.125	20	TGGTTCCAATCATGGTCCTT	60.173	20	159	863	1021
c50936.graph_c0	1	p3	(ACA)5	15	585	599	GCACGGATCTGGCTAATCAT	60.066	20	AACAGCATCAAGGTATGGGC	59.962	20	211	463	673	AGCACGGATCTGGCTAATCA	60.765	20	AACAGCATCAAGGTATGGGC	59.962	20	212	462	673	GCACGGATCTGGCTAATCAT	60.066	20	CAACAGCATCAAGGTATGGG	58.999	20	212	463	674
c50939.graph_c0	1	p1	(T)10	10	640	649	GGAAAGACTGGCATGTTGCT	60.263	20	CTCCTTAGCTGCATCGGAAC	59.978	20	164	522	685	GGAAAGACTGGCATGTTGCT	60.263	20	TGTCTTGTTTGTGTTGGGGA	59.976	20	225	522	746	TTCTACCGAGCGTGCTATGA	59.59	20	CTCCTTAGCTGCATCGGAAC	59.978	20	266	420	685
c50942.graph_c0	1	p1	(A)10	10	338	347	CCGTTAAGCCATCACTGGAT	59.955	20	GAACGGGAAACATTCTCTGC	59.676	20	240	157	396	CCGTTAAGCCATCACTGGAT	59.955	20	TCTACTTCCAAGGCGACAGC	60.538	20	278	157	434	CCGTTAAGCCATCACTGGAT	59.955	20	CGAACGGGAAACATTCTCTG	60.626	20	241	157	397
c50952.graph_c0	1	p3	(TTC)5	15	140	154	CCTAAACTCCACCCTCCTCC	59.928	20	CGGAAGATCCAATCCAAGAA	60.006	20	241	87	327	CCTAAACTCCACCCTCCTCC	59.928	20	TTCGGAAGATCCAATCCAAG	60.006	20	243	87	329	CCTAAACTCCACCCTCCTCC	59.928	20	CCAAGAATTCGGAAGATCCA	60.006	20	250	87	336
c50956.graph_c0	1	p3	(GCG)5	15	506	520	ACCAACCTCTTGGCCTCTTC	60.628	20	TGGAGAAGTGGAGGAAGCTG	60.523	20	219	362	580	ACCAACCTCTTGGCCTCTTC	60.628	20	AGTGGAGGAAGCTGTTGAGG	59.45	20	213	362	574	AGAGTAGAGCAGCGCAGTGG	60.896	20	TGGAGAAGTGGAGGAAGCTG	60.523	20	123	458	580
c50961.graph_c0	1	p1	(A)10	10	1243	1252	TCTGGCCAAAAGCAGAAGTT	59.993	20	TTCACTGCCTTGTCAAATCG	59.84	20	207	1091	1297	GAGTGGCCCATTGTCAAAGT	59.973	20	TTCACTGCCTTGTCAAATCG	59.84	20	154	1144	1297	CCCCTTGATTTGGTCCACTA	59.784	20	TTCCTGGCCTTTTGATTTTG	60.046	20	233	1204	1436
c50967.graph_c1	1	p3	(TCG)5	15	67	81	CTATCTCGTCTGGACACCGC	60.823	20	AACGGATAGGAAGAGGGTGG	60.319	20	128	11	138	TCTATCTCGTCTGGACACCG	58.827	20	AGAGGAGGGACGACGAAGAT	60.216	20	153	10	162	TCTATCTCGTCTGGACACCG	58.827	20	AACGGATAGGAAGAGGGTGG	60.319	20	129	10	138
c50969.graph_c2	1	p2	(CT)9	18	365	382	GCTATTCCAGCACCTCTTGC	59.985	20	TATTGCTAGCCCCACAGTCC	60.096	20	277	270	546	AAAAATTGGCTTGCACTGCT	59.889	20	TATTGCTAGCCCCACAGTCC	60.096	20	230	317	546	TGCACTGCTATATATGCGCC	59.854	20	TATTGCTAGCCCCACAGTCC	60.096	20	219	328	546
c50985.graph_c0	1	p1	(A)11	11	1389	1399	--
c50989.graph_c0	1	p1	(T)10	10	1	10	--
c50996.graph_c0	1	p1	(T)10	10	673	682	ACAAGACCACAGGCCTGAAT	59.579	20	TGTTCACTGGCATGCAAAAT	60.119	20	260	585	844	ACAAGACCACAGGCCTGAAT	59.579	20	ATGTTCACTGGCATGCAAAA	60.119	20	261	585	845	ACAAGACCACAGGCCTGAAT	59.579	20	AAAGAAAGCAAAGCCCCACT	60.242	20	223	585	807
c51027.graph_c0	1	p1	(A)10	10	88	97	ATCAACGAATCCGTGAGCAT	60.492	20	CTCAACTCCAAGCTCCCAAG	59.982	20	129	11	139	ATCAACGAATCCGTGAGCAT	60.492	20	CAACTCCAAGCTCCCAAGAG	59.982	20	127	11	137	ATCAACGAATCCGTGAGCAT	60.492	20	TGCAAAATCACGCATCAAAT	60.081	20	252	11	262
c51029.graph_c2	1	p1	(A)10	10	2289	2298	--
c51030.graph_c0	1	p3	(GAC)6	18	72	89	TAGAGCTCTGTTGTGCACGG	60.199	20	TTGGTGATGAAGTTGAGGCA	60.24	20	232	16	247	TAGAGCTCTGTTGTGCACGG	60.199	20	TGGTGATGAAGTTGAGGCAC	59.682	20	231	16	246	GCACGGAAGCAGAGAAAGAG	60.277	20	TTGGTGATGAAGTTGAGGCA	60.24	20	218	30	247
c51033.graph_c0	1	p3	(CGC)5	15	1084	1098	GGCAAGAACACGTGGAGATT	60.119	20	AAGGACGGAGGAGGAGGAG	60.733	19	175	975	1149	AGATGCAAGCTTTTGATGGC	60.361	20	AAGGACGGAGGAGGAGGAG	60.733	19	192	958	1149	GGCAAGAACACGTGGAGATT	60.119	20	AAGGACGGAGGAGGAGGA	59.717	18	175	975	1149
c51050.graph_c0	1	p1	(A)10	10	1615	1624	AAGAACCAACGGGAGGAACT	59.972	20	CTGACCTAATAACCACCCGC	59.452	20	192	1592	1783	AAGAACCAACGGGAGGAACT	59.972	20	CCTGACCTAATAACCACCCG	59.308	20	193	1592	1784	AAACCCCTCCAAGAACCAAC	60.204	20	CTGACCTAATAACCACCCGC	59.452	20	202	1582	1783
c51082.graph_c0	1	p1	(T)10	10	1559	1568	ATGAGAATGTAACCCGGCAG	59.955	20	GCATTGACTTTAGACAATTCTCCTC	59.702	25	191	1412	1602	CGTAACCCCTGACCTTGAGA	60.103	20	GCATTGACTTTAGACAATTCTCCTC	59.702	25	210	1393	1602	TGAGCCCATGAGGTGTGTAA	60.112	20	GCATTGACTTTAGACAATTCTCCTC	59.702	25	141	1462	1602
c51092.graph_c0	1	p3	(GCG)6	18	882	899	TTGTAGCAGCAGCATCATCC	59.979	20	CTCTTTCTCTCGTGGCGAGT	59.745	20	205	734	938	GCAGCATCATCCATAGCAAA	59.799	20	CTCTTTCTCTCGTGGCGAGT	59.745	20	197	742	938	CCCACATTTGGAATCCTTGT	59.647	20	CTCTTTCTCTCGTGGCGAGT	59.745	20	221	718	938
c51093.graph_c1	1	p3	(GCA)5	15	84	98	GCCTGACAATCTTCACAGCA	59.992	20	AGGAAGTGTTGGGTGGACAG	60.002	20	237	44	280	TGCCTGACAATCTTCACAGC	59.992	20	AGGAAGTGTTGGGTGGACAG	60.002	20	238	43	280	GCCTGACAATCTTCACAGCA	59.992	20	TGAGAGGAGGAAGTGTTGGG	60.229	20	244	44	287
c51093.graph_c1	2	c	(TAG)5acttgtcgcaaaaaaataaaagagtagtagtagacgatttc(A)11	67	1220	1286	--
c51097.graph_c1	1	p1	(A)10	10	964	973	GGCGTGGGCTGAAATAACTA	60.096	20	GCATTGCACCTGTGTGAGTT	59.758	20	225	889	1113	GGCGTGGGCTGAAATAACTA	60.096	20	ATGCATTGCACCTGTGTGAG	60.756	20	227	889	1115	GGCGTGGGCTGAAATAACTA	60.096	20	AATGCATTGCACCTGTGTGA	61.163	20	228	889	1116
c51099.graph_c3	1	p2	(TA)6	12	3742	3753	--
c51101.graph_c1	1	p1	(A)10	10	146	155	TTGAATTTTAGCGTGCCTCT	57.662	20	GATTTTCTCTAGGCCGGGAT	59.515	20	258	1	258	GTTGAATTTTAGCGTGCCTCT	58.529	21	GATTTTCTCTAGGCCGGGAT	59.515	20	259	0	258	GTTGAATTTTAGCGTGCCTC	57.512	20	GATTTTCTCTAGGCCGGGAT	59.515	20	259	0	258
c51116.graph_c0	1	p2	(TG)6	12	634	645	CTGAATTGGACCAAGGGAAA	59.903	20	TAAGTCACCCCCTCAACACC	59.82	20	259	413	671	TACCTGAATTGGACCAAGGG	59.784	20	TAAGTCACCCCCTCAACACC	59.82	20	262	410	671	GAATTGGACCAAGGGAAACA	59.767	20	TAAGTCACCCCCTCAACACC	59.82	20	257	415	671
c51117.graph_c0	1	p3	(ATG)5	15	195	209	TGAACGATTCCACAAGTCCA	60.088	20	GGGCAATCTCGTTGATTGTT	59.939	20	255	37	291	AGTCCACCCTATGCACAAGC	60.142	20	GGGCAATCTCGTTGATTGTT	59.939	20	241	51	291	TGAACGATTCCACAAGTCCA	60.088	20	CATGGCGATGTGTAGAGGTG	60.136	20	213	37	249
c51117.graph_c0	2	p1	(A)10	10	458	467	CCAGAATGTTGACTCGCAAA	59.84	20	CAGAGGCTTGAGATGGGGTA	60.21	20	264	433	696	CCAGAATGTTGACTCGCAAA	59.84	20	GCTTGAGATGGGGTAGCAAA	60.214	20	259	433	691	CCAGAATGTTGACTCGCAAA	59.84	20	GAGATGGGGTAGCAAAATGC	59.533	20	255	433	687
c51128.graph_c0	1	p3	(GCG)5	15	954	968	CTCATAGGACATGCCAGCCT	60.24	20	GTGCGATTCGAGACTCTTCC	59.957	20	230	776	1005	CTCATAGGACATGCCAGCCT	60.24	20	GGTGCGATTCGAGACTCTTC	59.957	20	231	776	1006	CTCATAGGACATGCCAGCCT	60.24	20	GAGACTCTTCCCATCCCACA	60.048	20	221	776	996
c51136.graph_c0	1	p3	(GCT)5	15	983	997	GTGAGCACGCTAAGAAAGCC	60.162	20	CTCAGCTGGGTACTTCCTCG	60.005	20	180	932	1111	GGTGAGCACGCTAAGAAAGC	60.162	20	CTCAGCTGGGTACTTCCTCG	60.005	20	181	931	1111	CCATCCAAGAGAAGGTGAGC	59.803	20	CTCAGCTGGGTACTTCCTCG	60.005	20	194	918	1111
c51136.graph_c0	2	p1	(A)11	11	1999	2009	--
c51147.graph_c0	1	p2	(AT)6	12	1	12	--
c51150.graph_c0	1	p2	(CT)7	14	587	600	TTCAGGATGGATTCCAGAGG	60.003	20	GCACTGAACACAAGGGATGA	59.682	20	279	370	648	GGTCCAAGAACATGAGCGTT	60.119	20	GCACTGAACACAAGGGATGA	59.682	20	241	408	648	CGTTGCAGCAGCAAGAATTA	60.155	20	GCACTGAACACAAGGGATGA	59.682	20	225	424	648
c51152.graph_c0	1	p3	(AGC)6	18	1449	1466	GTGGTGATCGAAGGAGCAGT	60.269	20	GGTTGCAGACGAAGACGTG	60.457	19	253	1423	1675	GTGATCGAAGGAGCAGTCGT	60.418	20	GGTTGCAGACGAAGACGTG	60.457	19	250	1426	1675	GTGGTGATCGAAGGAGCAGT	60.269	20	GTTGCAGACGAAGACGTGC	60.62	19	252	1423	1674
c51155.graph_c0	1	p3	(CGG)5	15	2273	2287	CCCGTCAGCTTGTCACCTAT	60.134	20	AGGACTCCGTCTCCTTCGAC	60.791	20	164	2171	2334	AGAAGGAATTGCAGCATCGT	59.843	20	AGGACTCCGTCTCCTTCGAC	60.791	20	259	2076	2334	ATCAAGCAACACCCGTCTCT	59.727	20	AGGACTCCGTCTCCTTCGAC	60.791	20	146	2189	2334
c51169.graph_c0	1	p1	(T)12	12	443	454	TTTCCAGGTCCTACAAGATGC	59.184	21	TCTTCACCTTCACCAGGTCG	61.246	20	227	395	621	TTTCCAGGTCCTACAAGATGC	59.184	21	TCATCTTCACCTTCACCAGG	58.641	20	230	395	624	TTTCCAGGTCCTACAAGATGC	59.184	21	GTCATCTTCACCTTCACCAGG	59.564	21	231	395	625
c51181.graph_c0	1	p3	(GGC)5	15	973	987	GCACACTCCCTTCAGTAGGC	59.874	20	TTCACATACAGGCCTCCTCC	60.073	20	185	844	1028	CACCTGCATCGAGAGACAGA	60.138	20	TTCACATACAGGCCTCCTCC	60.073	20	166	863	1028	CTCCCTTCAGTAGGCACCTG	59.861	20	TTCACATACAGGCCTCCTCC	60.073	20	180	849	1028
c51183.graph_c0	1	p1	(T)10	10	633	642	TCTGTCAATTTCCTTGTGCG	59.84	20	AGACCATGGAAACAAGCACC	59.973	20	273	574	846	GGAGATCAACCCACTGGAAA	59.903	20	GCTGCAACAGGGAAATTGTT	60.118	20	202	548	749	TCTGTCAATTTCCTTGTGCG	59.84	20	ACCAGTGAGGGGAGGAATCT	59.929	20	256	574	829
c51187.graph_c0	1	p2	(CG)6	12	195	206	AACGAAAGTGACGAGCAACA	59.49	20	CAACTGATGACAGCTTGGGA	59.831	20	126	104	229	AACGAAAGTGACGAGCAACA	59.49	20	TCAACTGATGACAGCTTGGG	59.831	20	127	104	230	TAGCATCACCGTGCTACTCG	60.035	20	GACTCTTCGGCCTCAGGTTT	60.766	20	189	153	341
c51202.graph_c0	1	p3	(GCT)5	15	863	877	AGCAGTATGACGTCGGTGGT	60.599	20	AGCAGCGACTCGCAGTAAAT	60.183	20	251	663	913	CGGGTAGAGGCAGCAGTATG	60.807	20	AGCAGCGACTCGCAGTAAAT	60.183	20	262	652	913	GAGGAAGAGGCAGACGAGG	60.08	19	CACCAGCTAGCAACTCCTCC	60.012	20	189	779	967
c51203.graph_c0	1	p3	(TCC)5	15	705	719	GAGGAGGTGTTCTCCCAGGT	60.504	20	CTCTGCGGCTGCTAAAGG	59.84	18	220	523	742	AGGAGGTGTTCTCCCAGGTC	60.504	20	CTCTGCGGCTGCTAAAGG	59.84	18	219	524	742	GCCTCGAGGAGGTGTTCTC	59.936	19	CTCTGCGGCTGCTAAAGG	59.84	18	225	518	742
c51206.graph_c0	1	p2	(TC)7	14	2317	2330	TCAACTATCATGCGAGGCTG	59.972	20	GATGGCCGAAGAAGAGAGTG	59.95	20	224	2219	2442	TCAACTATCATGCGAGGCTG	59.972	20	ATGGCCGAAGAAGAGAGTGA	59.95	20	223	2219	2441	TCAACTATCATGCGAGGCTG	59.972	20	AAGGCAATTTCATTCCGATG	59.901	20	253	2219	2471
c51221.graph_c0	1	p1	(A)13	13	123	135	GCCGACTCTCCAACACAAAT	60.119	20	AAGAATGAATGGCATGAGCC	60.043	20	231	78	308	GCCGACTCTCCAACACAAAT	60.119	20	TAAACGTGGTCAGGCTGTGA	60.301	20	116	78	193	GCCGACTCTCCAACACAAAT	60.119	20	AGAATGAATGGCATGAGCCT	59.658	20	230	78	307
c51226.graph_c0	1	p3	(CGG)5	15	98	112	TTGTTCGCTTCTCTTCCAGG	60.508	20	GTGGACTTCGACAAGGGAAG	59.697	20	120	21	140	TTGTTCGCTTCTCTTCCAGG	60.508	20	GCAACGAGGCTCTGCTCTAC	60.307	20	146	21	166	TTGTTCGCTTCTCTTCCAGG	60.508	20	AGCAACGAGGCTCTGCTCTA	60.44	20	147	21	167
c51227.graph_c0	1	p4	(ATGC)5	20	131	150	GGAGGAGGCTGCTACAACAC	59.874	20	AAACAATGAGTTGCCAAGCC	60.118	20	227	65	291	GAGGAGGCTGCTACAACACC	59.874	20	AAACAATGAGTTGCCAAGCC	60.118	20	226	66	291	GGAGGAGGCTGCTACAACAC	59.874	20	AAGCACTAAGCAGGGTCCAA	59.875	20	160	65	224
c51237.graph_c0	1	p1	(T)11	11	1049	1059	TGGTTTCCTCTTCCTTGTCG	60.224	20	TAACTGCCAGAGCAATCGTG	60.011	20	196	965	1160	TGTTGATGCCTGTGCTCATT	60.272	20	TAACTGCCAGAGCAATCGTG	60.011	20	151	1010	1160	TTGTTGATGCCTGTGCTCAT	60.272	20	TAACTGCCAGAGCAATCGTG	60.011	20	152	1009	1160
c51244.graph_c1	1	p2	(GC)6	12	1293	1304	TCCTGTGCAACATCTGGTTC	59.682	20	CTTTTCTTGACAAGGCTCCG	59.986	20	251	1177	1427	CATCTCCCTCAGACCCTCAC	59.638	20	CTTTTCTTGACAAGGCTCCG	59.986	20	279	1149	1427	ACATCTCCCTCAGACCCTCA	59.638	20	CTTTTCTTGACAAGGCTCCG	59.986	20	280	1148	1427
c51247.graph_c0	1	p3	(CGG)5	15	397	411	GCGGCTCAATTAACGATGAG	60.742	20	CTGGAGGACCTGCCCAAG	61.803	18	272	340	611	CGGCTCAATTAACGATGAGA	58.869	20	CTGGAGGACCTGCCCAAG	61.803	18	271	341	611	CGGCTCAATTAACGATGAGAA	60.216	21	CTGGAGGACCTGCCCAAG	61.803	18	271	341	611
c51267.graph_c0	1	p3	(CGG)5	15	701	715	GAGAGCGTGAACGACGGT	59.988	18	GCCACTACCACCACCACC	59.801	18	181	672	852	AGAGAGCGTGAACGACGGT	61.025	19	GCCACTACCACCACCACC	59.801	18	182	671	852	AGAGAGCGTGAACGACGG	60.138	18	GCCACTACCACCACCACC	59.801	18	182	671	852
c51276.graph_c4	1	p2	(TC)8	16	1	16	--
c51277.graph_c0	1	p1	(T)10	10	690	699	CAGTGTGCTGTTTTGTGTGG	58.759	20	AGGGCCCTAAAGTTTTCTGC	59.725	20	262	604	865	CAGTGTGCTGTTTTGTGTGGT	59.701	21	AGGGCCCTAAAGTTTTCTGC	59.725	20	262	604	865	CAGTGTGCTGTTTTGTGTGG	58.759	20	GGCCCTAAAGTTTTCTGCAA	59.338	20	260	604	863
c51277.graph_c0	2	p2	(TA)6	12	1963	1974	--
c51281.graph_c0	1	p1	(A)10	10	2244	2253	CCCCATAGCCCATGAAATCT	61.034	20	CTCAACTTCAATTGGGCACC	60.495	20	277	2178	2454	CCCCATAGCCCATGAAATCT	61.034	20	TTGGGCACCCAAAACTTACT	59.471	20	266	2178	2443	CCCCATAGCCCATGAAATC	60.103	19	CTCAACTTCAATTGGGCACC	60.495	20	277	2178	2454
c51281.graph_c0	2	p1	(A)13	13	2406	2418	CCCCATAGCCCATGAAATCT	61.034	20	CTCAACTTCAATTGGGCACC	60.495	20	277	2178	2454	CCCCATAGCCCATGAAATCT	61.034	20	TTGGGCACCCAAAACTTACT	59.471	20	266	2178	2443	CCCCATAGCCCATGAAATC	60.103	19	CTCAACTTCAATTGGGCACC	60.495	20	277	2178	2454
c51282.graph_c0	1	p1	(A)10	10	812	821	TCGTCCAAACATCAAACGAA	60.088	20	TATGTGATGTGACGCGGTTT	59.995	20	222	636	857	TCGTCCAAACATCAAACGAA	60.088	20	TTATGTGATGTGACGCGGTT	59.995	20	223	636	858	TTCGTCCAAACATCAAACGA	60.088	20	TATGTGATGTGACGCGGTTT	59.995	20	223	635	857
c51292.graph_c0	1	p1	(A)10	10	1085	1094	GATGAGGCGGAGTGAAAGAG	59.95	20	TACTTGTTGTTCGCAGCACC	59.911	20	129	1049	1177	GATGAGGCGGAGTGAAAGAG	59.95	20	ATGTCCATGATTCTGCCCTC	59.893	20	154	1049	1202	GCGAATGTCATGTTTGGATG	59.931	20	TACTTGTTGTTCGCAGCACC	59.911	20	145	1033	1177
c51296.graph_c1	1	p3	(GGT)6	18	1	18	--
c51296.graph_c1	2	p1	(A)10	10	313	322	TCATCTGCTGAAAGTCGGTG	59.984	20	CCCGCCTAGATCATGACATT	59.917	20	229	145	373	GTCGATGGTAGTCGCCATCT	60.104	20	CCCGCCTAGATCATGACATT	59.917	20	141	233	373	GTCGATGGTAGTCGCCATCT	60.104	20	GAAATCAGCAGTCCTACCGC	59.843	20	230	233	462
c51297.graph_c0	1	p3	(TGC)5	15	2850	2864	GCATGAGGTGTCATGTCTGG	60.121	20	TTGCTGTTCTCCAGCTCTCA	59.855	20	155	2798	2952	GCATGAGGTGTCATGTCTGG	60.121	20	GAAGGATCAGGATCAGCCAA	60.158	20	210	2798	3007	GCATGAGGTGTCATGTCTGG	60.121	20	ATCAACCCCTCACGAACATC	59.786	20	242	2798	3039
c51297.graph_c0	2	p1	(A)12	12	3068	3079	ACCATGGAAGAGGATGTTCG	59.927	20	TCTCGTTGATGGCGTTGATA	60.22	20	159	3008	3166	CCATGGAAGAGGATGTTCGT	59.927	20	TCTCGTTGATGGCGTTGATA	60.22	20	158	3009	3166	TGAGAGCTGGAGAACAGCAA	59.855	20	TCTCGTTGATGGCGTTGATA	60.22	20	234	2933	3166
c51300.graph_c0	1	p1	(T)10	10	486	495	TCTTATGACGTCACGGTGGA	60.112	20	GATCAGATTGTCAGAGGCCC	59.617	20	245	406	650	TCTTATGACGTCACGGTGGA	60.112	20	TGGGAAGGACTGCCTTTGTA	60.626	20	174	406	579	TCTTATGACGTCACGGTGGA	60.112	20	GAGTGGGAAGGACTGCCTTT	60.628	20	177	406	582
c51301.graph_c0	1	p1	(A)11	11	1548	1558	TCTCGTTCTCTCGGTTCCAT	59.803	20	AACAGCAACTGCGAACTCAA	59.64	20	280	1447	1726	GCAGCTACAAAAACTGGGCT	59.522	20	GAACAGCAACTGCGAACTCA	60.183	20	254	1474	1727	AGCAGCTACAAAAACTGGGC	59.522	20	GAACAGCAACTGCGAACTCA	60.183	20	255	1473	1727
c51303.graph_c0	1	p3	(GCT)5	15	1148	1162	CGAAGACGTAGTAGGCGAGG	60.03	20	CTTCACTCTGCTAGCTGCCC	60.299	20	275	933	1207	CGAAGACGTAGTAGGCGAGG	60.03	20	TTCACTCTGCTAGCTGCCCT	60.299	20	274	933	1206	CGCAAGGAGGATGAGGAATA	60.17	20	CTTCACTCTGCTAGCTGCCC	60.299	20	177	1031	1207
c51312.graph_c0	1	p1	(T)10	10	114	123	TGGTTTAATCGGGGTACCAA	60.046	20	TGTGAAGCTGTATCGCAAGG	60.011	20	234	69	302	TGGTTTAATCGGGGTACCAA	60.046	20	TTTGAGCATGTTCTGCAAGG	59.988	20	157	69	225	CGGGGTACCAAACAAAAATG	60.081	20	TGTGAAGCTGTATCGCAAGG	60.011	20	225	78	302
c51318.graph_c0	1	p2	(AT)6	12	275	286	TTCTATGTGGTTTGGCGTTG	59.585	20	CTCCTTGGTTGCTTGAGGAG	59.982	20	207	219	425	TGTTTCTATGTGGTTTGGCG	59.585	20	CTCCTTGGTTGCTTGAGGAG	59.982	20	210	216	425	TTCTATGTGGTTTGGCGTTG	59.585	20	CCAGTGGGTCAGTCATCCTT	59.962	20	229	219	447
c51327.graph_c0	1	p1	(C)14	14	3	16	--
c51329.graph_c0	1	p1	(A)11	11	1554	1564	ACAGCGAGGAACTCAAGGAA	59.989	20	AGATGGCACGGTAAGCAATC	60.103	20	227	1472	1698	AACAGCGAGGAACTCAAGGA	59.989	20	AGATGGCACGGTAAGCAATC	60.103	20	228	1471	1698	ACAGCGAGGAACTCAAGGAA	59.989	20	GAAGCGTGCATCACTCTCAA	60.144	20	121	1472	1592
c51337.graph_c0	1	c	(T)18cgaatacgcaagagcgttgcgtatcattgcattaagaagggaaagagttcaaaatacaaagaggccaccggccaaagaaagg(A)13	113	1	113	--
c51340.graph_c0	1	p1	(A)10	10	897	906	TCATTTTCTTTGCATTGGCA	60.193	20	TGCAGTGTTTTCGGTGATGT	60.16	20	256	774	1029	TTGTGCTTTCCTGCCTCTTT	59.993	20	CACCCTGAGTACCCCTTCTG	59.568	20	270	669	938	TTTCTTGTGCTTTCCTGCCT	59.993	20	CACCCTGAGTACCCCTTCTG	59.568	20	274	665	938
c51340.graph_c0	2	p1	(T)10	10	1294	1303	--
c51345.graph_c1	1	p1	(A)10	10	95	104	ACACCGTAACCGAGGGAGAT	60.766	20	GGCGATCGTATCCAAAACAG	60.469	20	269	69	337	AACACCGTAACCGAGGGAG	59.974	19	GGCGATCGTATCCAAAACAG	60.469	20	270	68	337	CACCGTAACCGAGGGAGAT	59.935	19	GGCGATCGTATCCAAAACAG	60.469	20	268	70	337
c51352.graph_c0	1	p1	(A)11	11	13	23	--
c51357.graph_c0	1	p1	(A)10	10	275	284	AATTGCGTCAACCATCACAA	59.972	20	ACTGGTAACAGCATGAGGGG	59.989	20	199	206	404	ATCAAACCATGGAGGACAGC	59.934	20	ACTGGTAACAGCATGAGGGG	59.989	20	177	228	404	AATTGCGTCAACCATCACAA	59.972	20	TGGTAGGATCACTCTTGGGG	59.92	20	118	206	323
c51369.graph_c0	1	p1	(T)10	10	1185	1194	CTTTCTGCACAAACCGTTCA	59.881	20	CATGCAACTGTCAGCCTTGT	59.905	20	103	1151	1253	CTTTCTGCACAAACCGTTCA	59.881	20	ATGCAACTGTCAGCCTTGTG	59.905	20	102	1151	1252	TTTCTGCACAAACCGTTCAG	59.881	20	CATGCAACTGTCAGCCTTGT	59.905	20	102	1152	1253
c51402.graph_c1	1	p3	(GGC)5	15	653	667	TCCATCGCCCAATATCTCTC	59.998	20	GGCCTCCGCGCTTTATACTA	61.546	20	183	531	713	GAGAAGGACAGGGGAGGAAG	60.186	20	GGCCTCCGCGCTTTATACTA	61.546	20	264	450	713	TCCATCGCCCAATATCTCTC	59.998	20	AATTTCACCGGTCACCGTC	60.774	19	159	531	689
c51408.graph_c0	1	p2	(AT)6	12	977	988	--
c51409.graph_c0	1	p1	(A)11	11	188	198	GAGCGGCGGATATCCTAGAC	61.083	20	CCTTTGTGCTCCTGGCTATT	59.336	20	278	49	326	GAGCGGCGGATATCCTAGAC	61.083	20	TTGCGTCGATCATGGTAGTT	59.152	20	260	49	308	GAGCGGCGGATATCCTAGAC	61.083	20	TGCGTCGATCATGGTAGTTT	59.152	20	259	49	307
c51412.graph_c0	1	p1	(T)14	14	1046	1059	TGCCATCTCTGATGGTGAAA	60.201	20	GCGCAAAAAGAAAACAAAGC	60.006	20	166	991	1156	GTGCAGACACATGCCATCTC	60.288	20	GCGCAAAAAGAAAACAAAGC	60.006	20	177	980	1156	TGCCATCTCTGATGGTGAAA	60.201	20	CACTTGGACATGGCAGACAC	60.162	20	193	991	1183
c51417.graph_c0	1	p2	(CT)6	12	772	783	TCAGGCTTCAGTTCACGCTA	59.74	20	AGGCGAGGTACATTGTCCAG	60.134	20	225	699	923	CCCTTTGGCTCTCTGCTCTA	59.711	20	AGGCGAGGTACATTGTCCAG	60.134	20	195	729	923	TCATTCCCTTTGGCTCTCTG	60.331	20	AGGCGAGGTACATTGTCCAG	60.134	20	200	724	923
c51419.graph_c0	1	p1	(A)11	11	108	118	GTATGGCCATGGTGCAAAG	59.94	19	AGCTGTACCGTGTCCTTGCT	59.937	20	130	46	175	GTATGGCCATGGTGCAAAG	59.94	19	GGAAGTAGGGTCGCACGATA	60.096	20	257	46	302	GTATGGCCATGGTGCAAAG	59.94	19	TGAGCTGTACCGTGTCCTTG	59.897	20	132	46	177
c51426.graph_c0	1	p1	(A)10	10	971	980	GCTGCATGATTGGAATGAAA	59.628	20	CCATTCCTTTTCCCAGTTGA	59.903	20	217	908	1124	GCTGCATGATTGGAATGAAA	59.628	20	TCCATTCCTTTTCCCAGTTG	59.903	20	218	908	1125	TGCATGATTGGAATGAAACG	60.466	20	CCATTCCTTTTCCCAGTTGA	59.903	20	215	910	1124
c51438.graph_c0	1	p2	(GA)6	12	1039	1050	GTGCTCTGGGAGTGGGAGT	60.26	19	CTCCTTCTCCTCTTCCTCCG	60.459	20	208	923	1130	GTGCTCTGGGAGTGGGAGT	60.26	19	CTTCTCCTCTTCCTCCGCAT	60.862	20	205	923	1127	GGAAGACGCAGGCGTAGAG	61.091	19	CCGGGATCTCTCACTCACAT	60.072	20	105	972	1076
c51447.graph_c0	1	p1	(A)12	12	86	97	TGGGCGCCAATCTTCTAATA	60.548	20	GGACTTGGAACTCGCATGAT	60.081	20	228	62	289	TGGGCGCCAATCTTCTAATA	60.548	20	CAGCTATCCTACGGTTGGGA	60.088	20	269	62	330	TGGGCGCCAATCTTCTAATA	60.548	20	TTCTCCAATGAACAGGTCCC	59.903	20	166	62	227
c51457.graph_c0	1	p1	(T)10	10	217	226	AACTGCAACTGCAGGTAGGC	60.462	20	TGTTTGTGAACCCTGACCAA	59.976	20	171	80	250	GCGGATCCCAATTGTTAGAC	59.391	20	TGTTTGTGAACCCTGACCAA	59.976	20	200	51	250	AACTGCAGGTAGGCAAGACC	59.357	20	TGTTTGTGAACCCTGACCAA	59.976	20	165	86	250
c51458.graph_c0	1	p2	(GA)6	12	884	895	CCAAGCTTTCTACCACGGAG	59.869	20	CTCGTCGTTCGTCTTCCATT	60.255	20	142	861	1002	ATTCGTGGCCAAGCTTTCTA	59.845	20	CTCGTCGTTCGTCTTCCATT	60.255	20	150	853	1002	CCAAGCTTTCTACCACGGAG	59.869	20	CGTCTTCCATTCCATCCAAC	60.317	20	133	861	993
c51472.graph_c0	1	p1	(T)13	13	188	200	TTGCTGCTTCCTCGCTTTAG	60.782	20	TGATAAGCCGGCTGAAAAAT	59.682	20	253	84	336	CTTGCTGCTTCCTCGCTTTA	60.782	20	TGATAAGCCGGCTGAAAAAT	59.682	20	254	83	336	AGATCGGTGCAGGTAAACTGA	59.749	21	GGACACACAGGAGCAAGTCA	59.872	20	268	163	430
c51496.graph_c0	1	p2	(CA)7	14	968	981	GACAAGGCACATGAAGCTGA	59.992	20	CATGTGATTCCAGCCATCTG	60.072	20	248	861	1108	TCTGACAAGGCACATGAAGC	59.992	20	CATGTGATTCCAGCCATCTG	60.072	20	251	858	1108	GACAAGGCACATGAAGCTGA	59.992	20	ATCCATGTGATTCCAGCCAT	60.166	20	251	861	1111
c51498.graph_c1	1	p2	(TC)8	16	57	72	CCAAGTCCGATGGTCTGTCT	60.112	20	TTGAACCGAAACTGATTCCC	59.91	20	241	24	264	CCAAGTCCGATGGTCTGTCT	60.112	20	TTGCACTTGAACCGAAACTG	59.881	20	247	24	270	AAGTCCGATGGTCTGTCTCG	60.261	20	TTGAACCGAAACTGATTCCC	59.91	20	239	26	264
c51500.graph_c0	1	p1	(T)10	10	1133	1142	CGGTCTGTTGTTGCTTCTGT	58.932	20	TATTGTTTCTTTGGCTGGGC	60.074	20	271	1023	1293	CAGGCACTGCTTGAGTAATCC	59.89	21	TATTGTTTCTTTGGCTGGGC	60.074	20	201	1093	1293	CAGGCACTGCTTGAGTAATCC	59.89	21	CCAGATGATGCCACAACAAG	60.112	20	165	1093	1257
c51504.graph_c0	1	p3	(CAA)7	21	989	1009	--
c51508.graph_c0	1	p1	(A)10	10	1183	1192	TTTGCCCATTTAGAGGTTGC	60.074	20	TAGCAGTGATGCCATCCTCA	60.376	20	265	984	1248	GTTTTTGTTGGGTTGGGTTG	60.103	20	TAGCAGTGATGCCATCCTCA	60.376	20	226	1023	1248	GTGTTTGTGTGAGCCTGGTG	60.203	20	TAGCAGTGATGCCATCCTCA	60.376	20	154	1095	1248
c51510.graph_c2	1	p3	(CGG)5	15	694	708	AAGGGAATTACCCCAAGCAG	60.312	20	TCTATGCAGATCCACCACGA	60.225	20	191	599	789	ATCGAAGGGAATTACCCCAA	60.502	20	TCTATGCAGATCCACCACGA	60.225	20	195	595	789	AATCGAAGGGAATTACCCCA	60.502	20	TCTATGCAGATCCACCACGA	60.225	20	196	594	789
c51510.graph_c2	2	p3	(CCG)6	18	1016	1033	TGCATAGACTTGATGTCGGG	59.673	20	CGCAAGTAGGGTTAGGAAGG	58.856	20	276	782	1057	TGCATAGACTTGATGTCGGG	59.673	20	ACGCAAGTAGGGTTAGGAAGG	59.661	21	277	782	1058	GCATAGACTTGATGTCGGGC	60.634	20	CGCAAGTAGGGTTAGGAAGG	58.856	20	275	783	1057
c51514.graph_c1	1	p1	(A)10	10	728	737	GGCCATTCCATCTTTGAGAA	60.014	20	GAAAGGGTCGGTCAATAGCA	60.074	20	235	528	762	CAAGCTAGGGCAAACAAAGC	60.018	20	GAAAGGGTCGGTCAATAGCA	60.074	20	106	657	762	CCAAGCTAGGGCAAACAAAG	59.876	20	GAAAGGGTCGGTCAATAGCA	60.074	20	107	656	762
c51529.graph_c0	1	p1	(A)10	10	86	95	TCAGCTTACATTCCACTGCG	60.011	20	TTGTAGCAAGCCGATCATTG	59.833	20	251	31	281	CAGCTTACATTCCACTGCGA	60.011	20	TTGTAGCAAGCCGATCATTG	59.833	20	250	32	281	TGCGACTGAAGTTGCTGTTC	60.183	20	TTGTAGCAAGCCGATCATTG	59.833	20	235	47	281
c51561.graph_c0	1	p2	(GT)9	18	1228	1245	TGGAGCCTTTCTGATTTGCT	59.955	20	AGCAACCCACTGTTGGAAAC	60.012	20	197	1100	1296	GGCATCTCCAAAGGTGACAT	59.934	20	AGCAACCCACTGTTGGAAAC	60.012	20	275	1022	1296	GGCATCTCCAAAGGTGACAT	59.934	20	CACTGTTGGAAACCACAACG	60.041	20	268	1022	1289
c51569.graph_c0	1	p1	(T)10	10	10	19	--
c51603.graph_c0	1	p1	(A)10	10	247	256	GAACGAAGGAGCAGGATCAG	59.95	20	CGGCATTTCCAAGACTCAAT	60.074	20	167	188	354	GAACGAAGGAGCAGGATCAG	59.95	20	CCAAGACTCAATTCATGCGA	59.799	20	159	188	346	GAACGAAGGAGCAGGATCAG	59.95	20	TCCAAGACTCAATTCATGCG	59.799	20	160	188	347
c51603.graph_c0	2	p3	(CGG)5	15	2288	2302	TAACGGACGACTCGGACTTC	60.255	20	ATCCTCTTCTTCTCCTCGCC	59.919	20	235	2109	2343	GTTCTTCATCATCGGGAAGC	59.635	20	ATCCTCTTCTTCTCCTCGCC	59.919	20	276	2068	2343	CTAACGGACGACTCGGACTT	59.353	20	ATCCTCTTCTTCTCCTCGCC	59.919	20	236	2108	2343
c51620.graph_c0	1	p1	(A)11	11	272	282	GGGAAGGGTAAGCCAGAGTT	59.576	20	TGCCTTTCCTGACTTGAACC	60.232	20	173	186	358	GGGAAGGGTAAGCCAGAGTT	59.576	20	TTGTTGCTTTACCGTGGGAT	60.365	20	238	186	423	GGGAAGGGTAAGCCAGAGTT	59.576	20	ATTGTTGCTTTACCGTGGGA	60.365	20	239	186	424
c51629.graph_c0	1	p3	(CGC)6	18	18	35	--
c51634.graph_c0	1	p2	(GA)8	16	1139	1154	GGTACGAAGATGCTCAAGCC	59.843	20	CTGCGTGCGTAACCAGTAGA	60.073	20	162	1031	1192	CATCCAAGATCCACGGAAAT	59.75	20	CTGCGTGCGTAACCAGTAGA	60.073	20	101	1092	1192	GGTACGAAGATGCTCAAGCC	59.843	20	TGCGTGCGTAACCAGTAGAT	59.371	20	161	1031	1191
c51640.graph_c0	1	p1	(A)10	10	133	142	AGTCATCGGCTGGCTGTATT	59.723	20	ATTCGTTTTGCTCGACAACC	60.118	20	238	93	330	GAAAGGCAAGCTGCAAAGAT	59.597	20	ATTCGTTTTGCTCGACAACC	60.118	20	264	67	330	AGTCATCGGCTGGCTGTATT	59.723	20	GATCGTGAGCTGGTGACCTT	60.269	20	169	93	261
c51642.graph_c0	1	p3	(CCG)5	15	1310	1324	CTGTTGGTGGTGGGGTAAC	58.682	19	CTCCTCTCTCTCATGTCCCG	59.937	20	262	1253	1514	GTTGGTGGTGGGGTAACG	59.65	18	CTCCTCTCTCTCATGTCCCG	59.937	20	260	1255	1514	GCTGTTGGTGGTGGGGTA	60.378	18	CTCCTCTCTCTCATGTCCCG	59.937	20	263	1252	1514
c51648.graph_c0	1	p1	(A)13	13	830	842	TTCGAAGCAGTGGTTCAGTG	60.025	20	ATTAGGCCGAAATTGCATTG	59.928	20	192	797	988	TTCGAAGCAGTGGTTCAGTG	60.025	20	GCCGTTCGGAAAGGTTTATT	60.312	20	165	797	961	TTCGAAGCAGTGGTTCAGTG	60.025	20	GCATTGTCTAGGTGCCGTTC	60.667	20	178	797	974
c51651.graph_c0	1	p1	(A)10	10	737	746	TGCAAACGAGATTATGCCTG	59.833	20	AAATCCCTGCCTTCTCCTGT	60.074	20	196	587	782	TGCAAACGAGATTATGCCTG	59.833	20	AATCCCTGCCTTCTCCTGTT	60.074	20	195	587	781	TGCAAACGAGATTATGCCTG	59.833	20	GCATCTGAGCAGAAAATCCC	59.78	20	209	587	795
c51656.graph_c0	1	c	(GGA)6gaaagaggagggtggccgtcgccgcgccgagggccgggcaccgccgagatcgccccgcgccgtcgcccatgtcgcgtcgggagagggggagcgtacgg(GA)7	130	1553	1682	--
c51657.graph_c0	1	p1	(A)11	11	317	327	CATAGCCCATCAGGGTCCTA	59.91	20	CCATTCCAATCCTTTGCATT	59.762	20	160	272	431	CATAGCCCATCAGGGTCCTA	59.91	20	CGAACAGAACTGTCCAACCA	59.72	20	133	272	404	GCCCATCAGGGTCCTAAAAT	60.152	20	CCATTCCAATCCTTTGCATT	59.762	20	156	276	431
c51670.graph_c0	1	p1	(T)10	10	1078	1087	ACCACGAGTCTGCTTCCACT	59.907	20	CACGCTCAGAAGTTCTTCCTC	59.222	21	239	935	1173	ACCACGAGTCTGCTTCCACT	59.907	20	CCAGCCACGCTCAGAAGT	60.138	18	244	935	1178	AAGCACCACGAGTCTGCTTC	60.599	20	CACGCTCAGAAGTTCTTCCTC	59.222	21	243	931	1173
c51680.graph_c0	1	p3	(GCG)5	15	1071	1085	GGACTCGGTCCAGAGCTTC	59.936	19	CCGAACCCTAACCCTAGCTC	60.089	20	231	994	1224	GGACTCGGTCCAGAGCTTC	59.936	19	ACCCTAACCCTAGCTCCCG	60.461	19	227	994	1220	GGACTCGGTCCAGAGCTTC	59.936	19	AACCCTAACCCTAGCTCCCG	61.674	20	228	994	1221
c51691.graph_c0	1	p2	(CT)10	20	1	20	--
c51691.graph_c0	2	p1	(A)10	10	1719	1728	CGGGGAGATCTTTGTGGATA	59.887	20	GGCAAAGAACAAAGGAACGA	60.227	20	101	1658	1758	TTTGAAATTCCCTTCCCCTC	60.237	20	GGCAAAGAACAAAGGAACGA	60.227	20	174	1585	1758	TTTTGAAATTCCCTTCCCCT	59.75	20	GGCAAAGAACAAAGGAACGA	60.227	20	175	1584	1758
c51698.graph_c0	1	p3	(AGG)6	18	23	40	--
c51699.graph_c0	1	p3	(TCC)5	15	1106	1120	CCACTACGACGGCACCAT	60.557	18	ATGAGCTTAGGATCAAGCCG	59.434	20	238	1059	1296	CCACTACGACGGCACCAT	60.557	18	GAGGCTTCTTGAAGGCGAG	60.225	19	206	1059	1264	CCACTACGACGGCACCAT	60.557	18	TGAGCTTAGGATCAAGCCG	59.112	19	237	1059	1295
c51724.graph_c1	1	p1	(A)10	10	528	537	GCCCTTCTTTCTCCAAGACA	59.405	20	TTTGGAGTCCATTGTACGGA	58.973	20	258	399	656	GCCCTTCTTTCTCCAAGACA	59.405	20	GGAGTCCATTGTACGGATGA	58.359	20	255	399	653	GCCCTTCTTTCTCCAAGACA	59.405	20	GATTTGGAGTCCATTGTACGG	59.302	21	260	399	658
c51733.graph_c0	1	p1	(G)15	15	1256	1270	--
c51742.graph_c0	1	p3	(GAG)5	15	901	915	ACCGTGTCGTTCGAGGACT	60.729	19	ACAGCAAAAACGTTTGACCC	60.015	20	249	873	1121	ACCGTGTCGTTCGAGGACT	60.729	19	TCAAAATGGAATGCCTCACA	60.049	20	278	873	1150	ACCGTGTCGTTCGAGGACT	60.729	19	GGGCGTCAGACAGAATCAAT	60.081	20	196	873	1068
c51748.graph_c0	1	p1	(A)11	11	1304	1314	TCGTATTTCGCTGTTGAGCA	60.545	20	CCATGTGGTAACGTTTGTGC	59.888	20	247	1216	1462	CACAATCTGCACAGGGAAAG	59.288	20	CCATGTGGTAACGTTTGTGC	59.888	20	229	1234	1462	CATGCTTCATCGTATTTCGC	59.285	20	CCATGTGGTAACGTTTGTGC	59.888	20	256	1207	1462
c51752.graph_c0	1	p1	(T)10	10	458	467	GTGGAAGGGTGACGAAGAAA	60.088	20	CACATGCAGTTCTCCAGCAT	59.862	20	231	267	497	GTGGAAGGGTGACGAAGAAA	60.088	20	ATGCACATGCAGTTCTCCAG	59.862	20	234	267	500	ATGTGACCAAAGTGGAAGGG	59.82	20	ATGCACATGCAGTTCTCCAG	59.862	20	245	256	500
c51764.graph_c0	1	p1	(A)10	10	247	256	GCTCGAGATCCAAGGTGGTA	60.218	20	AGGTTCGACCCCTACTGGAT	59.817	20	249	165	413	AGACAATTCACATGCGCAGA	60.423	20	AGGTTCGACCCCTACTGGAT	59.817	20	273	141	413	GCTCGAGATCCAAGGTGGTA	60.218	20	GTCAGGTTCGACCCCTACTG	59.574	20	252	165	416
c51772.graph_c0	1	p1	(T)10	10	1585	1594	GTAGAAAAGACGGACACGGG	59.592	20	GCCTGCCACCAAAAGTAAGA	60.249	20	268	1553	1820	GTAGAAAAGACGGACACGGG	59.592	20	CAGTGAAAGAAACAGTGGCG	59.485	20	217	1553	1769	GTAGAAAAGACGGACACGGG	59.592	20	GTGAAAGAAACAGTGGCGTG	59.339	20	215	1553	1767
c51774.graph_c0	1	p2	(AG)7	14	1095	1108	TTGGGAAGCGTTAACCAAAC	59.975	20	TCATCAGTGCTTCCATTCCA	60.201	20	229	1025	1253	TAGAATGCCCACTATTCCGC	60.06	20	TCATCAGTGCTTCCATTCCA	60.201	20	268	986	1253	TTGGGAAGCGTTAACCAAAC	59.975	20	CTGCTGCTTCTCTACCTCGG	60.291	20	128	1025	1152
c51794.graph_c0	1	p1	(A)11	11	54	64	CCAAACGACGAATCCAACTT	59.971	20	ACGTACTGCTTGGCTTGCTT	60.081	20	154	16	169	CCAAACGACGAATCCAACTT	59.971	20	GAGGCGATGAAGTCGAAGAG	60.096	20	202	16	217	CCAAACGACGAATCCAACTT	59.971	20	GCTTGGCTTGCTTCAAGAAC	60.14	20	147	16	162
c51799.graph_c0	1	p3	(GGC)5	15	1806	1820	--
c51812.graph_c0	1	p1	(A)10	10	543	552	AATTGGGGTTGGTCATGAGA	60.173	20	ATCATGTCTCTGGGGCTTTG	60.073	20	197	514	710	AATTGGGGTTGGTCATGAGA	60.173	20	GGGATCGTTGTCTTATGGGA	59.75	20	236	514	749	TAACCAAATTGGGGTTGGTC	59.523	20	ATCATGTCTCTGGGGCTTTG	60.073	20	203	508	710
c51821.graph_c1	1	p1	(T)16	16	1511	1526	--
c51841.graph_c0	1	p1	(T)10	10	1047	1056	GCCCTTCCGAGTTTGTGTAG	59.734	20	CCGTATGATTTTAGGAACCTTG	57.715	22	144	948	1091	CCTTCCGAGTTTGTGTAGGC	59.734	20	CCGTATGATTTTAGGAACCTTG	57.715	22	142	950	1091	CCCTTCCGAGTTTGTGTAGG	59.587	20	CCGTATGATTTTAGGAACCTTG	57.715	22	143	949	1091
c51843.graph_c0	1	p2	(TC)9	18	26	43	GCCTCCTCTCTTCAGTTTGTTG	60.415	22	TCACTGGAGAAACCTTTGGG	60.081	20	277	0	276	CCTCCTCTCTTCAGTTTGTTGC	60.415	22	TCACTGGAGAAACCTTTGGG	60.081	20	276	1	276	GCCTCCTCTCTTCAGTTTGTTG	60.415	22	CATGTGTATCGCCCTGAGTG	60.136	20	252	0	251
c51844.graph_c1	1	p3	(AGG)6	18	1479	1496	--
c51881.graph_c0	1	p1	(A)10	10	647	656	CGCCTCTGGTAAATCTCTCG	59.971	20	GTCAGGATGGCGAGGTAGTC	59.685	20	228	618	845	GCTCCACCTTCCTAAATCCC	59.903	20	GTCAGGATGGCGAGGTAGTC	59.685	20	248	598	845	CTCCACCTTCCTAAATCCCC	59.761	20	GTCAGGATGGCGAGGTAGTC	59.685	20	247	599	845
c51881.graph_c0	2	p3	(GCC)5	15	882	896	GACTACCTCGCCATCCTGAC	59.685	20	GTTGAGCAGCTCGTTGGAGT	60.599	20	258	826	1083	GACTACCTCGCCATCCTGAC	59.685	20	TCAGAAGACACCGATTAGCG	59.024	20	221	826	1046	GACTACCTCGCCATCCTGAC	59.685	20	ATGTTGAGCAGCTCGTTGG	60	19	260	826	1085
c51903.graph_c0	1	p3	(GCT)5	15	820	834	TGAGCATCTGGATGAACGTC	59.794	20	CAGCACCAAGCAGAACAGAA	60.175	20	275	728	1002	TGAGCATCTGGATGAACGTC	59.794	20	ACAGCACCAAGCAGAACAGA	59.622	20	276	728	1003	CTTGAGCATCTGGATGAACG	59.394	20	CAGCACCAAGCAGAACAGAA	60.175	20	277	726	1002
c51912.graph_c1	1	p1	(A)14	14	954	967	GAAGTCTTTTGCCTGTTCGG	59.853	20	TAGCGAGGGTAAACACGAGC	60.407	20	195	870	1064	GAGTCAGAAGTCAGGGCTCG	60.135	20	CAGAAAGCAGCTGATGATGG	59.547	20	268	734	1001	GAGTCAGAAGTCAGGGCTCG	60.135	20	CCAGAAAGCAGCTGATGATG	59.547	20	269	734	1002
c51914.graph_c0	1	p3	(CAT)5	15	1056	1070	ACGACGGCTACTTCGTCATC	60.285	20	ACTGATCTGTTCCTCCGCAT	59.685	20	230	914	1143	GACGACGGCTACTTCGTCAT	60.285	20	ACTGATCTGTTCCTCCGCAT	59.685	20	231	913	1143	ACGACGGCTACTTCGTCATC	60.285	20	ATCTGTTCCTCCGCATCAAA	60.603	20	226	914	1139
c51914.graph_c0	2	p3	(CGA)5	15	1314	1328	CCAGGCTCCTACTCCCGTAT	60.476	20	TAAAAGATTGCCGGAGCAGT	59.845	20	259	1253	1511	CCAGGCTCCTACTCCCGTAT	60.476	20	AAGATTGCCGGAGCAGTATG	60.235	20	256	1253	1508	TCACCGGAAGATCGACTACA	59.241	20	CTAAAAGATTGCCGGAGCAG	59.975	20	227	1286	1512
c51914.graph_c0	3	p1	(T)11	11	1712	1722	--
c51933.graph_c0	1	p3	(GGC)5	15	149	163	CAGGCGTCGTCGTTGTAAG	60.456	19	GACGAAGAGAGAAGCGCAGT	59.898	20	241	113	353	CAGGCGTCGTCGTTGTAAG	60.456	19	ACGAAGAGAGAAGCGCAGTC	59.898	20	240	113	352	GTCGTCGTTGTAAGCGGAG	59.455	19	GACGAAGAGAGAAGCGCAGT	59.898	20	236	118	353
c51942.graph_c0	1	p3	(CTG)6	18	274	291	CTTTCTTCACTCCCATCCCA	60.042	20	GGAGGGTGATTTGTTCTCCA	59.903	20	143	208	350	TTCTTCACTCCCATCCCATC	59.862	20	GGAGGGTGATTTGTTCTCCA	59.903	20	141	210	350	TCCAGACAACAAAGCACAGC	60.032	20	GTCCATCTCTCTGATGCCGT	60.231	20	240	228	467
c51947.graph_c0	1	p3	(GCC)5	15	405	419	TGGACACGTAGAGGTGCTTG	59.897	20	GAGCACGAGAGGTGGTTCAG	61.009	20	241	235	475	TGGACACGTAGAGGTGCTTG	59.897	20	GAGCACGAGAGGTGGTTCA	59.971	19	241	235	475	TGGACACGTAGAGGTGCTTG	59.897	20	AGCATTGTGATCGAGGTGC	59.81	19	265	235	499
c51947.graph_c0	2	p3	(GCC)5	15	538	552	CTGAACCACCTCTCGTGCTC	61.009	20	CCTTCCACATCGACTGCAT	59.647	19	202	456	657	CTGAACCACCTCTCGTGCTC	61.009	20	CACATCGACTGCATCGACAC	61.36	20	197	456	652	TGAACCACCTCTCGTGCTC	59.971	19	CCTTCCACATCGACTGCAT	59.647	19	201	457	657
c51953.graph_c0	1	p1	(T)10	10	273	282	TGTCATTGATGGAGACAGGC	59.637	20	CCCCGTTTCTGAGCATTTTA	60.067	20	136	179	314	AGAGAGCTGCTATGGTTGCC	59.603	20	CCCCGTTTCTGAGCATTTTA	60.067	20	200	115	314	AGAGCTGCTATGGTTGCCAG	60.559	20	CCCCGTTTCTGAGCATTTTA	60.067	20	198	117	314
c51953.graph_c0	2	p1	(T)10	10	788	797	CTCTCAATGCTGTCGCTCTG	59.88	20	CGTAATGGAAAGCCTGTGGT	59.993	20	175	683	857	CTCTCAATGCTGTCGCTCTG	59.88	20	ACACCCAATACCAGTGCCAT	60.119	20	250	683	932	CTCTCAATGCTGTCGCTCTG	59.88	20	CCAACACACACCCAATACCA	60.128	20	257	683	939
c51956.graph_c0	1	p1	(A)10	10	255	264	CTAAACGGAAACGCCCAATA	59.958	20	AGTGGAGAGGCGAAAGTGAA	59.989	20	236	192	427	GGATAAAGCAAAGCCAGTCG	59.845	20	TTTTTGTTCCGCTTCTTGCT	59.996	20	277	232	508	GGATAAAGCAAAGCCAGTCG	59.845	20	AGTGGAGAGGCGAAAGTGAA	59.989	20	196	232	427
c51961.graph_c0	1	p1	(A)10	10	407	416	CAAGAGGTACTTCCTGGCTGA	59.482	21	AAAATGATTCCCTGTGCTGG	59.933	20	230	253	482	CAAGAGGTACTTCCTGGCTGA	59.482	21	AAATGATTCCCTGTGCTGGA	60.461	20	229	253	481	CAAGAGGTACTTCCTGGCTGA	59.482	21	AATGATTCCCTGTGCTGGAA	60.461	20	228	253	480
c51969.graph_c1	1	p1	(T)10	10	267	276	GGGGAAAGGAAGAATCGTGT	60.306	20	TCTAACCATCTGTGAGCCCC	60.073	20	150	158	307	GGGGAAAGGAAGAATCGTGT	60.306	20	CCCAATTCCTACCGTCTTCA	59.926	20	237	158	394	AAGAAGAAGAAACCAGGCCC	59.691	20	TCTAACCATCTGTGAGCCCC	60.073	20	195	113	307
c51971.graph_c0	1	p2	(AT)6	12	350	361	AGCCTGTGCAAGCAGGTAGT	60.081	20	TTTGTATTAGCAGACAAGTGCCA	59.829	23	243	214	456	AGCCTGTGCAAGCAGGTAGT	60.081	20	TTGTATTAGCAGACAAGTGCCA	58.515	22	242	214	455	CACAGCCGCACTAGTCCTTT	60.453	20	TTTGTATTAGCAGACAAGTGCCA	59.829	23	278	179	456
c51991.graph_c0	1	p3	(CCG)5	15	740	754	AGCGGAGGAGGAGAAGAAAG	60.088	20	AGATCGAGGAACCTGCTGAA	59.95	20	229	692	920	AAGAAGCGGAGGAGGAGAAG	60.088	20	AGATCGAGGAACCTGCTGAA	59.95	20	233	688	920	AGAAGGAAGAAGCGGAGGAG	60.088	20	AGATCGAGGAACCTGCTGAA	59.95	20	239	682	920
c52001.graph_c0	1	p1	(A)11	11	119	129	AAATGTCCTTGTCAGGCAGG	60.111	20	AGGTCCTTGTCCTCAGCAAA	59.844	20	166	59	224	AAATGTCCTTGTCAGGCAGG	60.111	20	GGATGTGGATGAGGTGGAGT	59.774	20	246	59	304	AAATGTCCTTGTCAGGCAGG	60.111	20	TCAGCAAACAAGACCCCTTC	60.232	20	154	59	212
c52001.graph_c1	1	p1	(A)11	11	825	835	CCGAAAGCTAAAAACCCAAA	59.227	20	TTTGCTCTCCAATTTTCGCT	59.96	20	216	673	888	CCGAAAGCTAAAAACCCAAA	59.227	20	AATTTTCGCTGGGACTCCTT	60.074	20	206	673	878	CCGAAAGCTAAAAACCCAAA	59.227	20	TTGCATTGAAGAGCAAATGG	59.809	20	244	673	916
c52001.graph_c1	2	p1	(A)12	12	1036	1047	--
c52006.graph_c2	1	p2	(AC)7	14	134	147	CACTGAGACACACACAACCAGA	59.826	22	TGCCATGCTTTTTGGATAGA	59.257	20	260	96	355	CACTGAGACACACACAACCAGA	59.826	22	ACTGATGCCATGCTTTTTGG	61.032	20	265	96	360	CACTGAGACACACACAACCAGA	59.826	22	TGCCATGCTTTTTGGATAGAC	60.089	21	260	96	355
c52014.graph_c1	1	p1	(A)11	11	601	611	ATCTCGTGGTGGGCAGATAG	60.096	20	TTGATAAACCAGACCCTGCC	59.933	20	220	431	650	ATCTCGTGGTGGGCAGATAG	60.096	20	ATAAACCAGACCCTGCCCTT	59.827	20	217	431	647	CAATAAATCTCGTGGTGGGC	60.331	20	TTGATAAACCAGACCCTGCC	59.933	20	226	425	650
c52028.graph_c1	1	p3	(GCC)7	21	1	21	--
c52029.graph_c0	1	p1	(A)10	10	76	85	CCATGTCCCAAACTTCTCGT	59.966	20	GGCGACGGTATAGACCTTGA	60.096	20	189	40	228	CCATGTCCCAAACTTCTCGT	59.966	20	ATCACTGCTATGCGTGTTCG	59.895	20	170	40	209	CCATGTCCCAAACTTCTCGT	59.966	20	TCTGAACAAAGGGATGGAGC	60.195	20	136	40	175
c52030.graph_c0	1	p3	(CGA)5	15	570	584	GCTGTCCCTGATGATGCTCT	60.381	20	CTGGTACGATCGGAACACCT	59.989	20	193	494	686	GCTGTCCCTGATGATGCTCT	60.381	20	ACGATCGGAACACCTTCTTG	60.111	20	188	494	681	GCTGTCCCTGATGATGCTCT	60.381	20	ATCGGAACACCTTCTTGCAC	60.119	20	185	494	678
c52041.graph_c1	1	p1	(A)10	10	116	125	GGTCATCCACACATATGGTTACA	59.49	23	TTGCTTCATGCTATTGCTGG	59.976	20	205	40	244	GGTCATCCACACATATGGTTACA	59.49	23	ACACCAGCAGAATTTGGGTC	59.973	20	146	40	185	GGTCATCCACACATATGGTTACA	59.49	23	AGCCTGATATGCCTCCAATG	60.059	20	231	40	270
c52044.graph_c1	1	c	(A)10tgaaaagggcattttcttcaccctttttaatattgtacaacaattctcatgctaccc(A)10	77	71	147	CAAAAGGTGTAAAACATACAGCAGA	59.66	25	AAGCATTTCCCCATTATCCC	59.984	20	218	40	257	CAAAAGGTGTAAAACATACAGCAGA	59.66	25	TTTCCCCATTATCCCATCAA	59.95	20	213	40	252	CAAAAGGTGTAAAACATACAGCAGA	59.66	25	ATCAATCTTCAGCAGCAGCA	59.704	20	198	40	237
c52046.graph_c4	1	p2	(CT)7	14	218	231	CTCCCTCTCCCTCTCCTCAC	60.336	20	ATCTGAGTTGCTCCTCACCG	60.408	20	158	192	349	CCTCTCACTCCTCTCCCTCC	60.336	20	ATCTGAGTTGCTCCTCACCG	60.408	20	190	160	349	CCCTCTCACTCCTCTCCCTC	60.336	20	ATCTGAGTTGCTCCTCACCG	60.408	20	191	159	349
c52052.graph_c0	1	p3	(CGC)5	15	259	273	CTGTCTATTTCCGCAGCCTC	59.978	20	CGATGTCAGGAGCAGTGAAA	59.984	20	218	86	303	CTGTCTATTTCCGCAGCCTC	59.978	20	GTTGTTGAGCACCACGACAT	59.603	20	254	86	339	GCTTCCCTCCACTCCATCTT	60.596	20	CGATGTCAGGAGCAGTGAAA	59.984	20	267	37	303
c52055.graph_c0	1	p3	(CCG)6	18	1792	1809	AGTTAGGGGTGGTGCAGTTG	60.028	20	ACGCGACGAGAGAGAAAGAG	59.891	20	273	1600	1872	GTCGTAGGTCTTGACGAGGC	59.874	20	ACGCGACGAGAGAGAAAGAG	59.891	20	185	1688	1872	AGTTAGGGGTGGTGCAGTTG	60.028	20	AACGCGACGAGAGAGAAAGA	60.277	20	274	1600	1873
c52057.graph_c0	1	p1	(A)10	10	515	524	ATTGTTTTGCCTGCGATTTC	60.081	20	TTCCTCCTGCAAAAGCAAAT	59.823	20	262	388	649	GATTTCGATCGGTATGCACC	60.304	20	TATGATCCTTTTCATCCGCC	59.862	20	275	402	676	GATTTCGATCGGTATGCACC	60.304	20	TTCCTCCTGCAAAAGCAAAT	59.823	20	248	402	649
c52058.graph_c1	1	p3	(CCG)5	15	311	325	TCCCTAGCAACTGTTCCCAC	60.111	20	CCCATGTTGACGGAAGTTCT	59.966	20	268	127	394	CTCCAACTGTGGAACCAACC	60.399	20	GCTCCCATACCACGTGTCTT	59.997	20	252	164	415	CTCCAACTGTGGAACCAACC	60.399	20	CCCATGTTGACGGAAGTTCT	59.966	20	231	164	394
c52065.graph_c0	1	p1	(T)10	10	43	52	TTACTTGAATGGGCATGGAT	57.887	20	CAGGCATGATGTTGTGTTCC	59.967	20	279	18	296	ATTACTTGAATGGGCATGGA	57.887	20	CAGGCATGATGTTGTGTTCC	59.967	20	280	17	296	TTACTTGAATGGGCATGGAT	57.887	20	AGCTTTGGGCATGTAGGTTG	60.132	20	205	18	222
c52071.graph_c0	1	p2	(CA)7	14	1192	1205	TCGGAGGACATACAACCCAT	60.195	20	CGAGAGGCAGGAAAGAATTG	59.948	20	168	1136	1303	AACCCATGAATCTCACACCC	59.636	20	CGAGAGGCAGGAAAGAATTG	59.948	20	155	1149	1303	ACCATCACGAGGCAGAAGAG	60.408	20	CGAGAGGCAGGAAAGAATTG	59.948	20	276	1028	1303
c52078.graph_c0	1	p1	(A)10	10	213	222	CGACGATGGACAGCACTTTA	59.864	20	ATCCAAGGCTACCTGCAATG	60.096	20	168	134	301	CAACCGTTTGATGATTTCCC	60.17	20	ATCCAAGGCTACCTGCAATG	60.096	20	116	186	301	CGACGATGGACAGCACTTTA	59.864	20	CCAAGGCTACCTGCAATGTT	60.132	20	166	134	299
c52089.graph_c0	1	p3	(TCG)5	15	897	911	ATTTCGGAATTCGGATCCAT	60.479	20	GAGGATGGTTGTTGGTGAGG	60.363	20	280	772	1051	ATTTCGGAATTCGGATCCAT	60.479	20	GAGATGAGCCTGTCCAGCAT	60.381	20	240	772	1011	AACTTACATGCAGCAGCGAG	59.249	20	GATTAAGGAGCCCAGCACAA	60.214	20	279	819	1097
c52090.graph_c6	1	p3	(TCC)6	18	1	18	--
c52094.graph_c0	1	p1	(T)10	10	1486	1495	GGTAGAAGACGGTGGCAAAA	60.11	20	TCTACCCTTTGCCCTCATTG	60.066	20	237	1283	1519	AGAAGACGGTGGCAAAAATG	60.11	20	TCTACCCTTTGCCCTCATTG	60.066	20	234	1286	1519	AGAAGACGGTGGCAAAAATG	60.11	20	CTCCTCTACCCTTTGCCCTC	60.204	20	238	1286	1523
c52095.graph_c0	1	p3	(TGA)6	18	927	944	ACCTTCAAGTTCGGGGTGTA	59.449	20	CATCCATCCACCACATACCA	60.048	20	255	828	1082	ACCTTCAAGTTCGGGGTGTA	59.449	20	ACATGCCAACAACCGAAAAT	60.235	20	190	828	1017	ACCTTCAAGTTCGGGGTGTA	59.449	20	ATGTTCATCCATCCACCACA	59.611	20	260	828	1087
c52096.graph_c0	1	p1	(T)10	10	141	150	TTCTTCCTGGTCACCGAGAG	60.377	20	TGGCTGTACCTTGGGTTTCT	59.592	20	205	1	205	TTCTTCCTGGTCACCGAGAG	60.377	20	CTGGCTGTACCTTGGGTTTC	59.592	20	206	1	206	TGTGGAAGACCTCTCCTTGC	60.386	20	TGGCTGTACCTTGGGTTTCT	59.592	20	172	34	205
c52099.graph_c0	1	p2	(CT)8	16	1478	1493	ATGCTGGTGTAGCCAATTCC	59.962	20	CCAAGAGCTCACCTCCTCTG	60.127	20	187	1405	1591	ATGCTGGTGTAGCCAATTCC	59.962	20	GAAGAGGTAATCACAGCGGC	59.843	20	220	1405	1624	CTCGTGCCAAGACTATGCTG	59.615	20	CCAAGAGCTCACCTCCTCTG	60.127	20	201	1391	1591
c52101.graph_c0	1	p2	(CT)6	12	1090	1101	TGGAAAAGTTGATGGTGTGTCT	59.496	22	CCATGGAAATCTGAACCACC	60.173	20	251	1009	1259	TGATGGAAAAGTTGATGGTGTG	60.786	22	CCATGGAAATCTGAACCACC	60.173	20	254	1006	1259	TGAAGAACTCTTGCCATGAACT	58.983	22	ACCGTTCCAACGTCAGATTC	59.973	20	232	1064	1295
c52116.graph_c2	1	p1	(T)10	10	422	431	TTGAATGCACTTCTGTTGCTG	60.042	21	ATGTTGAATTTCGCAAAGGC	60.081	20	221	259	479	TTGAATGCACTTCTGTTGCTG	60.042	21	GAATTTCGCAAAGGCAAATC	59.666	20	216	259	474	TTGAATGCACTTCTGTTGCTG	60.042	21	AGCCTCACTACCCAAAACCA	59.592	20	243	259	501
c52116.graph_c2	2	p3	(TGG)6	18	1403	1420	TCGGGCTATTGTCAACTTCA	59.272	20	ACTTATTAGCCGCAGCAGGA	60.003	20	270	1291	1560	GGTAAGAAGTGGGATGGTGG	59.259	20	ACTTATTAGCCGCAGCAGGA	60.003	20	182	1379	1560	TCGGGCTATTGTCAACTTCA	59.272	20	TGTGCACTTATTAGCCGCAG	60.037	20	275	1291	1565
c52127.graph_c0	1	p3	(AGG)6	18	358	375	CCCAAAGGAAATCCCAAACT	60.159	20	TCCATGGTTACTCCGCCTAC	59.955	20	227	271	497	CCCAAAGGAAATCCCAAACT	60.159	20	GTCCATGGTTACTCCGCCTA	59.955	20	228	271	498	TAAGCTGTTCCCTGATTCGC	60.352	20	TCCATGGTTACTCCGCCTAC	59.955	20	197	301	497
c52127.graph_c0	2	p2	(AG)7	14	1129	1142	GCCCTTGAACACCTTCATGT	59.973	20	TGGACTTGTTGATGCAGAGG	59.831	20	233	985	1217	AGTGGAGAGGGGGAGAAGAA	60.186	20	TGGACTTGTTGATGCAGAGG	59.831	20	186	1032	1217	AGAGTGGAGAGGGGGAGAAG	59.801	20	TGGACTTGTTGATGCAGAGG	59.831	20	188	1030	1217
c52128.graph_c0	1	p1	(T)10	10	1035	1044	TCTGCTGGGATGCCTGTTAT	60.624	20	TGCAAGGGTACATTGCATTC	59.548	20	273	978	1250	TCTGCTGGGATGCCTGTTA	60.36	19	TGCAAGGGTACATTGCATTC	59.548	20	273	978	1250	TTCGGAAAAGGAGTCGCTTA	59.953	20	TGCTGGTGATGCATTATGTC	58.069	20	246	841	1086
c52139.graph_c3	1	p2	(AG)7	14	886	899	GCTCTCCTAGGCTGATGTGG	59.973	20	CGGCTAGGAGTGATCCAAAA	60.206	20	280	777	1056	GTCACCAACCCAAGGTCAGT	59.859	20	TTTTTGCGGCTAGGAGTGAT	59.845	20	258	805	1062	GTCACCAACCCAAGGTCAGT	59.859	20	CGGCTAGGAGTGATCCAAAA	60.206	20	252	805	1056
c52152.graph_c0	1	p2	(TA)7	14	1369	1382	ATTCATCGCAGCTATTTGCC	60.203	20	TCACGCATGAGACTACGAGC	60.168	20	253	1315	1567	CGCAGCTATTTGCCTTGAGT	60.543	20	TCACGCATGAGACTACGAGC	60.168	20	247	1321	1567	ATTCATCGCAGCTATTTGCC	60.203	20	CGCATGAGACTACGAGCCTA	59.199	20	250	1315	1564
c52152.graph_c0	2	p1	(T)15	15	1518	1532	ATTCATCGCAGCTATTTGCC	60.203	20	TCACGCATGAGACTACGAGC	60.168	20	253	1315	1567	CGCAGCTATTTGCCTTGAGT	60.543	20	TCACGCATGAGACTACGAGC	60.168	20	247	1321	1567	ATTCATCGCAGCTATTTGCC	60.203	20	CGCATGAGACTACGAGCCTA	59.199	20	250	1315	1564
c52159.graph_c0	1	p2	(GT)9	18	933	950	AAGGATAAAGCCTCCTCCCA	60.032	20	TAGCAGCCCATCCATCTCTC	60.326	20	106	902	1007	AAGGATAAAGCCTCCTCCCA	60.032	20	GCGTTCAAAAATGATCCCAG	60.448	20	180	902	1081	AAGCCTCCTCCCAGACTCTC	59.952	20	GCGTTCAAAAATGATCCCAG	60.448	20	173	909	1081
c52218.graph_c0	1	p1	(G)10	10	962	971	ATGGGTTGGGCCTAGAAAAG	60.312	20	GCAAGGATGGCATATGATGA	59.46	20	245	905	1149	ATGGGTTGGGCCTAGAAAAG	60.312	20	ACTCCTGCAAGGATGGCATA	60.624	20	251	905	1155	ATGGGTTGGGCCTAGAAAAG	60.312	20	GCTCAAATGAGCCAAAAGGT	59.316	20	208	905	1112
c52225.graph_c0	1	p3	(CCG)5	15	128	142	TCTCAAGCTTCGTCTCTCCA	58.827	20	CCACGATACGAGGAGGTAGG	59.569	20	207	0	206	TCTCAAGCTTCGTCTCTCCA	58.827	20	CCCACGATACGAGGAGGTAG	59.569	20	208	0	207	TCTCAAGCTTCGTCTCTCCA	58.827	20	ATACGAGGAGGTAGGAGGCG	60.61	20	202	0	201
c52239.graph_c0	1	p3	(CCG)5	15	211	225	CTCCAGGTCGAAGCTGTACC	59.867	20	GGTGTCCAAACGTCGGAG	60.088	18	277	4	280	CTCCAGGTCGAAGCTGTACC	59.867	20	GTGTCCAAACGTCGGAGC	60.255	18	276	4	279	CTTCCCCACGAACACCAG	60.08	18	CTCTGCACGGTGTCCAAAC	60.302	19	258	31	288
c52245.graph_c0	1	p1	(T)13	13	1092	1104	GGCGACTGAATTCTTGAAGC	59.962	20	AGCTCCTGCTCAACCAAAAA	59.993	20	143	989	1131	GGCGACTGAATTCTTGAAGC	59.962	20	TGGTCCAAAGCCTAGAATGC	60.214	20	186	989	1174	GGCGACTGAATTCTTGAAGC	59.962	20	CAGGTGGTCCAAAGCCTAGA	60.246	20	190	989	1178
c52246.graph_c0	1	p3	(CGG)5	15	1200	1214	ATTGACGCCTTGTCTTGGTC	60.119	20	TTAGCCTATGTGCCCAGCTT	59.867	20	147	1151	1297	ATTGACGCCTTGTCTTGGTC	60.119	20	CGTTCCATTCCATTCCATTC	60.133	20	109	1151	1259	GCCGAGATCGAGATGTTTTC	59.78	20	TTAGCCTATGTGCCCAGCTT	59.867	20	264	1034	1297
c52249.graph_c0	1	p1	(A)10	10	1056	1065	TGACGGGGATTAGCTGTCTC	60.218	20	CAATGTTAGTGCCCAATCCC	60.192	20	175	1012	1186	GCACGGTGTGGTTGAACTTA	59.615	20	CTGCTGGGAGAATGCTCTTC	60.096	20	237	906	1142	TGCAATATTCCCCCTTGCTA	60.415	20	CTGCTGGGAGAATGCTCTTC	60.096	20	173	970	1142
c52255.graph_c0	1	p3	(CGC)5	15	1311	1325	AGCTATGTGGCAGGTTTGCT	59.904	20	GGAAGGTGTCCCTGCTGTC	60.672	19	261	1123	1383	AGCTATGTGGCAGGTTTGCT	59.904	20	CTGCTGTCGCACCTCGTAG	60.773	19	250	1123	1372	CAGATGGCATCCTGATCTGA	59.743	20	GGAAGGTGTCCCTGCTGTC	60.672	19	187	1197	1383
c52256.graph_c0	1	p3	(CTT)5	15	364	378	GTTTATCATCAGGGCTCCCA	59.894	20	GCCCCAGAAAGAAAAGAACC	60.053	20	280	311	590	TTATCATCAGGGCTCCCATC	59.854	20	GCCCCAGAAAGAAAAGAACC	60.053	20	278	313	590	TTATCATCAGGGCTCCCATC	59.854	20	GGCCCCAGAAAGAAAAGAAC	60.053	20	279	313	591
c52259.graph_c0	1	p3	(GGC)5	15	425	439	AGGTACCATCATCCCACGAG	59.803	20	CTTCGCTATCGTGTCGGTG	60.42	19	279	212	490	TACCATCATCCCACGAGCTT	60.483	20	CTTCGCTATCGTGTCGGTG	60.42	19	276	215	490	TACCATCATCCCACGAGCTT	60.483	20	CACCTTCGCTATCGTGTCG	60.42	19	279	215	493
c52277.graph_c0	1	p1	(A)10	10	625	634	TTCAGCTTGCCATGTGCTAC	60.019	20	ACTTTTTCGTCTGTCGGTGG	60.149	20	165	535	699	CACCAATATTCAGCTTGCCA	59.688	20	ACTTTTTCGTCTGTCGGTGG	60.149	20	173	527	699	CCGAACCACCAATATTCAGC	60.331	20	ACTTTTTCGTCTGTCGGTGG	60.149	20	179	521	699
c52281.graph_c0	1	c	(A)10gcaaaaggcaagacgtgcaagaaaaaaaaagccacacagaaaaaaagttaaagagatgc(A)10	79	979	1057	TGAAGCTTGTACCTTGTGGC	58.926	20	TGGACCTAGTTCAACGAGCA	59.44	20	230	944	1173	GAAGCTTGTACCTTGTGGCA	58.926	20	TGGACCTAGTTCAACGAGCA	59.44	20	229	945	1173	GCTTGTACCTTGTGGCACTTC	59.795	21	TGGACCTAGTTCAACGAGCA	59.44	20	226	948	1173
c52282.graph_c0	1	p1	(A)10	10	800	809	TGGGGGAAAACTGACTGAAC	59.943	20	GTCAGTGTTGCACTGTGCCT	59.948	20	278	609	886	ATGAATGATTGTTTGGGGGA	59.991	20	AGAAACAAAATGCGCGGTAG	60.264	20	248	596	843	ATTGACCTCGACACCTTGCT	59.727	20	TGCAACTCCTTGTCAACTGC	60.032	20	233	746	978
c52284.graph_c0	1	p1	(T)11	11	291	301	TCTGGGGGAACTGACAAAAC	59.943	20	CGTGGTTACACACAACCCTG	59.914	20	162	219	380	TACGGGGACAATTCGATAGC	59.923	20	CGTGGTTACACACAACCCTG	59.914	20	224	157	380	CTCTGGGGGAACTGACAAAA	60.081	20	CGTGGTTACACACAACCCTG	59.914	20	163	218	380
c52286.graph_c0	1	p1	(T)10	10	880	889	TTTTGCAGCTGTGTGCTTCT	59.788	20	GTCCCTGAATGTGCGTTTCT	60.119	20	194	794	987	TTTTGCAGCTGTGTGCTTCT	59.788	20	AGTCCCTGAATGTGCGTTTC	60.119	20	195	794	988	TTTTGCAGCTGTGTGCTTCT	59.788	20	GATGGCCAATCTGAAAGAGC	59.78	20	174	794	967
c52290.graph_c0	1	p1	(A)10	10	703	712	AAAATATAGGTGGGGCGGAG	60.164	20	CAAGTTCGTGGTGTCCCTCT	60.151	20	144	668	811	AAAATATAGGTGGGGCGGAG	60.164	20	AACAATGATGGCCCAAGTTC	59.797	20	157	668	824	ACCATCCTGACGTTTGGGTA	60.232	20	CAAGTTCGTGGTGTCCCTCT	60.151	20	279	533	811
c52301.graph_c1	1	p1	(T)14	14	1701	1714	GGAGGCTTTTTCTCCACTCC	60.19	20	TGTCAGAGTTTCCCGGTTTC	60.088	20	227	1608	1834	GGAGGCTTTTTCTCCACTCC	60.19	20	GTCAGAGTTTCCCGGTTTCA	60.088	20	226	1608	1833	GGAGGCTTTTTCTCCACTCC	60.19	20	GTTTCCCGGTTTCAAAAACA	59.817	20	220	1608	1827
c52302.graph_c1	1	p3	(CGG)5	15	343	357	CCGTGGACTACCACCAGTTC	60.422	20	AACGATCTTCTCGAGCTTGC	59.723	20	204	311	514	TGGACTACCACCAGTTCGGT	60.422	20	AACGATCTTCTCGAGCTTGC	59.723	20	201	314	514	GTGGACTACCACCAGTTCGG	60.422	20	AACGATCTTCTCGAGCTTGC	59.723	20	202	313	514
c52310.graph_c0	1	c	(T)10gagagggttgctgctagctttctggtctgtaatgttgctggtatcccaggggatgattgtatcacttgctttcttaaaagcggaggtgaaattcttc(A)11	118	1826	1943	--
c52315.graph_c0	1	p3	(TGA)5	15	4	18	--
c52319.graph_c0	1	p1	(T)10	10	152	161	GCCAATTCACCCACTAGGAA	59.933	20	GAGCACTGAGCAGTGAGCTG	60.08	20	170	51	220	TCCCTACTTGTGGCCAATTC	59.933	20	GAGCACTGAGCAGTGAGCTG	60.08	20	182	39	220	CATTTGATGGCACAAGAGGA	59.648	20	GAGCACTGAGCAGTGAGCTG	60.08	20	111	110	220
c52321.graph_c0	1	p2	(TA)7	14	397	410	CCGCCTGGATTTACTTACCA	59.953	20	CTTGCTTGCCCTGCTCTACT	59.78	20	245	242	486	TGCCGCCTGGATTTACTTAC	60.096	20	CTTGCTTGCCCTGCTCTACT	59.78	20	247	240	486	GAAAAAGCGATGCTTATCCG	59.816	20	TTCTTCTCGAACTGCTCCGT	60.134	20	278	312	589
c52321.graph_c0	2	p2	(GA)7	14	531	544	GAAAAAGCGATGCTTATCCG	59.816	20	TTCTTCTCGAACTGCTCCGT	60.134	20	278	312	589	AGAGTAGAGCAGGGCAAGCA	60.299	20	TTCTTCTCGAACTGCTCCGT	60.134	20	125	465	589	GAAAAAGCGATGCTTATCCG	59.816	20	ATTCTTCTCGAACTGCTCCG	59.574	20	279	312	590
c52340.graph_c0	1	p2	(GC)6	12	829	840	GACATGTTCATGATCGACGC	60.088	20	GAACCTGTCGCAGAGGAACT	59.455	20	186	744	929	GACATGTTCATGATCGACGC	60.088	20	AACCTGTCGCAGAGGAACTC	59.455	20	185	744	928	AGGTGTACGAGACGGAGTGG	60.174	20	GAACCTGTCGCAGAGGAACT	59.455	20	206	724	929
c52343.graph_c0	1	p1	(T)10	10	1035	1044	CTGGTTGTGGTTTGGGTCTT	59.861	20	CGAGTCTCCCTGACACAACA	59.864	20	266	875	1140	TGGTTGTGGTTTGGGTCTTT	60.246	20	CGAGTCTCCCTGACACAACA	59.864	20	265	876	1140	TGCCTTGTAATCGTTGAGCA	60.401	20	CGAGTCTCCCTGACACAACA	59.864	20	188	953	1140
c52354.graph_c0	1	p2	(GT)6	12	2166	2177	--
c52365.graph_c0	1	p1	(T)10	10	938	947	GACGTCGTCAAACATGCAAC	60.168	20	TGAGTTGGTGGACGTCATGT	60.005	20	228	840	1067	GACGTCGTCAAACATGCAAC	60.168	20	TGGTGAGAACGAAATGGTCA	60.088	20	255	840	1094	CGTCAAACATGCAACTCGAT	59.722	20	TGAGTTGGTGGACGTCATGT	60.005	20	223	845	1067
c52371.graph_c0	1	p3	(ATA)5	15	1270	1284	--
c52378.graph_c0	1	p3	(AAG)6	18	1902	1919	ACTACATGGTGGACTTCGGG	59.844	20	TATGGTGGTCATGAGCCGTA	59.948	20	208	1842	2049	CTGCTGGACTACATGGTGGA	59.701	20	TATGGTGGTCATGAGCCGTA	59.948	20	215	1835	2049	TGCTCATCAGTCGTCAGCTC	60.304	20	TATGGTGGTCATGAGCCGTA	59.948	20	276	1774	2049
c52378.graph_c0	2	p2	(TA)10	20	2071	2090	TACGGCTCATGACCACCATA	59.948	20	GGAAGTAAAGGGACCGGAAG	59.934	20	180	2030	2209	TACGGCTCATGACCACCATA	59.948	20	GTAAAGGGACCGGAAGAAGG	59.934	20	176	2030	2205	TACGGCTCATGACCACCATA	59.948	20	GGGACCGGAAGAAGGAATAG	59.897	20	171	2030	2200
c52385.graph_c0	1	p1	(A)10	10	1406	1415	ACCAAACTACCACCCCAACA	60.126	20	TGCCAATTGTCAATGTCTCAA	60.104	21	176	1356	1531	CACCAAACTACCACCCCAAC	60.126	20	TGCCAATTGTCAATGTCTCAA	60.104	21	177	1355	1531	TTCGAATAGCTTTGGTTGGC	60.209	20	TGCCAATTGTCAATGTCTCAA	60.104	21	271	1261	1531
c52399.graph_c0	1	p3	(GGC)5	15	557	571	TAGTAGTAGTACGGCGGCGG	60.298	20	CATGGGAGGAAGATCAGTGG	60.465	20	207	523	729	TAGTAGTAGTACGGCGGCGG	60.298	20	GGTCATGGGAGGAAGATCAG	59.46	20	210	523	732	CTCCCGATCTGAATGTACGC	60.624	20	CATGGGAGGAAGATCAGTGG	60.465	20	279	451	729
c52405.graph_c0	1	p3	(GGC)6	18	1175	1192	AGAAGCCTCTTCTGCTGCTG	60.035	20	ATCGTCAGTCGTCATCTCCC	60.08	20	260	1055	1314	GCAAGCACTGAGAGAAGCCT	59.898	20	ATCGTCAGTCGTCATCTCCC	60.08	20	272	1043	1314	GCAAGCACTGAGAGAAGCCT	59.898	20	GAAGAAGCGGAAGATGATCG	59.917	20	192	1043	1234
c52418.graph_c0	1	p3	(GGC)5	15	477	491	GCCTCCAGGATCGATGAA	59.672	18	AGGAAGTTCTCCTTCTCGGC	59.957	20	249	455	703	GCCTCCAGGATCGATGAA	59.672	18	GGGGAGGAAGTTCTCCTTCT	58.734	20	253	455	707	GCCTCCAGGATCGATGAA	59.672	18	CGGGGAGGAAGTTCTCCTT	60.571	19	254	455	708
c52423.graph_c0	1	p3	(AAT)5	15	858	872	AGCCCATGTTTCCATTTCAA	60.309	20	TACCCTGTTTTCATCCTGGC	59.933	20	205	804	1008	AGCCCATGTTTCCATTTCAA	60.309	20	CCTGTTTTCATCCTGGCATT	59.933	20	202	804	1005	CCTTATGAGCCCATGTTTCC	59.387	20	CCTGTTTTCATCCTGGCATT	59.933	20	209	797	1005
c52428.graph_c0	1	p1	(A)10	10	2419	2428	TTTGCCATCAGGATCTAGCC	60.177	20	TGTTTCGATGATGCGTGATT	60.08	20	215	2338	2552	TTTGCCATCAGGATCTAGCC	60.177	20	TTGCGTGATTTTGGTAGCTG	59.872	20	162	2338	2499	CCACAGTTCTCGCAGTCAGA	60.178	20	TTGCGTGATTTTGGTAGCTG	59.872	20	253	2247	2499
c52431.graph_c0	1	p1	(T)11	11	895	905	GAACTACGGCGAGAAACGAG	60.015	20	TAATCCCTCCGTTCCAGAAA	59.5	20	239	765	1003	GAACTACGGCGAGAAACGAG	60.015	20	ATCCCTCCGTTCCAGAAAAA	60.797	20	237	765	1001	GAACTACGGCGAGAAACGAG	60.015	20	AATCCCTCCGTTCCAGAAAA	60.797	20	238	765	1002
c52433.graph_c1	1	p3	(GCG)6	18	1454	1471	TTCGAAGATGGCCTTGAAGT	59.813	20	AACGGAAGCAAAACCAAGG	60.096	19	240	1264	1503	TGAAGTCATCGAGGAGAGGG	60.34	20	AACGGAAGCAAAACCAAGG	60.096	19	226	1278	1503	TATCTCAACCTCCACCTGGG	59.92	20	CAACGGAAGCAAAACCAAG	59.303	19	175	1330	1504
c52440.graph_c0	1	p2	(CT)6	12	252	263	TGCTCTTCCTCAAGCCCTTA	60.088	20	AAACATGTGAGAACCCTGGC	59.973	20	219	124	342	TGCTCTTCCTCAAGCCCTTA	60.088	20	CTGGTCCAGTCCTCTGGAAG	59.828	20	196	124	319	GCCGTCATACTAGGCTCCAA	60.235	20	AAACATGTGAGAACCCTGGC	59.973	20	257	86	342
c52442.graph_c0	1	p1	(T)10	10	453	462	CACATGGTCCACAAAAGTGC	60.008	20	AGCTTCACTTTCTGCGCTTC	59.904	20	146	400	545	CACATGGTCCACAAAAGTGC	60.008	20	ATCCGCAGCTGTTTTCATCT	59.843	20	106	400	505	AAATGGGGAAAAAGGTTTCG	60.157	20	CCTCCCAGCTTCACTTTCTG	59.982	20	256	296	551
c52458.graph_c1	1	p1	(T)10	10	207	216	GAATTTTGGTGCTGAACCGT	59.978	20	CCCTGAGCCTGTAGGTCTTG	59.861	20	205	172	376	GAATTTTGGTGCTGAACCGT	59.978	20	ACCGTCAGTTTGTGATTCCC	59.827	20	266	172	437	GGCAGACACTGAATTTGGCT	60.263	20	CCCTGAGCCTGTAGGTCTTG	59.861	20	246	131	376
c52461.graph_c0	1	c	(CGG)5aa(GTG)5	32	729	760	GGTGGAGGCAGTTGTATTGG	60.375	20	TTACTGCGATTTCGGCTTCT	59.982	20	162	666	827	GGTGGAGGCAGTTGTATTGG	60.375	20	ATCGTTTACTGCGATTTCGG	60.096	20	167	666	832	GTGGAGGCAGTTGTATTGGC	60.526	20	TTACTGCGATTTCGGCTTCT	59.982	20	161	667	827
c52468.graph_c0	1	p2	(TG)7	14	68	81	TGCATATGCCCATCCAGTTA	59.914	20	AATCATCCAGATTTGCTGCC	60.043	20	275	45	319	AGCACCTCGAAACACATCCT	59.727	20	TTTCACTCTGATGTGGCAGC	59.992	20	159	21	179	AGGAGCACCTCGAAACACAT	59.727	20	TTTCACTCTGATGTGGCAGC	59.992	20	162	18	179
c52470.graph_c0	1	p1	(A)10	10	1638	1647	GTGCTCCACATCCAGCTCAT	61.264	20	GTGGCAGCAACTTACCCATC	60.526	20	258	1445	1702	GCGGAGTGATGGTGAAAAA	59.639	19	CCAACCAACCAACAGCTAGG	60.541	20	214	1616	1829	CCACATCCAGCTCATGCTC	60.38	19	GTGGCAGCAACTTACCCATC	60.526	20	253	1450	1702
c52476.graph_c1	1	p3	(GCC)6	18	122	139	TTCTTCACCAAGATCGCCTC	60.34	20	AGATCTCGCACACGTACCG	59.871	19	248	0	247	TTCTTCACCAAGATCGCCTC	60.34	20	GCAGATCTCGCACACGTACC	61.844	20	250	0	249	TTCTTCACCAAGATCGCCTC	60.34	20	ACACGTACCGGTCCGACTC	61.004	19	239	0	238
c52476.graph_c1	2	p3	(GCG)5	15	1948	1962	AACGACAACAACGACGACAG	59.794	20	CATCGCTTTTATCACCACCA	59.542	20	273	1908	2180	ACAACGACAACAACGACGAC	59.648	20	CATCGCTTTTATCACCACCA	59.542	20	275	1906	2180	AACGACAACAACGACGACAG	59.794	20	TCGCTTTTATCACCACCACC	60.894	20	271	1908	2178
c52488.graph_c0	1	p2	(CG)7	14	1238	1251	CAAGAAAAACGAAAGAGGCG	59.99	20	GGTGCAAGACCAAGGTGATT	59.973	20	170	1202	1371	CATGGCGCAATAACAAGAAA	59.702	20	GGTGCAAGACCAAGGTGATT	59.973	20	183	1189	1371	CATGGCGCAATAACAAGAAA	59.702	20	CGCATCCCTCATCTTCTCTC	59.91	20	215	1189	1403
c52496.graph_c0	1	p2	(GA)7	14	1339	1352	CCCGTGCATCCTCCTTACTA	60.088	20	GTCGTAGCAGGTGCAGACAA	60.056	20	199	1217	1415	CCTGCTTTGTACTCCGATCC	59.694	20	GTCGTAGCAGGTGCAGACAA	60.056	20	160	1256	1415	CCTGCTTTGTACTCCGATCC	59.694	20	ATTACTTGACGGAGCGATGG	60.096	20	219	1256	1474
c52510.graph_c2	1	p1	(A)11	11	2472	2482	CCCACCCTGTGTTTCTCATC	60.363	20	CGCGTTTCATTGTGTTTCAT	59.59	20	120	2395	2514	TCGTGTTGCTCATGTTTTGG	60.699	20	CGCGTTTCATTGTGTTTCAT	59.59	20	186	2329	2514	TGACGTATTTCCCCAATCCT	59.244	20	CGCGTTTCATTGTGTTTCAT	59.59	20	275	2240	2514
c52518.graph_c1	1	p1	(A)10	10	370	379	GGAACTGGGAAGTGTGCAGT	60.159	20	TTCGGTAGACTGGGGAACAG	60.103	20	279	207	485	GGAACTGGGAAGTGTGCAGT	60.159	20	TCCACAGTTTCCACTGGATG	59.52	20	219	207	425	GGAACTGGGAAGTGTGCAGT	60.159	20	TTTCGGTAGACTGGGGAACA	60.486	20	280	207	486
c52527.graph_c0	1	p1	(T)10	10	625	634	ATGATCAGCTCCCAAAGTGG	60.073	20	CAGTAATATGGGCATGAAACCA	59.72	22	255	405	659	GATCAGCTCCCAAAGTGGAC	59.661	20	CAGTAATATGGGCATGAAACCA	59.72	22	253	407	659	TCTCATGATCAGCTCCCAAA	59.322	20	CAGTAATATGGGCATGAAACCA	59.72	22	259	401	659
c52530.graph_c0	1	p1	(A)10	10	1564	1573	GCACCAATCTACAAGGCCA	59.664	19	GCGTGCTAAATTCAGCCATT	60.238	20	256	1446	1701	GCACCAATCTACAAGGCCA	59.664	19	CTCTTGCTTTTGGAAAGCGT	59.632	20	272	1446	1717	CAAGGCCATCTTGAAAGAGAA	59.438	21	GCGTGCTAAATTCAGCCATT	60.238	20	245	1457	1701
c52531.graph_c0	1	p1	(A)10	10	74	83	GAGCAAAGACCCCATCTCTG	59.803	20	GTCAGCAGGAATGGCTTTGT	60.263	20	261	10	270	TTTCTGTGGAGCAAAGACCC	60.232	20	GTCAGCAGGAATGGCTTTGT	60.263	20	269	2	270	AAGACCCCATCTCTGGGAAT	59.755	20	GTCAGCAGGAATGGCTTTGT	60.263	20	256	15	270
c52539.graph_c0	1	p2	(GT)7	14	692	705	AGCCCCATTCACTTGTGTTC	59.973	20	GAGAGTGAACGACCTCCTGC	59.993	20	192	629	820	GAGCCCCATTCACTTGTGTT	59.973	20	GAGAGTGAACGACCTCCTGC	59.993	20	193	628	820	AGCCCCATTCACTTGTGTTC	59.973	20	ACCTCCTGCTGCTCCTGATA	59.973	20	181	629	809
c52540.graph_c0	1	p3	(GCG)6	18	1128	1145	CCACCAGCATGAAGTAAGGG	60.508	20	AGCTCAACAAGGCCCTCAT	59.818	19	231	1010	1240	CCACCAGCATGAAGTAAGGG	60.508	20	CTCAACAAGGCCCTCATCA	59.771	19	229	1010	1238	GGCCACCAGCATGAAGTAAG	60.657	20	AGCTCAACAAGGCCCTCAT	59.818	19	233	1008	1240
c52549.graph_c2	1	p1	(A)10	10	590	599	TATGGCCTATGGTTTGTCCC	59.645	20	CCTTTGCCTAGTGCAGAACC	59.875	20	266	374	639	ATGGTTTGTCCCTGGATGTG	60.634	20	CAGACACTCGGCAAAAGACA	60.025	20	280	382	661	ATGGTTTGTCCCTGGATGTG	60.634	20	CCTTTGCCTAGTGCAGAACC	59.875	20	258	382	639
c52549.graph_c2	2	p1	(A)10	10	728	737	TGTCTTTTGCCGAGTGTCTG	60.025	20	TGCTCTTTGTCAAGTGCCAG	60.175	20	135	642	776	GTTCTGCACTAGGCAAAGGC	60.022	20	GCAGTTTACGGTTTGCGTCT	60.313	20	266	621	886	TGTCTTTTGCCGAGTGTCTG	60.025	20	GCAGTTTACGGTTTGCGTCT	60.313	20	245	642	886
c52555.graph_c0	1	p3	(GGT)5	15	1533	1547	GCGAAGTAGTACCGGGACAG	59.757	20	CATCACAACCAACTCCGCT	59.692	19	200	1380	1579	GCGAAGTAGTACCGGGACAG	59.757	20	CTCGCCATCACAACCAACT	59.692	19	205	1380	1584	GCGAAGTAGTACCGGGACAG	59.757	20	CTCGCCATCACAACCAACTC	61.669	20	205	1380	1584
c52569.graph_c0	1	p1	(T)10	10	1053	1062	TTTGTGGGTGACGAATGAAA	59.941	20	CAGTCTCCCAGATGCACAGA	59.98	20	167	926	1092	TTTGTGGGTGACGAATGAAA	59.941	20	TTCTCCCCTCCGATTATCCT	59.859	20	228	926	1153	TTTGTGGGTGACGAATGAAA	59.941	20	CTTCTCCCCTCCGATTATCC	59.859	20	229	926	1154
c52571.graph_c0	1	p1	(T)10	10	840	849	TGACAAGGCTGTCTGGTGAG	60.022	20	ACTCACTCAGGTGGAAACGG	60.151	20	161	749	909	TGACAAGGCTGTCTGGTGAG	60.022	20	CAGCTCCACTCACTCAGGTG	59.597	20	168	749	916	TGACAAGGCTGTCTGGTGAG	60.022	20	CTTGCTCGTCGAGGTTGTCT	60.589	20	202	749	950
c52572.graph_c0	1	p3	(GCT)5	15	868	882	CAGGGTTCTTGAGATCAGGC	59.803	20	CTGTACCCTACCCTGGAGCA	60.126	20	271	738	1008	TCGACATGGGGTCTAGCTTT	59.694	20	GCGAATTGCTATTAGCCTGC	59.977	20	235	803	1037	TCGACATGGGGTCTAGCTTT	59.694	20	CTGTACCCTACCCTGGAGCA	60.126	20	206	803	1008
c52578.graph_c0	1	p1	(T)11	11	397	407	CTTGTGCCTTCTTGGAGGAG	59.982	20	CGACTCTCGGACAGGCTAAG	60.149	20	124	325	448	CTTGTGCCTTCTTGGAGGAG	59.982	20	TAAGGACAATGCCCTCTTGC	60.214	20	108	325	432	TATGGTGTGCATCGCTCAAT	60.104	20	CGACTCTCGGACAGGCTAAG	60.149	20	267	182	448
c52582.graph_c0	1	p1	(T)10	10	841	850	AATTATGTTCTGCTTGCGCC	60.238	20	GAACCTTCAACAGCCTTCCA	60.232	20	259	704	962	AATTATGTTCTGCTTGCGCC	60.238	20	TGAACCTTCAACAGCCTTCC	60.232	20	260	704	963	CTGCTTGCGCCGTACTAAAT	60.417	20	GAACCTTCAACAGCCTTCCA	60.232	20	250	713	962
c52582.graph_c0	2	p4	(ATCT)5	20	1330	1349	TGTCAGCTGAGCTTTATGCC	59.178	20	CCCTTTTTGACAGCAGAAGC	59.993	20	235	1219	1453	GTCAGCTGAGCTTTATGCCA	59.178	20	CCCTTTTTGACAGCAGAAGC	59.993	20	234	1220	1453	GCTGGGGATCTGTGAACTTT	59.141	20	CCCTTTTTGACAGCAGAAGC	59.993	20	184	1270	1453
c52583.graph_c0	1	p3	(GCC)5	15	1635	1649	GGTAGAAGGCGAGGGGTC	59.612	18	TCCCAAGGTCTACAACTCCG	60.103	20	244	1554	1797	GGTAGAAGGCGAGGGGTC	59.612	18	CCCAAGGTCTACAACTCCGA	60.103	20	243	1554	1796	GTAGAAGGCGAGGGGTCC	59.612	18	TCCCAAGGTCTACAACTCCG	60.103	20	243	1555	1797
c52585.graph_c0	1	p3	(GAG)5	15	499	513	AGTGCTTCTCCGACGAGGT	60.001	19	CTTGGGCTTGTTCTTGGACC	61.941	20	188	460	647	TCTCCGACGAGGTGAACAG	59.963	19	CTTGGGCTTGTTCTTGGACC	61.941	20	182	466	647	ACTCCTGGTCCAAGACCTCC	60.504	20	GTGAACCACTCCCGTCGT	59.502	18	107	428	534
c52585.graph_c0	2	p3	(GCC)5	15	964	978	GGGCAGTACGAGATCCTGTC	59.685	20	GAAGGTGGGGTTCGTGAAG	60.494	19	207	894	1100	ACGAGATCCTGTCCATCTCC	59.056	20	GAAGGTGGGGTTCGTGAAG	60.494	19	200	901	1100	GGGCAGTACGAGATCCTGTC	59.685	20	GAGAGCGAGACGGAGACG	59.801	18	260	894	1153
c52594.graph_c0	1	p3	(GCA)5	15	334	348	ACCTCCACCTGTGCAAAATC	59.973	20	CCAAGAAACAGAGCGGAGTC	59.989	20	180	311	490	ACCTCCACCTGTGCAAAATC	59.973	20	GTGGGCTCTATCTGCCTCTG	59.973	20	113	311	423	ACCTCCACCTGTGCAAAATC	59.973	20	TTCTTTCTTCCTTGCTCCCA	59.926	20	201	311	511
c52601.graph_c0	1	p2	(CT)7	14	2441	2454	ACCATCCTCTACATCGCACC	59.957	20	TGCCACAAATAGGCAGAACA	60.257	20	235	2278	2512	ACCATCCTCTACATCGCACC	59.957	20	AGTGAGGACGACATCGTGTG	59.738	20	205	2278	2482	CATCCTCTACATCGCACCCT	60.096	20	TGCCACAAATAGGCAGAACA	60.257	20	233	2280	2512
c52624.graph_c0	1	p2	(AG)6	12	903	914	CTGCATCAGGAGGAAGGAAG	59.943	20	CCTTCCTGTGTTGTGCTGTG	60.348	20	183	786	968	GAAAGAGGAGGGTCGAGGTC	60.194	20	CCTTCCTGTGTTGTGCTGTG	60.348	20	248	721	968	CTGCATCAGGAGGAAGGAAG	59.943	20	CTTCCTGTGTTGTGCTGTGC	60.51	20	182	786	967
c52636.graph_c0	1	p1	(A)10	10	474	483	TCGGGAATATCCGGTTTGTA	60.146	20	GGGCTGTTAAAGAACCACCA	59.971	20	162	360	521	TCGGGAATATCCGGTTTGTA	60.146	20	TCATTTTGGAAGAACTGGGC	60.051	20	242	360	601	TCGGGAATATCCGGTTTGTA	60.146	20	GGAAGAACTGGGCGTATTGA	60.074	20	235	360	594
c52646.graph_c0	1	p1	(T)12	12	1159	1170	CCGATGGATATCAGGCATCT	59.877	20	GCGTTGGAAGATTAGCCAAA	60.209	20	256	1090	1345	GTCCGATGGATATCAGGCAT	59.739	20	GCGTTGGAAGATTAGCCAAA	60.209	20	258	1088	1345	ATGTCCGATGGATATCAGGC	59.739	20	GCGTTGGAAGATTAGCCAAA	60.209	20	260	1086	1345
c52656.graph_c1	1	p1	(G)12	12	115	126	AGGGATTACTCGCAACTGGA	59.694	20	GAACCAACTGGAGATGAGGC	59.661	20	191	85	275	AGATTTATGCGCCAGAGACG	60.374	20	AGCTGGAGCTGAAGATGGAG	59.703	20	163	9	171	AGATTTATGCGCCAGAGACG	60.374	20	GAACCAACTGGAGATGAGGC	59.661	20	267	9	275
c52660.graph_c0	1	p1	(A)14	14	459	472	TCTGGACAAAACTGCCTCAA	59.415	20	TTGCTGCATTTCGGTTACTG	59.872	20	238	417	654	TCTGGACAAAACTGCCTCAA	59.415	20	TCATTGCTGCATTTCGGTTA	60.215	20	241	417	657	TCTGGACAAAACTGCCTCAA	59.415	20	GCATTTCGGTTACTGTGCAA	59.735	20	233	417	649
c52675.graph_c0	1	p1	(T)10	10	1647	1656	CCTCGAACACGCATTTATGA	59.688	20	GCCCAGACTCTTTGCAGTTC	59.997	20	189	1532	1720	CCTCGAACACGCATTTATGA	59.688	20	TTTGCAGTTCCAGCAAACAG	60.027	20	179	1532	1710	CCTCGAACACGCATTTATGA	59.688	20	CTTTGCAGTTCCAGCAAACA	60.027	20	180	1532	1711
c52675.graph_c1	1	p1	(A)14	14	1450	1463	AAGCCATAGGACCAGGGAGT	59.957	20	TGGGGGTTAATGGAAGAAGA	59.359	20	264	1312	1575	TTTGACACCGTTAGCAGCAG	60.05	20	TGGGGGTTAATGGAAGAAGA	59.359	20	172	1404	1575	AAGCCATAGGACCAGGGAGT	59.957	20	AAGAGGCTTTTCCCTGTGTG	59.328	20	244	1312	1555
c52678.graph_c0	1	p2	(GA)9	18	51	68	CACCAAGGGATCGAGAAGAA	60.187	20	TTGTACATCTTCGCCTGCTG	60.011	20	120	24	143	CACCAAGGGATCGAGAAGAA	60.187	20	CACGTGCTCGAAGTAGGACA	60.049	20	160	24	183	ACACCAAGGGATCGAGAAGA	59.655	20	TTGTACATCTTCGCCTGCTG	60.011	20	121	23	143
c52679.graph_c0	1	p3	(GCC)5	15	1336	1350	GTTGTCATCTGGTTTCGGCT	60.119	20	CCCGAAGAAGAAGAGAAGGC	60.455	20	192	1305	1496	TACCTGGAACTCCTGCACCT	59.721	20	CCTCTTCCCTCAGAAGGCTC	60.468	20	239	1155	1393	TACCTGGAACTCCTGCACCT	59.721	20	CTCTTCCCTCAGAAGGCTCC	60.468	20	238	1155	1392
c52680.graph_c0	1	p2	(GA)7	14	29	42	CTGGTAGGCACTGTCTCCATC	59.736	21	GAGAAGCTCCAGGAAGACGA	59.679	20	269	4	272	CTGGTAGGCACTGTCTCCATC	59.736	21	GGGCAAGCAAGAACAAGAAA	60.365	20	214	4	217	GGTAGGCACTGTCTCCATCA	58.671	20	GAGAAGCTCCAGGAAGACGA	59.679	20	267	6	272
c52689.graph_c1	1	c	(CT)6gtcggcagacttctcaaagtttcctcca(CT)7	54	21	74	--
c52696.graph_c1	1	p1	(T)10	10	575	584	ATAGGCATGTGAGCCTTGGT	59.579	20	CTGGCCGTAACTTTCAATGG	60.493	20	163	550	712	ATAGGCATGTGAGCCTTGGT	59.579	20	CCTGGCCGTAACTTTCAATG	60.493	20	164	550	713	ATAGGCATGTGAGCCTTGGT	59.579	20	GGCCGTAACTTTCAATGGAC	59.434	20	161	550	710
c52728.graph_c0	1	p3	(GAC)5	15	1099	1113	GTCTCAGTCTTGCGAGGACC	59.993	20	CAGCATGGTCGATATGGTTG	59.948	20	164	989	1152	GACGAGTACAATTGCAGCGA	60.019	20	TCTCAGGATCCACCTTGGTC	60.048	20	205	969	1173	GACGAGTACAATTGCAGCGA	60.019	20	CAGCATGGTCGATATGGTTG	59.948	20	184	969	1152
c52738.graph_c1	1	p1	(A)11	11	709	719	TATTGGGGATTGGGCAACTA	60.146	20	GATTGTGTTTTCCACCCCTG	60.21	20	161	666	826	TATTGGGGATTGGGCAACTA	60.146	20	ATTGTGTTTTCCACCCCTGA	60.21	20	160	666	825	TTGGTATCAGGGAAACCCAG	59.784	20	ATTGTGTTTTCCACCCCTGA	60.21	20	208	618	825
c52739.graph_c0	1	p1	(T)11	11	213	223	GGTGATGTCGACGAAGTGG	60.105	19	ATCAGAGCATCTCAGGGACG	60.372	20	268	26	293	GGTGATGTCGACGAAGTGG	60.105	19	GCAAGTTGCATCATCAGAGC	59.558	20	280	26	305	GATGTCGACGAAGTGGACG	60.263	19	ATCAGAGCATCTCAGGGACG	60.372	20	265	29	293
c52755.graph_c0	1	c	(TG)6ttgtgttg(TC)8tgtgtggtgtgtta(TC)8	66	353	418	CTGCATTTGCTTCCGTTGTA	59.872	20	CAGACACGCACACACAAAGA	59.48	20	259	200	458	GTGGGTGTGATATGTGTCGC	59.845	20	CAGACACGCACACACAAAGA	59.48	20	129	330	458	ATTGCTTTTGCTGTTGGAGC	60.395	20	CAGACACGCACACACAAAGA	59.48	20	278	181	458
c52761.graph_c0	1	p3	(CCG)5	15	1067	1081	--
c52762.graph_c0	1	p1	(T)10	10	1583	1592	GATTAGTCCGTCGTGTGGCT	60.142	20	CATTATACGCCAGTGTTCCTAGC	60.056	23	103	1519	1621	ATGCACGCTTGTGCTCTCTA	59.77	20	CATTATACGCCAGTGTTCCTAGC	60.056	23	152	1470	1621	TTGATTAGTCCGTCGTGTGG	59.566	20	CATTATACGCCAGTGTTCCTAGC	60.056	23	105	1517	1621
c52770.graph_c0	1	c	(T)10caaactgatgctgtgtgttggttcttcttcttcccgggatggttggatgggctgaatgggttgggttagtatgtctacccga(T)10	102	24	125	--
c52790.graph_c2	1	p2	(CT)7	14	42	55	CTTACTTCCCGGATGGATGC	61.724	20	TGTGCAGATGCATGAATAATGA	60.103	22	236	0	235	TTACTTCCCGGATGGATGC	60.817	19	TGTGCAGATGCATGAATAATGA	60.103	22	235	1	235	CGGATGGATGCCAAGGTA	60.435	18	TGTGCAGATGCATGAATAATGA	60.103	22	227	9	235
c52794.graph_c0	1	p2	(CG)7	14	456	469	CAGTCTCAGTATCCCCCAGC	59.679	20	GGGCCTACGCTGCATTATT	60.074	19	193	323	515	GCACAGTCTCAGTATCCCCC	59.535	20	GGGCCTACGCTGCATTATT	60.074	19	196	320	515	AAAAGCCATGCACAGTCTCA	59.445	20	GGGCCTACGCTGCATTATT	60.074	19	205	311	515
c52819.graph_c0	1	p1	(T)11	11	550	560	CCAATATCCAAGGAGCCAGA	60.029	20	CTGTTGGACATCCTGCGAG	60.409	19	161	517	677	CCAATATCCAAGGAGCCAGA	60.029	20	GCTGCTGTTGGACATCCTG	60.419	19	165	517	681	CCAATATCCAAGGAGCCAGA	60.029	20	CTGCTGTTGGACATCCTGC	60.419	19	164	517	680
c52821.graph_c0	1	p3	(TTG)5	15	1310	1324	ATTTTAGCCAGCCCACCTTT	59.966	20	GGAAAGGTGAAGCCATTGAG	59.67	20	129	1271	1399	ATTTTAGCCAGCCCACCTTT	59.966	20	AGGAAAGGTGAAGCCATTGA	59.67	20	130	1271	1400	ATTTTAGCCAGCCCACCTTT	59.966	20	TTTTTCTCGCGTGTTTAGGC	60.376	20	239	1271	1509
c52826.graph_c0	1	p1	(A)10	10	35	44	TAAGAGATGTGGTTGGGGAG	57.582	20	AGCGAGAGGACCAAATGCTA	59.978	20	102	12	113	AGTAAGAGATGTGGTTGGGGA	58.511	21	AGCGAGAGGACCAAATGCTA	59.978	20	104	10	113	GTAAGAGATGTGGTTGGGGAG	58.511	21	AGCGAGAGGACCAAATGCTA	59.978	20	103	11	113
c52826.graph_c0	2	p3	(GGA)5	15	923	937	ACGAGACACTCGTCCTGGTT	59.756	20	ATGATGAGCCTTGGAACGTC	60.081	20	200	891	1090	ACGAGACACTCGTCCTGGTT	59.756	20	GTCTTCGTCTGCCCAATGAT	60.081	20	215	891	1105	ACGAGACACTCGTCCTGGTT	59.756	20	CCAATGATGAGCCTTGGAAC	60.461	20	203	891	1093
c52829.graph_c1	1	p1	(T)10	10	163	172	GCACTCCTACATCCACCCAT	59.81	20	TTGCAGCGGAAGTATCTGTG	60.011	20	177	48	224	GCACTCCTACATCCACCCAT	59.81	20	CGGAAGTATCTGTGCCCACT	60.134	20	171	48	218	GCACTCCTACATCCACCCAT	59.81	20	CAAGGTTGCAGCGGAAGTAT	60.27	20	182	48	229
c52843.graph_c1	1	p2	(TC)6	12	964	975	GCATTTGCAAGTCCACCTTT	60.118	20	CAGAATGCAGCAATGGAAAA	59.809	20	277	825	1101	GCATTTGCAAGTCCACCTTT	60.118	20	TCTGGAAGAAGTGAATGGGC	60.195	20	237	825	1061	TAGCTGGATCAATTCCTCGC	60.318	20	TCAGAAGGTGCAGAATGCAG	60.136	20	172	940	1111
c52844.graph_c0	1	p1	(A)10	10	928	937	AGTTCCTGGCATGCCTCTTA	59.836	20	AAGAGTCCATGGGTGACTGC	60.12	20	153	905	1057	AGTTCCTGGCATGCCTCTTA	59.836	20	ACAGCTGAGCATATCGTCCC	60.249	20	256	905	1160	GCCCCAAATGGAAAAGAGTT	60.299	20	AAGAGTCCATGGGTGACTGC	60.12	20	169	889	1057
c52849.graph_c0	1	p1	(T)10	10	948	957	TGTCATGTGATCCTGCCAAT	59.925	20	TCGGTGCAATTCATTTCAAG	59.664	20	212	882	1093	TCTTGTCATGTGATCCTGCC	59.637	20	TGTGAGATTTTGGCAGTTCG	59.84	20	232	879	1110	TCTTGTCATGTGATCCTGCC	59.637	20	TCGGTGCAATTCATTTCAAG	59.664	20	215	879	1093
c52854.graph_c0	1	p1	(A)10	10	376	385	TCTGAGCCTTATCCTCAAGCA	60.103	21	AGCTGCATCTATTTCTGGCA	58.627	20	280	222	501	GAGCCTTATCCTCAAGCAACC	60.222	21	AGCTGCATCTATTTCTGGCA	58.627	20	277	225	501	TCTGAGCCTTATCCTCAAGCA	60.103	21	GCTGCATCTATTTCTGGCAGT	59.495	21	279	222	500
c52856.graph_c0	1	p1	(T)10	10	851	860	GAACTGGTCCCTGCATGTTT	59.973	20	TCAGCATCCTAATTCGAGGG	60.17	20	170	789	958	GAACTGGTCCCTGCATGTTT	59.973	20	CAGCATCCTAATTCGAGGGA	60.17	20	169	789	957	ATGCAGATTGAACTGGTCCC	59.934	20	TCAGCATCCTAATTCGAGGG	60.17	20	179	780	958
c52860.graph_c0	1	p1	(A)10	10	858	867	CTGACAATAAGCAACCGCAA	59.872	20	ATTCACTTCTTTTCGTGCCG	60.249	20	274	680	953	ACAATAAGCAACCGCAAAGG	60.131	20	ATTCACTTCTTTTCGTGCCG	60.249	20	271	683	953	ACCTGACAATAAGCAACCGC	60.14	20	ATTCACTTCTTTTCGTGCCG	60.249	20	276	678	953
c52861.graph_c3	1	p2	(TG)6	12	444	455	AAACTGACTGATGGATGCCC	59.934	20	AATGCTGGGATCGAAGTTTG	60.074	20	136	391	526	GTTTTCTTCTCGGAGGGGAG	60.183	20	AATGCTGGGATCGAAGTTTG	60.074	20	177	350	526	GCAGGTACGTCTACTTGGGC	59.763	20	AATGCTGGGATCGAAGTTTG	60.074	20	262	265	526
c52861.graph_c3	2	p3	(CCT)5	15	798	812	AGGCAAAGCAAGCTTGTCAC	60.581	20	TATCGGGCAACAAAAGGAAC	59.938	20	180	723	902	AGGCAAAGCAAGCTTGTCAC	60.581	20	GGAACTATCGGGCAACAAAA	59.938	20	185	723	907	AGGCAAAGCAAGCTTGTCAC	60.581	20	CTATCGGGCAACAAAAGGAA	60.067	20	181	723	903
c52890.graph_c0	1	p1	(A)10	10	1196	1205	--
c52892.graph_c0	1	p3	(CGC)5	15	1294	1308	GAACATGGACTCCAGCGACT	60.269	20	TCCCTTCCTTCCTCCTCTTG	60.695	20	258	1231	1488	AACATGGACTCCAGCGACTT	59.727	20	TCCCTTCCTTCCTCCTCTTG	60.695	20	257	1232	1488	GACTTGATCTGCTCCTCGCT	59.709	20	TCCCTTCCTTCCTCCTCTTG	60.695	20	242	1247	1488
c52897.graph_c0	1	p2	(AT)6	12	376	387	TTTAGTGGATGCAAAAGGGG	59.931	20	AAAATCATAGGAGGCCCCAC	60.152	20	280	266	545	TTTAGTGGATGCAAAAGGGG	59.931	20	TGCTACTCATCGTTGCTTGC	60.165	20	146	266	411	TGGCCGCTAACGTCCTATAC	60.117	20	TGCTACTCATCGTTGCTTGC	60.165	20	223	189	411
c52902.graph_c0	1	p1	(T)10	10	940	949	CGGTTGACTCGTATGGACCT	59.989	20	AGATCCACCCATGCCTATGA	60.303	20	260	777	1036	ATCATGGTGCAGTTGCTCAC	59.714	20	AAGGGAATGTCAAATGCGTC	59.939	20	251	853	1103	ATCATGGTGCAGTTGCTCAC	59.714	20	AAATGCGTCAGTCCCAAGTC	60.119	20	240	853	1092
c52912.graph_c0	1	p1	(A)10	10	990	999	GTGCGTGTGTCCTACCAAGA	59.751	20	CTTCGTGCTCCACGGTAAGT	60.312	20	276	878	1153	TGCGTGTGTCCTACCAAGAC	59.751	20	CTTCGTGCTCCACGGTAAGT	60.312	20	275	879	1153	AATCATCAACGTGCGTGTGT	60.04	20	CACGGTAAGTCGGCAAAAAC	60.534	20	276	868	1143
c52912.graph_c0	2	p3	(GCT)5	15	1384	1398	GTCTCCATCACGGGCTCC	61.66	18	GAGCCATCATCCATCTTCGT	60.042	20	236	1349	1584	GGTCTCCATCACGGGCTC	61.66	18	GAGCCATCATCCATCTTCGT	60.042	20	237	1348	1584	GTCTCCATCACGGGCTCC	61.66	18	AGCCATCATCCATCTTCGTC	60.042	20	235	1349	1583
c52926.graph_c0	1	p1	(T)10	10	510	519	AACAACGCAACACAGTTGGA	60.199	20	TCAGGTCACCCATTACGACA	59.96	20	160	441	600	GCCGAAGCGCATACTAACAT	60.259	20	TCAGGTCACCCATTACGACA	59.96	20	125	476	600	GAAGGAAACAACGCAACACA	59.74	20	TCAGGTCACCCATTACGACA	59.96	20	166	435	600
c52926.graph_c0	2	p2	(GA)6	12	864	875	GATCCGGTATGGTTGGTGAC	60.057	20	GTAAGTCCGCATTGCTCCTC	59.843	20	275	796	1070	GTATGGTTGGTGACGCATTG	59.847	20	GTAAGTCCGCATTGCTCCTC	59.843	20	269	802	1070	GATCCGGTATGGTTGGTGAC	60.057	20	CGCTCTCCTTTCTCTCTCCC	60.607	20	237	796	1032
c52931.graph_c0	1	p3	(AGG)5	15	343	357	GAAGTTGAGACGGCGGTACA	61.236	20	ACAGAAGGAAGTGTGGTGGG	60.002	20	249	314	562	GAAGTTGAGACGGCGGTACA	61.236	20	CAGAAGGAAGTGTGGTGGGT	60.002	20	248	314	561	GAAGTTGAGACGGCGGTACA	61.236	20	GACCTCGAAGCAGATGAAGG	59.95	20	225	314	538
c52935.graph_c1	1	p2	(TC)6	12	854	865	TGTGCTGAGATCTTGTTGCC	59.992	20	GCCTTTGAGGATGTCATGGT	59.934	20	161	824	984	TGTGCTGAGATCTTGTTGCC	59.992	20	AGCCTTTGAGGATGTCATGG	60.073	20	162	824	985	TGTGCTGAGATCTTGTTGCC	59.992	20	GCTGGCACATTGCTTTACAA	59.879	20	261	824	1084
c52936.graph_c1	1	p2	(CT)7	14	1007	1020	CTGCCTTCCAAGAAGCAAAC	59.993	20	TGCTTTTGCTAGCCTCCAAT	59.982	20	218	933	1150	ACTGCCTTCCAAGAAGCAAA	59.993	20	TGCTTTTGCTAGCCTCCAAT	59.982	20	219	932	1150	CTGCCTTCCAAGAAGCAAAC	59.993	20	GTCCCCTTGCTTTCCTTTTC	60.053	20	254	933	1186
c52945.graph_c2	1	p3	(CGC)5	15	107	121	GCCTTTGCCGTAGTAACAGC	59.911	20	GAGCAGGATTGAACGAGAGG	59.95	20	150	57	206	GCCTTTGCCGTAGTAACAGC	59.911	20	AGGAGACCCGGAAGAAAGAA	60.183	20	220	57	276	GGCCTTTGCCGTAGTAACAG	59.769	20	GAGCAGGATTGAACGAGAGG	59.95	20	151	56	206
c52956.graph_c0	1	p1	(A)11	11	1321	1331	TGATGCTGTTTGCACCTCTC	59.992	20	GCGACACATATGACACAACCA	60.452	21	198	1259	1456	TGATGCTGTTTGCACCTCTC	59.992	20	TGCGACACATATGACACAACC	60.452	21	199	1259	1457	CAATTGATGCTGTTTGCACC	60.119	20	TGCGACACATATGACACAACC	60.452	21	203	1255	1457
c52962.graph_c0	1	p1	(A)13	13	1701	1713	GAGGTGCCTGTTTCTGTTCC	59.703	20	CGGTCCAGCAAAGATAAAGC	59.845	20	163	1631	1793	GGAGGTGCCTGTTTCTGTTC	59.703	20	CGGTCCAGCAAAGATAAAGC	59.845	20	164	1630	1793	GGATCCAAAGGAGCTGATTG	59.629	20	CGGTCCAGCAAAGATAAAGC	59.845	20	253	1541	1793
c52969.graph_c3	1	p3	(AGC)5	15	455	469	ATGCCTCAATTTCATCTGGG	59.894	20	CATCTTGTACCTTGGGCTGC	60.657	20	241	279	519	TGAAGAACACGATCTGCACC	59.837	20	CAACGTGACGAAACTAACGC	59.391	20	254	365	618	TGAAGAACACGATCTGCACC	59.837	20	CATCTTGTACCTTGGGCTGC	60.657	20	155	365	519
c52989.graph_c0	1	p1	(T)13	13	1562	1574	--
c52994.graph_c0	1	p2	(AC)8	16	123	138	AAAAACATTCCACCATGTACGTC	60.035	23	GATGAGCATGTGTACGCCAG	60.296	20	188	96	283	AAAAACATTCCACCATGTACGTC	60.035	23	TGTGTACGCCAGGAAGTTGA	60.301	20	180	96	275	AAAAACATTCCACCATGTACGTC	60.035	23	ATGTGTATGCGTGGATGAGC	59.558	20	201	96	296
c53000.graph_c0	1	p3	(GCC)5	15	413	427	ACTCGTGGTTGGTGAAGCTC	60.307	20	ATTTCAGGAGCAGGAACAGC	59.434	20	246	317	562	CGACTCGTGGTTGGTGAAG	60.293	19	ATGCTCGTGCTCATCAACAG	60.016	20	270	315	584	ACTCGTGGTTGGTGAAGCTC	60.307	20	AACCATGCTCGTGCTCATC	59.81	19	272	317	588
c53001.graph_c0	1	p1	(A)10	10	324	333	CACAAGCATCTTCTGCCAAA	59.988	20	GGCTAGCGAGAAATCTGGAA	59.551	20	166	236	401	TGGTTGAGTCGTTCCCTACC	59.966	20	GGCTAGCGAGAAATCTGGAA	59.551	20	236	166	401	TTGATGGTGACAATCCCAAA	59.75	20	GGCTAGCGAGAAATCTGGAA	59.551	20	259	143	401
c53001.graph_c1	1	p1	(T)11	11	865	875	GGAGATTCGTGTGGGTGAAC	60.372	20	TGACTCATGGCCAACAACAT	59.967	20	220	706	925	TGGATCTGTTCCTTCCGTTT	59.526	20	AAGGAACACACTGAATGCCC	59.973	20	243	755	997	TGGATCTGTTCCTTCCGTTT	59.526	20	TGACTCATGGCCAACAACAT	59.967	20	171	755	925
c53002.graph_c0	1	p3	(GAG)6	18	1075	1092	TGGTCGTAGGTCACGTTGAA	60.152	20	TCCACTGTGCTCCCTTCTCT	59.986	20	242	952	1193	GTAGGTCACGTTGAACGGCT	60.179	20	TCCACTGTGCTCCCTTCTCT	59.986	20	237	957	1193	TGGTCGTAGGTCACGTTGAA	60.152	20	TTTCCACTGTGCTCCCTTCT	59.844	20	244	952	1195
c53007.graph_c0	1	p1	(A)10	10	811	820	CAAAGCAAAGAAGGAGGCAG	60.125	20	AGAGACCAGAGGTTCGGTCA	59.835	20	117	750	866	CAGGCTGCAAGTCAGTCAGA	60.333	20	AGAGACCAGAGGTTCGGTCA	59.835	20	212	655	866	CAAAGCAAAGAAGGAGGCAG	60.125	20	TTCCAGAGACCAGAGGTTCG	60.377	20	121	750	870
c53016.graph_c0	1	p1	(A)11	11	412	422	ATTCAGTGCGAACCACCTCT	59.727	20	TGTGAACAATTGCACCTATGG	59.454	21	116	343	458	GTGCGAACCACCTCTTCTGT	60.307	20	TGTGAACAATTGCACCTATGG	59.454	21	111	348	458	ATTCAGTGCGAACCACCTCT	59.727	20	TCCTAGTGCACAAACACCTGA	59.35	21	186	343	528
c53018.graph_c0	1	p1	(A)11	11	107	117	CCTCCAACTTTTGCAACGAT	60.11	20	CAGTGGATCTGAGTGCGGTA	59.855	20	228	6	233	CCTCCAACTTTTGCAACGAT	60.11	20	GTGTTGTGTGCGAGATGAGC	60.483	20	153	6	158	ATGCATCCTAGGTGGAGGAA	59.508	20	GTAGAAACGCCGGTGAAAAA	60.11	20	142	75	216
c53018.graph_c0	2	p1	(T)10	10	1003	1012	CTGCTATCCGTGCTCACTCA	60.16	20	TCTCTGACCCAACAACCTCC	60.088	20	264	907	1170	TGCTATCCGTGCTCACTCAG	60.16	20	TCTCTGACCCAACAACCTCC	60.088	20	263	908	1170	CTGCTATCCGTGCTCACTCA	60.16	20	ACAACCTCCGTCATAGCCTG	60.134	20	253	907	1159
c53027.graph_c0	1	p1	(A)11	11	925	935	AGGCATTGCAAGCAAATGAG	61.304	20	ATGCTTCCGGATGATTTCAG	60.036	20	167	868	1034	GGCATTGCAAGCAAATGAG	60.359	19	ATGCTTCCGGATGATTTCAG	60.036	20	166	869	1034	AGGCATTGCAAGCAAATGAG	61.304	20	TTGTCGGCATCACTTTTCAA	60.234	20	136	868	1003
c53027.graph_c1	1	p1	(A)10	10	237	246	TACATCGATCTGGTCCCTCC	59.886	20	GGCATATGACGAGAAAGGGA	60.036	20	153	171	323	ATCGATCTGGTCCCTCCTCT	60.035	20	TATGGCAAGAACAGCAGGTG	59.864	20	213	174	386	TGGTCCCTCCTCTTCCTCTT	60.186	20	CTGCACCTGCAAAGAAATCA	59.988	20	280	181	460
c53029.graph_c0	1	p3	(GCG)5	15	927	941	GGCACAGCTACTCCCAGATG	60.823	20	GATCCCAGAGAGCTCCACAG	59.945	20	274	746	1019	CAGCTACTCCCAGATGAGCA	59.139	20	GATCCCAGAGAGCTCCACAG	59.945	20	270	750	1019	GCACAGCTACTCCCAGATGA	58.987	20	GATCCCAGAGAGCTCCACAG	59.945	20	273	747	1019
c53031.graph_c0	1	p1	(A)10	10	525	534	AAATGAGGTGAGGGCAACAC	59.973	20	GGGCTAAGAATCTGTGGCAA	60.214	20	180	486	665	AAATGAGGTGAGGGCAACAC	59.973	20	TATGGCACGCCTAATCTGTG	59.712	20	120	486	605	GAGAGCGGGATCTTAGGCTT	59.947	20	CGAAATTGGGGTTCTTCCTT	60.291	20	267	298	564
c53042.graph_c0	1	p1	(T)13	13	1584	1596	TTCCCTCCGTGATTACTTGG	59.926	20	AGGAGGACGTGACCACTTTT	58.644	20	224	1456	1679	TTGCATACGCCAATCGTTTA	60.096	20	AGGAGGACGTGACCACTTTT	58.644	20	171	1509	1679	AGTGACCTGGCCTCCTTTTT	60.11	20	AGGAGGACGTGACCACTTTT	58.644	20	192	1488	1679
c53042.graph_c0	2	p1	(A)10	10	1805	1814	TATGCACATCGATCGTCCTC	59.635	20	CATGCACGTACACACTAACTGC	59.343	22	267	1605	1871	TATGCACATCGATCGTCCTC	59.635	20	TGCACGTACACACTAACTGCAT	59.343	22	265	1605	1869	ATCGATCGTCCTCCTGATGT	59.491	20	CATGCACGTACACACTAACTGC	59.343	22	260	1612	1871
c53051.graph_c0	1	p3	(CGA)5	15	500	514	TGGACGACCTCCTCCAGC	62.453	18	ATCAAGTTCGAGGACAACGG	60.111	20	238	393	630	TGGACGACCTCCTCCAGC	62.453	18	GCAAGCCTCGATGATTCTTT	59.415	20	265	393	657	TGGACGACCTCCTCCAGC	62.453	18	TCCATCAAGTTCGAGGACAA	59.215	20	241	393	633
c53053.graph_c0	1	p2	(AT)6	12	332	343	AGGCGCTTTCCAATGTACTC	59.34	20	TTGTGCCACTCCTTCTCACA	60.44	20	238	283	520	GGCGCTTTCCAATGTACTCT	59.34	20	TTGTGCCACTCCTTCTCACA	60.44	20	237	284	520	GAGGCGCTTTCCAATGTACT	59.34	20	TTGTGCCACTCCTTCTCACA	60.44	20	239	282	520
c53056.graph_c0	1	c	(A)11ctcaaaccggagaagaagaccatccatagcgatatggttccatactgggtgttaaaacctggtaagaaaaagggcca(GCG)5	103	173	275	AGCGTCCCAGAGACCTTTTT	60.247	20	TAGGAAGGAACACAGGGCAG	60.246	20	217	94	310	AGCGTCCCAGAGACCTTTTT	60.247	20	CTAGGAAGGAACACAGGGCA	60.246	20	218	94	311	AGCGTCCCAGAGACCTTTTT	60.247	20	CCTGCCACTAGGAAGGAACA	60.246	20	225	94	318
c53056.graph_c0	2	p2	(TC)7	14	985	998	CCGTAGTAGCACACCGGAAC	60.571	20	CGGCTCTCAGTTCACTCCTC	60.135	20	182	905	1086	CCGTAGTAGCACACCGGAAC	60.571	20	CTCAGTTCACTCCTCCGCTC	60.135	20	177	905	1081	CCGTAGTAGCACACCGGAAC	60.571	20	TCTCAGTTCACTCCTCCGCT	60.135	20	178	905	1082
c53059.graph_c0	1	p1	(T)11	11	1392	1402	GCGAGGAAGGAGAGATTGTG	59.95	20	GCAAATACCTGCTCTACAGTCAT	57.612	23	248	1201	1448	GCGAGGAAGGAGAGATTGTG	59.95	20	AGCAAATACCTGCTCTACAGTCAT	58.571	24	249	1201	1449	GTAGCAGACACGTCGAACCA	59.905	20	GCAAATACCTGCTCTACAGTCAT	57.612	23	125	1324	1448
c53071.graph_c0	1	p2	(TC)7	14	1129	1142	--
c53083.graph_c0	1	p3	(GCG)5	15	314	328	CTTCTTGTCGCATAATCGCA	59.976	20	CCATGGAGACGACCATGAC	59.901	19	268	132	399	TGCTTCTTGTCGCATAATCG	59.976	20	CCATGGAGACGACCATGAC	59.901	19	270	130	399	TGTGCGTCTGAAATCACCAT	60.12	20	CCATGGAGACGACCATGAC	59.901	19	229	171	399
c53087.graph_c0	1	p3	(GCG)5	15	178	192	CATGGTATCGAGAGCCTTCC	59.653	20	GCAGCTCTGAACCTCCACTC	60.143	20	236	142	377	ATGGTATCGAGAGCCTTCCC	60.431	20	GCAGCTCTGAACCTCCACTC	60.143	20	235	143	377	GCCTTCCCTAGGGTTACCTC	59.057	20	GCAGCTCTGAACCTCCACTC	60.143	20	223	155	377
c53087.graph_c0	2	p2	(GT)9	18	519	536	GAGTGGAGGTTCAGAGCTGC	60.143	20	GCAGCAACACCTTCTTCTCC	59.997	20	249	358	606	GAGTGGAGGTTCAGAGCTGC	60.143	20	CTTCTCTCCGCCAGCAATAC	59.978	20	213	358	570	GAGTGGAGGTTCAGAGCTGC	60.143	20	CAGCAACACCTTCTTCTCCC	59.844	20	248	358	605
c53090.graph_c1	1	p1	(A)10	10	1723	1732	--
c53096.graph_c0	1	p1	(T)10	10	749	758	ACATTCTTGCTGGATTTCGC	60.221	20	CCCAGCATTAGGTTGCATTT	59.96	20	192	590	781	ACATTCTTGCTGGATTTCGC	60.221	20	AGGTCTGCTTCGCTTTTCAA	60.132	20	274	590	863	GGATTTCGCTATTGCTGGAC	59.674	20	CCCAGCATTAGGTTGCATTT	59.96	20	181	601	781
c53097.graph_c1	1	p3	(CTG)5	15	1284	1298	TTCTTAGCGGCAGGAGAGTC	59.717	20	GACCTCCTGTCTTCGGTGTC	59.688	20	241	1137	1377	TTCTTAGCGGCAGGAGAGTC	59.717	20	CTCCTGTCTTCGGTGTCGTC	60.861	20	238	1137	1374	CTTCTTAGCGGCAGGAGAGT	58.84	20	GACCTCCTGTCTTCGGTGTC	59.688	20	242	1136	1377
c53098.graph_c0	1	p1	(A)10	10	92	101	ATAAGTTCCAACGCTTCCCA	59.569	20	CTCAGGGTCTTCTTGGATCG	59.797	20	155	54	208	AAGTTCCAACGCTTCCCATA	59.569	20	CTCAGGGTCTTCTTGGATCG	59.797	20	153	56	208	TAAGTTCCAACGCTTCCCAT	59.569	20	CTCAGGGTCTTCTTGGATCG	59.797	20	154	55	208
c53098.graph_c0	2	p3	(GCG)5	15	572	586	GAGCCATCTGCACGACCT	59.944	18	GACGACATCAAGAAGCAGCA	60.144	20	244	493	736	ATCTGCACGACCTGAGGC	59.944	18	GACGACATCAAGAAGCAGCA	60.144	20	239	498	736	GAGCCATCTGCACGACCT	59.944	18	ACGACATCAAGAAGCAGCAC	59.041	20	243	493	735
c53101.graph_c0	1	p1	(A)14	14	2229	2242	--
c53109.graph_c0	1	p2	(TC)8	16	67	82	TGTCTCCGACGCTTCTCC	60.071	18	GACGCATGGAATCTTGGTTT	59.939	20	220	18	237	CTGTCTCCGACGCTTCTCC	61.109	19	GACGCATGGAATCTTGGTTT	59.939	20	221	17	237	CCTGTCTCCGACGCTTCTC	61.109	19	GACGCATGGAATCTTGGTTT	59.939	20	222	16	237
c53112.graph_c1	1	p1	(T)10	10	1608	1617	ATTCCTCACGATTTGATGGC	59.9	20	ACCTGCATGTCACGAATCAA	60.12	20	263	1432	1694	ATTCCTCACGATTTGATGGC	59.9	20	AACCTGCATGTCACGAATCA	60.12	20	264	1432	1695	TGGAGAATCGCAATGAATGA	60.159	20	ACCTGCATGTCACGAATCAA	60.12	20	132	1563	1694
c53116.graph_c0	1	p2	(GA)6	12	358	369	CGTCCACATGACCACATCTC	59.962	20	GCTCCAATGTTTGCCTTCTC	59.82	20	195	285	479	TCGTCCACATGACCACATCT	59.962	20	GCTCCAATGTTTGCCTTCTC	59.82	20	196	284	479	CGTCCACATGACCACATCTC	59.962	20	ATCTCTATGGATCTCGGCCA	59.611	20	168	285	452
c53124.graph_c0	1	p2	(AG)9	18	984	1001	GTCAGGAGACAGCGACCTTC	59.993	20	TTGCAGTTTGCACTGACACA	60.071	20	221	855	1075	GTCAGGAGACAGCGACCTTC	59.993	20	TGCAGTTTGCACTGACACAA	60.071	20	220	855	1074	AAAATCTCGAACGTGATCGG	60.074	20	TGCAGTTTGCACTGACACAA	60.071	20	250	825	1074
c53128.graph_c0	1	p1	(T)10	10	305	314	CGAAGAGGAAATGACAAGGG	59.665	20	GGCAGGTATGTGCTGAGTTG	59.318	20	195	176	370	CCGAAGAGGAAATGACAAGG	59.665	20	GGCAGGTATGTGCTGAGTTG	59.318	20	196	175	370	CGAAGAGGAAATGACAAGGG	59.665	20	AACAGGCAGGTATGTGCTGA	59.318	20	199	176	374
c53134.graph_c0	1	p1	(T)11	11	85	95	TCTTGATTCTCATTTTTCATTCTCA	59.281	25	ACACCATGCGCACTAATCAA	60.142	20	179	47	225	CAAAAGAATTTTTCCTATGCAAC	57.141	23	ACCCTGCAAACACAAGATCC	59.973	20	123	0	122	TCTTGATTCTCATTTTTCATTCTCA	59.281	25	TCGATACAGGGAAGGAGCAC	60.218	20	152	47	198
c53140.graph_c1	1	p2	(AG)6	12	252	263	AAATTGCTCTGCATTACGGC	60.238	20	GTCGTTCGTGATGGTTGTTG	60.008	20	158	188	345	AAATTGCTCTGCATTACGGC	60.238	20	AGATGGTGTGCTGTGAGCTG	60.055	20	271	188	458	AAATTGCTCTGCATTACGGC	60.238	20	GGCGACATGCATAGTTGATG	60.104	20	127	188	314
c53140.graph_c1	2	p1	(T)10	10	1275	1284	--
c53141.graph_c0	1	p1	(A)16	16	9	24	--
c53142.graph_c0	1	c	(A)10ggggc(A)10	25	2100	2124	GACCAAAAGATTCAAGGCCA	60.051	20	AATTTGCCATCACTTTTGCC	59.945	20	231	2019	2249	CAGCGAGGATTCATCTAGGC	59.939	20	AATTTGCCATCACTTTTGCC	59.945	20	213	2037	2249	CAGCGAGGATTCATCTAGGC	59.939	20	TGCTTGTTTGGCATGAACTC	59.847	20	127	2037	2163
c53156.graph_c0	1	p1	(A)11	11	351	361	CCTTCTTCAATCCACCTCCA	60.042	20	TCGAGGTTTGTTAGGCTGCT	60.015	20	236	245	480	TCAGCCTTCTTCAATCCACC	60.195	20	TCGAGGTTTGTTAGGCTGCT	60.015	20	240	241	480	TCTTCAATCCACCTCCAAGC	60.195	20	TCGAGGTTTGTTAGGCTGCT	60.015	20	233	248	480
c53177.graph_c0	1	p3	(GCG)7	21	1096	1116	ACCTGGTAGAGACGCCCC	60.072	18	CAGGAAGGGCAAGGAGAAG	59.928	19	273	1032	1304	TCCACCTGGTAGAGACGCC	61.234	19	CAGGAAGGGCAAGGAGAAG	59.928	19	276	1029	1304	CCCCTCTGGCGAGAAGAT	60.303	18	CAGGAAGGGCAAGGAGAAG	59.928	19	259	1046	1304
c53177.graph_c0	2	p3	(GCC)6	18	1386	1403	CTTCTCCTTGCCCTTCCTG	59.928	19	CGAGAGGATCCCAAGAAATG	59.623	20	272	1286	1557	CTTCTCCTTGCCCTTCCTG	59.928	19	GCGAAAAGTCTCGGTACGAA	60.386	20	249	1286	1534	CTTCTCCTTGCCCTTCCTG	59.928	19	AGAAATGGACGCGAAAAGTC	59.316	20	259	1286	1544
c53183.graph_c0	1	p3	(CGT)6	18	705	722	ATTGGGCAGAACTGGAACAG	60.111	20	CATCAGCAGCAGGAGAAACA	60.136	20	155	595	749	ATTGGGCAGAACTGGAACAG	60.111	20	AGGGACAAGACCATCAGCAG	60.261	20	166	595	760	AACTGGAACAGCAGGTCGTC	60.307	20	CATCAGCAGCAGGAGAAACA	60.136	20	146	604	749
c53190.graph_c0	1	p1	(T)10	10	1893	1902	ACATCATCATCGCTGTTCCA	60.08	20	AGACTGGCGGACAGAGAGAA	60.135	20	187	1747	1933	CATCGTGGCCTCTTTTGTTT	60.11	20	AGACTGGCGGACAGAGAGAA	60.135	20	169	1765	1933	ATCGTGGCCTCTTTTGTTTG	60.11	20	AGACTGGCGGACAGAGAGAA	60.135	20	168	1766	1933
c53206.graph_c0	1	p1	(A)10	10	993	1002	GGGTGGACAAACTCTCCAAA	59.943	20	GTTGCCCTTTTGTCACGTCT	60.156	20	207	953	1159	TCAGGGTGGACAAACTCTCC	60.088	20	GTTGCCCTTTTGTCACGTCT	60.156	20	210	950	1159	CTCCAAAACCACCAATACGG	60.22	20	GTTGCCCTTTTGTCACGTCT	60.156	20	194	966	1159
c53207.graph_c0	1	p1	(T)10	10	1201	1210	CAGGATTGCTCAATGTGCTG	60.413	20	CAAGAAGCCTGCAATGTTCA	59.988	20	106	1166	1271	CAGGATTGCTCAATGTGCTG	60.413	20	GAAGCCTGCAATGTTCATCA	59.805	20	103	1166	1268	CAGGATTGCTCAATGTGCTG	60.413	20	GAAGCCATGCATGCTATCAG	59.405	20	149	1166	1314
c53207.graph_c0	2	p1	(T)10	10	1415	1424	TGAACATTGCAGGCTTCTTG	59.988	20	AAGTGAACAATGAGGGGTCG	59.966	20	222	1252	1473	TGCAGGCTTCTTGTTGTTTG	60.027	20	AAGTGAACAATGAGGGGTCG	59.966	20	215	1259	1473	TGAACATTGCAGGCTTCTTG	59.988	20	GTGAACAATGAGGGGTCGTT	59.827	20	220	1252	1471
c53210.graph_c2	1	p1	(A)11	11	1798	1808	TCCTGTACACGCTATGGTCG	59.74	20	ATGGTCCTACGGGTGACTGA	60.386	20	250	1595	1844	TCCTGTACACGCTATGGTCG	59.74	20	TCATGGTCCTACGGGTGACT	60.386	20	252	1595	1846	TTGCTGGATCATTTTCAGGA	59.2	20	GACAAGAACAAGCTGCTCCC	59.997	20	197	1708	1904
c53217.graph_c0	1	p1	(A)10	10	72	81	CCCAGCTAAGGTTTTGCATC	59.708	20	ATTTGGACTCGACGATCAGG	60.073	20	272	39	310	CCCAGCTAAGGTTTTGCATC	59.708	20	ACTCGACGATCAGGCGATAA	60.765	20	266	39	304	CCCAGCTAAGGTTTTGCATC	59.708	20	ATCAGGCGATAAGCTGCTCT	59.202	20	258	39	296
c53236.graph_c1	1	p1	(A)13	13	3108	3120	GGACAAGTTGGTCTGCCATT	59.973	20	TTCCATGACCTGCTACTCCC	60.073	20	244	2996	3239	TCTGCCATTTTTCAAGGGAC	60.051	20	TTCCATGACCTGCTACTCCC	60.073	20	233	3007	3239	GGACAAGTTGGTCTGCCATT	59.973	20	GTGTTTTGTTCCAAAGGGGA	59.807	20	150	2996	3145
c53254.graph_c0	1	p3	(GTG)5	15	1443	1457	TAATGCTGCTCCTCTGCTTG	59.322	20	TCAGAGTGACTGGTGGATCG	59.82	20	212	1336	1547	TAATGCTGCTCCTCTGCTTG	59.322	20	GACACCATCGTCTCCCTCTC	59.644	20	163	1336	1498	CAGATGCACGAGACGACAGTA	60.064	21	TCAGAGTGACTGGTGGATCG	59.82	20	278	1270	1547
c53266.graph_c0	1	p1	(T)11	11	1240	1250	TTGCAGATCTTATGCCACCA	60.22	20	AATCCCGAGTCACTCTGTGAGA	61.219	22	163	1158	1320	CGCCTGGTTGCAGATCTTAT	60.235	20	AATCCCGAGTCACTCTGTGAGA	61.219	22	170	1151	1320	GAGTCCGAGCACTGTCTCCT	59.585	20	AATCCCGAGTCACTCTGTGAGA	61.219	22	194	1127	1320
c53268.graph_c2	1	p2	(AG)7	14	13	26	--
c53279.graph_c0	1	p2	(TC)8	16	534	549	GACTGTGCAGTCAGGGTCAA	59.872	20	TTGTCCTCCTCAAGGACACC	60.088	20	189	486	674	AGAAGGTCGAGCTGATTCCA	59.95	20	CCGTCTTGGCCTCGTAGATA	60.227	20	253	373	625	GACTGTGCAGTCAGGGTCAA	59.872	20	CCGTCTTGGCCTCGTAGATA	60.227	20	140	486	625
c53283.graph_c0	1	p3	(GCA)5	15	748	762	ACCCAACGCAAATTGCTTAC	60.003	20	CGTTCTCGATGCAACACAGT	59.905	20	242	596	837	ACAAATGTACACCCAACGCA	59.888	20	CGTTCTCGATGCAACACAGT	59.905	20	252	586	837	CCAACGCAAATTGCTTACCT	60.131	20	CGTTCTCGATGCAACACAGT	59.905	20	240	598	837
c53288.graph_c0	1	c*	(A)11(AC)6*	22	251	272	CATATCGATGCTCCACATGC	60.065	20	CTGTTGTTGGTGCGTGGTAG	60.213	20	229	126	354	CATATCGATGCTCCACATGC	60.065	20	TTGTTGGTGCGTGGTAGAGA	60.301	20	226	126	351	GCGCCAACACAACTACACAT	59.646	20	CTGTTGTTGGTGCGTGGTAG	60.213	20	139	216	354
c53293.graph_c0	1	p2	(AG)8	16	905	920	AGTCAGTCCCATCACAAGGG	59.962	20	AATTTTCCAGCACCGAACAC	59.978	20	227	766	992	AGTCAGTCCCATCACAAGGG	59.962	20	ACCGACAAATTTTCCAGCAC	59.978	20	234	766	999	ACGAGGTGATCCAAGACTGG	60.112	20	ACCGACAAATTTTCCAGCAC	59.978	20	262	738	999
c53300.graph_c0	1	p1	(T)12	12	12	23	--
c53300.graph_c0	2	p1	(T)10	10	1032	1041	GGAAGCAACATAGTCTGCCC	59.7	20	CATTAGGAGCTACTGGCGGA	60.365	20	250	1002	1251	GGAAGCAACATAGTCTGCCC	59.7	20	GCTACTGGCGGACAGAAAAA	60.386	20	242	1002	1243	CGCTTCACTTTCTGGGCTTA	60.514	20	CACAAATGACAAAAGGCGAA	59.706	20	243	825	1067
c53306.graph_c0	1	p1	(A)10	10	1463	1472	TTGAGGATATGCTCCATTCTGA	59.668	22	ACCAAACATGCACAGTTCCA	60.008	20	233	1409	1641	TTGAGGATATGCTCCATTCTGA	59.668	22	CCAAACATGCACAGTTCCAG	60.152	20	232	1409	1640	TTGAGGATATGCTCCATTCTGA	59.668	22	AAACATGCACAGTTCCAGCA	60.31	20	230	1409	1638
c53308.graph_c0	1	p1	(T)10	10	1291	1300	TGTCCTCGGTTTCTTCTTGG	60.224	20	TTACAAATCCTTGCCAAGCC	60.074	20	228	1183	1410	TGTCCTCGGTTTCTTCTTGG	60.224	20	CCTTGCCAAGCCTACGTAAC	59.769	20	220	1183	1402	TGTCCTCGGTTTCTTCTTGG	60.224	20	CAAATCCTTGCCAAGCCTAC	59.708	20	225	1183	1407
c53308.graph_c0	2	p1	(T)10	10	1443	1452	CACCCAATGGCCTCAGATAG	60.474	20	CTCCCAAACTGCATTTCCAT	59.933	20	173	1312	1484	TCTGTTTGGTTCACCCAATG	59.389	20	CTCCCAAACTGCATTTCCAT	59.933	20	184	1301	1484	TTACGTAGGCTTGGCAAGGA	60.762	20	CTCCCAAACTGCATTTCCAT	59.933	20	101	1384	1484
c53312.graph_c0	1	p1	(A)11	11	515	525	AAAACTCTGCTTTGCCTTGC	59.637	20	AGAAGGGACGAGACGTGAGA	59.986	20	279	327	605	AAACGCCCAGTGAATTGGTA	60.365	20	AGAAGGGACGAGACGTGAGA	59.986	20	232	374	605	TAAACGCCCAGTGAATTGGT	60.365	20	AGAAGGGACGAGACGTGAGA	59.986	20	233	373	605
c53315.graph_c0	1	p1	(T)11	11	152	162	CCATTCCTTAGCTAGCGTCG	59.996	20	AGGAAGACGAAGATGGCAGA	59.95	20	198	83	280	CCATTCCTTAGCTAGCGTCG	59.996	20	GAGGAAGACGAAGATGGCAG	59.95	20	199	83	281	TGCTGGAGCCGAGTCTATTT	59.978	20	AGGAAGACGAAGATGGCAGA	59.95	20	229	52	280
c53317.graph_c0	1	p2	(TA)6	12	1383	1394	ATGTTTGTGTGCTTGCTTGC	59.918	20	CGGACACATACAACTCATCCA	59.43	21	102	1342	1443	CAGAATCTGTTGGCTGGTCA	59.831	20	CGGACACATACAACTCATCCA	59.43	21	166	1278	1443	GATCAAGACCGACGCTGAAT	60.226	20	CGGACACATACAACTCATCCA	59.43	21	229	1215	1443
c53324.graph_c2	1	p1	(A)14	14	3714	3727	--
c53335.graph_c0	1	p3	(CTA)5	15	310	324	GCTTTGCTTTCTTCCTCCCT	59.962	20	CAGCTTGGTGACGAACTGAA	60.025	20	217	242	458	GCTTTGCTTTCTTCCTCCCT	59.962	20	TCCCAAAGGAAAAGCTCTGA	59.926	20	117	242	358	GCTTTGCTTTCTTCCTCCCT	59.962	20	TTGGTGACGAACTGAAACCA	60.128	20	213	242	454
c53335.graph_c0	2	c	(A)10gccaaggcagagttctgaaaaaaca(T)10	45	1192	1236	GCCTTTGTAGCTGGCTTTTG	60.018	20	CAGGCATAATACAACGGGCT	59.982	20	239	1109	1347	CCTTTGTAGCTGGCTTTTGG	59.876	20	CAGGCATAATACAACGGGCT	59.982	20	238	1110	1347	TCAGCAGGATCGTGTAGCTG	60.16	20	GTCAAGAGGCAAAAGCTTGG	59.993	20	261	1049	1309
c53350.graph_c0	1	p3	(CCT)5	15	160	174	CGGCAGAGAAGAGAACGAAC	60.134	20	AAGGAGGAGAGGGACTGAGG	59.801	20	177	24	200	CGGCAGAGAAGAGAACGAAC	60.134	20	GAGGAGAGGGACTGAGGGAG	60.336	20	174	24	197	CCGTCCGTATATAAGCAGCC	59.592	20	TTGTTGACCATCTCGTCCAG	59.676	20	242	121	362
c53352.graph_c0	1	p1	(T)10	10	475	484	GTTGTTCTGGGATGCCTTGT	59.973	20	CACGAATGGAAGCTGTCAGA	59.984	20	184	435	618	CTGTTGTTCTGGGATGCCTT	60.111	20	CACGAATGGAAGCTGTCAGA	59.984	20	186	433	618	GTTGTTCTGGGATGCCTTGT	59.973	20	CAGACCGGACTGATTTCGTT	60.111	20	168	435	602
c53357.graph_c0	1	p3	(CGG)5	15	780	794	GAAGGAGGTGACGTAGCAGG	59.867	20	CAAATCCGACGACTTCTTCC	59.67	20	262	725	986	AGGAAGGAGGTGACGTAGCA	59.867	20	CAAATCCGACGACTTCTTCC	59.67	20	264	723	986	GAAGGAGGTGACGTAGCAGG	59.867	20	AAATCCGACGACTTCTTCCC	60.443	20	261	725	985
c53360.graph_c2	1	p1	(A)10	10	626	635	AATTTGGCACCAGCGTAGAC	60.14	20	TTTGGAATGGAAGAAATGCC	59.878	20	213	476	688	CACCAAGCTCCTCCTCAATC	59.803	20	TTTGGAATGGAAGAAATGCC	59.878	20	185	504	688	GTAGACAGCAGCAGCACCAA	60.207	20	TTTGGAATGGAAGAAATGCC	59.878	20	199	490	688
c53362.graph_c1	1	p1	(T)11	11	741	751	CTCCACCCACTGGTACATCC	60.238	20	ATGGTTGAGCAGCTAATGGG	60.096	20	211	601	811	CCTCCACCCACTGGTACATC	60.238	20	ATGGTTGAGCAGCTAATGGG	60.096	20	212	600	811	TGAGTCTTGGTGGCTTCCTC	60.386	20	ATGGTTGAGCAGCTAATGGG	60.096	20	135	677	811
c53364.graph_c1	1	p2	(GA)6	12	573	584	AGAGTCCTTGGGGAAATCGT	59.935	20	TCTGCAGTTGTCATGGTGGT	60.162	20	232	509	740	CAAGACAGGGCCAAGAAGAC	59.844	20	TCTGCAGTTGTCATGGTGGT	60.162	20	277	464	740	AGAGTCCTTGGGGAAATCGT	59.935	20	TCATGGTGGTAGTGGTGGTG	60.285	20	222	509	730
c53364.graph_c1	2	p2	(GA)6	12	1703	1714	--
c53368.graph_c0	1	c	(AG)6ggcaagcgagc(GA)6	35	1053	1087	CGCTACAACCATGTGTCTGG	60.175	20	TTCCCATCCATCCCTTCAC	60.675	19	267	850	1116	CGCTACAACCATGTGTCTGG	60.175	20	CTTTCCCATCCATCCCTTC	59.276	19	269	850	1118	CGCTACAACCATGTGTCTGG	60.175	20	TTTCCCATCCATCCCTTCAC	61.999	20	268	850	1117
c53374.graph_c0	1	p1	(A)10	10	90	99	ACTCTCAAGGGAAGGGAGGA	60.186	20	CGCTGCAGCTCTTCTAGGTT	59.92	20	177	42	218	ACTCTCAAGGGAAGGGAGGA	60.186	20	AGCATCCCTGAGTTGGACAC	60.12	20	246	42	287	AAGGGAAGGGAGGAACACAC	60.349	20	CGCTGCAGCTCTTCTAGGTT	59.92	20	171	48	218
c53383.graph_c0	1	p1	(T)15	15	1234	1248	GCAGGGTTGTTCTTGCTGTC	60.844	20	CCAGCTCACCCTTCTTCAAC	59.844	20	266	1019	1284	GATCCGCAGGGTTGTTCTT	60.065	19	CCAGCTCACCCTTCTTCAAC	59.844	20	271	1014	1284	CAATTTGGGATCTAGCACGAA	60.081	21	CCAGCTCACCCTTCTTCAAC	59.844	20	125	1160	1284
c53389.graph_c0	1	p1	(T)11	11	1725	1735	--
c53392.graph_c0	1	p1	(T)11	11	1400	1410	GTGCACGATAATGGTTTCCC	60.199	20	ATGGCTTGAGCTGCATCTTT	59.985	20	275	1365	1639	GTGCACGATAATGGTTTCCC	60.199	20	TGTTTCATCCCACAAGACCA	59.935	20	155	1365	1519	TGCACGATAATGGTTTCCCT	60.331	20	ATGGCTTGAGCTGCATCTTT	59.985	20	274	1366	1639
c53406.graph_c0	1	p1	(A)10	10	2457	2466	TCCCTATGCTCATGTGAACG	59.673	20	AAGCAAGGGATGTCGTGAAC	60.119	20	239	2375	2613	TCCCTATGCTCATGTGAACG	59.673	20	CAGCGCTTCTACTCCTCCAC	60.156	20	279	2375	2653	CCAAGTCGAAGGCTCGAGTA	60.529	20	AAGCAAGGGATGTCGTGAAC	60.119	20	264	2350	2613
c53411.graph_c0	1	p3	(CGG)5	15	1062	1076	GAAGTAGACCGTGTCGTCGC	60.865	20	CCGGAGCACATGTGACTTTA	59.716	20	280	854	1133	GTACACCACCGTGGACAGG	59.855	19	CCGGAGCACATGTGACTTTA	59.716	20	166	968	1133	CGACGAGTCGTACACCACC	60.17	19	CCGGAGCACATGTGACTTTA	59.716	20	175	959	1133
c53423.graph_c0	1	p1	(A)10	10	165	174	ATGACTCCAGATCGCATTCC	60.042	20	GCCATTTTGCCCTTGAGATA	60.038	20	261	45	305	CCAATCACAACGTCAAATGC	59.972	20	GGGGTACCTGAAGGAGGAAG	59.928	20	250	128	377	CCAATCACAACGTCAAATGC	59.972	20	AGGGGTACCTGAAGGAGGAA	59.928	20	251	128	378
c53426.graph_c0	1	p3	(CGG)5	15	486	500	GACTCCAATCCATCACGTCC	60.335	20	AGAACAGGCCCTTCTGACTG	59.45	20	210	358	567	CTCCGACTCCAATCCATCAC	60.475	20	AGAACAGGCCCTTCTGACTG	59.45	20	214	354	567	ACTCCAATCCATCACGTCCT	59.384	20	AGAACAGGCCCTTCTGACTG	59.45	20	209	359	567
c53435.graph_c0	1	p3	(GCT)5	15	1119	1133	TTTCAAAGCAAGAGTGGGCT	59.993	20	TGGATTTCGTTGGGGATCTA	60.266	20	257	953	1209	CTTTCAAAGCAAGAGTGGGC	59.993	20	TGGATTTCGTTGGGGATCTA	60.266	20	258	952	1209	TTCGAATTTGACTGATTGCG	59.809	20	TGGATTTCGTTGGGGATCTA	60.266	20	222	988	1209
c53441.graph_c4	1	p3	(TTC)6	18	264	281	ACCAAGTTTGCTTGACCACC	60.012	20	AAAAGAAGAACCGTGAGGCA	59.853	20	202	134	335	ACCAAGTTTGCTTGACCACC	60.012	20	TGAGGCATCTGAGGATGTTG	59.787	20	189	134	322	CCAAGTTTGCTTGACCACCT	60.149	20	AAAAGAAGAACCGTGAGGCA	59.853	20	201	135	335
c53442.graph_c0	1	p3	(AAG)5	15	439	453	CCAAGAAGGTGGCTAAGGTG	59.728	20	CCAGTCCTTGGAGTCCAGAT	59.101	20	230	370	599	CAAGAAGGTGGCTAAGGTGG	59.728	20	CCAGTCCTTGGAGTCCAGAT	59.101	20	229	371	599	CAAGAAGGTGGCTAAGGTGG	59.728	20	CAGGTCCTGACCCAGTCCT	60.096	19	240	371	610
c53449.graph_c0	1	p1	(A)11	11	113	123	CCAACCCAAGCAATTCAACT	59.971	20	TGTGTTGGTCAACAACCTGAA	60.033	21	210	16	225	CCAACCCAAGCAATTCAACT	59.971	20	TTGTGTTGGTCAACAACCTGA	60.033	21	211	16	226	GGTAAAACCAACCCAAGCAA	59.839	20	TGTGTTGGTCAACAACCTGAA	60.033	21	217	9	225
c53449.graph_c0	2	p1	(T)10	10	536	545	TGCCGCACAATTATTGCTAA	60.232	20	TTGCTCACGCAAATTCTGTC	59.995	20	256	354	609	TGCCGCACAATTATTGCTAA	60.232	20	AGCATATTGCCCTGTTGCTC	60.243	20	270	354	623	TGCCGCACAATTATTGCTAA	60.232	20	TTCAGCATATTGCCCTGTTG	59.688	20	273	354	626
c53456.graph_c0	1	p3	(CGG)5	15	139	153	CCTTAATCTCGAACCCCTCG	60.938	20	CAGCTTCTTCTTCAGGACGC	60.277	20	273	50	322	CTTAATCTCGAACCCCTCGC	61.08	20	CAGCTTCTTCTTCAGGACGC	60.277	20	272	51	322	TTAATCTCGAACCCCTCGC	60.163	19	CAGCTTCTTCTTCAGGACGC	60.277	20	271	52	322
c53460.graph_c0	1	p2	(AG)6	12	1051	1062	GGACTAACATGAGAAGCCGC	59.843	20	CTTCCGCTCCTTCACTCATC	59.95	20	210	881	1090	CTGACGAGGAAGAAGATGGC	59.95	20	ATGTTTATCCCTTCCGCTCC	60.286	20	113	988	1100	AGGGAAGAAATGGACCTTGG	60.298	20	CTTCCGCTCCTTCACTCATC	59.95	20	134	957	1090
c53463.graph_c0	1	p3	(GCG)5	15	749	763	ATGTAATTCCACGGCTACGG	59.845	20	CCAAATGCAGACATCGAAGA	59.799	20	239	553	791	ATGTAATTCCACGGCTACGG	59.845	20	TGCAGACATCGAAGAAGCTG	60.287	20	234	553	786	ATGTAATTCCACGGCTACGG	59.845	20	CATCGATTGGGAGACGATTC	60.426	20	266	553	818
c53463.graph_c0	2	p1	(T)11	11	1090	1100	GGCTGCAATGACTCAGACAA	59.992	20	GCAAATCAAGGAATGCAGGT	60.081	20	263	1029	1291	GGCTGCAATGACTCAGACAA	59.992	20	AGCAAATCAAGGAATGCAGG	60.214	20	264	1029	1292	GGCTGCAATGACTCAGACAA	59.992	20	CCAGCTCCAATAACCCCATA	59.778	20	230	1029	1258
c53464.graph_c0	1	p1	(T)10	10	555	564	TGCGTACTCCATGTTCCGTA	60.134	20	GAAACCATACAGCCTGGAAAA	59.077	21	233	393	625	AACGATGGTACGGAATCCAA	60.192	20	GAAACCATACAGCCTGGAAAA	59.077	21	161	465	625	TGCGTACTCCATGTTCCGTA	60.134	20	AGAAACCATACAGCCTGGAAAA	60.001	22	234	393	626
c53473.graph_c1	1	p1	(A)12	12	1223	1234	GGATGCCGCCACTATTTCTA	60.06	20	CGTCTTCTACCTTTGGCAGG	59.869	20	231	1097	1327	GTAACCGGCAAACACCAACT	59.898	20	AAGGGACTGTGGAGATGACG	60.112	20	278	1121	1398	GTAACCGGCAAACACCAACT	59.898	20	CGTCTTCTACCTTTGGCAGG	59.869	20	207	1121	1327
c53474.graph_c1	1	p1	(A)13	13	965	977	CTTGCGTCTTCTGGTGATGA	59.984	20	GAAATGCTCCGAATTCCAAA	60.016	20	194	871	1064	AGTCCAACACACACACGCAT	60.08	20	GAAATGCTCCGAATTCCAAA	60.016	20	160	905	1064	TAGTCCAACACACACACGCA	59.778	20	GAAATGCTCCGAATTCCAAA	60.016	20	161	904	1064
c53480.graph_c0	1	p2	(GC)6	12	246	257	CTCGTCCACATCCTCCTGTC	60.678	20	GAGGTCCGGGAAGTTGAG	58.127	18	279	0	278	AAGTGGGTCTCGGAGATCAG	59.254	20	GAGGTCCGGGAAGTTGAG	58.127	18	112	167	278	CTCGTCCACATCCTCCTGTC	60.678	20	CGAGGTCCGGGAAGTTGA	62.201	18	280	0	279
c53480.graph_c0	2	p3	(ACG)5	15	398	412	GCTCAACTTCCCGGACCT	60.199	18	GATGCCACTTATCGGCAGTT	60.103	20	269	260	528	GCTCAACTTCCCGGACCT	60.199	18	AAGATGCCACTTATCGGCAG	60.235	20	271	260	530	GCTCAACTTCCCGGACCT	60.199	18	AGATGCCACTTATCGGCAGT	59.723	20	270	260	529
c53488.graph_c0	1	p3	(CGC)5	15	10	24	--
c53503.graph_c0	1	p3	(CCT)5	15	2058	2072	GACGTTGAGGGTCTCGTTGT	60.159	20	GAGAGGATGGTGGAGACGAA	60.199	20	207	1890	2096	AGACGTTGAGGGTCTCGTTG	60.298	20	GAGAGGATGGTGGAGACGAA	60.199	20	208	1889	2096	CAGACGTTGAGGGTCTCGTT	60.298	20	GAGAGGATGGTGGAGACGAA	60.199	20	209	1888	2096
c53506.graph_c1	1	p1	(A)10	10	946	955	CTTGCGTTCGTTCTTCCTTC	59.993	20	TGTCAAACTGCGAGACAAGC	60.183	20	234	808	1041	ACTCGGGCATGATGTCTTTC	60.081	20	ACATGGCTGTGATCTGTGGA	60.121	20	226	895	1120	CTTGCGTTCGTTCTTCCTTC	59.993	20	CCTTAATCGCTTCATCGCAT	60.196	20	211	808	1018
c53508.graph_c0	1	p2	(CT)7	14	9	22	--
c53519.graph_c0	1	p1	(A)11	11	2704	2714	TGCCGATGGATGTCTATGAG	59.629	20	TCAGTGAAAAGGAACAGCACA	59.475	21	280	2574	2853	CTGGCATCCTCAGTTTGTGT	58.725	20	GGTACATGCATCTTTCCACG	59.002	20	268	2643	2910	ACTGGCATCCTCAGTTTGTG	58.725	20	GGTACATGCATCTTTCCACG	59.002	20	269	2642	2910
c53523.graph_c0	1	p1	(T)12	12	1808	1819	GCCTCTTGCTCTGTCAAAGG	60.134	20	CTTGTGCGATCGAGAATGAA	59.948	20	249	1641	1889	GTCAGCTCGAAAACATGCAG	59.596	20	CTTGTGCGATCGAGAATGAA	59.948	20	179	1711	1889	CAGTCAGCTCGAAAACATGC	59.596	20	CTTGTGCGATCGAGAATGAA	59.948	20	181	1709	1889
c53526.graph_c0	1	p3	(TGC)6	18	7	24	--
c53526.graph_c0	2	p1	(A)11	11	1864	1874	GGGAAAACGCAGAATGAAAA	60.053	20	GCTGTCAAATCCCAACGATT	59.939	20	261	1669	1929	GGGAAAACGCAGAATGAAAA	60.053	20	TGTACTTGCGGTTTTTGCTG	59.911	20	277	1669	1945	CTGTCTGCTGAGGGGAAAAC	59.844	20	GCTGTCAAATCCCAACGATT	59.939	20	273	1657	1929
c53534.graph_c0	1	p1	(A)10	10	929	938	GCCCTTGTTGTGTCCCTTTA	59.971	20	TGACAGGAACAAGACGACGA	60.44	20	247	726	972	GCCCTTGTTGTGTCCCTTTA	59.971	20	AGGAACAAGACGACGAGCAC	60.453	20	243	726	968	TAAGCCCTTGTTGTGTCCCT	59.592	20	AGGAACAAGACGACGAGCAC	60.453	20	246	723	968
c53535.graph_c0	1	p1	(A)11	11	961	971	CGTGTACTCCGGTGGTTTTT	59.891	20	GCGTTTTCATTCATCGTCCT	60.081	20	183	885	1067	GTACTCCGGTGGTTTTTGGA	59.83	20	GCGTTTTCATTCATCGTCCT	60.081	20	180	888	1067	CGCTTCGTTGAATCCTCAAT	60.214	20	GCGTTTTCATTCATCGTCCT	60.081	20	253	815	1067
c53537.graph_c1	1	p1	(A)10	10	1825	1834	TCGTCTTGCGGAACAATGTA	60.257	20	AGGCGTCCTCGTAGTTGAGA	60.012	20	186	1755	1940	AGTTCGTCTTGCGGAACAAT	59.74	20	AGGCGTCCTCGTAGTTGAGA	60.012	20	189	1752	1940	TCGTCTTGCGGAACAATGTA	60.257	20	TGTCCGAGTCTGATGACGAG	59.98	20	220	1755	1974
c53543.graph_c0	1	p1	(A)10	10	1066	1075	TATGTCCAACCCACAGTCCA	59.806	20	TGCATTGGCACTGAGAAAAG	59.988	20	269	923	1191	CAGTTGCTGGGCAATAATCA	59.688	20	TGCATTGGCACTGAGAAAAG	59.988	20	177	1015	1191	TATGTCCAACCCACAGTCCA	59.806	20	GTTGCATTGGCACTGAGAAA	59.847	20	271	923	1193
c53550.graph_c1	1	p1	(T)11	11	1023	1033	GAAGAGTACGACGGCGACAG	60.996	20	GCCATGCGTTTCTTTCTCTC	59.962	20	229	856	1084	GAAGAGTACGACGGCGACA	60	19	GCCATGCGTTTCTTTCTCTC	59.962	20	229	856	1084	GAAGAGTACGACGGCGACAG	60.996	20	ATTGCAAGTAGGCAGAGCGT	60.044	20	258	856	1113
c53551.graph_c1	1	p2	(TC)6	12	21	32	CGGTGACCATCAGGTGTG	59.46	18	ATGGATGTTCAGCAAGGGAC	59.934	20	216	0	215	CGGTGACCATCAGGTGTG	59.46	18	GGATGTTCAGCAAGGGACAT	59.934	20	214	0	213	CGGTGACCATCAGGTGTG	59.46	18	AAATGGATGTTCAGCAAGGG	59.933	20	218	0	217
c53551.graph_c1	2	p3	(GAG)5	15	1196	1210	TCTGTGCTTGCGTGGTGTAT	60.333	20	TGGAAATGTGATTGGGTTTTC	59.654	21	219	1132	1350	ATCTGTGCTTGCGTGGTGTA	60.333	20	TGGAAATGTGATTGGGTTTTC	59.654	21	220	1131	1350	TCTGTGCTTGCGTGGTGTAT	60.333	20	GAAACTGGAAATGTGATTGGG	59.278	21	224	1132	1355
c53552.graph_c0	1	p3	(CAC)5	15	712	726	ATGGAGGTCTCCACCATCAG	59.92	20	AAAGAGCAAGGCCTGCATTA	59.982	20	278	507	784	CGGGGTACCAGGGTTACTTT	60.102	20	AAAGAGCAAGGCCTGCATTA	59.982	20	196	589	784	CGGGGTACCAGGGTTACTTT	60.102	20	CGATCAGAAAAGAGCAAGGC	60.096	20	204	589	792
c53562.graph_c0	1	p3	(GTT)6	18	1	18	--
c53565.graph_c0	1	p1	(T)10	10	1580	1589	TTATGTGTGGGCTTGCCTTT	60.502	20	GGGGAATTATGCCACTGC	58.876	18	177	1499	1675	ATTATGTGTGGGCTTGCCTT	59.457	20	GGGGAATTATGCCACTGC	58.876	18	178	1498	1675	GCTTGCCTTTCTAGGACCAA	59.452	20	GGGGAATTATGCCACTGC	58.876	18	167	1509	1675
c53566.graph_c0	1	p1	(A)14	14	1614	1627	AACAATCCAAAAGAGGTGCG	60.11	20	AGCAGCTCTCGAAGAAAACG	59.898	20	228	1588	1815	CAATCCAAAAGAGGTGCGTT	60.11	20	AGTGGCTGGAGAGAAGCAAA	60.134	20	151	1590	1740	AACAATCCAAAAGAGGTGCG	60.11	20	AGTGGCTGGAGAGAAGCAAA	60.134	20	153	1588	1740
c53573.graph_c1	1	p1	(A)11	11	340	350	TCATTGGCCATCACAACCTA	59.924	20	TTCTTTTGATTGCCCCAAAG	60.046	20	239	190	428	CAGAAATCCGCCTTTTGGTA	60.067	20	ATTTGTTGTTGCTGCTGCTG	60.058	20	245	132	376	CAGAAATCCGCCTTTTGGTA	60.067	20	CATTTGTTGTTGCTGCTGCT	60.058	20	246	132	377
c53573.graph_c1	2	p2	(AG)9	18	826	843	AAAAGCACACACACATAGCCA	59.259	21	GGCGTGTTGTTGGTTTAGGT	59.898	20	264	749	1012	AAAAGCACACACACATAGCCA	59.259	21	TGATTTGTGAATTTGGCGTG	60.501	20	278	749	1026	AAAGCACACACACATAGCCA	57.764	20	GGCGTGTTGTTGGTTTAGGT	59.898	20	263	750	1012
c53596.graph_c0	1	p4	(CCAT)5	20	270	289	AATTCGTTCGTTCGTTCGTC	60.118	20	ACTCGTTGTTGCTTTGCCTT	59.92	20	261	173	433	TCCAATTCATGACCCATCCT	60.135	20	ACTCGTTGTTGCTTTGCCTT	59.92	20	197	237	433	AATTCGTTCGTTCGTTCGTC	60.118	20	GCCCAACTGTTTGCCTTTTA	60.11	20	202	173	374
c53602.graph_c0	1	p2	(AC)10	20	1061	1080	TAGATGGAATGCCAAGCTCC	60.177	20	TGATTGATTGGGTTTTGGGT	60.029	20	163	1000	1162	TAGATGGAATGCCAAGCTCC	60.177	20	GATTGATTGGGTTTTGGGTG	60.029	20	162	1000	1161	TAGATGGAATGCCAAGCTCC	60.177	20	TTGATTGGGTTTTGGGTGTT	60.066	20	160	1000	1159
c53616.graph_c0	1	c	(T)10(A)10	20	703	722	AAGCCAAATGAGGCTGTGAC	60.263	20	GGCAAACTGAAACAGTGGGT	60.012	20	264	534	797	AAGCCAAATGAGGCTGTGAC	60.263	20	TGTGATTTCTGATGGGCAAA	60.049	20	278	534	811	AAGCCAAATGAGGCTGTGAC	60.263	20	CACGAGAACAGTGGGTTCAA	59.72	20	221	534	754
c53618.graph_c0	1	p3	(GCC)5	15	930	944	AGAAAGACTTGATGACGCGG	60.397	20	CGGCTTCCTCAACCTCTACA	60.388	20	104	871	974	GTTGAGGCCTAGCTGGGAG	59.958	19	CGGCTTCCTCAACCTCTACA	60.388	20	211	764	974	GCCTGTCCTTGGAGAAAGACT	59.87	21	CGGCTTCCTCAACCTCTACA	60.388	20	116	859	974
c53619.graph_c0	1	p1	(A)10	10	304	313	TCTAGCGCACAAGAACCTGA	59.74	20	AGCGTGGAAGGGATAAGGAT	59.925	20	248	110	357	ATGGATGGTGTGTGTTTGGA	59.656	20	AGCGTGGAAGGGATAAGGAT	59.925	20	184	174	357	TCTAGCGCACAAGAACCTGA	59.74	20	AAGGATGGAGAGGAGGAAGC	59.778	20	234	110	343
c53619.graph_c0	2	p2	(CT)6	12	843	854	CTAGTGCTTGGTGGTGCTCA	60.049	20	GAAATTATCTCGCCTGCTGC	59.951	20	245	739	983	CTAGTGCTTGGTGGTGCTCA	60.049	20	GGAAATTATCTCGCCTGCTG	59.807	20	246	739	984	CTAGTGCTTGGTGGTGCTCA	60.049	20	GCAAGTTGTTGTTGATGCGT	59.77	20	174	739	912
c53620.graph_c0	1	p3	(AAG)5	15	267	281	ATCCAGCTGATCGTTATGGC	60.066	20	CATCTTCTTCGGCTGCTACC	59.978	20	204	156	359	GGTTGATCCAGCTGATCGTT	60.081	20	CATCTTCTTCGGCTGCTACC	59.978	20	209	151	359	ATCCAGCTGATCGTTATGGC	60.066	20	ACTCGGCAATGAATTGTTCC	59.939	20	180	156	335
c53622.graph_c0	1	p2	(AG)8	16	389	404	CGGAGGGACTGTCAATTAGC	59.694	20	TGAAACAAGGGAACAAACCA	58.995	20	213	315	527	CGGAGGGACTGTCAATTAGC	59.694	20	TGAAACAAGGGAACAAACCAG	59.994	21	213	315	527	CGGAGGGACTGTCAATTAGC	59.694	20	GAGTGGCCTATGCTCTGTACG	59.912	21	131	315	445
c53641.graph_c0	1	p2	(TA)6	12	170	181	TTACCCCTCTCTCCCAACCT	59.928	20	CCTCAAGCTATGGGGATGAA	60.029	20	159	55	213	TTACCCCTCTCTCCCAACCT	59.928	20	ATGGACTTGATGCATGGTGA	59.925	20	262	55	316	TTACCCCTCTCTCCCAACCT	59.928	20	GATGGACTTGATGCATGGTG	59.925	20	263	55	317
c53641.graph_c0	2	c	(TA)6gcctgtgagaccttcacaagcaggtcatcgtcgatgcaacaaccctcggccgcctcgagctcgtcgacggcaatggag(GAC)6	108	375	482	CACCATGCATCAAGTCCATC	59.925	20	CGGGTGACTGTCCAAGAGAT	60.112	20	235	298	532	TCACCATGCATCAAGTCCAT	59.925	20	CGGGTGACTGTCCAAGAGAT	60.112	20	236	297	532	ATCGACTTCACCATGCATCA	60.08	20	CGGGTGACTGTCCAAGAGAT	60.112	20	243	290	532
c53641.graph_c0	3	p1	(A)10	10	1763	1772	CAAACCAGAGTAGGCCCAAA	60.103	20	GGCAGTGAGCTAAGGTGGTT	59.357	20	272	1531	1802	CCAGAGTAGGCCCAAACAAG	59.728	20	GGCAGTGAGCTAAGGTGGTT	59.357	20	268	1535	1802	CAAACCAGAGTAGGCCCAAA	60.103	20	GTGGCAGTGAGCTAAGGTGG	60.854	20	274	1531	1804
c53644.graph_c0	1	p1	(T)10	10	1336	1345	TGGAGAGCCGATAGGGTTTA	59.662	20	GATTCAGGGAACGAGCCATA	60.036	20	235	1228	1462	TGGAGAGCCGATAGGGTTTA	59.662	20	TCCAGTGTGCATGTGCTGTA	59.894	20	198	1228	1425	TGGAGAGCCGATAGGGTTTA	59.662	20	TGATGTGAGTTGGTGCATGA	59.658	20	178	1228	1405
c53657.graph_c0	1	p1	(T)10	10	1150	1159	AAAAATTCCATGCCCAATGA	60.132	20	CCAGAAAAGGCATTTGATCC	59.505	20	110	1076	1185	AAAAATTCCATGCCCAATGA	60.132	20	TTCCTGTCCTCGTCATCAAA	59.215	20	271	1076	1346	CTTTAATGATCCTGCACGGC	60.606	20	TCACCCCCAAATTTGATACC	59.481	20	273	1103	1375
c53659.graph_c0	1	p2	(TA)7	14	947	960	CCAGAAATGGTGTCTGTCCA	59.52	20	CCCTCAGGTACGTCATCTCC	59.53	20	251	765	1015	TGGAAATACCGTGAGCATGT	59.002	20	CCCTCAGGTACGTCATCTCC	59.53	20	280	736	1015	CCAGAAATGGTGTCTGTCCA	59.52	20	GTCATCTCCTCCATGCCCT	60.024	19	240	765	1004
c53661.graph_c0	1	p1	(T)10	10	652	661	AAATTTGGTCAGCAGATGGG	59.933	20	TTGCGGAATCTCTGTTCCTC	60.34	20	165	604	768	AAATTTGGTCAGCAGATGGG	59.933	20	GCACTGAAGTGCGTAGCTGA	60.356	20	266	604	869	AAATTTGGTCAGCAGATGGG	59.933	20	CTCTCCCTGGATTTCATTGC	59.629	20	181	604	784
c53673.graph_c0	1	p1	(A)11	11	407	417	GAAACAGTTGCCCACCATCT	59.973	20	CCCAAGCTTCTGCTGTTTCT	59.615	20	264	227	490	AGAAACAGTTGCCCACCATC	59.973	20	CCCAAGCTTCTGCTGTTTCT	59.615	20	265	226	490	GAAACAGTTGCCCACCATCT	59.973	20	CACCCAAGCTTCTGCTGTTT	60.431	20	266	227	492
c53678.graph_c1	1	p3	(CGC)5	15	615	629	CTCAATCTCCTTTTCGCCAG	59.948	20	CCATGCAGCAGAAGAAAACA	59.988	20	207	468	674	CTCAATCTCCTTTTCGCCAG	59.948	20	TGCAGCAGAAGAAAACATGG	59.988	20	204	468	671	TCCTTGGATGCTCAATCTCC	60.158	20	CCATGCAGCAGAAGAAAACA	59.988	20	217	458	674
c53692.graph_c0	1	p3	(GAG)5	15	748	762	GCCGTGGGTGTTTAGCAGTA	61.08	20	CGTCGATCCCCATCTTCTC	60.572	19	179	650	828	GCCGTGGGTGTTTAGCAGTA	61.08	20	GTCGATCCCCATCTTCTCG	60.572	19	178	650	827	TGGGGCGGCTACTACTACTG	60.284	20	GATCGATCCGAAGACCCC	60.379	18	279	516	794
c53692.graph_c0	2	p3	(CGG)5	15	1118	1132	AGAAGCTGTCGCCGTCAC	60.146	18	CTTCACCGCCTAAGATCAGC	59.978	20	141	1066	1206	AGAAGCTGTCGCCGTCAC	60.146	18	CTCGTCCTCCTCTTCCTCCT	59.945	20	215	1066	1280	AGAAGCTGTCGCCGTCAC	60.146	18	TCCTCTTCCTCCTCGTCGTA	59.943	20	208	1066	1273
c53695.graph_c0	1	p2	(AC)6	12	752	763	ACAGGTTCTTCACCTGCACC	60.159	20	GCAAACTTTTCACTAGCGGG	59.883	20	271	550	820	GTGTTGATGGTCTGCACCTG	60.162	20	GCAAACTTTTCACTAGCGGG	59.883	20	215	606	820	GTGTTGATGGTCTGCACCTG	60.162	20	GTCTCTCTTCGGGGTAAGCC	60.212	20	258	606	863
c53697.graph_c0	1	p2	(GA)7	14	2	15	--
c53699.graph_c1	1	p1	(A)10	10	851	860	TGGTCTTGTGGTTTCAGTGC	59.726	20	ATGGTTCTTCCCAACACTGC	59.973	20	138	760	897	TGGTCTTGTGGTTTCAGTGC	59.726	20	ATCATCAGCATGTCGCTTCA	60.386	20	280	760	1039	TGGTCTTGTGGTTTCAGTGC	59.726	20	ATCAGCATGTCGCTTCACAA	60.423	20	277	760	1036
c53705.graph_c0	1	p3	(GGC)5	15	76	90	CTCTCGCCTTCCTCCTCTC	59.217	19	GGAAGCCTGCTCTTGCATAC	59.985	20	206	9	214	CTCTCGCCTTCCTCCTCTC	59.217	19	ATCTGGAAGCTGGATCCCTT	60.037	20	136	9	144	CTCTCGCCTTCCTCCTCTC	59.217	19	ACTTCGATCTGGAAGCTGGA	59.95	20	142	9	150
c53705.graph_c0	2	p1	(T)10	10	707	716	CGCGAATCAGGTGAGATGT	59.803	19	TGGCTTTATCCAGATTCCAGA	59.654	21	195	659	853	CGCGAATCAGGTGAGATGTT	61.208	20	TGGCTTTATCCAGATTCCAGA	59.654	21	195	659	853	CAGCACCTGCTAAGGCAAC	59.606	19	TGGCTTTATCCAGATTCCAGA	59.654	21	214	640	853
c53707.graph_c0	1	p2	(TA)8	16	1287	1302	TCTTCCAGTATCGCTCGGTT	59.836	20	TTGGCAATTTGGCATCATAA	59.898	20	150	1202	1351	TCGCTCGGTTTATCTCCATC	60.177	20	TTGGCAATTTGGCATCATAA	59.898	20	140	1212	1351	TCCCCTTCGTCGTACACAAT	60.375	20	TTGGCAATTTGGCATCATAA	59.898	20	225	1127	1351
c53707.graph_c0	2	p1	(T)10	10	1416	1425	TGTTCTCGCTTATGATGCCA	60.366	20	AGCTGGTTGCTTCCTCGTTA	60.015	20	266	1323	1588	GCCAACGAGGAATAAGCAGA	60.352	20	TGGCAGCCACTAACAGATTG	59.864	20	209	1347	1555	TGTTCTCGCTTATGATGCCA	60.366	20	TGGCAGCCACTAACAGATTG	59.864	20	233	1323	1555
c53711.graph_c0	1	p3	(TGC)5	15	256	270	GGGAGGAGACTCATGAGCAG	59.945	20	GGTCCATGTGGAAGGCTAAG	59.55	20	271	141	411	TTGCAGCGTCAGAAGATTGT	59.596	20	GTGCTAATGCATGGTCTGGA	59.679	20	255	195	449	TTGCAGCGTCAGAAGATTGT	59.596	20	GGTCCATGTGGAAGGCTAAG	59.55	20	217	195	411
c53716.graph_c0	1	p1	(A)13	13	1996	2008	AAAGCAACGAGCCAAAAGAA	59.996	20	CTTTCAATCCCCAAGCATGT	59.933	20	231	1892	2122	CATCATAAAGCAACGAGCCA	59.833	20	CTTTCAATCCCCAAGCATGT	59.933	20	237	1886	2122	AGCAACGAGCCAAAAGAATG	60.386	20	CTTTCAATCCCCAAGCATGT	59.933	20	229	1894	2122
c53719.graph_c0	1	p2	(CA)6	12	93	104	CCCCTGTGTTCCTAGCACTT	59.208	20	ACTGCCTCCACTGTTTCGAC	60.307	20	245	67	311	CCCCTGTGTTCCTAGCACTT	59.208	20	CTGCCTCCACTGTTTCGACT	60.444	20	244	67	310	CCCCTGTGTTCCTAGCACTT	59.208	20	TTTGGAGCTGTAGGGTCCAT	59.55	20	172	67	238
c53720.graph_c0	1	p2	(GC)7	14	1744	1757	CTTTCTCCTGCTTCGACGAC	60.134	20	GCCGCTGGTACGGTAGAATA	60.117	20	226	1661	1886	TTCCTCTTTCTCCTGCTTCG	59.688	20	GCCGCTGGTACGGTAGAATA	60.117	20	231	1656	1886	GCACCTCCACCTCTTCCTCT	60.791	20	GCCGCTGGTACGGTAGAATA	60.117	20	244	1643	1886
c53723.graph_c0	1	p3	(CGG)5	15	741	755	GTCCCTGAGCTTCTGGTCAC	59.841	20	AGGCGTTCTACGACAAGGTG	60.312	20	179	678	856	CATGTCCCTGAGCTTCTGGT	60.261	20	AGGCGTTCTACGACAAGGTG	60.312	20	182	675	856	ACGAACATGTCCCTGAGCTT	59.727	20	AGGCGTTCTACGACAAGGTG	60.312	20	187	670	856
c53730.graph_c0	1	p1	(T)11	11	44	54	CTCTATCCACTGTGTGGCCC	60.533	20	CTCGAAGCCGAATGGATAAG	59.801	20	105	5	109	CTCTATCCACTGTGTGGCCC	60.533	20	CTCTCGAAGCCGAATGGATA	60.309	20	107	5	111	CTCTATCCACTGTGTGGCCC	60.533	20	AAGCCGAATGGATAAGGAGG	60.411	20	101	5	105
c53733.graph_c0	1	p2	(GA)7	14	459	472	CTTCTTTTCCCTCGCTGTTG	59.986	20	TACTTGTTGCTGGATCGTCG	59.864	20	202	321	522	GCCAGATGATGAGTCGGAAT	60.042	20	TACTTGTTGCTGGATCGTCG	59.864	20	101	422	522	CCGATGAGTGTTTTCTCCGT	60.111	20	TACTTGTTGCTGGATCGTCG	59.864	20	157	366	522
c53735.graph_c0	1	p2	(AG)6	12	1104	1115	GCTCAGGATGGGTAGAGGAC	58.693	20	GCTTGCTCCCTCATCCACT	60.365	19	206	934	1139	GGGCTCAGGATGGGTAGAG	59.621	19	TTGCTCCCTCATCCACTCA	60.347	19	206	932	1137	GGGCTCAGGATGGGTAGAG	59.621	19	CTTGCTCCCTCATCCACTCA	61.363	20	207	932	1138
c53736.graph_c0	1	p1	(A)10	10	1553	1562	TCTGAAATTTGTGGTTCCCC	59.767	20	CCCCTACTTATATTTCCTTTATTTCA	57.51	26	276	1321	1596	TCTGAAATTTGTGGTTCCCC	59.767	20	CCCCTACTTATATTTCCTTTATTTCAG	58.297	27	276	1321	1596	TGAAATTTGTGGTTCCCCTT	59.264	20	CCCCTACTTATATTTCCTTTATTTCA	57.51	26	274	1323	1596
c53745.graph_c0	1	p2	(TG)7	14	171	184	GGCAGCAAACAAACAACTCA	59.888	20	CCCAATGAAAGCAACGAAGT	60.11	20	214	63	276	CACAGCAAACTCACCAGGAA	59.873	20	CCCAATGAAAGCAACGAAGT	60.11	20	262	15	276	GGCAGCAAACAAACAACTCA	59.888	20	GGGAGCTAATGAAAGCAACG	59.845	20	271	63	333
c53751.graph_c0	1	p1	(T)10	10	759	768	AAGCACCTGGGTGAAATGAC	59.973	20	CTTGACCTACGCAAAATGCC	60.637	20	175	721	895	AAGCACCTGGGTGAAATGAC	59.973	20	TTGACCTACGCAAAATGCCT	60.637	20	174	721	894	TCCGTTTATAAGCACCTGGG	59.953	20	CTTGACCTACGCAAAATGCC	60.637	20	184	712	895
c53759.graph_c0	1	p4	(GCAC)5	20	191	210	ACAAGGACCGCATCACCTAC	59.997	20	AAGTTCACCGGAGGGTTCTT	59.972	20	190	162	351	TACACGGTGCTCTTCACTGC	60.056	20	AAGTTCACCGGAGGGTTCTT	59.972	20	219	133	351	ACAAGGACCGCATCACCTAC	59.997	20	TTCTTCTTCGGTGGCATCTC	60.34	20	175	162	336
c53764.graph_c0	1	p2	(GA)8	16	718	733	GAGGGAACCTTTTACGCACA	60.11	20	ACGCCTACTGTCAAGTGCCT	59.937	20	205	637	841	TGAGGGAACCTTTTACGCAC	60.11	20	TGATTTCCGGGCACTTCTAC	60.074	20	231	636	866	GAGGGAACCTTTTACGCACA	60.11	20	TGATTTCCGGGCACTTCTAC	60.074	20	230	637	866
c53776.graph_c0	1	p3	(CTC)6	18	93	110	AAAACTCCCGACCCTCACTC	60.489	20	CTTGCACAGCAAGGTGGC	61.627	18	163	2	164	AGAAAACTCCCGACCCTCAC	60.489	20	CTTGCACAGCAAGGTGGC	61.627	18	165	0	164	GAAAACTCCCGACCCTCACT	60.489	20	CTTGCACAGCAAGGTGGC	61.627	18	164	1	164
c53776.graph_c0	2	c	(T)10attgagcagtcatgaccattacatatatggtccttttgctgatctttttattgcacatccatgacccttacagatatggtcc(T)12	104	1151	1254	AGGCATTTGGCAACCATTAC	59.829	20	AAGCAGACATAGGCGGTAGC	59.504	20	244	1119	1362	CTTTTTATTGGGCTGAGGCA	60.202	20	AAGCAGACATAGGCGGTAGC	59.504	20	259	1104	1362	TTTATTGGGCTGAGGCATTT	59.547	20	AAGCAGACATAGGCGGTAGC	59.504	20	256	1107	1362
c53776.graph_c0	3	p1	(T)10	10	1607	1616	TCCGTACCTTCCCTTCTGTG	60.103	20	TTGGCCATATGATGGGATTT	59.979	20	278	1451	1728	TTTGGAGCTGTTGAATGGTG	59.691	20	TTGGCCATATGATGGGATTT	59.979	20	151	1578	1728	TTTGGAGCTGTTGAATGGTG	59.691	20	ATCGTGGTTGGCCATATGAT	60.043	20	158	1578	1735
c53776.graph_c0	4	p1	(A)10	10	1942	1951	GTGGCCCTTAAGCACTTCTG	59.875	20	TGTGTGAGGGAAAACTTCGAT	59.583	21	224	1774	1997	TGGCCAACCACGATTAATTT	60.188	20	TGTGTGAGGGAAAACTTCGAT	59.583	21	276	1722	1997	GGTTCCCTGTACCCCAAAAA	60.938	20	GCGCGACACAAACAATAAAC	59.234	20	275	1794	2068
c53777.graph_c0	1	p3	(GCC)6	18	158	175	TGGCAGATTATGGACACGAA	60.073	20	GAGAGAGAGGAGAGGTCGCA	59.817	20	213	80	292	TGGCAGATTATGGACACGAA	60.073	20	TGAGAGAGAGGAGAGGTCGC	59.817	20	214	80	293	TGGCAGATTATGGACACGAA	60.073	20	TTAGGATGTCGGAGGAGACG	60.21	20	149	80	228
c53779.graph_c3	1	p1	(T)10	10	249	258	AGTTCTTCTCCGCGAAATCA	59.955	20	TCCAGGGACCTGTTTGAGAC	60.088	20	137	196	332	TGAGTTCTTCTCCGCGAAAT	59.955	20	TCCAGGGACCTGTTTGAGAC	60.088	20	139	194	332	TGAGTTCTTCTCCGCGAAAT	59.955	20	GAATCCAGGGACCTGTTTGA	59.903	20	142	194	335
c53781.graph_c0	1	p3	(CGG)6	18	925	942	ATGTGTACCTGCTGGAAGGG	59.989	20	TCAAGCAAAAGATGGAGCCT	59.955	20	172	814	985	ATGTGTACCTGCTGGAAGGG	59.989	20	CTGGTTGCATCGATCATTTG	60.073	20	271	814	1084	GCACATAACGCTGGTGAAGA	59.871	20	CTGAAGCAAGAACCTTTGCC	59.993	20	280	852	1131
c53781.graph_c0	2	c	(GAGG)5at(GCA)7	43	2185	2227	--
c53786.graph_c0	1	p3	(GTG)6	18	1096	1113	TCACCTCAGAGTCGTGATCG	59.98	20	TCAAGGCCTTCAAGCAGATT	59.955	20	179	1055	1233	TCACCTCAGAGTCGTGATCG	59.98	20	CAAGGCCTTCAAGCAGATTC	59.955	20	178	1055	1232	TCACCTCAGAGTCGTGATCG	59.98	20	AGTGGGAGGAGGAAGAGGAG	59.801	20	102	1055	1156
c53787.graph_c1	1	p3	(CTT)5	15	156	170	CCGTGTTTGTTCAGGGAAGT	60.005	20	CTGATTGGCGTTCTTCCAGT	60.255	20	260	120	379	CCGTGTTTGTTCAGGGAAGT	60.005	20	ACTGATTGGCGTTCTTCCAG	60.255	20	261	120	380	TTGTGTTTGCCGTGTTTGTT	60.05	20	CTGATTGGCGTTCTTCCAGT	60.255	20	269	111	379
c53788.graph_c1	1	p3	(GCA)5	15	66	80	GCACCGTTAAGCAACAGCTA	59.136	20	CTTGCAAGGAGGAGCAAGAG	60.269	20	140	13	152	GCACCGTTAAGCAACAGCTA	59.136	20	TCTTGCTGCTCCAGCTCTTT	60.419	20	175	13	187	GCACCGTTAAGCAACAGCTA	59.136	20	CTTTCTTGCTGCTCCAGCTC	60.419	20	178	13	190
c53792.graph_c0	1	p2	(AG)9	18	1007	1024	CCCTCCGCTTATTTCTGTCC	60.949	20	CAGACGCGTCCCAATTAAAC	60.502	20	103	945	1047	TCCCCTCCGCTTATTTCTGT	60.949	20	CAGACGCGTCCCAATTAAAC	60.502	20	105	943	1047	CCCTCCGCTTATTTCTGTCC	60.949	20	ACAGACGCGTCCCAATTAAA	60.502	20	104	945	1048
c53797.graph_c0	1	p2	(AG)6	12	602	613	AAAAATTTCCACCCCAATCC	59.867	20	AACAAAACAGAACCAGCATCG	60.161	21	229	500	728	AAAAATTTCCACCCCAATCC	59.867	20	CAAAACAGAACCAGCATCGT	58.775	20	227	500	726	AAAAATTTCCACCCCAATCC	59.867	20	ACAAAACAGAACCAGCATCG	58.775	20	228	500	727
c53797.graph_c0	2	p1	(T)11	11	1119	1129	GCTAAGGGATTTGGGACACA	59.933	20	CATTAGTGCTCTGATGTTTGCAG	59.955	23	143	1016	1158	CCCCCTTAACCCATCGTAAT	59.903	20	CATTAGTGCTCTGATGTTTGCAG	59.955	23	235	924	1158	ATTGACATCCCCCTTAACCC	59.881	20	CATTAGTGCTCTGATGTTTGCAG	59.955	23	243	916	1158
c53803.graph_c0	1	p1	(T)10	10	912	921	GGGTAAACTGGACCAACTGC	59.454	20	CCAACGTGATGGCTATGCTA	59.712	20	270	702	971	GGGGTAAACTGGACCAACTG	59.304	20	CCAACGTGATGGCTATGCTA	59.712	20	271	701	971	TGAGGGGAGTAAGCTGAACC	59.284	20	CCAACGTGATGGCTATGCTA	59.712	20	244	728	971
c53810.graph_c0	1	p3	(GCG)5	15	444	458	TATACCAGAGCGATGGCAGG	61.149	20	GAGATGATTCTGGTGGCGAT	60.042	20	258	362	619	ACACGGTGAGGAACAGTGCT	60.779	20	GGAGCTGCTGGAGGAGTACA	60.555	20	256	338	593	ACACGGTGAGGAACAGTGCT	60.779	20	AGCTGCTGGAGGAGTACACG	60.611	20	254	338	591
c53827.graph_c0	1	p2	(TA)8	16	1282	1297	--
c53829.graph_c0	1	p1	(T)10	10	15	24	--
c53831.graph_c0	1	p1	(T)11	11	2019	2029	ATGACCCTGTGAAAGCTTGG	60.111	20	CCCCACAGAAAATAGGCAGA	60.066	20	138	1925	2062	CATCTGCTGTGTTGGACCAG	60.309	20	CCCCACAGAAAATAGGCAGA	60.066	20	254	1809	2062	TTGGACCAGGAATAATTGGG	59.617	20	CCCCACAGAAAATAGGCAGA	60.066	20	243	1820	2062
c53832.graph_c2	1	p3	(CGT)5	15	231	245	GACTGTCTGACCGGATTGGT	59.969	20	CGGAAAGAAACTTGCAAAGC	59.996	20	221	169	389	TGGGACAGGTTGACTGATGA	60.088	20	CGGAAAGAAACTTGCAAAGC	59.996	20	239	151	389	CTGATGACTGTCTGACCGGA	59.82	20	CGGAAAGAAACTTGCAAAGC	59.996	20	226	164	389
c53837.graph_c0	1	p3	(GCC)5	15	835	849	GCTCGGCTCCTACAGATACG	60	20	TTGATTCATCGAAGTGCTGC	59.955	20	241	776	1016	GCTCGGCTCCTACAGATACG	60	20	GTCTTCTTGGTCTCCAACGC	59.851	20	277	776	1052	GCTCGGCTCCTACAGATACG	60	20	TGATTCATCGAAGTGCTGCT	59.552	20	240	776	1015
c53839.graph_c0	1	p1	(A)10	10	1873	1882	TTCGGTCTGAGATTGCTGTG	59.984	20	AGCAGCCGTAGGATCTTTCA	59.978	20	136	1782	1917	TTCGGTCTGAGATTGCTGTG	59.984	20	TCCCGTTTGTGAATGATGAA	59.9	20	251	1782	2032	TATCCCCTGTTCTCTGGTGG	59.92	20	TCCCGTTTGTGAATGATGAA	59.9	20	206	1827	2032
c53843.graph_c0	1	p3	(ATG)5	15	673	687	CCAGCTCCATTTTGCATTTT	60.074	20	CAAGTCAGCTTCGTCAGCAG	59.922	20	272	503	774	TTTGCATTTTTGCTGCTCTG	60.133	20	CAAGTCAGCTTCGTCAGCAG	59.922	20	262	513	774	GCTCTGCTTCCCTTAATCCC	60.173	20	CAAGTCAGCTTCGTCAGCAG	59.922	20	248	527	774
c53845.graph_c0	1	p2	(CT)8	16	77	92	CCTTCCCAGACCTCTCCATT	60.447	20	GAGTAAGGTCGTCAGGCTGC	60.02	20	266	45	310	CCTTCCCAGACCTCTCCATT	60.447	20	GACGAGTAAGGTCGTCAGGC	59.874	20	269	45	313	CCTTCCCAGACCTCTCCATT	60.447	20	TCCGAGACGAGTAAGGTCGT	59.867	20	274	45	318
c53845.graph_c0	2	p2	(AT)6	12	3316	3327	CTGAAGGAGGAGGCAGTGAC	59.986	20	GAGTTCAGAGCGAGCACATTC	60.157	21	206	3177	3382	GTGCAGAGGACTGTGCAAAA	60.032	20	GAGTTCAGAGCGAGCACATTC	60.157	21	184	3199	3382	ACCGGAGAGTCTGTTGATGG	60.112	20	GAGTTCAGAGCGAGCACATTC	60.157	21	242	3141	3382
c53852.graph_c0	1	p1	(A)10	10	1773	1782	ACAGCTCCGTTGAAGCAGTT	60.058	20	CCGTAACCGAAGTTGTTGGT	59.891	20	261	1547	1807	GATTTCTTCGCTCCACCTTG	59.813	20	CCGTAACCGAAGTTGTTGGT	59.891	20	215	1593	1807	TGATTTCTTCGCTCCACCTT	59.813	20	CCGTAACCGAAGTTGTTGGT	59.891	20	216	1592	1807
c53859.graph_c0	1	p2	(TC)9	18	66	83	TCTCATCGCACAGGAGGAG	60.08	19	AGGAGAGGGAGGGAGATGAG	59.76	20	180	27	206	GAACTGCTTCTCATCGCACA	60.144	20	CAGGAGAGGGAGGGAGATG	59.726	19	189	19	207	TCTCATCGCACAGGAGGAG	60.08	19	GCTAGGAGAGGGATGGAGGT	59.659	20	277	27	303
c53861.graph_c1	1	p2	(CA)8	16	15	30	CCCACACACACACACACAAA	59.923	20	TCTCTCCCATGATCACCCAT	60.288	20	269	12	280	CCCACACACACACACACAAA	59.923	20	TAAACTCCACGCTCGTCCTC	60.397	20	241	12	252	CCCACACACACACACACAAA	59.923	20	CTTCTCTCCCATGATCACCC	59.46	20	271	12	282
c53861.graph_c1	2	p1	(A)11	11	206	216	CCCACACACACACACACAAA	59.923	20	TCTCTCCCATGATCACCCAT	60.288	20	269	12	280	CCCACACACACACACACAAA	59.923	20	TAAACTCCACGCTCGTCCTC	60.397	20	241	12	252	CCCACACACACACACACAAA	59.923	20	CTTCTCTCCCATGATCACCC	59.46	20	271	12	282
c53862.graph_c0	1	p3	(CTG)5	15	912	926	GAGGAGGAGCATAGCGGAG	60.065	19	TGAATCGAACCACCATAGCA	60.073	20	256	788	1043	GAGGAGCATAGCGGAGGAAG	61.383	20	TGAATCGAACCACCATAGCA	60.073	20	253	791	1043	GAGGAGGAGCATAGCGGAG	60.065	19	CTACCCCTTGAGGTGAATCG	59.545	20	269	788	1056
c53871.graph_c0	1	p1	(T)10	10	1540	1549	CGGGGCAGCACATATTCTAT	59.945	20	CTGCGTTAAACGTCCATGTC	59.199	20	231	1442	1672	CGGGGCAGCACATATTCTAT	59.945	20	TCTGCGTTAAACGTCCATGT	59.199	20	232	1442	1673	CGTTGGCCTCAGAAAAGAAC	59.853	20	CTGCGTTAAACGTCCATGTC	59.199	20	266	1407	1672
c53875.graph_c0	1	p1	(A)10	10	528	537	AACGGACAAACTGCCAATGT	60.419	20	AACATGCTTGGTGGGCTTAC	60	20	252	337	588	AAAACGGACAAACTGCCAAT	59.476	20	AACATGCTTGGTGGGCTTAC	60	20	254	335	588	CGGACAAACTGCCAATGTAA	59.585	20	ACATGCTTGGTGGGCTTACT	59.621	20	249	339	587
c53875.graph_c0	2	p3	(GGT)5	15	1870	1884	GCCATCTCCTCTCCCTCTCT	59.913	20	CCGATCTCACCCAAAAGAAG	59.665	20	231	1690	1920	AAATGGAAGGGGATGGAGAC	60.133	20	CGATCTCACCCAAAAGAAGG	59.665	20	166	1754	1919	AAATGGAAGGGGATGGAGAC	60.133	20	CCGATCTCACCCAAAAGAAG	59.665	20	167	1754	1920
c53876.graph_c1	1	p2	(AG)6	12	1290	1301	CAAAGGTGTGTCAAGCAGGA	59.873	20	GTTGGATGGGAACGCCAC	62.361	18	117	1208	1324	GGTGGATAGATCGGCTCAGA	60.181	20	GTTGGATGGGAACGCCAC	62.361	18	150	1175	1324	GGATAGATCGGCTCAGATGC	59.762	20	GTTGGATGGGAACGCCAC	62.361	18	147	1178	1324
c53884.graph_c0	1	p1	(T)10	10	960	969	CAAAACCTTGCCGGATCTTA	60.067	20	TGCCATGGTGGTATGTGTCT	59.837	20	219	843	1061	CAAAACCTTGCCGGATCTTA	60.067	20	GCCATGGTGGTATGTGTCTG	59.837	20	218	843	1060	CAAAACCTTGCCGGATCTTA	60.067	20	CTGCCATGGTGGTATGTGTC	59.837	20	220	843	1062
c53884.graph_c0	2	p1	(A)11	11	1868	1878	TCAAACACGAGAAGCGAATG	59.988	20	GGAGTCCTGTTTTGATCCGA	60.05	20	248	1731	1978	CAATCAAACACGAGAAGCGA	59.988	20	GGAGTCCTGTTTTGATCCGA	60.05	20	251	1728	1978	TCAATCAAACACGAGAAGCG	59.988	20	GGAGTCCTGTTTTGATCCGA	60.05	20	252	1727	1978
c53890.graph_c0	1	p1	(T)10	10	836	845	CAGGTTCGAGACCAGGACAT	60.112	20	GGGCTACCTTCGTCCATACA	59.955	20	134	781	914	TCTATCCATGGGTTGGCATT	60.155	20	GGGCTACCTTCGTCCATACA	59.955	20	177	738	914	CAGGTTCGAGACCAGGACAT	60.112	20	TGATGAAAAGGAAACTGGGG	59.903	20	246	781	1026
c53892.graph_c0	1	p1	(T)10	10	113	122	TGAGACGCATCAAAGGTTCA	60.39	20	AGCAGGGATGTCTTTGCTTC	59.434	20	280	9	288	TGAGACGCATCAAAGGTTCA	60.39	20	CAGGGATGTCTTTGCTTCAA	58.847	20	278	9	286	GAGACGCATCAAAGGTTCAA	58.85	20	AGCAGGGATGTCTTTGCTTC	59.434	20	279	10	288
c53904.graph_c0	1	p2	(AG)8	16	849	864	GGGGATTGATGTCCAAAATG	59.991	20	ATGGGTGTGCCATCTTCAAT	60.203	20	170	745	914	GGGATTGATGTCCAAAATGC	60.141	20	ATGGGTGTGCCATCTTCAAT	60.203	20	169	746	914	GGGGATTGATGTCCAAAATG	59.991	20	GGGTGTGCCATCTTCAATGT	60.79	20	168	745	912
c53907.graph_c0	1	p2	(AC)6	12	167	178	CACAGCAGCGGGAGAATAAT	60.235	20	GTCTGGTTTCTTGCTCTGGC	59.997	20	249	48	296	ACGTGGCAACTATCACAGCA	60.333	20	GTCTGGTTTCTTGCTCTGGC	59.997	20	262	35	296	GTTGCCCTCTTTAACTGCGA	60.386	20	GTCTGGTTTCTTGCTCTGGC	59.997	20	200	97	296
c53911.graph_c0	1	p1	(T)17	17	1689	1705	--
c53914.graph_c0	1	p1	(A)11	11	3764	3774	ATGTCTTGCTTCGGGGTAGA	59.694	20	GGCGTCTAGATATGCTCGCT	59.603	20	277	3522	3798	AGAAGCATCCCACCACAGTT	59.579	20	GGCGTCTAGATATGCTCGCT	59.603	20	260	3539	3798	TTTATGTCTTGCTTCGGGGT	59.569	20	GGCGTCTAGATATGCTCGCT	59.603	20	280	3519	3798
c53916.graph_c0	1	p1	(A)10	10	458	467	GTGGGTCTTTTATGGAGGCA	59.933	20	ACCAGTGATGTGCGAAAACA	60.16	20	144	382	525	AACCCTCTTAAGGGCCAAGA	60.068	20	ACCAGTGATGTGCGAAAACA	60.16	20	237	289	525	TCATAATACTCTGGCGGCCT	59.691	20	TTGAGGAAGCCAGGAAGAGA	60.065	20	276	430	705
c53919.graph_c0	1	p1	(T)11	11	1154	1164	--
c53923.graph_c0	1	p4	(CCCG)5	20	220	239	TTTCTTTGCTTCCTTCGCAT	59.96	20	CTTCTTGCCGAAGATGAAGC	60.096	20	201	67	267	TTTCTTTGCTTCCTTCGCAT	59.96	20	CCTCTCCCTCTCAATCTCCC	60.149	20	276	67	342	GCATCGAATCAAAGAAAGCC	59.791	20	CTTCTTGCCGAAGATGAAGC	60.096	20	185	83	267
c53926.graph_c0	1	p1	(A)12	12	810	821	TATCATGTCCCATGCTTCCC	60.691	20	TGTGCCTACTGTCATGCATTT	59.213	21	271	650	920	TATCATGTCCCATGCTTCCC	60.691	20	TTGTGCCTACTGTCATGCATTT	60.564	22	272	650	921	TATCATGTCCCATGCTTCCC	60.691	20	TGTGTACCCGAATTAAACTGGA	59.379	22	214	650	863
c53934.graph_c4	1	p3	(CTG)5	15	2320	2334	CGGTCGATGTGGTTACAGTG	60.025	20	AAGACAACCATCAAGGCAGC	60.263	20	271	2193	2463	CGGTCGATGTGGTTACAGTG	60.025	20	AGCGGAGACAAGACAACCAT	59.727	20	280	2193	2472	CGGTCGATGTGGTTACAGTG	60.025	20	CGGAGACAAGACAACCATCA	59.676	20	278	2193	2470
c53935.graph_c0	1	p2	(CT)7	14	979	992	CCTCTTTTCTGTCTCGGTGC	59.989	20	TTGCCATTCACATGCAATCT	60.08	20	268	791	1058	CCTCTTTTCTGTCTCGGTGC	59.989	20	CTTGCCATTCACATGCAATC	60.08	20	269	791	1059	TTCTGTCTCGGTGCTTGTTG	60.025	20	TTGCCATTCACATGCAATCT	60.08	20	262	797	1058
c53951.graph_c0	1	p1	(A)10	10	331	340	AGAGTCCTGATCGACGCCTA	59.973	20	CTCTTTTGTGGACGTGGGAT	59.966	20	264	158	421	GAAAGAGTCCTGATCGACGC	59.957	20	CTCTTTTGTGGACGTGGGAT	59.966	20	267	155	421	GAGCATGTTCTCAAGGCTCC	59.957	20	CTCTTTTGTGGACGTGGGAT	59.966	20	144	278	421
c53951.graph_c0	2	p1	(T)10	10	1074	1083	GGGCCGTAGTTGTAGTTCCA	59.993	20	TTGGTTTACGGGTTCAAGGA	60.336	20	264	873	1136	GGGCCGTAGTTGTAGTTCCA	59.993	20	CTTGGTTTACGGGTTCAAGG	59.466	20	265	873	1137	GGTCGCAGTAGTCCTTGCTC	60.02	20	AAGACACCTTTGAAGCCAGC	59.478	20	208	967	1174
c53951.graph_c0	3	p1	(A)10	10	1690	1699	GTCGATCTCCAGGTCAGGTA	57.647	20	GGGTTTGAATCCAGGCAAAT	61.053	20	280	1559	1838	GGTCGATCTCCAGGTCAGGT	61.48	20	GGTTTGAATCCAGGCAAATTA	58.932	21	280	1558	1837	GGTCGATCTCCAGGTCAGG	60.627	19	GGTTTGAATCCAGGCAAATTA	58.932	21	280	1558	1837
c53953.graph_c1	1	p1	(T)10	10	1519	1528	CGTTTCGTCAGGGTGTCTTT	60.149	20	GCATCGTGTGTGTGTGACAG	59.772	20	231	1446	1676	CGTTTCGTCAGGGTGTCTTT	60.149	20	AACAACCAAGGTGTCCTGCT	59.622	20	131	1446	1576	CGTTTCGTCAGGGTGTCTTT	60.149	20	GAACAACCAAGGTGTCCTGC	60.555	20	132	1446	1577
c53953.graph_c2	1	p1	(A)10	10	993	1002	AGGCACACGCCCATTTATAG	59.982	20	GACGCAGTGACGCTGAAATA	60.019	20	262	853	1114	ACCAACAATTCAAAGGCAGG	59.971	20	GACGCAGTGACGCTGAAATA	60.019	20	279	836	1114	AACAATTCAAAGGCAGGCAC	60.118	20	GACGCAGTGACGCTGAAATA	60.019	20	276	839	1114
c53968.graph_c1	1	p1	(A)10	10	992	1001	CCATCATCACAAACAATGGAA	59.236	21	AGGATTTTCACAGTGACGCC	60.119	20	203	884	1086	CCATCATCACAAACAATGGAA	59.236	21	GACGGCCGAAACTAAGATGA	60.214	20	157	884	1040	ACCATCATCACAAACAATGGAA	60.096	22	AGGATTTTCACAGTGACGCC	60.119	20	204	883	1086
c53968.graph_c1	2	p3	(CCG)5	15	1338	1352	CTCCACCACTGGTCCCTAGA	60.104	20	GATCTGAGAGCAACGACGGT	60.418	20	273	1254	1526	CCACTGGTCCCTAGATCCAC	59.38	20	GATCTGAGAGCAACGACGGT	60.418	20	268	1259	1526	TCCACCACTGGTCCCTAGAT	59.38	20	GATCTGAGAGCAACGACGGT	60.418	20	272	1255	1526
c53984.graph_c0	1	p1	(T)10	10	459	468	GTGGCTGTGTGCTTGAAAAA	59.888	20	TTCGGGCTAAACACCAAATC	59.938	20	265	240	504	GTGGCTGTGTGCTTGAAAAA	59.888	20	GTCTTCGGGCTAAACACCAA	60.11	20	268	240	507	AGCCAAGGTGGTGACTTGTT	59.622	20	ATTTGGTGCTAGGAACACCG	59.993	20	118	431	548
c53986.graph_c2	1	p1	(A)11	11	2	12	--
c53986.graph_c2	2	p1	(A)10	10	961	970	CCACCGGCTGGAGACTATAA	60.088	20	AGAGTCGACGACGCCATAGT	59.898	20	246	793	1038	TCAGGCTAACCTAACCACCG	60.125	20	AGAGTCGACGACGCCATAGT	59.898	20	260	779	1038	GACTATAACGCTCGGCTTCG	60.003	20	TAAGTGGTAACGGCCGATCT	59.592	20	205	805	1009
c53988.graph_c1	1	p1	(A)10	10	1466	1475	AGGGTCGACATGATCACCAG	60.956	20	AGAGGGAATTGTTTGCATCG	60.074	20	276	1393	1668	AGGGTCGACATGATCACCAG	60.956	20	GGTGTGAATTCGTGAAGCCT	60.119	20	145	1393	1537	GTCGACATGATCACCAGGC	60.071	19	AGAGGGAATTGTTTGCATCG	60.074	20	273	1396	1668
c53989.graph_c0	1	p3	(CGC)6	18	540	557	GAGCTTCCTGCTGATGCTGT	60.71	20	CTGTCGTCCTTCTCCTCCAC	59.835	20	273	345	617	GAGCTTCCTGCTGATGCTGT	60.71	20	ACCATGCTGTCGTCCTTCTC	60.269	20	279	345	623	GAGCTTCCTGCTGATGCTGT	60.71	20	TTCTCCTCCACGTCGTTCTC	60.386	20	264	345	608
c53994.graph_c0	1	p2	(GT)9	18	1477	1494	ATGGTCAGGTATCAGGGCAG	59.95	20	CATTTGGTAGCCAATAGCCA	58.651	20	246	1272	1517	GGCTGCAATTTTGACAGGAT	60.081	20	CATTTGGTAGCCAATAGCCA	58.651	20	178	1340	1517	GCTGAGGTTGATGGTCAGGT	60.12	20	CATTTGGTAGCCAATAGCCA	58.651	20	256	1262	1517
c53995.graph_c0	1	p1	(T)13	13	1757	1769	GGTGGTGTGAAAGAAGGGAA	59.943	20	GGAATTCGTACGCTGGACAT	59.962	20	278	1615	1892	GGTGGTGTGAAAGAAGGGAA	59.943	20	ACGCGATGAAAATCCAAAAC	59.945	20	244	1615	1858	CCCTTGGGAATATGACGCTA	59.916	20	GGAATTCGTACGCTGGACAT	59.962	20	167	1726	1892
c53998.graph_c0	1	p1	(G)11	11	2	12	--
c54000.graph_c1	1	p1	(T)10	10	816	825	CTACCCTGTTCGGACTGCAT	60.134	20	TTTCAGCACATTTTGCCTTG	59.849	20	180	748	927	TTCGGACTGCATGTTTTTGA	60.234	20	TTTCAGCACATTTTGCCTTG	59.849	20	172	756	927	TCGGACTGCATGTTTTTGAC	59.697	20	TTTCAGCACATTTTGCCTTG	59.849	20	171	757	927
c54000.graph_c1	2	p1	(T)10	10	967	976	CAAGGCAAAATGTGCTGAAA	59.849	20	GCCTTCCAGATTCCTCACAA	60.195	20	169	908	1076	CAAGGCAAAATGTGCTGAAA	59.849	20	AATCCACCAAGACCAGGATG	59.779	20	225	908	1132	TGGCATCAAGATGCACAGAT	60.233	20	GCCTTCCAGATTCCTCACAA	60.195	20	228	849	1076
c54001.graph_c0	1	p1	(T)11	11	934	944	CGCCAATGCCGATATATTTT	59.789	20	CATTATCGCACAACAGGTGC	60.142	20	267	789	1055	CAGGTGGATGATACGCCAAT	60.744	20	CATTATCGCACAACAGGTGC	60.142	20	280	776	1055	AGGTGGATGATACGCCAATG	60.744	20	CATTATCGCACAACAGGTGC	60.142	20	279	777	1055
c54005.graph_c0	1	p3	(CGA)5	15	2302	2316	CCAAGAAGAGAAACGGATCG	59.807	20	CGATAACGCTCGTGATGAAA	59.833	20	235	2210	2444	CCCTCACAGATCTTTCCTGC	59.803	20	CGATAACGCTCGTGATGAAA	59.833	20	278	2167	2444	CCAAGAAGAGAAACGGATCG	59.807	20	AAATAGGGTCAAACAGGGGC	60.187	20	170	2210	2379
c54007.graph_c0	1	p3	(ACT)5	15	699	713	ACAAAGACACAGGTTTGGGC	60.012	20	AGAACCAAGTGGACGCAGTT	59.769	20	276	528	803	CACCTTAACCATGGCAGGAT	59.813	20	AGAACCAAGTGGACGCAGTT	59.769	20	235	569	803	CCTTAACCATGGCAGGATTG	60.323	20	AGAACCAAGTGGACGCAGTT	59.769	20	233	571	803
c54014.graph_c0	1	p3	(CTC)7	21	1	21	--
c54023.graph_c0	1	p2	(CT)7	14	39	52	CCACCTCTCCCTGGGACTAT	60.328	20	TCGTGAATTGAAGCATGAGC	59.955	20	164	12	175	CCACCTCTCCCTGGGACTAT	60.328	20	CGACCTACACTGTGCCAAGA	59.897	20	120	12	131	CCACCTCTCCCTGGGACTAT	60.328	20	TCAAGCGAACACCATGTCTC	59.837	20	100	12	111
c54025.graph_c0	1	p1	(A)11	11	210	220	GCGCTTGTTCTTCCTCAACT	59.621	20	ACTAGAGATGTGTTCGGCGG	60.277	20	192	80	271	GCGCTTGTTCTTCCTCAACT	59.621	20	ACTGCGAGAGAAGAATTCGG	59.574	20	236	80	315	TCAACTTCCTTCTCAGCACG	59.161	20	ACTAGAGATGTGTTCGGCGG	60.277	20	178	94	271
c54025.graph_c0	2	p3	(AGC)6	18	669	686	GTCGTTGGAGTTGGAGAAGC	59.851	20	ACTTCTGAAACCTTGGCAGC	59.478	20	249	603	851	GTCGTTGGAGTTGGAGAAGC	59.851	20	TCACTTCTGAAACCTTGGCA	59.415	20	251	603	853	GTCGTTGGAGTTGGAGAAGC	59.851	20	TCTGAAACCTTGGCAGCAC	59.976	19	246	603	848
c54027.graph_c0	1	p3	(GGC)6	18	363	380	AGGCAAGCCCGTTATCTTTT	60.095	20	GGGAGATGCAGAAGAAGGC	59.902	19	256	315	570	GCAAGCCCGTTATCTTTTCA	60.209	20	GGGAGATGCAGAAGAAGGC	59.902	19	254	317	570	AGGCAAGCCCGTTATCTTTT	60.095	20	ACCGGGAGATGCAGAAGAAG	61.688	20	259	315	573
c54030.graph_c0	1	p1	(A)10	10	708	717	CAAAGATGGACAGGATCCAAA	59.918	21	CAGCAGTCAATCAAAAGGCA	59.988	20	251	683	933	CAAAGATGGACAGGATCCAA	58.487	20	CAGCAGTCAATCAAAAGGCA	59.988	20	251	683	933	ACAAAGATGGACAGGATCCAA	59.396	21	CAGCAGTCAATCAAAAGGCA	59.988	20	252	682	933
c54030.graph_c0	2	p3	(GCA)5	15	2041	2055	AACGATGGCAAGGTTCAGAC	60.119	20	GAGGAAAAGAAGGAGCTGGC	60.464	20	228	1994	2221	CAAGAGAACGATGGCAAGGT	60.255	20	GAGGAAAAGAAGGAGCTGGC	60.464	20	234	1988	2221	AGAACGATGGCAAGGTTCAG	60.255	20	GAGGAAAAGAAGGAGCTGGC	60.464	20	230	1992	2221
c54030.graph_c0	3	p1	(T)10	10	2750	2759	GTGCTTGTGACGGCAAGTTA	59.911	20	ATTGTAGCAAACCACCGTCC	59.859	20	223	2675	2897	GTGCTTGTGACGGCAAGTTA	59.911	20	CAAAACCGCGATTACGGTAG	60.5	20	256	2675	2930	GTGCTTGTGACGGCAAGTTA	59.911	20	TTGGTCGGTTTTGCAAAGTT	60.514	20	182	2675	2856
c54041.graph_c0	1	p1	(A)10	10	389	398	GTTCAAACTCGAGTCCTCCG	59.844	20	AATGTTTCCAACCATCCAGC	59.797	20	166	319	484	GTTCAAACTCGAGTCCTCCG	59.844	20	CCATCCAGCTTCGGTTTTAC	59.569	20	155	319	473	GTTCAAACTCGAGTCCTCCG	59.844	20	ACCATCCAGCTTCGGTTTTA	59.569	20	156	319	474
c54047.graph_c0	1	p1	(A)10	10	263	272	AGCACACACGCCAGTGTTAG	59.97	20	GGCCTGCGTAAGTGGAATAA	60.096	20	218	236	453	AGCACACACGCCAGTGTTAG	59.97	20	TAATGATTTCTGGGGAACGC	59.901	20	201	236	436	AGCACACACGCCAGTGTTAG	59.97	20	TCACCGATCCATCATTGAAA	59.859	20	129	236	364
c54048.graph_c2	1	p1	(A)10	10	1926	1935	--
c54059.graph_c0	1	p4	(CGGC)5	20	98	117	TGCATAGAGACGCCTTCGTA	59.59	20	GCCTAGACCCACCTGTCAGA	60.261	20	143	8	150	TAGAGACGCCTTCGTATCGC	60.511	20	GCCTAGACCCACCTGTCAGA	60.261	20	139	12	150	CTGCATAGAGACGCCTTCGT	60.559	20	GCCTAGACCCACCTGTCAGA	60.261	20	144	7	150
c54063.graph_c1	1	p1	(T)11	11	330	340	GGCGAGAGAGGAGAGAGTGA	59.817	20	CGCTTTTTCTTTTCCCACAG	59.855	20	168	225	392	GGAGAGAGTGACAGTTGGGG	59.682	20	CGCTTTTTCTTTTCCCACAG	59.855	20	159	234	392	GAGAGTGACAGTTGGGGTGG	60.563	20	CGCTTTTTCTTTTCCCACAG	59.855	20	156	237	392
c54063.graph_c3	1	p3	(CAA)6	18	1341	1358	GTCAAAGCAGTCATGGCTCA	59.992	20	AAATTATCTGTGGCGCGAAC	60.103	20	235	1168	1402	TCAAAGCAGTCATGGCTCAC	59.992	20	AAATTATCTGTGGCGCGAAC	60.103	20	234	1169	1402	AAAGCAGTCATGGCTCACCT	59.874	20	AAATTATCTGTGGCGCGAAC	60.103	20	232	1171	1402
c54065.graph_c0	1	p3	(TTC)5	15	1038	1052	CCAGTGCTCGCATAACCTTT	60.27	20	TCCTCCAGAAACAAGGGATG	60.042	20	206	923	1128	CCAGTGCTCGCATAACCTTT	60.27	20	CAGCGAAGAGAAGATCCACC	59.95	20	259	923	1181	GAAAGGTTTCCACAGCAAGG	59.711	20	TCCTCCAGAAACAAGGGATG	60.042	20	155	974	1128
c54077.graph_c1	1	p1	(T)11	11	142	152	TGGGTCTATTTGGTTGGTGG	60.605	20	GGGCGTTCATAATGCACCTA	60.857	20	267	112	378	TGGGTCTATTTGGTTGGTGG	60.605	20	CCCCCATGTAGAAAAATTGG	59.131	20	203	112	314	GGGTCTATTTGGTTGGTGGT	58.62	20	TTCCCCCAAAATAAAAGCCT	59.782	20	239	113	351
c54077.graph_c1	2	p1	(T)10	10	848	857	CCTTGCACTGGAACTGTTGA	59.873	20	GCATTCCTTGTACTGCGTGA	59.871	20	262	718	979	TCCTTGCACTGGAACTGTTG	59.873	20	GCATTCCTTGTACTGCGTGA	59.871	20	263	717	979	CCTTGCACTGGAACTGTTGA	59.873	20	GTAGGCAAATGGTTTGGCAT	59.829	20	278	718	995
c54080.graph_c0	1	p1	(A)10	10	739	748	TTACTGTGCGTTCCTCATGC	59.871	20	TATCGGGAGCAACCGTAAAA	60.448	20	175	690	864	GGTCGGAGATGAACACCAAT	59.786	20	TATCGGGAGCAACCGTAAAA	60.448	20	245	620	864	ACATCCCGAACCACCTGTTA	60.232	20	TATCGGGAGCAACCGTAAAA	60.448	20	276	589	864
c54088.graph_c0	1	p3	(CGA)5	15	1476	1490	ATCAACCTAGTGGCGGGTCT	60.903	20	ACGTACTTTGGGTCGTCGAG	60.171	20	278	1254	1531	AAGATCACGCACAAGACGC	60.008	19	GCCTCTTCTGGAAGCTGATG	60.096	20	271	1299	1569	ACAACGACCAGGAGAACCC	59.953	19	GCCTCTTCTGGAAGCTGATG	60.096	20	195	1375	1569
c54088.graph_c0	2	p1	(T)13	13	1898	1910	ATCGAGTTCTCGCTCGTCAT	59.981	20	TTCGAGTCATTTACGGGGTC	59.933	20	280	1662	1941	GTGACCCAGGTGCAGAGTTT	60.159	20	TTCGAGTCATTTACGGGGTC	59.933	20	192	1750	1941	ATCTCCTGAATCCCTCCCAC	60.278	20	TTCGAGTCATTTACGGGGTC	59.933	20	235	1707	1941
c54089.graph_c1	1	p1	(T)10	10	1087	1096	GATGCTTCATCATCGCAGAA	59.914	20	TGGAAGCAAAGAGAGGGAAA	59.926	20	226	896	1121	TGCTTCATCATCGCAGAAAG	60.096	20	TGGAAGCAAAGAGAGGGAAA	59.926	20	224	898	1121	TGTCCTAATTTGAGGGGCAG	60.066	20	CATTATCGTTGTCGCTGTGG	60.134	20	126	1041	1166
c54095.graph_c1	1	p4	(CTAA)6	24	555	578	ACCGCAAGATCGACACCTAC	60.142	20	ACTCGGTTGAGTTGCTTGCT	60.058	20	206	466	671	CGCAAGATCGACACCTACCT	60.277	20	ACTCGGTTGAGTTGCTTGCT	60.058	20	204	468	671	GTTCACGTCCCAGCTGTTCT	60.307	20	ACTCGGTTGAGTTGCTTGCT	60.058	20	262	410	671
c54098.graph_c0	1	p2	(CT)6	12	1975	1986	ACTGCAGCTTTTGTGAAGCA	59.788	20	TGTCAAATCCAAATGGCAGA	60.049	20	212	1925	2136	TGGCATCGAAGACAATGAAG	59.799	20	GGAAGTCCAGCTCCCACATA	60.073	20	186	1843	2028	ACTGCAGCTTTTGTGAAGCA	59.788	20	GGAAGTCCAGCTCCCACATA	60.073	20	104	1925	2028
c54100.graph_c0	1	p1	(A)10	10	963	972	TCTCCGATTTGTGTGATGGA	60.048	20	CTTGTGCGGTTGGAGGTATT	59.993	20	279	749	1027	GCACAAGGTGATCCCAGAAT	59.934	20	CTTGTGCGGTTGGAGGTATT	59.993	20	146	882	1027	AAAAGACCCAGCACAAGGTG	60.149	20	CTTGTGCGGTTGGAGGTATT	59.993	20	156	872	1027
c54100.graph_c0	2	p3	(GCG)5	15	1574	1588	--
c54104.graph_c0	1	p2	(TG)8	16	1419	1434	ATTCTTCCATGCCTACCCCT	59.789	20	CGCACAGAAGAGTTTAGCCC	60.015	20	220	1287	1506	ATTCTTCCATGCCTACCCCT	59.789	20	CTTTCTGAAATAGCTCGGCG	60.11	20	238	1287	1524	ATTCTTCCATGCCTACCCCT	59.789	20	GCGCACAGAAGAGTTTAGCC	60.162	20	221	1287	1507
c54109.graph_c0	1	p1	(T)10	10	67	76	CCCAACACTCTGTTATCTGCAA	60.168	22	TACGGGGTAAACTGGGACAG	59.846	20	132	25	156	CCCAACACTCTGTTATCTGCAA	60.168	22	TGTTACGGGGTAAACTGGGA	60.22	20	135	25	159	CCCAACACTCTGTTATCTGCAA	60.168	22	TTACGGGGTAAACTGGGACA	60.22	20	133	25	157
c54123.graph_c0	1	p3	(GCC)5	15	575	589	AAGTTTCCTTCCGTTCCGTT	59.976	20	CCTTGTCCTTCTCCTCCCTC	60.186	20	209	405	613	AAGTTTCCTTCCGTTCCGTT	59.976	20	TCCTTGTCCTTCTCCTCCCT	60.186	20	210	405	614	AAGTTTCCTTCCGTTCCGTT	59.976	20	CTCCTTGTCCTTCTCCTCCC	60.186	20	211	405	615
c54130.graph_c0	1	p3	(CGG)6	18	2147	2164	CTAAACCCTAACTCCGGCCT	59.61	20	GGCCGCAAAGAATAGCAA	59.914	18	196	1990	2185	ACAAATCCTGCCCGATAAGA	59.528	20	GGCCGCAAAGAATAGCAA	59.914	18	234	1952	2185	AAACAAATCCTGCCCGATAA	59.411	20	GGCCGCAAAGAATAGCAA	59.914	18	236	1950	2185
c54141.graph_c0	1	p1	(T)10	10	1843	1852	--
c54145.graph_c0	1	p1	(T)13	13	1292	1304	GTAGCCAACCAATTGCCACT	60	20	AGCAGATGTACATGTTGTCTCCA	59.676	23	167	1265	1431	GTAGCCAACCAATTGCCACT	60	20	GCAGATGTACATGTTGTCTCCA	58.652	22	166	1265	1430	GGCATTATCTTGATGGGGTG	60.155	20	AGCAGATGTACATGTTGTCTCCA	59.676	23	240	1192	1431
c54151.graph_c0	1	p1	(A)10	10	554	563	GGCTAGGCCGTATCATCAAA	60.06	20	GCATTGGGGATTTAGTTGGA	59.762	20	230	361	590	GGCAACGAGGTCAAAGGTAA	60.11	20	GCATTGGGGATTTAGTTGGA	59.762	20	269	322	590	CTAGGCAACGAGGTCAAAGG	59.869	20	GCATTGGGGATTTAGTTGGA	59.762	20	272	319	590
c54152.graph_c0	1	p3	(TCG)6	18	1020	1037	GCCTGGAGATAAGCTCGTTG	59.978	20	CGTCCAGCGTTCAACAGATA	59.864	20	259	956	1214	CAGCCTGGAGATAAGCTCGT	59.598	20	CGTCCAGCGTTCAACAGATA	59.864	20	261	954	1214	TTGATCTCCTCCTCCGAGAC	59.334	20	CGTCCAGCGTTCAACAGATA	59.864	20	242	973	1214
c54153.graph_c0	1	c	(A)10ctttctagccacatgacaaggattgtggtagcaagtgaacc(T)10	61	1954	2014	--
c54155.graph_c0	1	p3	(CGG)6	18	856	873	ACTACGACGACCTGGAGAGC	59.48	20	TACTTGTGCTCCTCCTCCGT	59.867	20	253	791	1043	ACTACGACGACCTGGAGAGC	59.48	20	ACGTAGCAGGAGCGCTTAAA	60.173	20	172	791	962	ACTACGACGACCTGGAGAGC	59.48	20	TTACTTGTGCTCCTCCTCCG	60.388	20	254	791	1044
c54174.graph_c0	1	p1	(T)11	11	1325	1335	--
c54175.graph_c0	1	p2	(CT)6	12	1050	1061	CACATAAGTACGCCCACGTC	59.076	20	TAGCTACCCCAGGCAAGAAA	59.839	20	234	905	1138	CACATAAGTACGCCCACGTC	59.076	20	TTAGCTACCCCAGGCAAGAA	59.839	20	235	905	1139	CACATAAGTACGCCCACGTC	59.076	20	AGCATGACCGCGTATAAAGC	60.259	20	267	905	1171
c54178.graph_c1	1	p3	(GGA)5	15	2810	2824	CGGAGTCTGCATGGCTGT	61.028	18	GACACCTGGACACGGCAG	61.376	18	220	2705	2924	GGAGTCTGCATGGCTGTG	58.845	18	GACACCTGGACACGGCAG	61.376	18	219	2706	2924	CATCCATGGCGGAGTCTG	61.251	18	GACACCTGGACACGGCAG	61.376	18	229	2696	2924
c54190.graph_c0	1	p1	(T)13	13	1614	1626	CCAATTGTTCTTTTTGGCTCA	60.096	21	AACTGGCATCATGCAAACAC	59.577	20	271	1437	1707	TTTGGCTCATCTCGTTTTGTT	59.738	21	AACTGGCATCATGCAAACAC	59.577	20	259	1449	1707	TTTTGGCTCATCTCGTTTTGT	59.738	21	AACTGGCATCATGCAAACAC	59.577	20	260	1448	1707
c54195.graph_c0	1	p3	(CCG)5	15	1	15	--
c54195.graph_c0	2	p3	(GTT)6	18	1010	1027	CATTGCTGTCGGAAGGAGAT	60.218	20	TGGAGTCAGTATGCATCCCA	60.072	20	225	832	1056	CATTGCTGTCGGAAGGAGAT	60.218	20	ACAGTGCTCCTTGGAATTGG	60.111	20	242	832	1073	CTCTTTAGGGGGCTCTTGGT	59.707	20	TGGAGTCAGTATGCATCCCA	60.072	20	116	941	1056
c54212.graph_c0	1	c	(GCG)6attggatccaggaagcaaagagaaaagaaagcgcaatcacatcaaacccttcccatcaactacc(CT)6tccctgtacaaaatttccctccccactccctctctaatctctgtctaattggccaaatattataactgc(AT)8	179	2374	2552	AGGCATCCGATCAAGAACAC	60.081	20	GAGCGAGACCAGACCACCTA	60.408	20	275	2333	2607	CAAGAACACCGAATCAACGA	59.691	20	GAGCGAGACCAGACCACCTA	60.408	20	264	2344	2607	TCAAGAACACCGAATCAACG	59.691	20	GAGCGAGACCAGACCACCTA	60.408	20	265	2343	2607
c54214.graph_c1	1	p3	(CGG)5	15	8	22	--
c54237.graph_c0	1	p2	(GC)6	12	806	817	TTCTTGGACTTCCTCCTCCC	60.565	20	ACATCATGACCTCGTGCATC	59.51	20	249	635	883	GCGTCCACATGTACTGCTTC	59.323	20	ACATCATGACCTCGTGCATC	59.51	20	266	618	883	TTCTTGGACTTCCTCCTCCC	60.565	20	GTGGTCGCAGGGTGAGATAG	60.678	20	270	635	904
c54245.graph_c0	1	p1	(A)10	10	152	161	CAATAAAGGAGCGGCTACCA	60.223	20	ATGGATCACACAATCGGACA	59.769	20	124	126	249	CAATAAAGGAGCGGCTACCA	60.223	20	CATGGATCACACAATCGGAC	59.769	20	125	126	250	GTCGCCTCGCAATTACTCTT	59.481	20	ATGGATCACACAATCGGACA	59.769	20	202	48	249
c54245.graph_c0	2	p1	(G)15	15	1169	1183	--
c54261.graph_c0	1	p2	(AT)6	12	499	510	AGTTCTGAGTTCTTCGGTTTCA	58.109	22	TGCTTGGGTACTGGTCAAAA	59.17	20	187	456	642	GTTCTGAGTTCTTCGGTTTCA	57.035	21	TGCTTGGGTACTGGTCAAAA	59.17	20	186	457	642	AGTTCTGAGTTCTTCGGTTTCA	58.109	22	GATGCTTGGGTACTGGTCAAA	59.985	21	189	456	644
c54277.graph_c1	1	p1	(A)10	10	1160	1169	TAACTAGGATTTGGCCCACG	59.953	20	TGTCCCCACTAAAATGCAGTC	59.985	21	224	1088	1311	TTTTGTTGCGACAACTCTGG	59.881	20	TGTCCCCACTAAAATGCAGTC	59.985	21	202	1110	1311	TTGTTGCGACAACTCTGGTC	59.88	20	TGTCCCCACTAAAATGCAGTC	59.985	21	200	1112	1311
c54278.graph_c0	1	p3	(CCG)6	18	1097	1114	--
c54278.graph_c1	1	p3	(CCG)6	18	1	18	--
c54278.graph_c1	2	p3	(GAC)5	15	592	606	AGCTGCTGAAGGCGACAC	60.304	18	CGTGGACCTTGTCTTGGAGT	60.151	20	260	419	678	CCTTTTGGCAATGTTGTCG	60.096	19	TGGAGTAGGCCGAGACCAC	61.234	19	279	386	664	AGCTGCTGAAGGCGACAC	60.304	18	GGACCTTGTCTTGGAGTAGGC	60.125	21	257	419	675
c54278.graph_c1	3	p1	(A)10	10	1434	1443	CATCGAACAACCGTACATGC	59.995	20	CTATATTGCCCCTCCCAACA	59.778	20	152	1334	1485	CATCGAACAACCGTACATGC	59.995	20	TATATTGCCCCTCCCAACAG	59.778	20	151	1334	1484	GAGGCTAGAGCTCCCTGGTT	59.979	20	CTATATTGCCCCTCCCAACA	59.778	20	252	1234	1485
c54284.graph_c0	1	p2	(TG)8	16	63	78	GTACGTCTTGCGCGTCTACA	60.081	20	TTGCCCAATTAGAACAAGCC	60.074	20	193	23	215	TGTACGTCTTGCGCGTCTAC	60.081	20	TTGCCCAATTAGAACAAGCC	60.074	20	194	22	215	TACGTCTTGCGCGTCTACAG	60.217	20	TTGCCCAATTAGAACAAGCC	60.074	20	192	24	215
c54286.graph_c0	1	p3	(TAT)5	15	1254	1268	GAGCAATTGAGCAAGGAACC	59.82	20	GCATGCTAGCTGCCTTGTATT	59.537	21	154	1192	1345	GAGCAATTGAGCAAGGAACC	59.82	20	GCATGCTAGCTGCCTTGTAT	58.174	20	154	1192	1345	GAGCAATTGAGCAAGGAACC	59.82	20	TGCATGCTAGCTGCCTTGTAT	60.94	21	155	1192	1346
c54297.graph_c0	1	p3	(GGC)7	21	489	509	AGGAGCAGGATTCGGAGATT	60.176	20	ATTTGATTTGATGGGTGGGA	59.991	20	254	452	705	AGGAGCAGGATTCGGAGATT	60.176	20	TTGATTTGATGGGTGGGAAT	59.991	20	252	452	703	TTACACAGGCTGCTGGACTG	60.049	20	GCGGCACCTTCATCTACTTC	59.843	20	258	304	561
c54298.graph_c1	1	p1	(A)11	11	77	87	GCAAACACATTGCTCCTTCA	59.847	20	CTGCACTTGCGAATCCAGTA	60.011	20	188	19	206	GCAAACACATTGCTCCTTCA	59.847	20	ATGATGCGGTGAATTGATGA	59.89	20	226	19	244	GCAAACACATTGCTCCTTCA	59.847	20	TCTTGCCGTGCTTTCTTCTT	60.132	20	266	19	284
c54319.graph_c0	1	p1	(A)10	10	893	902	CAAGGGATGAACCTGAGAGC	59.803	20	TGATCTTTGTTGCCTGCTTG	59.988	20	227	760	986	AATGTTGTTGATGGCCAATG	59.251	20	TGATCTTTGTTGCCTGCTTG	59.988	20	193	794	986	GCTTCAATGTTGTTGATGGC	59.131	20	TGATCTTTGTTGCCTGCTTG	59.988	20	198	789	986
c54322.graph_c0	1	p2	(CT)9	18	1789	1806	AGCACAAGCCCTTTGTCAGT	59.914	20	AAGCCCTTTGCCTCAGATTT	60.208	20	261	1610	1870	AGCACAAGCCCTTTGTCAGT	59.914	20	AAAGCCCTTTGCCTCAGATT	60.208	20	262	1610	1871	AGCACAAGCCCTTTGTCAGT	59.914	20	AAAAGCCCTTTGCCTCAGAT	60.208	20	263	1610	1872
c54322.graph_c0	2	p2	(AT)6	12	2932	2943	--
c54327.graph_c0	1	p3	(AGA)5	15	1003	1017	CGTTCCGTCTAGTCCTGCTC	60.012	20	CACGACAGTACGCACTCGAT	59.929	20	118	960	1077	TCGTTCCGTCTAGTCCTGCT	60.012	20	CACGACAGTACGCACTCGAT	59.929	20	119	959	1077	CGTTCCGTCTAGTCCTGCTC	60.012	20	TCGATCACTCTCCCCAACTC	60.199	20	103	960	1062
c54330.graph_c1	1	p1	(A)13	13	619	631	CCTCGACGCGTTTTGTCTAT	60.27	20	ACACTTGATGGTTTGCAACG	59.615	20	148	591	738	GAATGGGTGACGCTCTCAAC	60.667	20	ATTGAAAAGGGATGCATTGG	59.762	20	139	528	666	CCTCGACGCGTTTTGTCTAT	60.27	20	AAGGAAGCAAGAAATGGTGC	59.316	20	237	591	827
c54330.graph_c1	2	p1	(A)12	12	1705	1716	TTTTGCTCTCCATGCTTTCA	59.542	20	CTACCCCAAACAAGCAGCAT	60.132	20	226	1655	1880	TTTTGCTCTCCATGCTTTCA	59.542	20	ATGGAACCACTGACCAGGAC	59.817	20	199	1655	1853	TTTTGCTCTCCATGCTTTCA	59.542	20	AAGGCCTCTGCATCATCATC	60.189	20	257	1655	1911
c54330.graph_c1	3	p1	(A)10	10	2294	2303	CACTTTGACAACATGGCTGG	60.152	20	AGCAGCCCTCACAATGACTT	59.874	20	259	2075	2333	CACTTTGACAACATGGCTGG	60.152	20	AAGCAGCCCTCACAATGACT	59.874	20	260	2075	2334	CCACTTTGACAACATGGCTG	60.152	20	AGCAGCCCTCACAATGACTT	59.874	20	260	2074	2333
c54343.graph_c0	1	p1	(A)11	11	267	277	ATGGTAACGAGGCAACCAAC	59.859	20	AGCTGCTCCCTGATGACTGT	60.017	20	252	219	470	CAACAGGGGTCCAGTAGCAT	59.989	20	ATGGATAAGGGTGAGCATGG	59.773	20	212	153	364	ATGGTAACGAGGCAACCAAC	59.859	20	ATGGATAAGGGTGAGCATGG	59.773	20	146	219	364
c54344.graph_c0	1	p3	(TTC)5	15	235	249	ATTCTAGAGGAACGCGCAAA	59.982	20	ACGGTAGCTGCTGAAACCAC	60.321	20	269	64	332	AATTCTAGAGGAACGCGCAA	59.982	20	ACGGTAGCTGCTGAAACCAC	60.321	20	270	63	332	ATTCTAGAGGAACGCGCAAA	59.982	20	GTAGCTGCTGAAACCACCGT	60.321	20	266	64	329
c54344.graph_c0	2	p3	(GCG)6	18	790	807	TGGACCCGGAGTAGTAGTCG	60.126	20	TACGGGTACAAGGAAGGACG	59.986	20	133	760	892	TGGACCCGGAGTAGTAGTCG	60.126	20	ATCTTCGTGTCGCTCCAGAC	60.418	20	244	760	1003	CCCTGGACCCGGAGTAGTAG	60.882	20	TACGGGTACAAGGAAGGACG	59.986	20	136	757	892
c54345.graph_c0	1	p3	(TTC)5	15	1682	1696	GTGTGTGTTCATGGCCAAAG	60.008	20	ATGTCGAGGATGACAGGGAC	59.928	20	265	1571	1835	GTGTGTGTTCATGGCCAAAG	60.008	20	GTCGAGGATGACAGGGACAT	59.928	20	263	1571	1833	GTGTGTGTTCATGGCCAAAG	60.008	20	AAGGAGTCGGAGTGGACAGA	59.835	20	178	1571	1748
c54348.graph_c0	1	c	(TA)6tgcatgttagtgttacggatcgatcaaatctctatagttcagat(TGA)5	71	632	702	CGTACATGTGCAGCTCCTTG	60.472	20	TCCTGCTGCTCCTACCTGAT	59.973	20	267	468	734	TCGTACATGTGCAGCTCCTT	59.47	20	TCCTGCTGCTCCTACCTGAT	59.973	20	268	467	734	AGACGTGGCTTCTGCTCATC	60.564	20	CGACGATGCGGGTAGTAAAT	59.982	20	260	515	774
c54349.graph_c2	1	p2	(GC)6	12	238	249	ACAAAAGGGGGAAAAGTGCT	59.976	20	AGAGGTCGAGCTCCAGGG	60.503	18	280	31	310	TACCTCCAGTGATGTCAGCG	59.855	20	AGAGGTCGAGCTCCAGGG	60.503	18	255	56	310	TACCTCCAGTGATGTCAGCG	59.855	20	CGACTGGGAGAGGTCGAG	59.469	18	263	56	318
c54349.graph_c2	2	p1	(T)10	10	1041	1050	ACGGTTCATTTCATCCTTCG	59.933	20	GGCAAATATCTTTGAAAACGG	58.618	21	188	914	1101	TCGGATAACGTGAAGCTGTG	59.864	20	TGTTCAGGAGACCATATCACCA	60.375	22	273	931	1203	GGTTCATTTCATCCTTCGGA	59.871	20	GGCAAATATCTTTGAAAACGG	58.618	21	186	916	1101
c54352.graph_c1	1	p1	(A)10	10	504	513	TAGAGACCAAGCCCTCCCTT	60.204	20	TTTGTGCCAGATTGGTTCAT	58.976	20	279	309	587	CAGATCCAAATGACCTTCCG	60.452	20	TTTGTGCCAGATTGGTTCAT	58.976	20	197	391	587	GATCCAAATGACCTTCCGAG	59.483	20	TTTGTGCCAGATTGGTTCAT	58.976	20	195	393	587
c54354.graph_c0	1	p3	(AGC)5	15	124	138	GTGATCACCAACCAGTGTGC	60.013	20	TACTGACCGTCTGCATCCAA	60.263	20	185	97	281	GTGATCACCAACCAGTGTGC	60.013	20	TGACCGTCTGCATCCAAGTA	60.263	20	182	97	278	ATCACCAACCAGTGTGCGTA	60.032	20	TACTGACCGTCTGCATCCAA	60.263	20	182	100	281
c54356.graph_c0	1	p1	(A)13	13	635	647	GAGGGCCAGGTTCTACATCA	60.073	20	CAGGATGGCCATAGAACAGG	60.474	20	279	448	726	GAGGGCCAGGTTCTACATCA	60.073	20	GGCCATAGAACAGGCACATC	60.492	20	273	448	720	GAGGGCCAGGTTCTACATCA	60.073	20	GATGGCCATAGAACAGGCAC	60.492	20	276	448	723
c54359.graph_c0	1	p3	(GTC)5	15	1826	1840	CAGCAGCTCGTCCAGCAC	62	18	AGTCGAAAGGAGACAGCCAA	59.989	20	178	1801	1978	CAGCAGCTCGTCCAGCAC	62	18	GTCGAAAGGAGACAGCCAAG	59.989	20	177	1801	1977	CAGCAGCTCGTCCAGCAC	62	18	GAGTCGAAAGGAGACAGCCA	60.533	20	179	1801	1979
c54361.graph_c0	1	p1	(T)10	10	146	155	AAGCATTAGCTCGTGGCAGT	60.044	20	ACGCGCAGTTATTCCTGTCT	59.904	20	131	68	198	AAGCATTAGCTCGTGGCAGT	60.044	20	GAACGCGCAGTTATTCCTGT	60.278	20	133	68	200	AAGCATTAGCTCGTGGCAGT	60.044	20	AACGCGCAGTTATTCCTGTC	60.278	20	132	68	199
c54364.graph_c0	1	c	(C)11tctctctctccccggctatagattttggccggccggttggcc(GGT)5	68	303	370	GACGGAGGTTAGGGTTAGGG	59.821	20	GCTTGAATCAAAGGAGCTGG	59.955	20	165	268	432	GACGGAGGTTAGGGTTAGGG	59.821	20	GGCTTGAATCAAAGGAGCTG	59.955	20	166	268	433	GACGGAGGTTAGGGTTAGGG	59.821	20	GAATCAAAGGAGCTGGATCG	59.773	20	161	268	428
c54371.graph_c0	1	p1	(T)10	10	1664	1673	GAAGCAATGTCGCAATGATG	60.228	20	TCGAATTGTGATGGGAGTCA	60.048	20	270	1450	1719	ATGAAGCAATGTCGCAATGA	60.228	20	TCGAATTGTGATGGGAGTCA	60.048	20	272	1448	1719	CAACAAAACATGGCAGCAGT	59.764	20	AGATGGGGATCAGAGGTGTG	59.92	20	272	1632	1903
c54374.graph_c0	1	p2	(AG)6	12	717	728	GCACGGCATAAAAGACCACT	60.14	20	CGATCGGAAGCGTAAATCAT	60.06	20	232	612	843	GCACGGCATAAAAGACCACT	60.14	20	ATCGGAAGCGTAAATCATGG	59.923	20	230	612	841	CATCTGCACGGCATAAAAGA	59.833	20	CGATCGGAAGCGTAAATCAT	60.06	20	237	607	843
c54379.graph_c0	1	p1	(T)11	11	1826	1836	GACGTTCCATGGTTCAGCTA	58.724	20	TGCAATCACAAACCACTTCC	59.547	20	137	1801	1937	ACTGACGTTCCATGGTTCAG	58.566	20	TAAGGGCTTGCCATTTTGTT	59.586	20	101	1798	1898	ACTGACGTTCCATGGTTCAG	58.566	20	AAGGGCTTGCCATTTTGTTA	59.586	20	100	1798	1897
c54379.graph_c0	2	p1	(T)10	10	2546	2555	CAAGCAGCAGCCATACTCAG	59.764	20	GCCTCCATATTTGCCTGAAA	60.038	20	260	2490	2749	CAAGCAGCAGCCATACTCAG	59.764	20	AACATGCCTCCATATTTGCC	59.791	20	265	2490	2754	CAAGCAGCAGCCATACTCAG	59.764	20	ACATGCCTCCATATTTGCCT	59.415	20	264	2490	2753
c54386.graph_c0	1	p2	(GT)7	14	1123	1136	AAGGAAAGTCTGCTTGGCCT	60.382	20	GGAATCGCAGAGACTTCGTC	59.957	20	179	1073	1251	AAGGAAAGTCTGCTTGGCCT	60.382	20	ATCGTTGTCGAGGTAGTGCC	60.142	20	235	1073	1307	AAGGAAAGTCTGCTTGGCCT	60.382	20	TGATAGTTCGTTTGGCGTGA	60.257	20	214	1073	1286
c54389.graph_c0	1	p1	(T)14	14	2768	2781	--
c54389.graph_c1	1	p3	(CTT)5	15	545	559	GACAGAGATTCCTTGCCTCG	59.95	20	TGAGGCCCAATAATCTGAGG	60.029	20	219	384	602	CGCCATCTCTCTATCTTCGC	60.081	20	TGAGGCCCAATAATCTGAGG	60.029	20	242	361	602	TCGCGAAGACAGAGATTCCT	60.096	20	TGAGGCCCAATAATCTGAGG	60.029	20	226	377	602
c54393.graph_c0	1	p3	(GCC)5	15	2816	2830	CTCCACCGTCATCTCGAAC	59.196	19	GCAGCCGAGGAGAAATAATG	59.807	20	200	2677	2876	CTCCACCGTCATCTCGAAC	59.196	19	CAGCCGAGGAGAAATAATGG	59.662	20	199	2677	2875	GCAGGATTTCGTCGAAGGAC	62.069	20	GCAGCCGAGGAGAAATAATG	59.807	20	255	2622	2876
c54393.graph_c0	2	p1	(T)10	10	2953	2962	--
c54406.graph_c0	1	p1	(A)10	10	709	718	CACTGCCACCAGGTGAGATA	59.701	20	AGTCGTTTGTTTGGACTGGC	60.156	20	253	593	845	GCCATCTCCTACGCCATTTA	60.06	20	CCGGTTCAACAATCATGCTA	59.542	20	275	552	826	CTGGATGCCTCCTTCAAATC	59.629	20	AGTCGTTTGTTTGGACTGGC	60.156	20	200	646	845
c54407.graph_c0	1	p3	(GCT)5	15	4319	4333	TTTTCTTTACCGAGCAGCGT	60.018	20	CTTATTGCCTCCACGACCTC	59.694	20	244	4229	4472	AGCAGACGGATCTGGTCAAT	59.685	20	GATCTGGTGGGAATCGAGAA	60.011	20	257	4292	4548	AGCAGACGGATCTGGTCAAT	59.685	20	ACCTTGCGAAGCTCCAGATA	59.978	20	277	4292	4568
c54411.graph_c0	1	p1	(T)10	10	1954	1963	TAAACGTGGTGTTGTGGTCC	59.314	20	AACGTGCATTGATGTACCGA	59.995	20	278	1753	2030	GTAAACGTGGTGTTGTGGTCC	60.186	21	AACGTGCATTGATGTACCGA	59.995	20	279	1752	2030	TGAAGGCATACATTGCAACA	58.703	20	AACGTGCATTGATGTACCGA	59.995	20	111	1920	2030
c54419.graph_c0	1	p1	(A)11	11	119	129	ACGGAACAATTTCTCAACGG	59.971	20	GTTGGTGAATCGTGGTGATG	59.812	20	242	87	328	ACGGAACAATTTCTCAACGG	59.971	20	TTGGTGAATCGTGGTGATGT	59.812	20	241	87	327	GGAACAATTTCTCAACGGGA	59.91	20	TTGGTGAATCGTGGTGATGT	59.812	20	239	89	327
c54421.graph_c0	1	p3	(GCC)5	15	120	134	CAGTCCTGCTCCGTCACTTT	60.444	20	TGGGAGGGGTTCCTAGTTCT	59.928	20	139	27	165	AGTCCTGCTCCGTCACTTTC	59.455	20	TGGGAGGGGTTCCTAGTTCT	59.928	20	138	28	165	CAGTCCTGCTCCGTCACTTT	60.444	20	TTTGGGAGGGGTTCCTAGTT	59.799	20	141	27	167
c54428.graph_c0	1	p1	(A)10	10	189	198	AAGGACAACGGAGTCGAAAA	59.711	20	ATGGAAGCACGCTCTATGCT	60.007	20	268	54	321	AAAGGACAACGGAGTCGAAA	59.711	20	ATGGAAGCACGCTCTATGCT	60.007	20	269	53	321	AAGGACAACGGAGTCGAAAA	59.711	20	TGATGGAAGCACGCTCTATG	59.972	20	270	54	323
c54432.graph_c0	1	p3	(GCT)5	15	339	353	GAAGGTGGTGGTAAAAGCCA	59.971	20	CAGGAGCAGTGCATCACG	60.14	18	246	174	419	AAAAACGTGATCGAAGGTGG	59.971	20	CAGGAGCAGTGCATCACG	60.14	18	258	162	419	CCAGCAGTACGAACAACGAA	59.904	20	CAGGAGCAGTGCATCACG	60.14	18	229	191	419
c54432.graph_c0	2	p3	(CGC)5	15	706	720	GTCCTTGTCCAGGGCCTC	60.62	18	GGCAAATAAGAAACCAGCCA	60.074	20	218	678	895	GTCCTTGTCCAGGGCCTC	60.62	18	TGCGTCCAAGTGTGTGATCT	60.319	20	118	678	795	GTCCTTGTCCAGGGCCTC	60.62	18	CCGCTAGCAGGCAAATAAGA	60.488	20	227	678	904
c54434.graph_c0	1	p3	(AGC)5	15	115	129	CTGCTCTTCACTCCCCATTC	59.803	20	GAAGCTTCAGGACAGCAAGG	60.134	20	177	3	179	CTGCTCTTCACTCCCCATTC	59.803	20	TGAGAAGCTTCAGGACAGCA	59.855	20	180	3	182	CTGCTCTTCACTCCCCATTC	59.803	20	GAGCCACAAGAGCTAGGCAC	60.164	20	277	3	279
c54435.graph_c0	1	p3	(CCG)6	18	806	823	AGGTCCTCGAAGTCCTCCTC	59.807	20	AAGAAGAAGGCGAAGAACAGC	60.144	21	278	618	895	AGGTCCTCGAAGTCCTCCTC	59.807	20	AGAAGAAGGCGAAGAACAGC	58.817	20	277	618	894	GTACACCGCGAAGTAGCCCT	61.574	20	CGGCAAGAACAAGAAGAAGG	59.986	20	136	770	905
c54443.graph_c0	1	p1	(T)10	10	1057	1066	--
c54445.graph_c0	1	p2	(CA)6	12	1390	1401	AGCCAAAACGTTTCAACCAC	60.015	20	AAGAACCAACAACCCTGACG	60.005	20	239	1193	1431	CAAAACGTTTCAACCACCCT	59.869	20	AAGAACCAACAACCCTGACG	60.005	20	236	1196	1431	AACGTTTCAACCACCCTCAC	59.867	20	AAGAACCAACAACCCTGACG	60.005	20	233	1199	1431
c54445.graph_c0	2	p3	(CAA)5	15	1973	1987	TCCCCACCTAATGAGTCAGC	60.073	20	TTTTCTTGGCCCTAGGAGGT	60.068	20	163	1877	2039	GCAACCTTGAAACTCCCAAA	60.088	20	TTTTCTTGGCCCTAGGAGGT	60.068	20	103	1937	2039	TCCCCACCTAATGAGTCAGC	60.073	20	TTCTTGGCCCTAGGAGGTCT	60.204	20	161	1877	2037
c54445.graph_c0	3	p3	(GGA)5	15	2171	2185	TCTTGGAAGGAAAGGAAGGG	60.54	20	ATCGTCCGTCGGTTAAGTTG	59.993	20	188	2139	2326	TCTTGGAAGGAAAGGAAGGG	60.54	20	CATCGTCCGTCGGTTAAGTT	59.993	20	189	2139	2327	TAGCAGCTAGCAGAGGCGAT	60.416	20	GGTTAAGTTGGCGCTGATGT	60.14	20	225	2092	2316
c54446.graph_c5	1	p1	(A)10	10	342	351	ATCAAACCAGCAAGTGGTCC	59.973	20	AAAGCAAGGATGGCTGAAGA	59.955	20	162	239	400	CCAGAACATAGCTGGGGAAA	60.066	20	AAAGCAAGGATGGCTGAAGA	59.955	20	227	174	400	ATCAAACCAGCAAGTGGTCC	59.973	20	GCAAGACCTTGATCCTCGAC	59.81	20	226	239	464
c54450.graph_c0	1	p1	(A)10	10	857	866	TCATACGAACCAAGCAGCAG	60.011	20	CCTCAACGCCTTCTTGTAGC	60.015	20	208	682	889	TCATACGAACCAAGCAGCAG	60.011	20	CACGTTGATTAGGCCATCCT	59.955	20	225	682	906	TTGTGCTGGAAGTTGGAGTG	59.873	20	CACGTTGATTAGGCCATCCT	59.955	20	258	649	906
c54451.graph_c1	1	p3	(CGT)5	15	8	22	--
c54456.graph_c0	1	p1	(A)12	12	398	409	GGGAAGGTGTGCCTTGTATG	60.375	20	GGGCATTGATTTCTAGGACG	59.528	20	270	276	545	GCATTCCAACATTGGCACTA	59.548	20	GGGCATTGATTTCTAGGACG	59.528	20	179	367	545	GGGAAGGTGTGCCTTGTATG	60.375	20	GTGGGGCATTGATTTCTAGG	59.387	20	273	276	548
c54456.graph_c0	2	p1	(A)14	14	553	566	TCCTAGAAATCAATGCCCCA	60.405	20	TCTACAACCATCGCCTTTCC	60.074	20	270	528	797	CGTCCTAGAAATCAATGCCC	59.528	20	TCTACAACCATCGCCTTTCC	60.074	20	272	526	797	CTAGAAATCAATGCCCCACC	59.387	20	TCTACAACCATCGCCTTTCC	60.074	20	268	530	797
c54457.graph_c0	1	p1	(T)10	10	1204	1213	GATTGTTTGCCCGAGAGTGT	60.119	20	GGAAGCCAGCTGAAAGAATG	59.955	20	150	1154	1303	GATTGTTTGCCCGAGAGTGT	60.119	20	GAAGCCAGCTGAAAGAATGC	60.103	20	149	1154	1302	TCTGGTGGAGTGTTTTGTGC	59.726	20	GGAAGCCAGCTGAAAGAATG	59.955	20	180	1124	1303
c54463.graph_c0	1	p3	(GCA)6	18	296	313	TGTTTCTTGGAAGGCGAACT	59.853	20	AACTCGTCGAACAGACGCTT	60.058	20	240	245	484	GTTTCTTGGAAGGCGAACTG	59.853	20	AACTCGTCGAACAGACGCTT	60.058	20	239	246	484	GATGTTTCTTGGAAGGCGAA	60.192	20	AACTCGTCGAACAGACGCTT	60.058	20	242	243	484
c54465.graph_c0	1	p3	(CAG)5	15	152	166	GTTCTTCAGCGATTCCTGCT	59.579	20	TTTGCAGCAGCAAGAGGATA	59.712	20	261	92	352	GTTCTTCAGCGATTCCTGCT	59.579	20	TCCATTTCCCTTTCGAATCA	60.384	20	238	92	329	TTCTTCAGCGATTCCTGCTC	60.624	20	TTTGCAGCAGCAAGAGGATA	59.712	20	260	93	352
c54468.graph_c0	1	p3	(GCC)5	15	64	78	CTTGTCACGGTGTCACCAAC	60.047	20	GTCGAAGCCAACTGGTGAGT	60.307	20	184	17	200	TTGTCACGGTGTCACCAACT	60.047	20	GTCGAAGCCAACTGGTGAGT	60.307	20	183	18	200	CTTGTCACGGTGTCACCAAC	60.047	20	AGTCGAAGCCAACTGGTGAG	60.444	20	185	17	201
c54472.graph_c0	1	p3	(CCG)5	15	1	15	--
c54481.graph_c0	1	c	(A)10tgaagtctggtgatggcgagggggagcacggaggagcggagggagcaggagcaggcagttctcaaatctcctcaaac(AG)8	103	1053	1155	--
c54484.graph_c0	1	p3	(CGC)5	15	50	64	GGAACCCTTTTTCCTCCGTA	60.291	20	TGAGGGACTCTTCTGTCCCA	60.795	20	278	12	289	GGAACCCTTTTTCCTCCGTA	60.291	20	TCTGTCCCAGTTGGAAACAA	59.109	20	267	12	278	TAGGAACCCTTTTTCCTCCG	60.415	20	TGAGGGACTCTTCTGTCCCA	60.795	20	280	10	289
c54486.graph_c1	1	p1	(A)10	10	730	739	TTGACAACTCTATGGCTGGC	58.877	20	CTTGGATTCCTCAGCCTCTG	59.943	20	158	707	864	TTGACAACTCTATGGCTGGC	58.877	20	TCAGCCTCTGCCCTCTTTTA	60.088	20	148	707	854	TTGACAACTCTATGGCTGGC	58.877	20	TCAATCCTCCGTAGTTCGCT	59.836	20	210	707	916
c54487.graph_c2	1	p2	(AG)6	12	521	532	GAGGGAGATAAGAGGGGCTG	60.169	20	TTGGCAATGACCGTGTTTTA	59.969	20	228	385	612	ATCGCTAGCCTGTTGGACAC	60.285	20	TTGGCAATGACCGTGTTTTA	59.969	20	274	339	612	GAAATCGCTAGCCTGTTGGA	60.352	20	TTGGCAATGACCGTGTTTTA	59.969	20	277	336	612
c54488.graph_c0	1	p1	(A)14	14	1	14	--
c54490.graph_c0	1	p1	(A)10	10	1898	1907	TTCCAGGGACAGGGTAACAG	59.959	20	GTACCGTATACGCCCACCC	60.088	19	175	1759	1933	AACACCGGTGCATTTCCTAC	59.859	20	GTACCGTATACGCCCACCC	60.088	19	222	1712	1933	GTTCCAGGGACAGGGTAACA	59.82	20	GTACCGTATACGCCCACCC	60.088	19	176	1758	1933
c54491.graph_c0	1	p3	(CGC)6	18	553	570	GCTAGCAACGAACAACGACA	60.058	20	CTTCATCCCCATCGCCTAC	60.432	19	279	437	715	TGCTAGCAACGAACAACGAC	60.058	20	CTTCATCCCCATCGCCTAC	60.432	19	280	436	715	CGAACAACGACAGTTAGGCA	59.904	20	CTTCATCCCCATCGCCTAC	60.432	19	271	445	715
c54492.graph_c0	1	p1	(T)10	10	339	348	CATGTGACATTGGCAACCA	59.943	19	AAGTGTTGGCCCCAAGATAA	59.429	20	244	213	456	CATGTGACATTGGCAACCA	59.943	19	AAAGTGTTGGCCCCAAGATA	59.429	20	245	213	457	TGACATTGGCAACCAATTTTT	60.216	21	AAGTGTTGGCCCCAAGATAA	59.429	20	240	217	456
c54492.graph_c0	2	p2	(TG)6	12	932	943	AAAGCGTGATTTTCCCATTG	59.938	20	GCTTCAACTCTTTGAGCCGT	59.621	20	279	717	995	CGGATACCTCTCAGCCATGT	60.096	20	GCTTCAACTCTTTGAGCCGT	59.621	20	161	835	995	TTCAGTTGCCTCACACTTGG	59.873	20	GCTTCAACTCTTTGAGCCGT	59.621	20	236	760	995
c54500.graph_c1	1	p1	(G)11	11	1	11	--
c54504.graph_c0	1	p1	(A)10	10	1698	1707	GTTCCAGCAGCACTTCTTCC	59.997	20	CATCCACAGGCTTCTCATGT	58.671	20	213	1538	1750	GCAGATTTCGCCTTTTTGAC	59.829	20	CATCCACAGGCTTCTCATGT	58.671	20	136	1615	1750	GTTCAATGGTTTGGGTGAGG	60.21	20	CATCCACAGGCTTCTCATGT	58.671	20	188	1563	1750
c54506.graph_c1	1	p1	(A)14	14	718	731	TTTCCATTCTACGGATAGGGA	58.52	21	CCAAAGAAAAGAAGGACGCTT	59.879	21	275	579	853	TCCATTCTACGGATAGGGACTC	59.442	22	CCAAAGAAAAGAAGGACGCTT	59.879	21	273	581	853	TTTCCATTCTACGGATAGGGA	58.52	21	AACCAAAGAAAAGAAGGACGC	59.755	21	277	579	855
c54506.graph_c1	2	p1	(A)11	11	1055	1065	GAATGATCCATTTCGGTAAGG	58.381	21	GCCAATGAAAAGATTGGTCG	60.448	20	247	896	1142	AGAATGATCCATTTCGGTAAGG	59.333	22	GCCAATGAAAAGATTGGTCG	60.448	20	248	895	1142	GAATGATCCATTTCGGTAAGGT	59.205	22	GCCAATGAAAAGATTGGTCG	60.448	20	247	896	1142
c54508.graph_c0	1	p1	(T)10	10	813	822	TGGCAGGCTGACATTACTTG	59.864	20	GGTTTCTCCTTTCCTCAGGG	60.045	20	278	741	1018	TGGCAGGCTGACATTACTTG	59.864	20	CAGGGCTAATGTTGATGGCT	60.096	20	263	741	1003	CCTGGCAGGCTGACATTACT	60.277	20	GGTTTCTCCTTTCCTCAGGG	60.045	20	280	739	1018
c54511.graph_c0	1	p1	(A)10	10	16	25	--
c54513.graph_c0	1	p1	(A)10	10	1326	1335	ACTGGGAAAACAACAGCACC	60.012	20	TTGCTCAGAATGCTGAATGG	59.948	20	261	1298	1558	ACTGGGAAAACAACAGCACC	60.012	20	CCGACTTTATCTGGGGGATT	60.145	20	192	1298	1489	ACTGGGAAAACAACAGCACC	60.012	20	TCTGCCCAGTGGCTTATTTT	59.708	20	140	1298	1437
c54513.graph_c0	2	p2	(GA)10	20	2808	2827	GCAAGAGGAGCACAGAATCC	59.957	20	AAGGCACCGAAAAATCACAC	59.978	20	123	2774	2896	GCAAGAGGAGCACAGAATCC	59.957	20	CACACCAAAAACACACCCAG	59.89	20	108	2774	2881	CTCATTCAAGATTTGGGGGA	59.864	20	AAGGCACCGAAAAATCACAC	59.978	20	262	2635	2896
c54523.graph_c0	1	p1	(A)10	10	1268	1277	GGCACCCTCAAAAACAGAGT	59.187	20	GTCCTTTGTGGACTGCGAAT	60.119	20	280	1223	1502	TAAGGGCACCCTCAAAAACA	60.472	20	AGTATCTGGGCAGCTCCAAC	59.313	20	246	1219	1464	TAAGGGCACCCTCAAAAACA	60.472	20	CGAATGCCACTCAGAAATTG	59.272	20	269	1219	1487
c54532.graph_c1	1	p2	(AT)7	14	701	714	TTAGCTGCAGTGGTTCATGC	60.019	20	CATTAGCCTTTCCTGGGTGA	60.066	20	197	639	835	TTAGCTGCAGTGGTTCATGC	60.019	20	GGGTGATAATGCACCTCCAG	60.34	20	183	639	821	TTAGCTGCAGTGGTTCATGC	60.019	20	CTGGGTGATAATGCACCTCC	60.34	20	185	639	823
c54533.graph_c3	1	p1	(T)11	11	546	556	TCAGCATTCGGAAGCATAAA	59.401	20	TCCCTCCTTTTCATTCAACG	60.044	20	203	519	721	TGCGCTTACTTTTTGCTTCC	60.508	20	ATCGATCCATGAAATCTGGC	59.861	20	278	389	666	GCGCTTACTTTTTGCTTCCA	60.508	20	ATCGATCCATGAAATCTGGC	59.861	20	277	390	666
c54534.graph_c0	1	p1	(T)10	10	584	593	ACGAACCCTAGTCAATTGCG	60.132	20	TCACCGACGTTTCTGACAAG	59.873	20	230	523	752	ACGAACCCTAGTCAATTGCG	60.132	20	AACGATTTGGCTTAACCCCT	59.835	20	265	523	787	ACGAACCCTAGTCAATTGCG	60.132	20	GTCACCGACGTTTCTGACAA	59.726	20	231	523	753
c54545.graph_c0	1	p1	(T)11	11	108	118	TAAACTGGTAGCCAGGCGTT	59.769	20	GCGATGTAATAGGCCTGGAA	60.06	20	163	80	242	TAAACTGGTAGCCAGGCGTT	59.769	20	TTCCTTTTGAACTGGCAACC	60.088	20	121	80	200	TAAACTGGTAGCCAGGCGTT	59.769	20	TGGCAACCCCAGTATGTGTA	59.84	20	109	80	188
c54547.graph_c1	1	p1	(T)11	11	516	526	ACACCGGTCAGACTTATGCC	59.997	20	GTGGCCAGGTCATTCAAGTT	59.973	20	278	455	732	CCGGTCAGACTTATGCCTTG	60.647	20	GTGGCCAGGTCATTCAAGTT	59.973	20	275	458	732	ACACCGGTCAGACTTATGCC	59.997	20	TGGCCAGGTCATTCAAGTTA	59.123	20	277	455	731
c54549.graph_c0	1	p2	(AC)7	14	1633	1646	GCAGGTCTTTCTGAAGCAGC	60.285	20	CCTTGGAGGAAATGGGATTTA	60.13	21	277	1431	1707	CAGGTCTTTCTGAAGCAGCA	59.314	20	AGTGCCTTGGAGGAAATGG	60.058	19	280	1432	1711	TGCAGGTCTTTCTGAAGCAG	59.314	20	CCTTGGAGGAAATGGGATTTA	60.13	21	278	1430	1707
c54556.graph_c0	1	p3	(GTC)5	15	277	291	GCCTTTATTCATTTTGCCGA	60.04	20	ACTTCCAAAAGTCGGTGCAG	60.291	20	272	96	367	ACTACATCGCTAGCACGCCT	60.067	20	GGAGAGATGCCTCGGCTAC	59.925	19	244	141	384	ACACTACATCGCTAGCACGC	59.13	20	ACTTCCAAAAGTCGGTGCAG	60.291	20	229	139	367
c54556.graph_c0	2	p3	(GCA)5	15	511	525	AGTACTCCTCGGCCCTTCTG	60.776	20	TGGACTCGCAGTACAAGACG	60.049	20	215	470	684	CGACTTTTGGAAGTAGCCGA	60.378	20	GCAGTTCCTCCACGAGGTAT	59.166	20	264	354	617	GTACTCCTCGGCCCTTCTG	59.812	19	TGGACTCGCAGTACAAGACG	60.049	20	214	471	684
c54556.graph_c0	3	p3	(GAC)6	18	907	924	CCTTCCTCCTCCTTCTCCTG	60.319	20	ACGGAGCTCTCCTTCTCCAT	60.358	20	128	864	991	TTCCTCCTCCTTCTCCTGCT	60.468	20	ACGGAGCTCTCCTTCTCCAT	60.358	20	126	866	991	CTTCCTCCTCCTTCTCCTGC	60.468	20	ACGGAGCTCTCCTTCTCCAT	60.358	20	127	865	991
c54557.graph_c0	1	p2	(CT)8	16	156	171	CTCGCATTCTCACACACACA	59.431	20	ATTTGGCCAGAATTTTGCAG	60.074	20	145	90	234	CGCATTCTCACACACACAGA	59.431	20	ATTTGGCCAGAATTTTGCAG	60.074	20	143	92	234	TCGCATTCTCACACACACAG	59.431	20	ATTTGGCCAGAATTTTGCAG	60.074	20	144	91	234
c54557.graph_c0	2	p3	(GCG)5	15	1388	1402	CCAGATCAACTTTCTTCGGC	59.813	20	ACTCCCTCTCTGCTGCCTCT	60.691	20	176	1305	1480	CCAGATCAACTTTCTTCGGC	59.813	20	CCACCATCACCACTTTGTGT	59.283	20	268	1305	1572	CTCCGCATCCAGATCAACTT	60.218	20	ACTCCCTCTCTGCTGCCTCT	60.691	20	184	1297	1480
c54563.graph_c0	1	p2	(GT)7	14	1031	1044	GATCAGAGCCAGACTCTCCG	60.096	20	TGCGCATCTACACACAGACA	60.054	20	256	813	1068	CGGGTTGTTCATCGATCTCT	60.073	20	CCCTAGCTCTGTCTGCTGCT	59.914	20	228	974	1201	CGGGTTGTTCATCGATCTCT	60.073	20	ACCCTAGCTCTGTCTGCTGC	59.775	20	229	974	1202
c54569.graph_c1	1	p1	(A)10	10	1	10	--
c54576.graph_c0	1	p3	(GGA)6	18	604	621	GATGCCACAAGCTGACTCAA	59.992	20	TCTTCCTCCAGTCTCGCTTC	59.679	20	254	485	738	ATGCCACAAGCTGACTCAAA	59.445	20	TCTTCCTCCAGTCTCGCTTC	59.679	20	253	486	738	TGCCACAAGCTGACTCAAAA	60.574	20	TCTTCCTCCAGTCTCGCTTC	59.679	20	252	487	738
c54576.graph_c1	1	p2	(GT)6	12	754	765	CGCCGATCTGCAATCTATG	60.336	19	CCTTTTTGGCGCGATTTAT	60.047	19	265	732	996	GCGCCGATCTGCAATCTAT	61.267	19	CCTTTTTGGCGCGATTTAT	60.047	19	266	731	996	CGCCGATCTGCAATCTATG	60.336	19	CTCGCTCCCAATTTCTCCAC	62.053	20	117	732	848
c54584.graph_c1	1	p1	(T)10	10	675	684	AGGCAATTGATTGATCCTCG	60.036	20	GCAGACGACAATTCACAGGA	59.837	20	165	613	777	GCAATTGATTGATCCTCGGT	59.9	20	GCAGACGACAATTCACAGGA	59.837	20	163	615	777	AGGCAATTGATTGATCCTCG	60.036	20	AATGAGTGGCAAGACGGAAG	60.255	20	277	613	889
c54587.graph_c0	1	p3	(GAC)6	18	1830	1847	CATGCATGCAGTGTTTGCTA	59.461	20	CCGGCCCTCTCTCTATTCTT	59.805	20	111	1761	1871	CATGCATGCAGTGTTTGCTA	59.461	20	GCAGTCTGGCCTGTTCTGTT	60.453	20	200	1761	1960	CATGCATGCAGTGTTTGCTA	59.461	20	TCTGGCCTGTTCTGTTCTCA	59.545	20	196	1761	1956
c54591.graph_c0	1	p1	(T)12	12	155	166	GACCCATGCATGTCTCACAC	59.97	20	TTAGGCCGGTCACCATCTAC	59.955	20	184	93	276	GACCCATGCATGTCTCACAC	59.97	20	ATTTGGAACATGAGAAGCCG	60.074	20	265	93	357	GACCCATGCATGTCTCACAC	59.97	20	TCTCCCCAGCAATTCTCATC	60.158	20	218	93	310
c54591.graph_c0	2	p1	(A)11	11	431	441	GTAGATGGTGACCGGCCTAA	59.955	20	CGAAGCCTCTGAGATCGAGT	59.703	20	211	257	467	GTAGATGGTGACCGGCCTAA	59.955	20	GAAGAAAGAGAAGCGGACGA	59.694	20	275	257	531	GTAGATGGTGACCGGCCTAA	59.955	20	ATGGCAGTTCCAGACGAGAT	59.685	20	250	257	506
c54591.graph_c0	3	p3	(GCG)5	15	603	617	ACTCGATCTCAGAGGCTTCG	59.703	20	GCTGATGAAGGAGAGCAAGG	60.096	20	261	448	708	ACTCGATCTCAGAGGCTTCG	59.703	20	GGCTGATGAAGGAGAGCAAG	60.096	20	262	448	709	TCTCTTTCTTCAAGCAGCCC	59.694	20	GCTGATGAAGGAGAGCAAGG	60.096	20	188	521	708
c54606.graph_c0	1	p3	(GCG)5	15	1051	1065	GAGGAAAATCCAACAGGCAA	60.051	20	CATCTCGCGTCCTCTTCTTC	60.096	20	253	862	1114	GGAAAATCCAACAGGCAAAA	59.916	20	CATCTCGCGTCCTCTTCTTC	60.096	20	251	864	1114	CACTCCAAGCAAGGAATCGT	60.255	20	CATCTCGCGTCCTCTTCTTC	60.096	20	276	839	1114
c54617.graph_c0	1	p3	(GTC)5	15	490	504	GGGTGCGGTACACTGGTAAC	60.299	20	CGACTTAGCCACTGACGAGA	59.187	20	276	337	612	GGGAAGCTCTGGAACCTCTG	61.299	20	GCTTTTGACCTGCTTTCCTG	59.993	20	279	418	696	GGGTGCGGTACACTGGTAAC	60.299	20	GCGACTTAGCCACTGACGAG	61.136	20	277	337	613
c54625.graph_c1	1	p2	(TA)6	12	384	395	TGTGCATGTGTATGTGCAGG	60.189	20	ATCCGAACTGACGAACCAAG	60.111	20	245	297	541	TGTGCATGTGTATGTGCAGG	60.189	20	TAACTTGATGGCGACGACAG	59.864	20	136	297	432	TGTGCATGTGTATGTGCAGG	60.189	20	CGGTTTGGTAGGTTCGGTTA	59.855	20	223	297	519
c54627.graph_c0	1	p1	(T)12	12	121	132	CGACATCCCAAGAAACATCC	60.317	20	GGCGAAGCCAGATAGAGATG	59.939	20	212	14	225	GACATCCCAAGAAACATCCG	60.317	20	GGCGAAGCCAGATAGAGATG	59.939	20	211	15	225	TCCGACATCCCAAGAAACAT	60.317	20	GGCGAAGCCAGATAGAGATG	59.939	20	214	12	225
c54631.graph_c3	1	p1	(A)10	10	1468	1477	AAAATTGCCCACAACTTGCT	59.615	20	GTCAGTGTGCAAGGTGGCTA	59.905	20	252	1391	1642	AAAATTGCCCACAACTTGCT	59.615	20	TCCCTGGAAATAGCACATCC	59.894	20	275	1391	1665	AAAATTGCCCACAACTTGCT	59.615	20	CACATCCTTGGTCAGTGTGC	60.162	20	262	1391	1652
c54644.graph_c0	1	c	(A)10ctgcaagcaatcatgcatttgagaactctaaactgaaaaaactttgactggagacataatatttcgttcgttctatttgtggaacttgttac(T)10	112	2754	2865	AGGCTACACCTCCCACAATG	59.989	20	TATGTGCTCCAGGGATTGGT	60.34	20	266	2664	2929	ACAATGCCTCCTATGATCGC	60.066	20	TATGTGCTCCAGGGATTGGT	60.34	20	252	2678	2929	GAAGGCTACACCTCCCACAA	60.111	20	TATGTGCTCCAGGGATTGGT	60.34	20	268	2662	2929
c54647.graph_c0	1	p3	(GGA)5	15	2141	2155	TGGACTGTGGACTGTTTGGA	60.129	20	GAATTGTGGAGCCAGAGGAG	59.803	20	254	1972	2225	TGGACTGTGGACTGTTTGGA	60.129	20	GATATGATTCCGGCGTTTGT	59.791	20	209	1972	2180	TGGACTGTGGACTGTTTGGA	60.129	20	ATATGATTCCGGCGTTTGTC	59.791	20	208	1972	2179
c54650.graph_c0	1	p2	(CT)9	18	7	24	--
c54669.graph_c1	1	p3	(CCG)5	15	8	22	--
c54672.graph_c0	1	p1	(A)10	10	1531	1540	CACTTTCTACAAGGAGGGCG	59.869	20	TAGAGAAGCGGAGTTCCGTG	60.529	20	195	1452	1646	ACATGCGGAAAGTAGCCAAG	60.27	20	TAGAGAAGCGGAGTTCCGTG	60.529	20	270	1377	1646	TGGTGACATGCGGAAAGTAG	59.716	20	TAGAGAAGCGGAGTTCCGTG	60.529	20	275	1372	1646
c54675.graph_c0	1	p1	(T)10	10	584	593	ATTCAAATCGAGCAACCAGG	60.074	20	CTCAAAGTAGTGCATCAGCGA	59.234	21	267	536	802	ATTCAAATCGAGCAACCAGG	60.074	20	TCAAAGTAGTGCATCAGCGA	58.158	20	266	536	801	ATGTGCATTCAAATCGAGCA	60.228	20	CTCAAAGTAGTGCATCAGCGA	59.234	21	273	530	802
c54675.graph_c0	2	p1	(A)10	10	942	951	TAATCTTGAGCGTGGCTGTG	60.011	20	TGCAGAAAGCCAGTAAGCAA	59.752	20	211	855	1065	TCCTAATCTTGAGCGTGGCT	59.978	20	TGCAGAAAGCCAGTAAGCAA	59.752	20	214	852	1065	GTCCTAATCTTGAGCGTGGC	59.843	20	TGCAGAAAGCCAGTAAGCAA	59.752	20	215	851	1065
c54677.graph_c0	1	p3	(CGG)6	18	383	400	GCCGATGGAGAGTAGACGAG	59.973	20	GAATCCAGCTGACTGTGCAA	59.992	20	166	356	521	GCCGATGGAGAGTAGACGAG	59.973	20	GGCTTCAGGTTGAACAAAGC	59.859	20	219	356	574	CCGATGGAGAGTAGACGAGG	59.82	20	GAATCCAGCTGACTGTGCAA	59.992	20	165	357	521
c54686.graph_c0	1	p1	(T)10	10	1824	1833	GCATATTAACCATGGCGAGC	60.453	20	TTGCCTTTCTCCTTGCTCAT	59.955	20	251	1774	2024	TCAGCATATTAACCATGGCG	59.543	20	TTGCCTTTCTCCTTGCTCAT	59.955	20	254	1771	2024	CATATTAACCATGGCGAGCA	59.543	20	GCCGGTTTCTTCTTCCTCTT	59.827	20	280	1775	2054
c54717.graph_c0	1	p1	(T)12	12	977	988	TTTTGGCACATGACAGAAGC	59.847	20	CACAGGAGTATTTCTGCTATCCA	58.415	23	276	745	1020	GGCAGTGCCATGGTTATTTT	59.829	20	CACAGGAGTATTTCTGCTATCCA	58.415	23	213	808	1020	TTTTGGCACATGACAGAAGC	59.847	20	CAGGAGTATTTCTGCTATCCACTG	59.347	24	274	745	1018
c54729.graph_c0	1	p3	(GAG)6	18	330	347	TCTGCTTGTGGAGGTGTACG	59.897	20	TCGATGGTACAGGTTGGTCA	59.96	20	152	285	436	GCTTGTGGAGGTGTACGTGA	59.751	20	TCGATGGTACAGGTTGGTCA	59.96	20	149	288	436	CTCCCCTACGGGTACACTTG	59.468	20	TCGATGGTACAGGTTGGTCA	59.96	20	175	262	436
c54738.graph_c0	1	p1	(T)12	12	2329	2340	ATGCGCTTTCTGATCATGTG	59.83	20	TGCTACTCGCTCCCGTTAGT	60.037	20	246	2172	2417	CATGCGCTTTCTGATCATGT	59.83	20	TGCTACTCGCTCCCGTTAGT	60.037	20	247	2171	2417	ATGCGCTTTCTGATCATGTG	59.83	20	ATTGGCGTGCCTATATCCTG	59.945	20	277	2172	2448
c54739.graph_c0	1	p3	(CCG)5	15	62	76	TCCTGCAATTCATTTCTCCC	60.014	20	AGATGACCCAATAAGCACGC	60.103	20	271	19	289	TCCTGCAATTCATTTCTCCC	60.014	20	ACAACTCCAGAGGTGATCCG	60.112	20	148	19	166	TCCTGCAATTCATTTCTCCC	60.014	20	GCCGCTAAAGCTAAAACCCT	59.884	20	198	19	216
c54754.graph_c0	1	p1	(A)10	10	1669	1678	--
c54767.graph_c0	1	p3	(GCG)5	15	26	40	--
c54771.graph_c0	1	p1	(A)10	10	828	837	GCCCATCAAATCAAAGGAGA	60.014	20	CAAGCGCAACAAACCAGTAA	59.911	20	211	695	905	TTCCCTTGGCCTTGGTAGTA	59.564	20	CAAGCGCAACAAACCAGTAA	59.911	20	154	752	905	GCCCATCAAATCAAAGGAGA	60.014	20	AGTACAAGCGCAACAAACCA	59.391	20	215	695	909
c54774.graph_c0	1	p3	(CGT)5	15	168	182	AACAGAGCACGACGTGTGAG	60.096	20	CCTAAGGCGTATTGAGCAGC	60.003	20	239	140	378	AACAGAGCACGACGTGTGAG	60.096	20	GCCTAAGGCGTATTGAGCAG	60.003	20	240	140	379	AACAGAGCACGACGTGTGAG	60.096	20	GTTGTATGGTGCTCCCGTCT	59.997	20	152	140	291
c54782.graph_c0	1	p1	(A)10	10	2851	2860	TCCAACTTCGGCTAACCAAC	60.11	20	TTTGTCCAGCTCTTTGGCTT	59.993	20	275	2786	3060	TCCAACTTCGGCTAACCAAC	60.11	20	CTAACACGGGATCCAGCTTC	59.694	20	229	2786	3014	TCCAACTTCGGCTAACCAAC	60.11	20	CTTTGTCCAGCTCTTTGGCT	59.615	20	276	2786	3061
c54783.graph_c0	1	p3	(CTC)5	15	952	966	TTGGCTGCTTGTTCTTCCTT	59.993	20	AACTAACCAGCGAGCGAGAG	59.78	20	279	728	1006	TAACCCATCGTCTTGCTTCC	60.074	20	AACTAACCAGCGAGCGAGAG	59.78	20	260	747	1006	TCCTTAACCCATCGTCTTGC	60.074	20	AACTAACCAGCGAGCGAGAG	59.78	20	264	743	1006
c54785.graph_c0	1	p1	(T)14	14	193	206	ATTTTGTGGTAGCAATCGCC	59.967	20	TTCAGCATGACCCAAAACAA	60.088	20	195	112	306	GTGGTAGCAATCGCCAATTT	59.967	20	TTCAGCATGACCCAAAACAA	60.088	20	190	117	306	CTAGTAGGTCGTTCCGCTGC	60.037	20	TTCAGCATGACCCAAAACAA	60.088	20	269	38	306
c54787.graph_c0	1	p1	(T)10	10	2128	2137	CAGAAAGAAACACGGTGGCT	60.291	20	AGAAGGCCAAAGAGGAGAGG	59.95	20	268	1977	2244	CAGAAAGAAACACGGTGGCT	60.291	20	AGGAGAAGGCCAAAGAGGAG	59.95	20	271	1977	2247	ACTTCGCGAGAATCGTGTTC	60.406	20	TGGGAAAGATGATGGAGGAG	60.003	20	278	2012	2289
c54795.graph_c1	1	p1	(T)11	11	1099	1109	TGAAGCATAGCGTGGTTCAG	60.011	20	TCCAACCCAGGTAAGGTCAG	59.959	20	266	1010	1275	TGAAGCATAGCGTGGTTCAG	60.011	20	TCAGGAAAATTGGCAACACA	60.088	20	129	1010	1138	TGAAGCATAGCGTGGTTCAG	60.011	20	AGGAAAATTGGCAACACAGC	60.118	20	127	1010	1136
c54798.graph_c0	1	p3	(CCG)5	15	559	573	GCTCGCCTGCGTCTACTC	59.845	18	GTGATGAGCAGATACGCCAC	59.276	20	144	502	645	GTCGGTCATGTCGTTCGTG	61.188	19	GTGATGAGCAGATACGCCAC	59.276	20	252	394	645	TCGGTCATGTCGTTCGTG	60.255	18	GTGATGAGCAGATACGCCAC	59.276	20	251	395	645
c54799.graph_c0	1	p1	(A)12	12	1	12	--
c54801.graph_c0	1	p1	(A)10	10	10	19	--
c54801.graph_c2	1	p2	(TC)6	12	589	600	ATCGCTCTCCACGCAATTAT	59.696	20	TTGGACGACTGACTCGTGAC	59.872	20	110	518	627	TGGACTGACTGATTTGGTGC	59.682	20	TTGGACGACTGACTCGTGAC	59.872	20	163	465	627	CTAATCGCTCTCCACGCAAT	60.374	20	TTGGACGACTGACTCGTGAC	59.872	20	113	515	627
c54801.graph_c2	2	p3	(GGC)5	15	733	747	ATCACTCGACACATCCCACA	59.962	20	TAGAAGTGCGCCTTCAGCAC	61.649	20	224	558	781	CATCACTCGACACATCCCAC	59.962	20	TAGAAGTGCGCCTTCAGCAC	61.649	20	225	557	781	ATCACTCGACACATCCCACA	59.962	20	GTAGAAGTGCGCCTTCAGCA	61.649	20	225	558	782
c54803.graph_c0	1	p3	(AGA)5	15	34	48	CCTTTTCTTTCTTCTTCACTCCC	59.764	23	CTTCTTCCTCCGTCAACCTG	59.837	20	159	3	161	CCCTTTTCTTTCTTCTTCACTCC	59.764	23	CTTCTTCCTCCGTCAACCTG	59.837	20	160	2	161	CCTTTTCTTTCTTCTTCACTCCC	59.764	23	AACATCTTCGAGGCTCCCTT	60.212	20	176	3	178
c54804.graph_c2	1	c	(CT)9ataatgataagcagctt(TC)6	47	1	47	--
c54804.graph_c2	2	p1	(T)11	11	169	179	TTCAATCAATGCGGATCAAA	60.012	20	TGGCAGAATGAATCAGATGAA	59.215	21	186	97	282	TTTCAATCAATGCGGATCAA	60.012	20	TGGCAGAATGAATCAGATGAA	59.215	21	187	96	282	TTTTCAATCAATGCGGATCA	60.012	20	TGGCAGAATGAATCAGATGAA	59.215	21	188	95	282
c54804.graph_c3	1	p3	(AAT)6	18	282	299	GCTGTCAGCCACAGTTCAAA	60.032	20	GATGTGCCACTCTTGGGAAT	59.934	20	207	214	420	GCTGTCAGCCACAGTTCAAA	60.032	20	CCACCCAGATAAGACCCTGA	59.92	20	173	214	386	TGGCACGAAAATAAAGACCC	59.938	20	GATGTGCCACTCTTGGGAAT	59.934	20	174	247	420
c54813.graph_c0	1	p2	(AT)8	16	1480	1495	GTTTCCCGGGCATATCCTAT	60.006	20	TGATGCCGAGTAGTTAGGGG	60.088	20	278	1277	1554	GTTTCCCGGGCATATCCTAT	60.006	20	TGCCGAGTAGTTAGGGGAGA	59.83	20	275	1277	1551	TCCCGGGCATATCCTATTTT	60.478	20	TGATGCCGAGTAGTTAGGGG	60.088	20	275	1280	1554
c54816.graph_c0	1	p1	(T)10	10	909	918	CGTAACGAGCAAACCCAAAT	59.996	20	GTGAAAATGCAAGTGGCGTA	59.735	20	191	829	1019	CGAGCAAACCCAAATCTCAT	60.074	20	GTGAAAATGCAAGTGGCGTA	59.735	20	186	834	1019	TTTTCCGTAACGAGCAAACC	60.11	20	GTGAAAATGCAAGTGGCGTA	59.735	20	196	824	1019
c54819.graph_c1	1	p1	(T)11	11	809	819	GCCGGTAGTGCCTTACGATA	60.117	20	CAGGCATTGTCCACATGAAG	60.112	20	111	759	869	GCCGGTAGTGCCTTACGATA	60.117	20	AGTGTCTGGATTGGTGGCTC	60.12	20	199	759	957	GCCGGTAGTGCCTTACGATA	60.117	20	GTGTCTGGATTGGTGGCTCT	60.12	20	198	759	956
c54821.graph_c0	1	p1	(A)10	10	194	203	GCCAAAAGTTCAAGAAGCAAA	59.505	21	CGGTTGCAGTATGATCACCA	60.539	20	251	87	337	GCCAAAAGTTCAAGAAGCAAA	59.505	21	AATTATCTGTGCATTGGGCG	60.857	20	269	87	355	GCCAAAAGTTCAAGAAGCAA	58.147	20	CGGTTGCAGTATGATCACCA	60.539	20	251	87	337
c54823.graph_c0	1	p2	(AG)9	18	966	983	TGCAACAAGGAACATCGAAA	60.234	20	GTCCTGAAACCGATCTGCAT	60.081	20	259	767	1025	TTGCAACAAGGAACATCGAA	60.234	20	GTCCTGAAACCGATCTGCAT	60.081	20	260	766	1025	TGCAACAAGGAACATCGAAA	60.234	20	TGCAACCTGTGGGTGAAGTA	60.152	20	240	767	1006
c54824.graph_c0	1	p1	(A)10	10	732	741	AAACGCAAATGCTGCTACCT	59.911	20	AATGCAAACGAGGGAAAATG	59.938	20	278	708	985	AAACGCAAATGCTGCTACCT	59.911	20	CAATGCAAACGAGGGAAAAT	59.938	20	279	708	986	AACGCAAATGCTGCTACCTT	59.911	20	AATGCAAACGAGGGAAAATG	59.938	20	277	709	985
c54828.graph_c0	1	p2	(TG)7	14	1432	1445	CCCTGAAACATTCTGGGCTA	60.066	20	TCTTTGGTTGGTGGGTTAGG	59.824	20	193	1369	1561	CCCTGAAACATTCTGGGCTA	60.066	20	CCTCTTTGGTTGGTGGGTTA	59.824	20	195	1369	1563	CCCTGAAACATTCTGGGCTA	60.066	20	ATCCACCTCTTTGGTTGGTG	59.82	20	200	1369	1568
c54830.graph_c0	1	p3	(CGA)5	15	217	231	CCAACTACAGGTACCTCGCC	59.615	20	ATGGACATGCAGAAACCTCC	59.934	20	226	179	404	CCAACTACAGGTACCTCGCC	59.615	20	CATGCAGAAACCTCCCTTGT	60.111	20	221	179	399	CCAACTACAGGTACCTCGCC	59.615	20	ACATGCAGAAACCTCCCTTG	60.111	20	222	179	400
c54831.graph_c0	1	p2	(AG)8	16	1670	1685	AACACCGAAAAGGAAGAGCA	59.853	20	CTTGAATGCTCCCCAACTGT	60.111	20	246	1604	1849	ACAACCGGCCAACAGTAATC	59.859	20	ACCAATTTTGTACGGTTCGC	59.867	20	239	1557	1795	AACACCGAAAAGGAAGAGCA	59.853	20	ACCAATTTTGTACGGTTCGC	59.867	20	192	1604	1795
c54833.graph_c0	1	p3	(CGG)5	15	65	79	GCAGTAGTGCAGCAAAACGA	60.203	20	ACCTCCGTCAGGTCCTTCTT	60.111	20	218	14	231	GCAGTAGTGCAGCAAAACGA	60.203	20	AACCTCCGTCAGGTCCTTCT	60.111	20	219	14	232	GCAGTAGTGCAGCAAAACGA	60.203	20	CTTTGTGGGTAACCTCCGTC	59.449	20	229	14	242
c54837.graph_c0	1	p1	(A)11	11	4066	4076	GCTCCTTGCTGAGATTGGAC	59.957	20	CCAACGATAGGAACCAGGAA	59.926	20	270	3865	4134	AGCTCCTTGCTGAGATTGGA	60.096	20	CCAACGATAGGAACCAGGAA	59.926	20	271	3864	4134	GCTCCTTGCTGAGATTGGAC	59.957	20	CACCAACGATAGGAACCAGG	60.366	20	272	3865	4136
c54844.graph_c1	1	p1	(T)10	10	288	297	GATCACTCCAACCCATTGCT	59.934	20	TAACCTGGAGTCAGGCCAAG	60.246	20	280	261	540	GATCACTCCAACCCATTGCT	59.934	20	GGAGTCAGGCCAAGTCAAGA	60.386	20	274	261	534	GATCACTCCAACCCATTGCT	59.934	20	GCTGACCACCAGTACCATGA	59.551	20	179	261	439
c54848.graph_c0	1	p1	(A)13	13	447	459	CATTGGTACGGTTCTCCGAT	59.813	20	TTGATGAACTGCTACGTGTGC	59.927	21	261	270	530	TTCAAGGTCTCAATGTCGGC	61.188	20	TTCGTGTACCGCTACCTCCT	59.757	20	275	365	639	TCAAGGTCTCAATGTCGGC	59.778	19	TTCGTGTACCGCTACCTCCT	59.757	20	274	366	639
c54860.graph_c0	1	p1	(A)10	10	163	172	TCCTCGGATGCGACATATAA	59.09	20	GAGCTCTTAGGGTGTGACGC	60.02	20	231	83	313	TACACTGGATCTGCTCCTCG	58.984	20	GAGCTCTTAGGGTGTGACGC	60.02	20	245	69	313	CTACACTGGATCTGCTCCTCG	60.02	21	GAGCTCTTAGGGTGTGACGC	60.02	20	246	68	313
c54877.graph_c0	1	p1	(A)10	10	444	453	GAAAAGATATTGCCCAGCCA	60.038	20	TTCAGCTGGGGTTAAACAGG	60.103	20	179	413	591	TGAAAAGATATTGCCCAGCC	60.038	20	TTCAGCTGGGGTTAAACAGG	60.103	20	180	412	591	TGAAAAGATATTGCCCAGCC	60.038	20	CTTTCACACCCTTTGCCTGT	60.149	20	268	412	679
c54883.graph_c0	1	p1	(A)11	11	1062	1072	CATAAGGAGATAGCGGCGAG	59.96	20	TGGCGTAATCATGCCAGTTA	60.096	20	268	862	1129	AGGTGTGCGTGTGTGATGTT	60.08	20	GCAGTGATGCCTGGAAAAAT	60.081	20	245	988	1232	CTTCGATGGTTTCGGTGATT	59.933	20	TGGCGTAATCATGCCAGTTA	60.096	20	231	899	1129
c54891.graph_c0	1	p1	(T)11	11	157	167	--
c54893.graph_c0	1	p1	(T)10	10	557	566	ACCATCCATGTGCAGTTTCA	59.967	20	ATGTCAGCAGTTCAGGTCCC	60.12	20	190	482	671	ACCATCCATGTGCAGTTTCA	59.967	20	GAGGACAACAGGGCAGTAGC	59.874	20	222	482	703	ACCATCCATGTGCAGTTTCA	59.967	20	ATGCATGTCAGCAGTTCAGG	59.862	20	194	482	675
c54900.graph_c0	1	p3	(GCC)5	15	1186	1200	CAGTATGCAAAACGAAGCCA	59.872	20	AGCAGCCAGGGGCATAGT	60.79	18	207	1033	1239	GCCACAAATGCAAGAAGTGA	59.847	20	AGCAGCCAGGGGCATAGT	60.79	18	178	1062	1239	TAAGAAATCGCAGGCAATCC	60.175	20	AGCAGCCAGGGGCATAGT	60.79	18	226	1014	1239
c54903.graph_c1	1	p2	(CT)6	12	125	136	CCGTCCTTCTCTCTCTCCCT	59.945	20	GTCTGCCTCTAGGGCTTTGA	59.574	20	265	49	313	CCGTCCTTCTCTCTCTCCCT	59.945	20	TGTCTGCCTCTAGGGCTTTG	60.529	20	266	49	314	CCGTCTCCACAAGCTTCTTC	59.989	20	GAACCCGAGTTCTCGATCCT	60.596	20	201	22	222
c54906.graph_c0	1	p3	(AGC)6	18	577	594	CTCCTCCTTCTCCTCCTCGT	59.945	20	TGGACTCTGACTCCCTTTGC	60.386	20	189	441	629	CTGCTCCTCCTTCTCCTCCT	60.088	20	TGGACTCTGACTCCCTTTGC	60.386	20	192	438	629	CTCCTCCTTCTCCTCCTCGT	59.945	20	GGGCTGGTATGGACTCTGAC	59.535	20	198	441	638
c54913.graph_c0	1	p2	(CA)9	18	1053	1070	CAATTATTGGATGCACTGCG	60.096	20	GGTGAGCCAAACTCATCCAT	59.934	20	262	932	1193	CAATTATTGGATGCACTGCG	60.096	20	GGCCAGGCCATAATACTTGA	59.923	20	165	932	1096	CAATTATTGGATGCACTGCG	60.096	20	AATGAAACCAGTCGGTGAGC	60.119	20	275	932	1206
c54917.graph_c1	1	p1	(T)10	10	1334	1343	ACCAAAGATGCATCCAGTCC	59.934	20	AATCACAGGCATGTGTCGAA	60.12	20	177	1292	1468	TATCGGTGGTTTCTCCCAAG	59.926	20	AATCACAGGCATGTGTCGAA	60.12	20	212	1257	1468	GTATCGGTGGTTTCTCCCAA	59.79	20	AATCACAGGCATGTGTCGAA	60.12	20	213	1256	1468
c54920.graph_c0	1	p1	(T)10	10	996	1005	CTTGTACCCTGTCTGGGGTG	60.413	20	GTCTGCAAAGGCTTTATGGG	59.708	20	212	869	1080	GGCGATGATGCAATCATTTA	59.483	20	GTCTGCAAAGGCTTTATGGG	59.708	20	122	959	1080	TTCGATGTCGACCAGAAGAA	59.369	20	GTCTGCAAAGGCTTTATGGG	59.708	20	148	933	1080
c54920.graph_c0	2	p1	(A)10	10	1113	1122	CTTGTACCCTGTCTGGGGTG	60.413	20	GACTTTTTGGAAAGCGAGAATG	60.237	22	279	869	1147	GGCGATGATGCAATCATTTA	59.483	20	GACTTTTTGGAAAGCGAGAATG	60.237	22	189	959	1147	CTTGTACCCTGTCTGGGGTG	60.413	20	CTTTTTGGAAAGCGAGAATG	57.637	20	277	869	1145
c54929.graph_c0	1	p2	(GT)8	16	815	830	GCATCAAATGCTCGTTCCTT	60.221	20	GGCGAGTAAGTAGGCGACAG	60.037	20	268	786	1053	GCATCAAATGCTCGTTCCTT	60.221	20	AGGCGAGTAAGTAGGCGACA	60.037	20	269	786	1054	GCATCAAATGCTCGTTCCTT	60.221	20	GCGAGTAAGTAGGCGACAGC	60.183	20	267	786	1052
c54929.graph_c0	2	p1	(T)10	10	1264	1273	AAGAGATGAGGCGGTGAGAA	59.95	20	GAATTCGAACCCAATCCAAA	59.739	20	228	1125	1352	CCAAGAAAATTGCAAGGCAT	60.074	20	GAATTCGAACCCAATCCAAA	59.739	20	182	1171	1352	CTCCAAGAAAATTGCAAGGC	59.823	20	GAATTCGAACCCAATCCAAA	59.739	20	184	1169	1352
c54933.graph_c0	1	p1	(T)12	12	1346	1357	TTTTTGGTTCGTCTCCCTCT	58.764	20	TCGAACATCCACGTAAACGA	60.111	20	224	1161	1384	TTTTTGGTTCGTCTCCCTCT	58.764	20	CGAACATCCACGTAAACGAA	59.585	20	223	1161	1383	TTTTTGGTTCGTCTCCCTCTAA	60.102	22	TCGAACATCCACGTAAACGA	60.111	20	224	1161	1384
c54935.graph_c1	1	p3	(CTC)5	15	675	689	ACGAGCTCAAGAAGCAGCTC	60.043	20	CCTCGATCTTGATCTCCACC	59.612	20	120	619	738	GGTCAACGAGCTCAAGAAGC	60.142	20	CCTCGATCTTGATCTCCACC	59.612	20	125	614	738	ACGAGCTCAAGAAGCAGCTC	60.043	20	CTCGATCTTGATCTCCACCG	60.758	20	119	619	737
c54940.graph_c0	1	c	(C)10atatataatccgccgcgcggccgcg(C)10	45	1245	1289	--
c54954.graph_c0	1	p1	(A)12	12	1735	1746	TCCTTATCGGTGTCATGGGT	60.195	20	ACCCCTTGATAGGATGGACC	60.015	20	277	1549	1825	TTCCTTATTCTCGGTGCTGG	60.206	20	ACCCCTTGATAGGATGGACC	60.015	20	251	1575	1825	TCCTTATTCTCGGTGCTGGT	59.694	20	ACCCCTTGATAGGATGGACC	60.015	20	250	1576	1825
c54957.graph_c0	1	p1	(T)10	10	564	573	TTCACAGCATTGAAGTATGCG	59.887	21	CGTGTGCTTTAGTCCCTCCT	59.353	20	239	361	599	TGGTCACTGGAGCCTTATTTG	60.118	21	TGAAAACCATGTCCCATTTG	59.222	20	239	517	755	TTCACAGCATTGAAGTATGCG	59.887	21	ACGTGTGCTTTAGTCCCTCC	59.212	20	240	361	600
c54958.graph_c0	1	p1	(T)10	10	1111	1120	TTCTGCTGTGCCAAAAGCTA	59.752	20	CTCGATCCCTGGTTCCTACA	60.065	20	188	989	1176	CTGTTCTGCTGTGCCAAAAG	59.634	20	CTCGATCCCTGGTTCCTACA	60.065	20	191	986	1176	CTCCTCATATGGGGCAACTG	60.474	20	CTCGATCCCTGGTTCCTACA	60.065	20	246	931	1176
c54961.graph_c0	1	p1	(A)10	10	616	625	AATAACTGGGCTTTCGCCTT	60.095	20	TGCTCGTTCCCAAACTTCTT	59.853	20	262	445	706	AATAACTGGGCTTTCGCCTT	60.095	20	CAGTGCTCGTTCCCAAACTT	60.291	20	265	445	709	TTCGCCTTGAGTCACAGAAA	59.566	20	GGAGCGCTTTATCAAACGAG	59.982	20	274	457	730
c54961.graph_c0	2	p1	(A)10	10	1206	1215	AATGGATCTCACCAAGGCAG	60.073	20	CAGTGTGATCACGGCCATAC	59.992	20	265	1033	1297	AATGGATCTCACCAAGGCAG	60.073	20	ACAGTGTGATCACGGCCATA	59.992	20	266	1033	1298	AATGGATCTCACCAAGGCAG	60.073	20	TGTGATCACGGCCATACTGT	59.992	20	262	1033	1294
c54962.graph_c0	1	p3	(GAT)5	15	966	980	AACACGGTAGCAACCAGGAG	60.171	20	TTATATCGCACCGTGAATGC	59.549	20	237	878	1114	GGCACTTGGACTGGAAGCTA	60.397	20	TTATATCGCACCGTGAATGC	59.549	20	218	897	1114	GTAGCAACCAGGAGGCACTT	59.357	20	TTATATCGCACCGTGAATGC	59.549	20	231	884	1114
c54971.graph_c0	1	p4	(GATG)5	20	1296	1315	TTCATATACGGCCCTCTGCT	59.691	20	GAAAACACAAAGCCCGGA	59.623	18	208	1151	1358	CTTCATATACGGCCCTCTGC	59.691	20	GAAAACACAAAGCCCGGA	59.623	18	209	1150	1358	CACGCACAGAGACACACAGA	59.624	20	GAAAACACAAAGCCCGGA	59.623	18	177	1182	1358
c54973.graph_c2	1	p1	(T)10	10	864	873	GGCAATCCCATCTCTCTCAA	60.158	20	AGCTCCACTTGACCCAAAAA	59.711	20	275	672	946	CAGGCAATCCCATCTCTCTC	59.761	20	AGCTCCACTTGACCCAAAAA	59.711	20	277	670	946	AGGCAATCCCATCTCTCTCA	59.761	20	AGCTCCACTTGACCCAAAAA	59.711	20	276	671	946
c54975.graph_c0	1	p1	(T)10	10	6	15	--
c54976.graph_c0	1	p1	(A)10	10	596	605	TTCAATTTTTGGGTGCATGA	59.907	20	TGTCAAGAGGCAACAAAGCA	60.574	20	256	373	628	CCATTTCAATTTTTGGGTGC	60.167	20	TGTCAAGAGGCAACAAAGCA	60.574	20	260	369	628	CCTTTCTCTCTAGCTCCGGC	60.61	20	TTGACGTGGAGCCTTCTTTT	59.853	20	279	443	721
c54977.graph_c0	1	p2	(CT)6	12	285	296	CCTCCGTTTCTCTCCCCT	59.176	18	GATCGAGGGAAAGCAGAGC	60.05	19	266	264	529	CCCTCCGTTTCTCTCCCCT	62.806	19	GATCGAGGGAAAGCAGAGC	60.05	19	267	263	529	CCCTCCGTTTCTCTCCCC	61.934	18	GATCGAGGGAAAGCAGAGC	60.05	19	267	263	529
c54993.graph_c0	1	c	(T)15ggagataacatactcaagctagctgtgtggtaataccgtaataagcaataaagaccttatccaaaacgactggc(A)12	101	891	991	GCCATTGATACCTTAGCTCCC	59.944	21	TGCATTCTCAATTTTCACGC	59.816	20	260	819	1078	GCCATTGATACCTTAGCTCCC	59.944	21	CATTCTCAATTTTCACGCCA	59.664	20	258	819	1076	GCCATTGATACCTTAGCTCCC	59.944	21	GCATTCTCAATTTTCACGCC	60.594	20	259	819	1077
c55007.graph_c0	1	p2	(CT)7	14	521	534	CCGCTATTCCTCGTGTCATC	60.624	20	TTGTTCGTTTGCCTCCTTTC	60.227	20	154	474	627	CCGCTATTCCTCGTGTCATC	60.624	20	TTTCCTTGTTCGTTTGCCTC	60.227	20	159	474	632	TATTCCTCGTGTCATCGGCT	60.624	20	TTGTTCGTTTGCCTCCTTTC	60.227	20	150	478	627
c55007.graph_c0	2	c	(T)12gttctaaaa(AT)6	33	1081	1113	GTCTCACGGAGGACATGGTT	59.969	20	CAGCACACGTTTCCTCAAAA	59.881	20	171	1043	1213	CCTGACAGAAGCAATGCTGA	60.136	20	GGAAACCGGCACTTTTGTAA	59.975	20	190	949	1138	GTCTCACGGAGGACATGGTT	59.969	20	CACGACAAAGCAAAGCAAGA	60.172	20	223	1043	1265
c55007.graph_c0	3	p1	(A)10	10	1991	2000	ATCAAGAGGCATTCAGCACC	60.226	20	AGGAGCAGGAAGAGGCAGTT	60.532	20	214	1810	2023	CAAGAGGCATTCAGCACCTT	60.397	20	AGGAGCAGGAAGAGGCAGTT	60.532	20	212	1812	2023	ATCAAGAGGCATTCAGCACC	60.226	20	GGTGGAGGAGCAGGAAGAG	59.929	19	219	1810	2028
c55015.graph_c0	1	p1	(T)11	11	1344	1354	TAGGACGAGTGTTTACCGGG	59.986	20	CTCGTTTCCGACACACAGAA	59.873	20	103	1284	1386	TAGGACGAGTGTTTACCGGG	59.986	20	TAAGTGGGCACACGACGATA	60.134	20	142	1284	1425	TAGGACGAGTGTTTACCGGG	59.986	20	GATTCGAGGAGGTAGATGCG	59.797	20	210	1284	1493
c55019.graph_c1	1	p1	(T)11	11	1082	1092	GCTCCCATTCACGATTCACT	60.081	20	CAAGAACTTTCGGTGGCAAT	60.11	20	227	986	1212	AGCTCCCATTCACGATTCAC	60.081	20	CAAGAACTTTCGGTGGCAAT	60.11	20	228	985	1212	AGCTCCCATTCACGATTCAC	60.081	20	TTCTGGGACAAGCACAGTTG	59.873	20	192	985	1176
c55020.graph_c0	1	p4	(TCCC)5	20	18	37	--
c55027.graph_c0	1	p1	(A)11	11	834	844	TCCCAACATCTCAAGTGACG	59.676	20	TATAGGGTGAACGACGGAGC	60.096	20	190	786	975	TCCCAACATCTCAAGTGACG	59.676	20	TCTGTTCCAGCATGAGCTTG	60.136	20	168	786	953	TCCCAACATCTCAAGTGACG	59.676	20	GCTGTGCCTGTGAGGTATCA	59.862	20	124	786	909
c55027.graph_c0	2	p1	(T)11	11	2437	2447	AAGCAGCAGGGAGAACAAGA	60.134	20	TATGGCCGAAATAGCAGCAT	60.577	20	238	2255	2492	TGCGGCTCTATGGAATTTGT	60.606	20	AGATAACCACCCGGTAGCCT	59.848	20	216	2333	2548	TCCCTTGAGGGAGAACAAGA	59.773	20	TATGGCCGAAATAGCAGCAT	60.577	20	264	2229	2492
c55029.graph_c1	1	p4	(AATA)5	20	736	755	CTCCATCGTCTCCATCCATT	59.886	20	CGGTTTCTGGCAATGAGTTT	60.11	20	251	677	927	CTCCATCGTCTCCATCCATT	59.886	20	CTCGGTTTCTGGCAATGAGT	60.255	20	253	677	929	TCTCCATCGTCTCCATCCAT	60.439	20	CGGTTTCTGGCAATGAGTTT	60.11	20	252	676	927
c55032.graph_c0	1	p1	(T)12	12	971	982	GCTCCATTCTGTTGTCCGAT	60.081	20	GGTCCAACAAGAAGACCACAA	59.997	21	250	762	1011	CCATTCTGTTGTCCGATTGA	59.496	20	GGTCCAACAAGAAGACCACAA	59.997	21	247	765	1011	GCTCCATTCTGTTGTCCGAT	60.081	20	GGTCCAACAAGAAGACCACA	58.538	20	250	762	1011
c55035.graph_c1	1	p3	(GAC)5	15	729	743	CGAGCTGTTCGAGACCCTAC	60.012	20	ACTCATCACCCTCTTGCTGG	60.261	20	223	701	923	CGAGCTGTTCGAGACCCTAC	60.012	20	CTCATCACCCTCTTGCTGGT	60.261	20	222	701	922	CGAGCTGTTCGAGACCCTAC	60.012	20	GCATGTTCATGCCACTGTTT	59.577	20	188	701	888
c55035.graph_c2	1	p2	(GA)10	20	1	20	--
c55039.graph_c0	1	p1	(T)10	10	1604	1613	CCTGCTCTCGTTTGTTGTCA	60.025	20	CTAACGCCGGATCAATCAGT	60.096	20	181	1539	1719	TGTTCGTGGATGATTAGGCA	60.073	20	CTAACGCCGGATCAATCAGT	60.096	20	159	1561	1719	CCTGCTCTCGTTTGTTGTCA	60.025	20	GGATTGAGTCGATGGGGTAA	59.75	20	208	1539	1746
c55044.graph_c0	1	p1	(A)10	10	1223	1232	TCATGGATTTGGCTGATGAA	60.009	20	CCAGCCTTCTCTGCTTCTTG	60.269	20	208	1185	1392	TTCATGGATTTGGCTGATGA	60.009	20	CCAGCCTTCTCTGCTTCTTG	60.269	20	209	1184	1392	GCTGATGAAGATGAGGCCAT	60.189	20	CGGTTCTGACACCACTGCTA	59.897	20	273	1196	1468
c55050.graph_c0	1	p1	(A)11	11	323	333	GAGAGGGATGACGAAGCAAG	59.95	20	TCGAGCAAAGTCAACCACTG	60.025	20	223	258	480	GAATGGGAAAGGCACAAAGA	60.051	20	TCGAGCAAAGTCAACCACTG	60.025	20	200	281	480	GAGAGGGATGACGAAGCAAG	59.95	20	CCATCCCTTGACTTTGCTGT	60.111	20	171	258	428
c55050.graph_c0	2	p3	(CGG)5	15	1611	1625	CGAGGGTTTGGAGGAGAGAC	61.16	20	CAAACTGACTATCCCCACCG	60.366	20	192	1499	1690	GTCGAGGGTTTGGAGGAGAG	61.16	20	CAAACTGACTATCCCCACCG	60.366	20	194	1497	1690	GAGGGTTTGGAGGAGAGACG	61.16	20	CAAACTGACTATCCCCACCG	60.366	20	191	1500	1690
c55052.graph_c0	1	p3	(GGC)6	18	103	120	CTGTCCAGAAGCCACAATCA	59.831	20	CACTTCCAGGGGAGGTAGAA	59.133	20	251	22	272	TGTCCAGAAGCCACAATCAA	60.24	20	CACTTCCAGGGGAGGTAGAA	59.133	20	250	23	272	CTGTCCAGAAGCCACAATCA	59.831	20	CACTTCCAGGGGAGGTAGAAC	59.98	21	251	22	272
c55054.graph_c0	1	p3	(GCG)5	15	1259	1273	GGGTTGGTGAGAAGGTGCT	60.104	19	GCGTTGAGCTGAGACATGAA	60.144	20	197	1156	1352	GGGTTGGTGAGAAGGTGCT	60.104	19	ACTGCAACAGACAGTGCTCG	60.251	20	233	1156	1388	GGGTTGGTGAGAAGGTGCT	60.104	19	GCACTGCAACAGACAGTGCT	60.26	20	235	1156	1390
c55056.graph_c0	1	p1	(T)10	10	121	130	CAGGTTAGTGTTCTGCACGG	59.36	20	ACAGCCTCAGTGCTCCATCT	60.017	20	186	21	206	CAGGTTAGTGTTCTGCACGG	59.36	20	TTGACGAAAGCCACTTCCTT	59.853	20	259	21	279	AATACTCCTGCCTTTGCACC	59.198	20	ACAGCCTCAGTGCTCCATCT	60.017	20	121	86	206
c55072.graph_c0	1	p3	(GTA)5	15	31	45	--
c55075.graph_c0	1	p1	(T)11	11	2075	2085	AGTACCATTCCCGTCAGCAG	60.134	20	TCCATCCAAGATCTCCCATC	59.821	20	268	1943	2210	AGTACCATTCCCGTCAGCAG	60.134	20	AGTTGCGTCCTACACACACG	59.819	20	225	1943	2167	CGGAACAGTGCTTACTGCTG	59.658	20	GCCTCGTTCAAGAACCTCAG	59.989	20	212	2030	2241
c55091.graph_c1	1	p1	(A)11	11	90	100	TGCTGTACATTTCCATTCCG	59.542	20	AGATTCATGAGGTTGTCGCC	60.081	20	236	11	246	TGCTGTACATTTCCATTCCG	59.542	20	TGCCAAAACAATGTAGAGCG	59.872	20	185	11	195	TGCTGTACATTTCCATTCCG	59.542	20	CCAAAACAATGTAGAGCGGG	60.493	20	183	11	193
c55104.graph_c0	1	p1	(T)12	12	24	35	ACAGCCCGAGCACCTTCT	60.978	18	GACAGCTTCGTGGGAGATTC	59.81	20	221	2	222	ACAGCCCGAGCACCTTCT	60.978	18	GACATCGTCAGTTGAAACGC	59.297	20	263	2	264	ACAGCCCGAGCACCTTCT	60.978	18	TGACAGCTTCGTGGGAGATT	60.801	20	222	2	223
c55108.graph_c0	1	p1	(T)10	10	772	781	TGGCCCTGTAACCAAACTTC	59.971	20	ATGCAACATTGCAACCAAGA	60.119	20	219	622	840	TGGCCCTGTAACCAAACTTC	59.971	20	TACATGGACCAGACCACCAA	59.806	20	242	622	863	ACGAGCATGGCAGTTTTCTT	59.882	20	ACATCACGCAATGTTGCACT	60.192	20	277	685	961
c55108.graph_c1	1	p1	(T)10	10	243	252	GCCTAACACCATCACCGACT	59.997	20	TTTTGTTTAAACCCCTTGCG	59.972	20	273	200	472	AGCCTAACACCATCACCGAC	59.997	20	TTTTGTTTAAACCCCTTGCG	59.972	20	274	199	472	GCCTAACACCATCACCGACT	59.997	20	CTTTGTGCTGCTGTGTCGTT	60.096	20	123	200	322
c55115.graph_c0	1	p3	(ATC)5	15	1133	1147	ACAAACTAAAGCCGTGTGGG	60.03	20	GCTCAAACCAATCACCCAGT	59.973	20	237	1051	1287	ACAAACTAAAGCCGTGTGGG	60.03	20	TCAAACCAATCACCCAGTCA	59.935	20	235	1051	1285	GAGTGTCCGTTTGGGTCTGT	60.009	20	GAACAAACAGGGGAGCTCAG	59.844	20	276	970	1245
c55116.graph_c0	1	p1	(A)10	10	347	356	TCGAGGACTTAAACCCGATG	60.066	20	TCCTCAAATTATGACGGCCT	59.528	20	271	155	425	AGGCATCTCAATTTGCCTGT	59.7	20	TTCTTTGCAAAACCATGTGC	59.712	20	232	256	487	ACCCAGACCTAGGAAAACGG	60.353	20	TTCTTTGCAAAACCATGTGC	59.712	20	262	226	487
c55118.graph_c0	1	p3	(TTC)6	18	34	51	CCAGAGCATCGGACATTGTA	59.673	20	CGAGTTTGGGACGCAATAAT	59.96	20	156	3	158	CCAGAGCATCGGACATTGTA	59.673	20	AATGGATCGATCGAGTTTGG	59.894	20	167	3	169	CCAGAGCATCGGACATTGTA	59.673	20	CTTTGTTTTGTTAGCGCACG	59.55	20	123	3	125
c55124.graph_c0	1	p3	(GCA)6	18	568	585	ATCATGCTTGAGGAAGCAGC	60.514	20	CTCAGGCATGCTGTGATGTC	60.436	20	276	545	820	ACAGAGCCAAATCCGTCATC	60.081	20	GCGCCTGCTGACTATGAAG	59.713	19	261	350	610	AAGCAACGACAGAGCCAAAT	59.882	20	GCGCCTGCTGACTATGAAG	59.713	19	269	342	610
c55124.graph_c0	2	p1	(T)10	10	1076	1085	TTGGCATTGTTAAGTGCTGC	59.879	20	GGTTAGAGGCATGCCAACAT	59.962	20	150	966	1115	ATGGAGTGGAACTGTGACCC	59.817	20	GGTTAGAGGCATGCCAACAT	59.962	20	175	941	1115	GGAGTGGAACTGTGACCCAT	59.817	20	GGTTAGAGGCATGCCAACAT	59.962	20	173	943	1115
c55133.graph_c0	1	p2	(TA)8	16	864	879	TGTACCCGGAGATGACCTTC	59.927	20	CGATGATTATGCACAGCACA	59.259	20	257	687	943	ACGAGTACCGCGTTTTCATC	60.14	20	CGATGATTATGCACAGCACA	59.259	20	236	708	943	GACGAGTACCGCGTTTTCAT	60.14	20	CGATGATTATGCACAGCACA	59.259	20	237	707	943
c55134.graph_c0	1	p3	(GGC)5	15	2075	2089	TCAGGTCTTGACAGCAGGTG	60.022	20	CGATCCCTTCAGGCTTCAG	60.887	19	214	1952	2165	ACGGTATAGCTGGTGGTTGC	60.022	20	CGATCCCTTCAGGCTTCAG	60.887	19	158	2008	2165	TCAGGTCTTGACAGCAGGTG	60.022	20	CAACAACCGATCCCTTCAG	59.071	19	221	1952	2172
c55136.graph_c0	1	p3	(ATG)5	15	808	822	TATCTTGACAGGGCCTTTGG	60.066	20	TTCGTGGTACCAGCCCTATC	59.955	20	224	623	846	ATCCGCGAGGAGGAAAGTAT	60.06	20	ATTTCACCGCGTATCGTACC	59.851	20	128	761	888	TATCTTGACAGGGCCTTTGG	60.066	20	ATTTCACCGCGTATCGTACC	59.851	20	266	623	888
c55139.graph_c0	1	p1	(A)10	10	1829	1838	GATAAATTGGCAAGGGCAGA	60.038	20	GGTAGGGGTATGGGATGGTC	60.272	20	169	1761	1929	GATAAATTGGCAAGGGCAGA	60.038	20	AGGGGTATGGGATGGTCATT	60.272	20	166	1761	1926	CTGAGAAACCAAGGGATTGC	59.67	20	ACGGCAGTAGTTTCCTCCCT	60.132	20	217	1791	2007
c55140.graph_c0	1	p1	(A)12	12	1039	1050	--
c55142.graph_c0	1	p2	(CT)6	12	1	12	--
c55143.graph_c0	1	p1	(A)10	10	1434	1443	GTGGCGCAAAGGTGATAGAT	60.103	20	CCCGCATGGATTAATCTGAC	60.296	20	115	1367	1481	TATATCCATGTGGCGCAAAG	59.543	20	CCCGCATGGATTAATCTGAC	60.296	20	124	1358	1481	GTGGCGCAAAGGTGATAGAT	60.103	20	GAAATCACCCGCATGGATTA	60.67	20	122	1367	1488
c55145.graph_c0	1	p1	(A)10	10	957	966	GAAGTACCCGACACCCAGAA	59.966	20	CTGGGCTGAAAGTTGATGCT	60.397	20	152	848	999	AACCCAATACCCGAAAAACC	59.924	20	CTGGGCTGAAAGTTGATGCT	60.397	20	185	815	999	AACCCAATACCCGAAAAACC	59.924	20	CTGAAAGTTGATGCTGGGCT	60.397	20	180	815	994
c55157.graph_c0	1	p1	(A)10	10	1106	1115	TTTAGCAGAGAGCGTGACCC	60.538	20	CACCGGTGTAGACGAAATTG	59.047	20	187	999	1185	TTTAGCAGAGAGCGTGACCC	60.538	20	CCGGTGTAGACGAAATTGAAA	59.982	21	185	999	1183	ACACTGGAATGGATGTGTCG	59.393	20	CACCGGTGTAGACGAAATTG	59.047	20	250	936	1185
c55161.graph_c1	1	p3	(GCC)5	15	50	64	CGTTCGTTTCTCTGCCTCTC	60.134	20	TCTGTCCACGCACATTTCTC	59.837	20	279	0	278	CGTTCGTTTCTCTGCCTCTC	60.134	20	GAACTACCGTGGGGTTTCCT	60.225	20	213	0	212	CGTTCGTTTCTCTGCCTCTC	60.134	20	GGGGTTTCCTGTGATGTGAT	59.636	20	203	0	202
c55164.graph_c1	1	p3	(GGC)5	15	1756	1770	AGGAGAAAGAGGAAGGAGCG	60.088	20	CAAGCAGCAGAGGACCTACC	60.012	20	262	1609	1870	AGGAGAAAGAGGAAGGAGCG	60.088	20	GCAAGCAGCAGAGGACCTAC	60.164	20	263	1609	1871	AGGAGAAAGAGGAAGGAGCG	60.088	20	AGCAAGCAGCAGAGGACCTA	60.299	20	264	1609	1872
c55170.graph_c0	1	p1	(A)11	11	594	604	AGGTCAAATTGGTGATGCCT	59.41	20	ACCACAAGGTGGACTCCAAG	60.002	20	245	437	681	GGCCCATTGCTTACTGAGTT	59.198	20	ACCACAAGGTGGACTCCAAG	60.002	20	143	539	681	GGCCCATTGCTTACTGAGTT	59.198	20	AGGGAAACCGAGCTTGAAAT	60.074	20	242	539	780
c55171.graph_c2	1	p3	(GAC)5	15	391	405	AGCCCTACCCAAACCAAATC	60.187	20	GGTCCTATGGATCGGGAGC	61.758	19	218	310	527	GAAACCAGCCCTACCCAAAC	60.723	20	GGTCCTATGGATCGGGAGC	61.758	19	224	304	527	GAAACCAGCCCTACCCAAA	59.918	19	GGTCCTATGGATCGGGAGC	61.758	19	224	304	527
c55171.graph_c2	2	p1	(T)10	10	2510	2519	GCAATCCATCGCTGGTAACT	60.103	20	ATGTTGGCTTTGAAACACACT	57.25	21	250	2305	2554	AGCAATCCATCGCTGGTAAC	60.103	20	ATGTTGGCTTTGAAACACACT	57.25	21	251	2304	2554	TGTGGCTGTGGATTCTTTCA	60.24	20	ATGTTGGCTTTGAAACACACT	57.25	21	138	2417	2554
c55172.graph_c0	1	p1	(T)10	10	572	581	TGCTTTGAAAGGACAATTTGG	60.096	21	GTGAATGTGTCCCGGAAAGT	59.827	20	250	451	700	TGATCCCCATGTGAATCTTCT	59.351	21	GTGAATGTGTCCCGGAAAGT	59.827	20	277	424	700	TGCTTTGAAAGGACAATTTGG	60.096	21	TGTTTTGGTGAATGTGTCCC	59.241	20	257	451	707
c55173.graph_c0	1	p3	(GGC)5	15	329	343	GACCTAGAGAGAGCGCCG	58.802	18	GCTAACACGTGCGTACCTTG	59.415	20	280	222	501	GACCTAGAGAGAGCGCCG	58.802	18	TAACACGTGCGTACCTTGCT	59.415	20	278	222	499	GACCTAGAGAGAGCGCCG	58.802	18	CTAACACGTGCGTACCTTGC	59.415	20	279	222	500
c55173.graph_c0	2	p2	(TG)6	12	973	984	ATCGGCATGCTTCTGACTCT	59.981	20	GTCCGGTGCATCACTGAAT	59.494	19	131	877	1007	ATCGGCATGCTTCTGACTCT	59.981	20	GTCCGGTGCATCACTGAATC	61.515	20	131	877	1007	AGGAGGATCTTCCCGGAGTA	60.03	20	GTCCGGTGCATCACTGAAT	59.494	19	209	799	1007
c55174.graph_c0	1	p1	(A)12	12	941	952	GTCAGTTGAGCACCGTCAGA	60.03	20	TGTGCTTGGTGGCAATTCTA	60.257	20	136	874	1009	TTTCAGAATAATGCTGCCCC	60.038	20	TGTGCTTGGTGGCAATTCTA	60.257	20	180	830	1009	CTGCCCCCAGATTCTGTAAA	60.066	20	TGTGCTTGGTGGCAATTCTA	60.257	20	167	843	1009
c55175.graph_c0	1	p1	(A)10	10	559	568	GCGGTGGAATATGTTGGAAG	60.331	20	TGTTTGTTATCGAGCTTGCG	60.014	20	249	522	770	CGGTGGAATATGTTGGAAGC	60.331	20	TGTTTGTTATCGAGCTTGCG	60.014	20	248	523	770	TAAGTGAGCGGTCAGGTGGT	60.711	20	TGTTTGTTATCGAGCTTGCG	60.014	20	280	491	770
c55180.graph_c1	1	p1	(A)10	10	229	238	GTGCATGAACATTCAGGGTG	59.967	20	GAGCCGATTGACCTCTGTGT	60.269	20	216	50	265	TGAACATTCAGGGTGCACAT	59.967	20	GAGCCGATTGACCTCTGTGT	60.269	20	211	55	265	TAAATTTGCTCGGTGCATGA	60.215	20	GAGCCGATTGACCTCTGTGT	60.269	20	228	38	265
c55180.graph_c1	2	p2	(AG)9	18	946	963	CGGAGAAGGAGGCCACTGT	62.74	19	TTTCTCTCATCTCCAACCGC	60.34	20	165	924	1088	CGGAGAAGGAGGCCACTG	61.949	18	TTTCTCTCATCTCCAACCGC	60.34	20	165	924	1088	CGGAGAAGGAGGCCACTGT	62.74	19	CCTCGCTTTCTCTCATCTCC	59.116	20	171	924	1094
c55186.graph_c0	1	p2	(CT)9	18	566	583	CCGTGGCAAACTAGACGATT	60.132	20	TGTTGGACGAAAACAGCAAG	59.881	20	248	367	614	TTAGCAAGCGGATTTTACCG	60.218	20	TTGCAATCGGTAGTGGTTGA	60.111	20	248	530	777	TAGCAAGCGGATTTTACCGT	59.742	20	TTGCAATCGGTAGTGGTTGA	60.111	20	247	531	777
c55194.graph_c0	1	c	(CTG)5cagcgcctgctgcatcaggagcgc(CTG)6ccggagcct(CTG)5	81	3583	3663	AACAAAACAATCTCCCACGC	59.978	20	CGGAGGAGGAGATGAACG	59.286	18	273	3428	3700	GACCAGCAGATCGAGAGGAG	60.096	20	CGGAGGAGGAGATGAACG	59.286	18	208	3493	3700	AGACCAGCAGATCGAGAGGA	60.096	20	CGGAGGAGGAGATGAACG	59.286	18	209	3492	3700
c55196.graph_c0	1	p3	(CAG)6	18	833	850	GTTCTGCAAGAACGGCTCCT	61.858	20	GGAGCAGGAAGTTGAGGTTG	59.844	20	203	714	916	GTTCTGCAAGAACGGCTCCT	61.858	20	TGGAGCAGGAAGTTGAGGTT	59.844	20	204	714	917	GTTCTGCAAGAACGGCTCC	60.94	19	GGAGCAGGAAGTTGAGGTTG	59.844	20	203	714	916
c55200.graph_c1	1	p1	(T)11	11	63	73	CTCACCCCTTGTCTGGTCAT	59.962	20	AGTCCGCATACTTCAATGCC	60.103	20	280	26	305	CTCACCCCTTGTCTGGTCAT	59.962	20	CGCATACTTCAATGCCACAA	60.665	20	276	26	301	TTCTCACCCCTTGTCTGGTC	60.088	20	CGCATACTTCAATGCCACAA	60.665	20	278	24	301
c55203.graph_c0	1	p1	(T)10	10	2845	2854	--
c55204.graph_c1	1	p1	(A)11	11	338	348	CCAAGCCCAGAGCTAAAGTG	60.008	20	CGATCAAGAGGAAGAGACGG	59.943	20	138	287	424	CCAAGCCCAGAGCTAAAGTG	60.008	20	GCGATCAAGAGGAAGAGACG	60.096	20	139	287	425	TCTCCAAGCCCAGAGCTAAA	60.088	20	CGATCAAGAGGAAGAGACGG	59.943	20	141	284	424
c55206.graph_c0	1	p1	(T)10	10	428	437	GTCGAAGCGAGGTATGCTCT	59.603	20	GGAATCATCCGTAAGGCAAA	59.901	20	189	384	572	CATGGTTCAGGCACATTTGA	60.517	20	GGAATCATCCGTAAGGCAAA	59.901	20	230	343	572	GTCGAAGCGAGGTATGCTCT	59.603	20	CGTCAGGCAAAAGTACCTCC	59.734	20	277	384	660
c55206.graph_c0	2	p1	(A)12	12	594	605	TTTGCCTTACGGATGATTCC	59.901	20	CACCCACATGACTCCACTTG	59.997	20	164	553	716	TCAGAAATTGCTGTGCTTGC	60.142	20	CACCCACATGACTCCACTTG	59.997	20	226	491	716	TCAGAAATTGCTGTGCTTGC	60.142	20	AGCACTCGTCAGGCAAAAGT	60.058	20	176	491	666
c55211.graph_c0	1	c	(A)10gcttcgcaaatgtttatatactcgctag(A)10	48	1933	1980	--
c55222.graph_c0	1	p1	(T)10	10	1465	1474	TGCAAAAATTTAGGCAGGCT	59.853	20	CTTTCAAGGCATTTCGCTGT	60.386	20	264	1282	1545	TGCAAAAATTTAGGCAGGCT	59.853	20	ACTTTCAAGGCATTTCGCTG	60.386	20	265	1282	1546	TGCAAAAATTTAGGCAGGCT	59.853	20	TTCAAGGCATTTCGCTGTTA	59.443	20	262	1282	1543
c55234.graph_c0	1	p1	(A)10	10	1143	1152	CTTTTTGTTGTGCTGGACGA	59.881	20	CTAAGGAGCTGCAATCCAGG	59.971	20	252	1076	1327	TCTTTTTGTTGTGCTGGACG	59.881	20	CTAAGGAGCTGCAATCCAGG	59.971	20	253	1075	1327	TCTTTTTGTTGTGCTGGACG	59.881	20	AGCTGCAATCCAGGGTTTTA	59.708	20	247	1075	1321
c55235.graph_c0	1	c	(AGC)5accg(CCA)6ggcggcggggcaccaccagccgcaccaccacccgttctattacgccgctgctccgggcag(CGC)5ggccgctgctgccaacgcggccgggatggcgccgttcatggggtcgctggccatcgcgcccgccgtcgcgggcggcgcgggcgaggtgcagcagctggct(CAG)5	227	1242	1468	--
c55244.graph_c0	1	p6	(GGCTCT)5	30	1922	1951	GATCTACTCTTCAGCCCTCCG	60.355	21	TTTTCAGCTTTGACTTCGCA	59.729	20	232	1826	2057	GATCTACTCTTCAGCCCTCCG	60.355	21	GAACACTTGAGGAGGAGCCA	60.386	20	254	1826	2079	ATCTACTCTTCAGCCCTCCG	58.499	20	TTTTCAGCTTTGACTTCGCA	59.729	20	231	1827	2057
c55247.graph_c0	1	p1	(A)10	10	754	763	CCCGGATGAACTGGTAATTG	60.184	20	CATCATAAGACAAAGGCCCC	59.387	20	260	527	786	AAACCCGGATGAACTGGTAA	59.288	20	CATCATAAGACAAAGGCCCC	59.387	20	263	524	786	CAAACCCGGATGAACTGGTA	60.745	20	CATCATAAGACAAAGGCCCC	59.387	20	264	523	786
c55254.graph_c0	1	p1	(T)12	12	772	783	TTTCCTTGCTATCTTGGCGT	59.845	20	CCAACAGCGTTACTTCGTCA	59.904	20	255	644	898	TTTCCTTGCTATCTTGGCGT	59.845	20	TGAGACCACCCATTTCATCA	59.893	20	224	644	867	TTCCTTGCTATCTTGGCGTC	60.352	20	CCAACAGCGTTACTTCGTCA	59.904	20	254	645	898
c55254.graph_c0	2	p1	(A)11	11	1067	1077	TGACGAAGTAACGCTGTTGG	59.904	20	ACCCGATTGTGTTGGAGAAA	60.353	20	255	879	1133	TGACGAAGTAACGCTGTTGG	59.904	20	CCCGATTGTGTTGGAGAAAC	60.353	20	254	879	1132	AAGTAACGCTGTTGGTTCCG	60.168	20	ACCCGATTGTGTTGGAGAAA	60.353	20	250	884	1133
c55257.graph_c0	1	p1	(A)10	10	1076	1085	ACTGGAGTAGAGGCTGCGAC	59.628	20	TTTGGCATTCAAAATATGTCAAC	58.906	23	181	953	1133	ACTGGAGTAGAGGCTGCGAC	59.628	20	TTTGGCATTCAAAATATGTCAACT	59.788	24	181	953	1133	ACTGGAGTAGAGGCTGCGAC	59.628	20	AACATCAGTTTGGCATTCAAAATA	59.788	24	189	953	1141
c55259.graph_c1	1	p3	(GAG)5	15	1022	1036	GCTGGTGGTGGAGAAAAAGA	60.232	20	CAAGCACCGGAGTCCATTAT	59.955	20	263	931	1193	GAGCTGGTGGTGGAGAAAAA	60.232	20	CAAGCACCGGAGTCCATTAT	59.955	20	265	929	1193	AACGGTGATGGTGGTAGAGG	59.844	20	AAGACACCAGCAGTTGGGAC	60.159	20	275	868	1142
c55269.graph_c0	1	p3	(GGA)5	15	4	18	--
c55279.graph_c0	1	p1	(A)10	10	1489	1498	AGCCGGTTAGGAGTCCAAGT	60.132	20	TGATTCCTCTGCATGCTCTG	60.096	20	173	1458	1630	TCGGGTCATAAAGGAATGGA	60.266	20	TGATTCCTCTGCATGCTCTG	60.096	20	192	1439	1630	TAGGCATGCATCAACCAGAC	59.679	20	TGATTCCTCTGCATGCTCTG	60.096	20	269	1362	1630
c55280.graph_c0	1	p1	(A)10	10	906	915	TGTTTCGTGCATTGCCTTAG	59.872	20	GGGCATGTCACAAAAACTGA	59.547	20	276	742	1017	TGTTTCGTGCATTGCCTTAG	59.872	20	TGGGCATGTCACAAAAACTG	60.552	20	277	742	1018	GTGTTTCGTGCATTGCCTTA	59.735	20	GGGCATGTCACAAAAACTGA	59.547	20	277	741	1017
c55290.graph_c0	1	p3	(GCA)5	15	2746	2760	CGAAGACAAGGCTTCCTGAC	59.989	20	TCGCTGTCCCTTCTTTTGAT	59.813	20	245	2588	2832	ACGAAGACAAGGCTTCCTGA	59.989	20	TCGCTGTCCCTTCTTTTGAT	59.813	20	246	2587	2832	ACCATTGACGAAGACAAGGC	60.119	20	TCGCTGTCCCTTCTTTTGAT	59.813	20	253	2580	2832
c55290.graph_c0	2	p3	(CGT)5	15	2971	2985	GATCAAAAGAAGGGACAGCG	59.813	20	GTCCGGTGTAAATGTCCCTG	60.232	20	236	2812	3047	ATCAAAAGAAGGGACAGCGA	59.813	20	GACGTCCGGTGTAAATGTCC	60.24	20	238	2813	3050	GATCAAAAGAAGGGACAGCG	59.813	20	GACGTCCGGTGTAAATGTCC	60.24	20	239	2812	3050
c55294.graph_c0	1	p1	(T)10	10	2236	2245	CAAAGAACCGGACTAGCTGC	60.015	20	CAGCTGCGCAATTTTATTCA	59.98	20	231	2100	2330	AAGAACCGGACTAGCTGCAA	60.015	20	CAGCTGCGCAATTTTATTCA	59.98	20	229	2102	2330	GCAAAGAACCGGACTAGCTG	60.015	20	CAGCTGCGCAATTTTATTCA	59.98	20	232	2099	2330
c55298.graph_c0	1	p3	(GCG)6	18	341	358	GCCCCATGAATATGATCGTC	60.126	20	CTCCTCCCTCCCTCTCTCAC	60.336	20	252	138	389	AGCAAAGGAAGCAAGGACAA	59.993	20	CTGCATCATCCTCTGGCTCT	60.52	20	113	318	430	AGCAAAGGAAGCAAGGACAA	59.993	20	CTGTACACGGTGAGCACGAG	60.523	20	271	318	588
c55304.graph_c0	1	p3	(TCC)6	18	913	930	CCTGAACGTGCTGTGACTGT	59.94	20	TTCGTTCGAGATTCCTTGCT	59.955	20	214	857	1070	ACCTGAACGTGCTGTGACTG	59.94	20	TTCGTTCGAGATTCCTTGCT	59.955	20	215	856	1070	CCTGAACGTGCTGTGACTGT	59.94	20	GGTGAATATTGCGGAGTGCT	60.103	20	277	857	1133
c55305.graph_c0	1	p1	(A)10	10	891	900	ATTCACCAGCAGGTTTCCAG	60.111	20	CTACCCTTCAGCAGTCCAGC	60.012	20	213	732	944	ATTCACCAGCAGGTTTCCAG	60.111	20	CCTACCCTTCAGCAGTCCAG	59.861	20	214	732	945	ACAGTTTGCATTCACCAGCA	60.31	20	CTACCCTTCAGCAGTCCAGC	60.012	20	222	723	944
c55309.graph_c0	1	p3	(GTC)5	15	187	201	CCCGGTCTACTCCGTCAGT	60.12	19	GACCGGCCGTTCTTCTTC	60.747	18	270	99	368	CTACTCCGTCAGTATGGTGGC	59.63	21	GACCGGCCGTTCTTCTTC	60.747	18	264	105	368	CGGTCTACTCCGTCAGTATGG	59.624	21	GACCGGCCGTTCTTCTTC	60.747	18	268	101	368
c55309.graph_c0	2	p1	(T)12	12	671	682	CTCGTCTGTTCGCCTCTCCT	62.044	20	AAGGCAGCAAATTGGAGAAC	59.316	20	263	551	813	TCGTCTGTTCGCCTCTCC	60.071	18	AAGGCAGCAAATTGGAGAAC	59.316	20	262	552	813	TGTTCGCCTCTCCTCGAC	60.071	18	AAGGCAGCAAATTGGAGAAC	59.316	20	257	557	813
c55310.graph_c0	1	p3	(GCC)6	18	266	283	ACAGCTCCAGGAGTCGAGAA	60.135	20	TACCTAACCGGGTCAAATCG	59.817	20	249	243	491	ACAGCTCCAGGAGTCGAGAA	60.135	20	ATCGAATCCAACGGGTGTTA	60.192	20	233	243	475	ACAGCTCCAGGAGTCGAGAA	60.135	20	GGGGATGGTACAGTTCCAGA	59.779	20	190	243	432
c55313.graph_c0	1	p1	(T)13	13	488	500	TCTAGTAAGCCCTCGCAGGA	60.11	20	ATCAAAGTAGATGCAGCCCG	60.235	20	184	341	524	AGTCAACATATTCCACGGGC	59.82	20	GCATTCCAACCTGGAACATT	59.797	20	239	438	676	TTCGCTTCAGGATGGTTCTT	59.813	20	ATCAAAGTAGATGCAGCCCG	60.235	20	131	394	524
c55320.graph_c0	1	p2	(GA)6	12	1685	1696	AGACTGAACAATTGCAGGCG	61.375	20	TGAACATCTCTCCCTTCCTCC	60.581	21	168	1553	1720	GACTGAACAATTGCAGGCG	60.406	19	TGAACATCTCTCCCTTCCTCC	60.581	21	167	1554	1720	AAAGACTGAACAATTGCAGGC	59.373	21	TGAACATCTCTCCCTTCCTCC	60.581	21	170	1551	1720
c55321.graph_c0	1	c	(TGC)5tggtagtggtgttgctgctgtggctgcgggttccggccgtagtagttgtggttt(CCG)6	87	881	967	GAACTCGAGTCTACGGCGTC	60.02	20	GTTGGGTTGGAGGAGAGGAG	61.021	20	272	751	1022	GAACTCGAGTCTACGGCGTC	60.02	20	GTTGGGTTGGAGGAGAGGA	60.032	19	272	751	1022	GAGAACTCGAGTCTACGGCG	60.156	20	GTTGGGTTGGAGGAGAGGAG	61.021	20	274	749	1022
c55321.graph_c0	2	p1	(C)11	11	2011	2021	--
c55323.graph_c0	1	p1	(A)10	10	1132	1141	ATTATTTCCCAACCCAAGCC	60.02	20	ATTTCCTGGGAGGAGTCCAT	59.755	20	157	1077	1233	CAACCCAAGCCCTAATGCTA	60.089	20	ATTTCCTGGGAGGAGTCCAT	59.755	20	148	1086	1233	CAACCCAAGCCCTAATGCTA	60.089	20	TGGTCCAGCACATACGACTC	59.707	20	276	1086	1361
c55328.graph_c0	1	p3	(GGC)5	15	1546	1560	GAGGAGTCTACGGTGGTGGA	60.112	20	CTTCAGCTCTCATCGCTGC	59.983	19	278	1355	1632	AGTCTACGGTGGTGGAGGG	59.97	19	TTCAGCTTCAGCTCTCATCG	59.42	20	279	1359	1637	TTGCTTGTGCTCCTCGATCT	61.087	20	TTCAGCTTCAGCTCTCATCG	59.42	20	239	1399	1637
c55334.graph_c0	1	c	(GTC)6caggcgcaggctcgccgtcacggccgccacgacgtccggccaggacgacgacgcgcaccgctcgcaacgatgccagctccgactccgccgc(GGA)5	124	564	687	GGAGGAGGAATTGGAGCACT	60.596	20	CGAGCAGGGGTGTATGCT	59.812	18	233	539	771	CAGTGTCCTCCTCCTCGTTC	59.835	20	CGAGCAGGGGTGTATGCTC	61.789	19	261	511	771	GTCCTCCTCCTCGTTCTCGT	60.791	20	CGAGCAGGGGTGTATGCT	59.812	18	257	515	771
c55347.graph_c0	1	p1	(A)10	10	2377	2386	--
c55353.graph_c1	1	p1	(T)10	10	71	80	TTTTTCATCAAACCGGTGAA	58.987	20	CCGCGAAAAGGATAAGAGTG	59.839	20	199	16	214	TTTTTCATCAAACCGGTGAA	58.987	20	TGGATGCCCCCAGATAGATA	60.252	20	118	16	133	TTTTTCATCAAACCGGTGAA	58.987	20	AGCCAGCAAACAACCCTAAA	59.747	20	161	16	176
c55354.graph_c0	1	p1	(T)10	10	1292	1301	TGTTGCGATTCTTGTGCCTA	60.401	20	GCCTGGATAGCAGAGAGGAA	59.532	20	266	1072	1337	TGTTGCGATTCTTGTGCCTA	60.401	20	GCAAGCCTGGATAGCAGAGA	60.646	20	270	1072	1341	ATGTTGCGATTCTTGTGCCT	60.667	20	GCCTGGATAGCAGAGAGGAA	59.532	20	267	1071	1337
c55359.graph_c1	1	p1	(A)11	11	325	335	GTCTGCGCCTTCTACTCCAC	60.02	20	GGATGGAGCAAAACCTGAAA	60.051	20	258	149	406	AGAGGCTGCTTCAGCTTCAC	59.898	20	GGATGGAGCAAAACCTGAAA	60.051	20	195	212	406	CTGTCTGCGCCTTCTACTCC	60.156	20	GGATGGAGCAAAACCTGAAA	60.051	20	260	147	406
c55360.graph_c0	1	p3	(GCC)5	15	263	277	CTTCACGATCCACGAGGC	60.363	18	GTAGCACGCGCCCTTCAC	62.955	18	181	171	351	GGCTTCACGATCCACGAG	60.363	18	GTAGCACGCGCCCTTCAC	62.955	18	183	169	351	CGGCACAGGCTTATGAGG	60.367	18	GTAGCACGCGCCCTTCAC	62.955	18	117	235	351
c55360.graph_c0	2	p3	(CGG)5	15	534	548	CAGAAGCAGGGGAAGCAG	59.65	18	GCCATTGTAGTAGCCACGGT	60.022	20	276	511	786	CAGAAGCAGGGGAAGCAG	59.65	18	AGCCATTGTAGTAGCCACGG	60.154	20	277	511	787	AGAAGCAGGGGAAGCAGG	60.488	18	GCCATTGTAGTAGCCACGGT	60.022	20	275	512	786
c55360.graph_c0	3	p1	(T)12	12	1149	1160	--
c55362.graph_c1	1	p1	(T)12	12	1729	1740	TTCAAGACAAGAGCAAGGGG	60.366	20	TCTGGGAAAACTATGGCTCG	60.206	20	155	1625	1779	AAGAGCAAGGGGATAGGACC	59.536	20	TCTGGGAAAACTATGGCTCG	60.206	20	147	1633	1779	ATGTGCCGATCACATTCAAG	59.527	20	TCTGGGAAAACTATGGCTCG	60.206	20	237	1543	1779
c55363.graph_c0	1	p1	(A)11	11	1066	1076	AATCCGGACAATGAGCAATC	59.9	20	TTTTCGTACGTGTGCAGCAT	60.324	20	243	922	1164	GAATCCGGACAATGAGCAAT	59.9	20	TTTTCGTACGTGTGCAGCAT	60.324	20	244	921	1164	AATCCGGACAATGAGCAATC	59.9	20	TGGATTTTTCGTACGTGTGC	59.59	20	248	922	1169
c55371.graph_c0	1	p3	(ATC)5	15	10	24	--
c55372.graph_c0	1	p1	(A)11	11	111	121	GCCCTCATCTGACGATGACT	60.231	20	AGCGACAGCCTTGTACTGGT	59.937	20	230	39	268	GCCCTCATCTGACGATGACT	60.231	20	ACGATGAACGGATGAAGACC	59.934	20	132	39	170	GCCCTCATCTGACGATGACT	60.231	20	CGATGAACGGATGAAGACCT	60.073	20	131	39	169
c55376.graph_c0	1	p1	(A)13	13	147	159	AGGCTCACACACTAGGCGTT	59.937	20	ATGCTGGAGAGGAAGGAACA	59.803	20	263	72	334	AGGCTCACACACTAGGCGTT	59.937	20	TGCTGGAGAGGAAGGAACAT	59.803	20	262	72	333	AGGCTCACACACTAGGCGTT	59.937	20	CTGGAGAGGAAGGAACATGC	59.803	20	260	72	331
c55378.graph_c1	1	p1	(T)10	10	1396	1405	TTTGGAGCTCTTTTGGGTTG	60.22	20	ACCCAAAATCGGCTTAGCTT	60.095	20	266	1343	1608	CGAAACCCCAATTTGAGAGA	60.044	20	CGGATTTGAAAACCAACCAG	60.336	20	210	1226	1435	CGGCAAGATCTCTTGGAAAG	59.948	20	CGGATTTGAAAACCAACCAG	60.336	20	157	1279	1435
c55379.graph_c1	1	p1	(A)13	13	1	13	--
c55380.graph_c0	1	p1	(A)10	10	505	514	ACGTCAAAGGAAACATCGCT	59.74	20	GCAGGCTCACTGCATTACAA	60.019	20	261	416	676	GACGTCAAAGGAAACATCGC	60.646	20	GCAGGCTCACTGCATTACAA	60.019	20	262	415	676	ACGTCAAAGGAAACATCGCT	59.74	20	GTGCCAGTTCCTGCAGATTA	58.877	20	193	416	608
c55380.graph_c0	2	p1	(T)10	10	757	766	GCATCAGTGGGGATATTGCT	59.923	20	GCTTTGGTGGCACTTGGTAT	60	20	226	692	917	AGCATCAGTGGGGATATTGC	59.923	20	GCTTTGGTGGCACTTGGTAT	60	20	227	691	917	GCATCAGTGGGGATATTGCT	59.923	20	GGGCATGAATCTGCAACTTT	60.081	20	268	692	959
c55383.graph_c0	1	p1	(A)10	10	252	261	GGTGCCTATTCCACTCGAAA	60.074	20	ATCGCCCTCTTGAACCTTTT	60.074	20	255	220	474	GGTGCCTATTCCACTCGAAA	60.074	20	AAGATGCTAAGAAAGCCGCA	60.117	20	135	220	354	AGAACGAGGTTGGCATGTTC	60.119	20	AAGATGCTAAGAAAGCCGCA	60.117	20	164	191	354
c55384.graph_c0	1	p3	(TGA)5	15	1542	1556	CAATTGAAGGCAAATCATGC	59.115	20	GCTGGAGAGTTGGACCAAAG	59.844	20	162	1512	1673	CCAATCACTTTGCCTTTGTG	59.17	20	ACCAAAGCTGAGGGGATACA	59.55	20	183	1478	1660	CAATTGAAGGCAAATCATGC	59.115	20	ACCAAAGCTGAGGGGATACA	59.55	20	149	1512	1660
c55398.graph_c0	1	p1	(A)10	10	86	95	CCCCATATTTCAGTTGTGGAA	59.671	21	ATTGGCTGTCCGTTGCTACT	59.763	20	125	0	124	CCCCATATTTCAGTTGTGGAA	59.671	21	TGAATAATACGGCAGCAGCA	60.378	20	144	0	143	CCCCATATTTCAGTTGTGGAA	59.671	21	GAGGATTAGGCGCTCAAGAA	59.551	20	223	0	222
c55402.graph_c0	1	p1	(T)11	11	1119	1129	GAATGCACAAACTGAACAGCA	59.903	21	GTGAGTGATGCATTTTCCCA	59.502	20	262	1078	1339	TGAATGCACAAACTGAACAGC	59.903	21	GTGAGTGATGCATTTTCCCA	59.502	20	263	1077	1339	GAATGCACAAACTGAACAGCA	59.903	21	GCAGAGAAGTCACAAGGATGC	60.012	21	179	1078	1256
c55402.graph_c0	2	p1	(A)10	10	1741	1750	TTATTTTGTGGATGCCAACG	59.42	20	GCGTCAAAAGGTTGTACCAG	58.283	20	217	1606	1822	TTATTTTGTGGATGCCAACG	59.42	20	CGCGTCAAAAGGTTGTACC	59.184	19	218	1606	1823	TTATTTTGTGGATGCCAACG	59.42	20	GCGTCAAAAGGTTGTACCAGT	59.159	21	217	1606	1822
c55409.graph_c0	1	p3	(CCA)5	15	626	640	AAAGAAGGCAACCAATGCAC	60.118	20	TTCAGCAACAGTCCTGCATC	59.992	20	225	543	767	GACGCCTCACAGATTTCCTC	59.81	20	TTCAGCAACAGTCCTGCATC	59.992	20	253	515	767	GAAGCAAGAGGGCTGAGATG	60.096	20	CCTCCGTCATACAATCCACC	60.195	20	272	466	737
c55409.graph_c1	1	p1	(A)10	10	526	535	TGTTGAGGGCAGTCACTGAG	60.022	20	TATGCTTGGGGATTTTGGAG	59.894	20	258	351	608	TGTTGAGGGCAGTCACTGAG	60.022	20	GCTTGGGGATTTTGGAGTCT	60.443	20	255	351	605	AGGGCAGTCACTGAGTAGGC	59.48	20	TGGGGATTTTGGAGTCTCAG	60.042	20	247	356	602
c55409.graph_c1	2	p1	(T)11	11	1274	1284	GCAGAAACGTCTGTGGCATA	59.871	20	CGTGATGCTCCTTCCTCTTC	59.95	20	177	1159	1335	GCAGAAACGTCTGTGGCATA	59.871	20	TCGTGATGCTCCTTCCTCTT	59.95	20	178	1159	1336	GCAGAAACGTCTGTGGCATA	59.871	20	TTCGTGATGCTCCTTCCTCT	59.95	20	179	1159	1337
c55410.graph_c0	1	p1	(A)14	14	983	996	TCTCCATGAGCGAGTTCCTT	59.95	20	ACCAGCTGAGGCTAGAGCAC	59.775	20	260	878	1137	GGGATCAACTAGGCGTCAGA	60.218	20	GTGGAGTGGACTGGAAAGGA	60.088	20	216	898	1113	CTTGGGATCAACTAGGCGTC	59.694	20	GTGGAGTGGACTGGAAAGGA	60.088	20	219	895	1113
c55415.graph_c5	1	p1	(T)10	10	771	780	ATCTCGTCGAAGGCGAGTAG	59.598	20	GTCTCGCTCCACTTAGTGCC	60.02	20	235	582	816	GAGATGGCCGTCGAATTTAC	59.533	20	GTCTCGCTCCACTTAGTGCC	60.02	20	190	627	816	GATCTCGTCGAAGGCGAGTA	60.504	20	GTCTCGCTCCACTTAGTGCC	60.02	20	236	581	816
c55417.graph_c0	1	p1	(T)13	13	2073	2085	--
c55417.graph_c1	1	p1	(T)10	10	1055	1064	TTTGCTCTGTATGCATATTTTCG	59.314	23	CAAACCTGTGGAGCAGTGAA	59.873	20	280	839	1118	TGCATATTTTCGAAATCACCT	57.267	21	CAAACCTGTGGAGCAGTGAA	59.873	20	269	850	1118	AGAGACCAGAGATGTTGCAAGT	58.065	22	CAAACCTGTGGAGCAGTGAA	59.873	20	149	970	1118
c55418.graph_c0	1	p1	(A)10	10	867	876	GAAAACTCTTTCCCTGCCCT	59.691	20	GGGATTTATTGGATGCATGG	59.979	20	280	704	983	CCTGCCCTTTGAAGAAGACA	60.366	20	GGGATTTATTGGATGCATGG	59.979	20	268	716	983	CCTGCCCTTTGAAGAAGACA	60.366	20	CCCGTTTTCAGTGGGATTTA	59.795	20	280	716	995
c55421.graph_c2	1	p2	(CT)10	20	1934	1953	ATCGCAGATGAGCACTGTTG	60.016	20	GCCGTACACTGCTAGGGAGA	60.419	20	160	1865	2024	TTTTTACCATCCCCTCCTCC	60.124	20	GCCGTACACTGCTAGGGAGA	60.419	20	213	1812	2024	ATGAGCACTGTTGATGCTGG	59.862	20	GCCGTACACTGCTAGGGAGA	60.419	20	153	1872	2024
c55427.graph_c0	1	p2	(CG)6	12	232	243	CCTCCAGTTAATCCCCCTTC	59.761	20	AAGAAGGCGAGGGAGAAAAG	59.955	20	263	174	436	TCCTCCAGTTAATCCCCCTT	59.761	20	AAGAAGGCGAGGGAGAAAAG	59.955	20	264	173	436	TCTCCTCCAGTTAATCCCCC	60.264	20	AAGAAGGCGAGGGAGAAAAG	59.955	20	266	171	436
c55431.graph_c1	1	p3	(CAG)5	15	489	503	GAAGCCCCTGCTCACACTAC	59.874	20	TGCAGGTGATGGTTTGCTTA	60.257	20	263	268	530	AACGGCAGCATGGTAGAGAC	60.285	20	CAGTGCCCTCCAGACCTTTA	60.246	20	170	433	602	GGTAGAGACCCAGCAAGCAA	60.397	20	CAGTGCCCTCCAGACCTTTA	60.246	20	159	444	602
c55431.graph_c1	2	p1	(A)13	13	778	790	TAAAGGTCTGGAGGGCACTG	60.246	20	GTTCTGCAGGTCAGTCACCA	59.872	20	241	583	823	ACACGCGAGAATGGCTAAAG	60.407	20	TCCCTTTCTCCCCTGATTCT	60.008	20	255	615	869	TAAAGGTCTGGAGGGCACTG	60.246	20	TCTGAATCTACCTCGCCGAT	59.797	20	270	583	852
c55431.graph_c2	1	p1	(A)10	10	832	841	CAATGAGATCTGCTGCCAAA	59.948	20	CCAGGAAACCATATCAAGGC	59.387	20	272	663	934	CAATGAGATCTGCTGCCAAA	59.948	20	CCCAGGAAACCATATCAAGG	59.24	20	273	663	935	CAATGAGATCTGCTGCCAAA	59.948	20	CTTCAGTCCCAGGAAACCAT	58.989	20	280	663	942
c55431.graph_c2	2	p1	(T)10	10	1709	1718	ACCACGGCGTTAGTATTTGC	60.025	20	TGTTAGCGGAAAAAGTTTGGA	59.744	21	176	1575	1750	CAAACTGCTACACTCGGCAA	60.05	20	TGTTAGCGGAAAAAGTTTGGA	59.744	21	220	1531	1750	GGCAAAGAATTACACTCGGC	59.713	20	TGTTAGCGGAAAAAGTTTGGA	59.744	21	273	1478	1750
c55431.graph_c2	3	p2	(AC)6	12	2716	2727	CCGAACAGGAAAGCCAATAG	59.702	20	GCTGGCTGGGCTCCTGTA	62.521	18	106	2644	2749	CAGGAAAGCCAATAGACCACA	60.118	21	GCTGGCTGGGCTCCTGTA	62.521	18	101	2649	2749	AGCTCTGTACTTTGCCGAGTG	59.694	21	GCTGGCTGGGCTCCTGTA	62.521	18	153	2597	2749
c55434.graph_c0	1	p1	(A)10	10	30	39	ACAATATTGCAAGTGCCCGA	61.42	20	GATATTGGTTCCCATGCGTC	60.163	20	104	7	110	ACAATATTGCAAGTGCCCG	59.557	19	GATATTGGTTCCCATGCGTC	60.163	20	104	7	110	ACACAATATTGCAAGTGCCC	58.504	20	GATATTGGTTCCCATGCGTC	60.163	20	106	5	110
c55437.graph_c1	1	p1	(A)10	10	3213	3222	ACTGCCCCTGTTTGGTGTAG	60.028	20	AGCCTTGAAGGTAAGAGGGC	59.848	20	215	3058	3272	GTTTGGTGTAGCCAGGGAAA	59.971	20	AGCCTTGAAGGTAAGAGGGC	59.848	20	206	3067	3272	TTTGGTGTAGCCAGGGAAAG	60.103	20	AGCCTTGAAGGTAAGAGGGC	59.848	20	205	3068	3272
c55438.graph_c0	1	p3	(CCG)5	15	148	162	GACGCTTTTAGCGCTTCAGT	59.797	20	CTTGCTCCAGTATCCGCATC	60.765	20	237	30	266	GGTACTCCTCCAGGCTCTCC	60.216	20	CTTGCTCCAGTATCCGCATC	60.765	20	257	10	266	CTGTCAAGGGGGTCCTCAT	59.905	19	CTTCCACTCCGGTAGAGCAG	60.005	20	271	90	360
c55439.graph_c1	1	p1	(T)13	13	3111	3123	GATGATCTCTAGCCACGGGA	60.181	20	GTGTCAGGCTGTCAGCACAT	59.905	20	174	3014	3187	TCTCTAGCCACGGGAGATGT	59.827	20	AGCAGGTTCTCCTCAACCAA	59.844	20	223	3019	3241	GATGATCTCTAGCCACGGGA	60.181	20	AGCAGGTTCTCCTCAACCAA	59.844	20	228	3014	3241
c55443.graph_c0	1	p1	(T)10	10	1161	1170	TATCAGAGGATCTGGTGCCC	60.034	20	CCAAGATGCCATGTGAAAGA	59.648	20	133	1079	1211	AGAGGATCTGGTGCCCTTTT	60.074	20	CCAAGATGCCATGTGAAAGA	59.648	20	129	1083	1211	TATCAGAGGATCTGGTGCCC	60.034	20	ACTCAGCAATCCACCCAAGT	59.579	20	188	1079	1266
c55451.graph_c0	1	p2	(CT)7	14	125	138	GGCCCTTCCCTACTTGTACC	59.827	20	TAGAAGTGCGTAGGGGATGG	60.088	20	266	58	323	GGCCCTTCCCTACTTGTACC	59.827	20	TCTCTCTCTCCCCACACACC	60.243	20	123	58	180	GGCCCTTCCCTACTTGTACC	59.827	20	CCTCCTCTCTCTCTCCCCAC	60.336	20	128	58	185
c55451.graph_c0	2	p2	(AG)8	16	1067	1082	TTTGCATTTTTGTTTTCGCA	60.225	20	AGGCTGCCTTCCTTCTTTTC	59.962	20	275	988	1262	TTCCATCCCGGTCTAATCAA	60.266	20	AGGCTGCCTTCCTTCTTTTC	59.962	20	254	1009	1262	TTTCCATCCCGGTCTAATCA	60.266	20	AGGCTGCCTTCCTTCTTTTC	59.962	20	255	1008	1262
c55457.graph_c0	1	p1	(A)10	10	683	692	AGGGCAAACTGTGACGAAAT	59.598	20	CTGCTTGCATATTGGGGAAT	59.923	20	236	605	840	AGAACGATGCTACAGAGGGC	59.459	20	CTGCTTGCATATTGGGGAAT	59.923	20	251	590	840	AAGCTGGCAGATGAGTAGCC	59.603	20	GCCTCTTTTGGTGCTTGGTA	60.249	20	264	472	735
c55458.graph_c1	1	p3	(CAG)5	15	2259	2273	ACAGGTGCCTATGTTCCCAC	59.851	20	TCCTGTTTGTTCACTGCTGG	59.873	20	195	2194	2388	ACAGGTGCCTATGTTCCCAC	59.851	20	CTAGCAACCATTTGGCCACT	60.132	20	117	2194	2310	ACAGGTGCCTATGTTCCCAC	59.851	20	ACCATGCCAGGTCTAGCAAC	60.142	20	129	2194	2322
c55464.graph_c0	1	p3	(CGT)5	15	710	724	AAGTTCTGCGCGTACTCCTC	59.644	20	CACGGATGGCCAAGAAAC	60.048	18	215	534	748	GAAGTTCTGCGCGTACTCCT	59.644	20	CACGGATGGCCAAGAAAC	60.048	18	216	533	748	GTACTCCTCGTGGCCGTACT	59.236	20	CACGGATGGCCAAGAAAC	60.048	18	204	545	748
c55465.graph_c1	1	p1	(A)10	10	512	521	AGAGAACCAACCACAATGGC	59.973	20	TCCTTTCTGATCCCATCCAG	60.003	20	153	431	583	CAAAACACACTGAACCACCG	60.041	20	TCCTTTCTGATCCCATCCAG	60.003	20	268	316	583	AGAGAACCAACCACAATGGC	59.973	20	CATGAGGCATTCACATGGTC	59.925	20	206	431	636
c55470.graph_c0	1	p3	(CGC)5	15	736	750	AGCTGCAGATGATGGATGGT	60.655	20	AGGTCACTGTAATCACGGCA	59.165	20	224	653	876	AGCTGCAGATGATGGATGGT	60.655	20	CTAATACACGTGCGTGGACC	59.076	20	200	653	852	ACGAGCTGCAGATGATGGAT	60.801	20	AGGTCACTGTAATCACGGCA	59.165	20	227	650	876
c55474.graph_c1	1	p1	(T)10	10	125	134	CCAGTTTCCGGTGACAAGAT	59.966	20	GCTGAGAAAACGGAAAGCAC	60	20	241	57	297	TTTCACACCCTCCAGTTTCC	59.943	20	GCTGAGAAAACGGAAAGCAC	60	20	252	46	297	CCAGTTTCCGGTGACAAGAT	59.966	20	CAGAAATGTCAGGTGCTCCA	59.831	20	211	57	267
c55475.graph_c0	1	p1	(A)10	10	1276	1285	AAATTCCGATACCGTTGCAG	59.96	20	GCCTGTGTGCACAGATTGTT	59.758	20	209	1171	1379	ATTCCGATACCGTTGCAGAG	60.096	20	GCCTGTGTGCACAGATTGTT	59.758	20	207	1173	1379	AAATTCCGATACCGTTGCAG	59.96	20	AAGTCCATCATCTCCTGCGT	59.685	20	271	1171	1441
c55476.graph_c0	1	p3	(CGG)5	15	335	349	AGCTTGTATTCTCCAGCCCC	60.599	20	GAACACGTTGTGGTACCCG	59.864	19	152	289	440	AGCTTGTATTCTCCAGCCCC	60.599	20	GGAAGCAGTCCCACCTCTC	59.783	19	207	289	495	AGCTTGTATTCTCCAGCCCC	60.599	20	GAAGCAGTCCCACCTCTCC	59.783	19	206	289	494
c55476.graph_c0	2	p3	(CGG)5	15	453	467	AGCTTGTATTCTCCAGCCCC	60.599	20	GGAAGCAGTCCCACCTCTC	59.783	19	207	289	495	AGCTTGTATTCTCCAGCCCC	60.599	20	GAAGCAGTCCCACCTCTCC	59.783	19	206	289	494	GCTTGTATTCTCCAGCCCC	59.644	19	GGAAGCAGTCCCACCTCTC	59.783	19	206	290	495
c55478.graph_c0	1	p3	(CGA)6	18	375	392	--
c55482.graph_c0	1	p3	(GTC)5	15	338	352	ACACCGACGATGGAAGAAAG	60.111	20	GCGCTACGACATCAAAATCC	60.615	20	154	241	394	ACACCGACGATGGAAGAAAG	60.111	20	GCTACGACATCAAAATCCGC	60.615	20	152	241	392	GACAGCGACTTGTTGCAGAG	59.776	20	GCGCTACGACATCAAAATCC	60.615	20	207	188	394
c55486.graph_c0	1	p2	(AG)6	12	2162	2173	GGTGCTTCATCTCTTCTCCG	59.95	20	GCCCTTGTTCAGTTCCAAAA	60.088	20	220	2121	2340	GGTGCTTCATCTCTTCTCCG	59.95	20	TTCAGTTCCAAAATCAGGGG	59.903	20	213	2121	2333	GGTGCTTCATCTCTTCTCCG	59.95	20	TAACGCCCTTGTTCAGTTCC	60.11	20	224	2121	2344
c55493.graph_c0	1	p3	(GGC)6	18	393	410	CTCATCGTGGCCATCGTC	61.264	18	GAACTCCGACAGGCAGAGC	61.121	19	237	323	559	CTCATCGTGGCCATCGTC	61.264	18	CTTGCTGCTGGCGAACTC	60.863	18	249	323	571	CTCATCGTGGCCATCGTC	61.264	18	AACTCCGACAGGCAGAGC	59.078	18	236	323	558
c55493.graph_c0	2	p2	(TC)8	16	897	912	GTTGATTAGCGAGGCGTAGG	59.867	20	ATTCTCCGGTCTTCCAGGAT	59.896	20	164	822	985	TCGCGTTAGTGAGACCAATG	59.864	20	ATTCTCCGGTCTTCCAGGAT	59.896	20	216	770	985	TGATTAGCGAGGCGTAGGAT	59.829	20	ATTCTCCGGTCTTCCAGGAT	59.896	20	162	824	985
c55494.graph_c1	1	p1	(A)10	10	1847	1856	GCATACGCTGGTCAGCTACA	60.042	20	CTATCAACAACCGCCCATCT	59.955	20	233	1776	2008	ATCTCCATGGAAGCGTGTTC	60.081	20	CTATCAACAACCGCCCATCT	59.955	20	268	1741	2008	ATCTCCATGGAAGCGTGTTC	60.081	20	GAGCATCTGCATCTGTTCCA	59.95	20	224	1741	1964
c55509.graph_c1	1	p1	(A)10	10	704	713	AACGGTGCCTAGCTGAAAAA	59.883	20	CACCGAATGCAAATTACCCT	59.823	20	272	524	795	GATGTGCCACCATCTACCCT	59.81	20	CACCGAATGCAAATTACCCT	59.823	20	246	550	795	AACGGTGCCTAGCTGAAAAA	59.883	20	ACACCGAATGCAAATTACCC	59.691	20	273	524	796
c55511.graph_c0	1	p1	(T)10	10	766	775	GTTGGCCAGGAGCTGTAAGA	60.397	20	ATCGGTCCACCACCAAGAG	60.939	19	252	556	807	TTGGCCAGGAGCTGTAAGAC	60.397	20	ATCGGTCCACCACCAAGAG	60.939	19	251	557	807	GGGAACTGGTGGGGAACT	59.742	18	CCAGCATGCTACACTTTCCA	59.864	20	260	675	934
c55517.graph_c1	1	p1	(T)11	11	123	133	TGATGACGAAAACAACAACAGA	59.22	22	AGGGCAAGAACATCATGGAC	59.934	20	205	89	293	TGATGACGAAAACAACAACAGA	59.22	22	ACAAAACCATAGGCGTCGAG	60.132	20	259	89	347	TGATGACGAAAACAACAACAGA	59.22	22	TACTGCATTTCCCAACAGCA	60.257	20	144	89	232
c55525.graph_c0	1	p3	(CTG)6	18	771	788	CTTCCAAGAGCCACTTCACC	59.844	20	AACCTCGCAGTCAACCAAGT	59.769	20	206	723	928	CTTCCAAGAGCCACTTCACC	59.844	20	ACCTCGCAGTCAACCAAGTT	59.769	20	205	723	927	GCTGAACTCGTCCACATCAA	59.837	20	AACCTCGCAGTCAACCAAGT	59.769	20	274	655	928
c55526.graph_c0	1	p1	(T)10	10	370	379	GGAAGAATGAGAAGGGAGGG	60.008	20	CCCTAAATACCCATTCCGGT	59.903	20	156	273	428	GAGAAGGGAGGGAGGAGCTA	59.912	20	CGTTCCCCCTAAATACCCAT	59.903	20	154	281	434	GAGAAGGGAGGGAGGAGCTA	59.912	20	CCCTAAATACCCATTCCGGT	59.903	20	148	281	428
c55527.graph_c0	1	p3	(GAC)5	15	525	539	GTGGAGGGATCCACCATGT	60.614	19	AAACTGAAAGAGCCCTGCCT	60.382	20	275	305	579	GTGGAGGGATCCACCATGT	60.614	19	TCCTGAAACTGAAAGAGCCC	59.405	20	280	305	584	TGGAGGGATCCACCATGT	59.675	18	AAACTGAAAGAGCCCTGCCT	60.382	20	274	306	579
c55537.graph_c0	1	p1	(T)10	10	241	250	CAGAATGGAACGGGAGAGAA	60.187	20	CAAAAGAACTCGCTGCAACA	60.172	20	264	42	305	GCTGCTCGTGGTAAACCTGT	60.321	20	CAAAAGAACTCGCTGCAACA	60.172	20	108	198	305	ACAGAATGGAACGGGAGAGA	59.655	20	CAAAAGAACTCGCTGCAACA	60.172	20	265	41	305
c55540.graph_c1	1	p2	(CT)7	14	49	62	AACTGCTTCTCATCTCACAGGA	59.09	22	CTAGGAGAGGGAGGGAGGTG	60.2	20	166	6	171	TGCTTCTCATCTCACAGGATCT	59.043	22	CTAGGAGAGGGAGGGAGGTG	60.2	20	163	9	171	CTGCTTCTCATCTCACAGGATCT	60.031	23	CTAGGAGAGGGAGGGAGGTG	60.2	20	164	8	171
c55540.graph_c1	2	p3	(CTG)5	15	418	432	CGCCTTGAGCTTTCAATTCT	59.592	20	TCTGCCTAAGGAACAAAGGG	59.308	20	253	380	632	CGCCTTGAGCTTTCAATTCT	59.592	20	AAGGGTCAAGCTCGAATGTC	59.288	20	238	380	617	CGCCTTGAGCTTTCAATTCT	59.592	20	CAAAGGGTCAAGCTCGAATG	60.766	20	240	380	619
c55557.graph_c0	1	c	(A)10ttgatcagagttgtgttgcctttggtggcatttaaagttcgcggagat(A)13	71	1322	1392	GCTCTTGCCCCTTCTCTTTT	59.962	20	AATGACCATTGCCTGGTCTC	59.934	20	200	1268	1467	GCTCTTGCCCCTTCTCTTTT	59.962	20	CCTTGGCACTTCTTGTGGAT	60.111	20	176	1268	1443	GCTCTTGCCCCTTCTCTTTT	59.962	20	TGCACCATAGCCTTCAGTTG	59.864	20	149	1268	1416
c55560.graph_c0	1	p1	(T)10	10	515	524	GCTGTAAATGCAGGGATGGT	59.962	20	TGGCATAAACAGAAGCAGGA	59.42	20	242	350	591	GCAGGGATGGTGGCTTATTA	59.923	20	TGGCATAAACAGAAGCAGGA	59.42	20	233	359	591	GAGCATGATTTTGCTCCACA	59.805	20	TGGCATAAACAGAAGCAGGA	59.42	20	191	401	591
c55563.graph_c0	1	p1	(T)11	11	947	957	TCACACCAGCACAAGAAAGG	59.873	20	AAGGCAGAGAGAGACACCCA	59.986	20	197	862	1058	ACAAGAAAGGCGACCTGAAA	59.853	20	AAGGCAGAGAGAGACACCCA	59.986	20	187	872	1058	TCACACCAGCACAAGAAAGG	59.873	20	GAGAGAGACACCCACCAAGC	59.841	20	191	862	1052
c55567.graph_c1	1	p1	(T)10	10	231	240	AGAAGAGGAAGAAGGCGAGG	60.088	20	TAACACCAAGCACATGGGAA	59.964	20	266	83	348	CCAAGCCTGCACAACAGATA	59.864	20	TAACACCAAGCACATGGGAA	59.964	20	164	185	348	CCAAGCCTGCACAACAGATA	59.864	20	ACATCCCTGAGGTCAACTGG	59.962	20	225	185	409
c55571.graph_c0	1	p3	(CCG)5	15	186	200	CGGGAACCTTCCACTCCTAC	60.872	20	AGGTGGTGAGGACCTTGATG	59.962	20	203	117	319	CGGGAACCTTCCACTCCTAC	60.872	20	CAGGTGGTGAGGACCTTGAT	59.962	20	204	117	320	ACGGGAACCTTCCACTCCTA	60.872	20	AGGTGGTGAGGACCTTGATG	59.962	20	204	116	319
c55571.graph_c0	2	p1	(A)12	12	1233	1244	TCACAGGGTTTTGTTGACCA	59.976	20	CAGCAAGTGCTGCTAGGTTG	59.805	20	233	1108	1340	TGCCCCTTAAACCTTGAGTG	60.103	20	CAGCAAGTGCTGCTAGGTTG	59.805	20	267	1074	1340	CAGTGCCCCTTAAACCTTGA	60.103	20	CAGCAAGTGCTGCTAGGTTG	59.805	20	270	1071	1340
c55583.graph_c0	1	p3	(CCG)5	15	313	327	TCTCCAATTCTCCATCCCTG	60.003	20	GGAAACGCCTCTAACAGCAG	60.015	20	206	225	430	TCTCCAATTCTCCATCCCTG	60.003	20	GGGTACGGTGCTGCCTAATA	59.982	20	159	225	383	TCTCCAATTCTCCATCCCTG	60.003	20	AATAATAATGGTGCGCTGCC	59.956	20	143	225	367
c55589.graph_c0	1	p1	(A)10	10	1628	1637	GGTCTGAAAAAGGATGGCAG	59.67	20	TAATTTCCCCTGGCTTGGAT	60.633	20	269	1514	1782	CATGGTGGGTCTGAAAAAGG	60.345	20	TAATTTCCCCTGGCTTGGAT	60.633	20	276	1507	1782	CCATGGTGGGTCTGAAAAAG	60.345	20	TAATTTCCCCTGGCTTGGAT	60.633	20	277	1506	1782
c55592.graph_c0	1	p1	(T)10	10	2088	2097	TCGAAACCGGTTGAACTAGG	60.103	20	GCAATGAGTACGAGCCCAAT	60.103	20	258	1963	2220	TCGAAACCGGTTGAACTAGG	60.103	20	ACAGCAATGAGTACGAGCCC	60.285	20	261	1963	2223	TGGAAATGGAATCTGTGCTG	59.648	20	GCAATGAGTACGAGCCCAAT	60.103	20	180	2041	2220
c55603.graph_c1	1	p1	(T)11	11	720	730	CGAAGAGCACAGAGAAGCCT	59.891	20	TTATGACGACACTTGCTGCC	59.871	20	102	652	753	TGCAGCGAAGAACAGTATGC	60.165	20	TTATGACGACACTTGCTGCC	59.871	20	247	507	753	AGCTACCTGCAGCGAAGAAC	59.786	20	TTATGACGACACTTGCTGCC	59.871	20	254	500	753
c55608.graph_c2	1	p3	(CGT)5	15	1000	1014	GAATCTGAACCCTAGCAGCG	59.978	20	ATCCAGGAGTACGATGACGC	60.104	20	244	824	1067	GAATCTGAACCCTAGCAGCG	59.978	20	GATGCCAATGATCCAGGAGT	59.893	20	254	824	1077	TCGGCAAACACAAAACCATA	59.969	20	ATCCAGGAGTACGATGACGC	60.104	20	197	871	1067
c55612.graph_c0	1	p3	(GGC)5	15	502	516	CTCCATCCCCAAGCTCTTC	59.746	19	TCTCCACTACCTCCACCAGC	60.261	20	256	294	549	CTCCATCCCCAAGCTCTTC	59.746	19	TACCTCCACCAGCTAGACCG	60.269	20	249	294	542	CATCCCCAAGCTCTTCACC	60.606	19	GTCCTCTTCCTCCCAAGACC	60.05	20	280	297	576
c55612.graph_c0	2	p3	(TGC)5	15	1020	1034	GCGGTTTTGTTTATGTGGCT	60.003	20	AATCCTAATCCTAACTGCGGC	59.606	21	244	825	1068	AGCGGTTTTGTTTATGTGGC	60.003	20	AATCCTAATCCTAACTGCGGC	59.606	21	245	824	1068	GGTATGAGCAGCGGTTTTGT	60.14	20	AATCCTAATCCTAACTGCGGC	59.606	21	254	815	1068
c55613.graph_c0	1	p1	(A)11	11	437	447	GCTCAGGATTGGTCCTTTGA	60.195	20	CTGCTTTCATGCACATCCAC	60.272	20	157	378	534	GCTCAGGATTGGTCCTTTGA	60.195	20	ACTGCTTTCATGCACATCCA	60.272	20	158	378	535	TCACCTTTGGAACCTGAAGC	60.232	20	CTGCTTTCATGCACATCCAC	60.272	20	222	313	534
c55621.graph_c0	1	p1	(T)10	10	25	34	--
c55627.graph_c0	1	p3	(GAG)5	15	263	277	GTGAGGGCAAGTTCCGTACC	61.84	20	TGAAGAGCTCGAGAAGGTCC	59.679	20	280	211	490	CAAGTTCCGTACCGCCAC	60.112	18	CGTGAAGAGCTCGAGAAGGT	59.745	20	275	218	492	TGAGGGCAAGTTCCGTACC	61.05	19	TGAAGAGCTCGAGAAGGTCC	59.679	20	279	212	490
c55633.graph_c0	1	p3	(GCC)5	15	1483	1497	AGGTCAACGACAGGGAGCTT	61.219	20	AGCAGCTGGAGTCGTCCTAC	59.628	20	220	1453	1672	AACGACAGGGAGCTTGACC	60.253	19	AGCAGCTGGAGTCGTCCTAC	59.628	20	215	1458	1672	GGTCAACGACAGGGAGCTT	60.253	19	AGCAGCTGGAGTCGTCCTAC	59.628	20	219	1454	1672
c55637.graph_c0	1	p1	(T)10	10	1397	1406	ATGGTTGCGAAAACCAAAAG	59.975	20	CTGCCCTCAAAGCTGAAAAC	59.993	20	232	1295	1526	ATGGTTGCGAAAACCAAAAG	59.975	20	GTCTTCAATGGAAACGGCAT	59.939	20	177	1295	1471	TTGCGAAAACCAAAAGGACT	59.724	20	CTGCCCTCAAAGCTGAAAAC	59.993	20	228	1299	1526
c55640.graph_c0	1	p3	(GCC)5	15	84	98	GAAAACACATGCTCCATCCC	60.326	20	TTCAGGAACGTCAAGAAGCC	60.375	20	136	12	147	TCGCTTCATCCTCTCTCTCC	59.636	20	TTCAGGAACGTCAAGAAGCC	60.375	20	100	48	147	GAAAACACATGCTCCATCCC	60.326	20	GTGCTTCAGGAACGTCAAGA	59.01	20	140	12	151
c55640.graph_c0	2	p1	(T)14	14	1172	1185	GGTACATCAAGCTGCCCAAT	59.962	20	ACCGGGAAATGCAATCTGTA	60.331	20	242	1023	1264	GGTACATCAAGCTGCCCAAT	59.962	20	CTGTGTACGCAGAATGGCAC	60.333	20	260	1023	1282	CGGGCCATAGGTACATCAAG	60.344	20	ACCGGGAAATGCAATCTGTA	60.331	20	251	1014	1264
c55642.graph_c0	1	p1	(A)11	11	159	169	TGGTACAACACCGGCATCTA	59.988	20	ATTTTGACCACTGGCTGGAC	59.973	20	242	120	361	CCGGCATCTATAGCCTTGTC	59.691	20	ATTTTGACCACTGGCTGGAC	59.973	20	232	130	361	TGGTACAACACCGGCATCTA	59.988	20	CATCAGAATTTGGGTGGGTT	59.647	20	124	120	243
c55643.graph_c0	1	p3	(CCG)5	15	128	142	CTCTTCAACAAGTCTCGCCC	59.989	20	TGCTGATCCTCTTCTCTGGG	60.488	20	137	84	220	CCTCTTCAACAAGTCTCGCC	59.989	20	TGCTGATCCTCTTCTCTGGG	60.488	20	138	83	220	GCCCTCTCCTCCTCTTCAAC	60.336	20	TGCTGATCCTCTTCTCTGGG	60.488	20	148	73	220
c55648.graph_c0	1	p3	(GCG)5	15	613	627	CGACAGAGCTTCTCCTTCGT	59.745	20	TCGTCGTCGTAGTCGTCATC	59.862	20	275	426	700	ATGATAGAGCTCCGCCTCCT	60.336	20	TCGTCGTCGTAGTCGTCATC	59.862	20	215	486	700	CGACAGAGCTTCTCCTTCGT	59.745	20	TCGTCGTAGTCGTCATCCAA	60.263	20	272	426	697
c55651.graph_c0	1	p3	(GGA)5	15	1835	1849	CTAGGGAGACGGAGGAGGAG	60.341	20	CTATCCAAGCCAGAAACCCC	60.817	20	136	1797	1932	CTAGGGAGACGGAGGAGGAG	60.341	20	TCTATCCAAGCCAGAAACCC	59.126	20	137	1797	1933	AAGGGAGACGGGTAGGACAG	60.502	20	CTATCCAAGCCAGAAACCCC	60.817	20	165	1768	1932
c55665.graph_c1	1	p2	(TC)9	18	1650	1667	GCCAACTCGTGGATTTGAGT	60.119	20	ACCAGTGAAGGGACACCAAG	60.002	20	127	1624	1750	GCCAACTCGTGGATTTGAGT	60.119	20	AAGGGACACCAAGCAAACAC	60.012	20	120	1624	1743	GCCAACTCGTGGATTTGAGT	60.119	20	ACTATGGGCAGGCAGAGAAA	59.836	20	194	1624	1817
c55666.graph_c0	1	p2	(CA)9	18	1	18	--
c55670.graph_c0	1	p1	(T)10	10	1382	1391	ACAGAGCACGTGGGAAACTC	60.307	20	AATAATTTGGACCCGCAATG	59.66	20	247	1259	1505	GCCAAAGTTATTGCAAGCCT	59.365	20	CCTTCCGTTCGAGGATAACA	60.066	20	274	1317	1590	CAGAGCACGTGGGAAACTCT	60.444	20	AATAATTTGGACCCGCAATG	59.66	20	246	1260	1505
c55675.graph_c0	1	p1	(A)10	10	649	658	GTGCCATTGAAACAGTCACG	60.16	20	TTTATTCCCCGCTGTGAGTC	60.074	20	236	554	789	GTGCCATTGAAACAGTCACG	60.16	20	CATGTTGTTTATTCCCCGCT	59.823	20	243	554	796	GTGCCATTGAAACAGTCACG	60.16	20	ATGTTGTTTATTCCCCGCTG	59.823	20	242	554	795
c55685.graph_c0	1	p1	(A)15	15	120	134	TTTAAGCCCATATCAACGCC	59.928	20	TTCCCTTTTGCCTTCATCAG	60.184	20	180	47	226	TTTAAGCCCATATCAACGCC	59.928	20	CTATGAGATGGGGAGCCTTG	59.647	20	114	47	160	TTTAAGCCCATATCAACGCC	59.928	20	CCGGAGTTTTTAGCTGACGA	60.378	20	215	47	261
c55686.graph_c0	1	p3	(GCC)6	18	929	946	ATCTCCTCTCGCTCCCTCTC	60.058	20	CTCTACGATAGCGCCCACAT	60.257	20	209	850	1058	GATCTCCTCTCGCTCCCTCT	60.058	20	CTCTACGATAGCGCCCACAT	60.257	20	210	849	1058	CAGGTCTGATCTCCTCTCGC	60.096	20	CTCTACGATAGCGCCCACAT	60.257	20	217	842	1058
c55695.graph_c0	1	p1	(A)10	10	852	861	CTCAATTCACGCACAAATGC	60.265	20	CTCCTTGCAGGGACGAGTAG	60.005	20	228	815	1042	CTCAATTCACGCACAAATGC	60.265	20	TCCTTGCAGGGACGAGTAGT	59.867	20	227	815	1041	CGCTCTACTCAATTCACGCA	60.157	20	TATGGAATTTGTGCTCACGC	59.694	20	201	808	1008
c55696.graph_c0	1	p3	(CGC)5	15	2113	2127	GCTCCTCTCCCAGGCTGTAG	61.455	20	ATCCTCCCCTACGGCTTCT	60.044	19	219	2005	2223	GCTCCTCTCCCAGGCTGTA	60.504	19	ATCCTCCCCTACGGCTTCT	60.044	19	219	2005	2223	GCTCCTCTCCCAGGCTGTAG	61.455	20	ATTCGACATCCTCCCCTACG	61.23	20	226	2005	2230
c55697.graph_c0	1	p4	(AGAT)6	24	1	24	--
c55703.graph_c1	1	p1	(A)13	13	1991	2003	TTTGCACGTCAGAGACCTTG	60.025	20	TGGCATAGAACTGGTCAGTCA	59.303	21	155	1895	2049	GCGAAATGGAAAGGGTTACA	59.938	20	TGGCATAGAACTGGTCAGTCA	59.303	21	175	1875	2049	TGCGAAATGGAAAGGGTTAC	59.938	20	TGGCATAGAACTGGTCAGTCA	59.303	21	176	1874	2049
c55704.graph_c1	1	p3	(TAC)6	18	831	848	TCTGATCGAAGGTGTGATGC	59.794	20	CTGGCAACCTACCAGCAAAT	60.132	20	209	703	911	CGTTGCACATACCAAGCACT	59.788	20	CTGGCAACCTACCAGCAAAT	60.132	20	172	740	911	TCTGATCGAAGGTGTGATGC	59.794	20	GCAGAGGCAATCACGATGTA	59.83	20	263	703	965
c55705.graph_c0	1	p1	(G)10	10	791	800	AAAAATGCATGCTACACTGGC	60.152	21	CACTTTGAAGGCTATGGCAA	58.917	20	187	729	915	AAAATGCATGCTACACTGGC	58.801	20	CACTTTGAAGGCTATGGCAA	58.917	20	186	730	915	AAAATGCATGCTACACTGGCT	59.789	21	CACTTTGAAGGCTATGGCAA	58.917	20	186	730	915
c55710.graph_c0	1	p1	(T)11	11	1165	1175	--
c55723.graph_c0	1	p3	(CGC)5	15	116	130	CCCATCTCCTCTTTCCTTCC	60.008	20	TTCCCAATCTTGGAGACCTG	60.042	20	223	43	265	CCTTCCCATCTCCTCTTTCC	60.008	20	TTCCCAATCTTGGAGACCTG	60.042	20	227	39	265	CCCATCTCCTCTTTCCTTCC	60.008	20	GCAAAAGTGAGAGCATTCCC	59.82	20	238	43	280
c55723.graph_c0	2	p1	(T)10	10	1090	1099	TTTTAGCATTCTGCATGCCC	61.105	20	TAAGCATTCCATTTTTGCCC	59.907	20	259	923	1181	CCCAGCATGAGGTTTTGCTA	61.157	20	TAAGCATTCCATTTTTGCCC	59.907	20	242	940	1181	CCCAGCATGAGGTTTTGCTA	61.157	20	ACTGATGATGCACAAGGCAG	59.862	20	278	940	1217
c55728.graph_c2	1	p1	(A)10	10	242	251	CTTTGGTGCGGTCTTACACA	59.758	20	TTTCCGTGGACATAGAAGGG	59.926	20	226	182	407	CTTTGGTGCGGTCTTACACA	59.758	20	AGTGTGTTCAGGACATGCCA	60.162	20	181	182	362	CTTTGGTGCGGTCTTACACA	59.758	20	GGACATGCCAGCAGAATCTT	60.226	20	171	182	352
c55728.graph_c2	2	p1	(A)10	10	1137	1146	TTGCAATCCCAGATCTTGCT	60.744	20	AGTGGTGTAACATCTGCCCC	59.851	20	205	1086	1290	TTGCAATCCCAGATCTTGCT	60.744	20	GTGGTGTAACATCTGCCCCT	59.851	20	204	1086	1289	TTGCAATCCCAGATCTTGCT	60.744	20	CCCTTGCACTGGAGTTTTTC	59.711	20	188	1086	1273
c55731.graph_c0	1	p1	(A)10	10	288	297	CTCTGCTCTGCTCTGCTGAA	59.751	20	TTGTTGCTTGTTCTTTTGCG	60.029	20	275	161	435	TCTGCTCTGCTCTGCTGAAG	59.751	20	TTGTTGCTTGTTCTTTTGCG	60.029	20	274	162	435	AGTGATGGCATGCTGTTTCA	60.272	20	TTGTTGCTTGTTCTTTTGCG	60.029	20	186	250	435
c55733.graph_c0	1	p1	(A)10	10	1445	1454	CAGGTCTCTCGTGCGATGTA	60.008	20	TGCAATAGACTTTGGGAGCA	59.42	20	176	1303	1478	GCTAACCAGGTCTCTCGTGC	60.02	20	TGCAATAGACTTTGGGAGCA	59.42	20	182	1297	1478	GGCAACCCCAACTAAACAGA	59.971	20	TGCAATAGACTTTGGGAGCA	59.42	20	228	1251	1478
c55733.graph_c1	1	c	(TC)9c(TA)6	31	678	708	CCTCCTCTCGTACCAAGCTG	60.005	20	TCATTTCATCTTCCATGCCA	60.009	20	219	562	780	CCTCCTCTCGTACCAAGCTG	60.005	20	AACATATCGCAGCTTCACCC	60.103	20	192	562	753	CTCCTCTCGTACCAAGCTGC	60.156	20	TCATTTCATCTTCCATGCCA	60.009	20	218	563	780
c55733.graph_c1	2	p2	(AG)6	12	2006	2017	GCCGTTCTGAAGGAGATAGG	58.886	20	AGCCAGCTGAAAGCCTCATA	60.118	20	271	1777	2047	AGCCGTTCTGAAGGAGATAGG	59.856	21	AGCCAGCTGAAAGCCTCATA	60.118	20	272	1776	2047	GCCGTTCTGAAGGAGATAGG	58.886	20	ATTACCAGCCAGCTGAAAGC	59.481	20	277	1777	2053
c55733.graph_c1	3	p1	(A)11	11	2222	2232	ACCCCGTGTTTCAGTAACCA	60.269	20	CCACAACATATTGACGGCTG	59.988	20	194	2100	2293	CATACAGAGTTCCGATGCCA	59.673	20	CCACAACATATTGACGGCTG	59.988	20	218	2076	2293	ACCCCGTGTTTCAGTAACCA	60.269	20	CACAACATATTGACGGCTGC	60.142	20	193	2100	2292
c55733.graph_c1	4	p1	(T)11	11	2846	2856	ATAAGGGAGGCAAGCAACCT	60.096	20	GGTCCCTTTTCCTGATGATG	59.336	20	201	2724	2924	ATAAGGGAGGCAAGCAACCT	60.096	20	TGGTCCCTTTTCCTGATGAT	59.336	20	202	2724	2925	ATAAGGGAGGCAAGCAACCT	60.096	20	ATGGTCCCTTTTCCTGATGA	59.336	20	203	2724	2926
c55734.graph_c1	1	p3	(GCC)6	18	371	388	CTGACGTTCGACCTCGTGT	59.881	19	CGAATATGACGTTGTCCGTG	59.988	20	265	319	583	CTGACGTTCGACCTCGTGT	59.881	19	ACGTTGTCCGTGATCTCCTC	60.12	20	257	319	575	CTGACGTTCGACCTCGTGT	59.881	19	GACGTTGTCCGTGATCTCCT	60.12	20	258	319	576
c55735.graph_c2	1	p2	(CA)8	16	49	64	GGTCACAGGCGGTAAGACTC	59.727	20	GGATGCATCAAGTACCCTTCA	59.947	21	119	1	119	GGTCACAGGCGGTAAGACTC	59.727	20	CCCTTCAATTCAAATGCAAA	58.6	20	105	1	105	GGTCACAGGCGGTAAGACTC	59.727	20	CCCTTCAATTCAAATGCAAAC	59.442	21	105	1	105
c55735.graph_c2	2	p1	(T)10	10	338	347	TGCACAGGAGAAAGTCCAGA	59.545	20	GAGCGGTGATGCTATGTGTG	60.296	20	207	217	423	TGCACAGGAGAAAGTCCAGA	59.545	20	GCGGTGATGCTATGTGTGTT	59.602	20	205	217	421	TGCACAGGAGAAAGTCCAGA	59.545	20	TTGTTTGATTCAATCCCGCT	60.448	20	277	217	493
c55740.graph_c1	1	p1	(A)10	10	89	98	CCTCCATGTCTTCGGTATGG	60.331	20	TTTGTGCCTGAACTGTCAGC	60.032	20	117	7	123	CCTCCATGTCTTCGGTATGG	60.331	20	TGTCCAAATTTTGTGCCTGA	60.088	20	126	7	132	GCCTCCATGTCTTCGGTATG	60.483	20	TTTGTGCCTGAACTGTCAGC	60.032	20	118	6	123
c55746.graph_c1	1	p1	(A)11	11	62	72	GGCATTTATTCTGGGTCCAA	59.762	20	ACAATCCAAGTTTTGCCGTC	59.978	20	250	19	268	GGCATTTATTCTGGGTCCAA	59.762	20	AAACAATCCAAGTTTTGCCG	59.975	20	252	19	270	GGCATTTATTCTGGGTCCAA	59.762	20	AGGTCCGAGGTATGCAAATG	59.955	20	127	19	145
c55749.graph_c0	1	p1	(T)10	10	890	899	TCAGATTACCTGGATGGCCT	59.508	20	CCGGAGACGTTTTTCTGGTA	60.103	20	208	721	928	AGCGGTTGCTGTCTAACTCC	59.501	20	CCGGAGACGTTTTTCTGGTA	60.103	20	136	793	928	AGCGGTTGCTGTCTAACTCC	59.501	20	GTAACACCAAGCTCATCGCA	59.871	20	261	793	1053
c55750.graph_c0	1	p1	(T)10	10	285	294	ACATGGGTTGGAGGTGTGAT	60.096	20	CTTGTGCTGGACCAAGTTCA	59.873	20	172	202	373	AACACTAAAAAGCCATGCCG	60.131	20	CTTGTGCTGGACCAAGTTCA	59.873	20	257	117	373	TGGTCAAACACCAAAAACCA	59.834	20	CTTGTGCTGGACCAAGTTCA	59.873	20	197	177	373
c55752.graph_c1	1	p1	(T)11	11	2065	2075	GTTCAGAAGTGAAGCCTCGG	59.989	20	AACCGAACAAACACCGAAAG	60.008	20	239	1911	2149	TTCAGAAGTGAAGCCTCGGT	59.989	20	AACCGAACAAACACCGAAAG	60.008	20	238	1912	2149	GTTCAGAAGTGAAGCCTCGG	59.989	20	GAAAGCGTCGACAAAGGGTA	60.249	20	224	1911	2134
c55757.graph_c0	1	p3	(GCG)5	15	1495	1509	TGAGCACCTTCTCCCTGTTC	60.386	20	TGCTCCCTTCAGGAGTTCAG	60.523	20	271	1270	1540	TGAGCACCTTCTCCCTGTTC	60.386	20	CTGCTCCCTTCAGGAGTTCA	60.523	20	272	1270	1541	TGAGCACCTTCTCCCTGTTC	60.386	20	CTTCAGGAGTTCAGGCCCTA	59.425	20	265	1270	1534
c55763.graph_c0	1	p2	(AT)6	12	568	579	TTGACCATCCATGCTGATGT	59.925	20	CAATCCGTTGATCTTGCCTT	60.074	20	218	469	686	TTGACCATCCATGCTGATGT	59.925	20	GTAACTGCGGTTCCACCATT	59.859	20	185	469	653	AACTGCCTGCCAAAATTCAG	60.249	20	CAATCCGTTGATCTTGCCTT	60.074	20	259	428	686
c55770.graph_c0	1	p1	(T)10	10	278	287	CACAGTGCTAATGCAGCGAT	60.042	20	CTGGTTTCTGAGTGTTGGCA	59.873	20	249	189	437	AACACAGTGCTAATGCAGCG	60.081	20	CTGGTTTCTGAGTGTTGGCA	59.873	20	251	187	437	TGCAGCGATACTGTTCTTGC	60.165	20	CTGGTTTCTGAGTGTTGGCA	59.873	20	238	200	437
c55771.graph_c0	1	p4	(CTAC)5	20	512	531	CTTCTCACGGTCGGTCAGTC	60.861	20	CAGACACCTGAAGCGATCAA	59.984	20	237	422	658	TCTTCTCACGGTCGGTCAGT	60.861	20	CAGACACCTGAAGCGATCAA	59.984	20	238	421	658	CTTCTCACGGTCGGTCAGTC	60.861	20	GACAAGAGCCTTGTGTGCAA	60.032	20	148	422	569
c55773.graph_c0	1	p2	(AC)8	16	1076	1091	TGGTGCAATTGTTGCTGTTT	60.157	20	CAAGCGGATAATTATTGACTGGT	59.428	23	176	974	1149	GGAACATGGTGCAATTGTTG	59.823	20	CAAGCGGATAATTATTGACTGGT	59.428	23	182	968	1149	TTGGATTGGATGTGAACGTG	60.367	20	CAAGCGGATAATTATTGACTGGT	59.428	23	134	1016	1149
c55777.graph_c1	1	p1	(T)10	10	80	89	GGTTTTGGTGCTCTTCTTCG	59.853	20	AGTTCTGCACTGCTTGCTCA	59.929	20	260	51	310	GGTTTTGGTGCTCTTCTTCG	59.853	20	CCCGAAATGCTTCCAAAATA	59.901	20	157	51	207	GGTTTTGGTGCTCTTCTTCG	59.853	20	TTGAGGCTAGGTGCCAAATC	60.214	20	182	51	232
c55779.graph_c0	1	p2	(TG)10	20	3	22	--
c55779.graph_c0	2	p2	(TG)7	14	462	475	CAGCTGAATCTGAATGCGAG	59.697	20	TCCAACCAACTGTTCGTCAA	60.128	20	217	370	586	CAGCTGAATCTGAATGCGAG	59.697	20	TCCATCCAATCCAACCAACT	60.173	20	226	370	595	CAGCTGAATCTGAATGCGAG	59.697	20	GCTACTGGCCTACTGCTGCT	59.809	20	279	370	648
c55779.graph_c0	3	p4	(TGAC)5	20	684	703	TTGACGAACAGTTGGTTGGA	60.128	20	ACCTGCCATTGTCGATTGTT	60.384	20	191	567	757	TTGACGAACAGTTGGTTGGA	60.128	20	CTGCCATTGTCGATTGTTGT	59.572	20	189	567	755	AGTTGGTTGGATTGGATGGA	60.173	20	ACCTGCCATTGTCGATTGTT	60.384	20	182	576	757
c55780.graph_c1	1	p3	(GAG)5	15	1330	1344	GGAAGACGGTGCCGTAGAC	60.672	19	GTCTCACTCCCTCGCTCACT	59.585	20	278	1115	1392	GGAAGACGGTGCCGTAGAC	60.672	19	TCTCACTCCCTCGCTCACTC	60.701	20	277	1115	1391	ATGGAAGACGGTGCCGTAG	61.071	19	GTCTCACTCCCTCGCTCACT	59.585	20	280	1113	1392
c55785.graph_c0	1	p1	(G)12	12	1387	1398	ACGGATACAAATGCCTGAGC	60.103	20	TCGATGCTCGTTCTTCCTTT	59.955	20	209	1265	1473	ACGGATACAAATGCCTGAGC	60.103	20	CGATGCTCGTTCTTCCTTTC	59.955	20	208	1265	1472	TGAGCAAACGAGTGAAGACG	60.175	20	ATCCACGTTATCTGTTCCGC	59.962	20	263	1298	1560
c55787.graph_c0	1	p1	(T)11	11	789	799	TGAGCACAAAGCTGCCATAG	60.157	20	ACCACAAGGGTTCTGTTTGC	60.012	20	163	660	822	TTGAGCACAAAGCTGCCATA	60.545	20	ACCACAAGGGTTCTGTTTGC	60.012	20	164	659	822	CCCAAAGTATGTGCCTTTCC	59.429	20	ACCACAAGGGTTCTGTTTGC	60.012	20	129	694	822
c55793.graph_c0	1	p2	(CT)6	12	2179	2190	AATACCTTACCATGGCGGTG	59.708	20	GATTCCTGCGAACTAAACGC	59.851	20	175	2143	2317	CAATACCTTACCATGGCGGT	59.708	20	GATTCCTGCGAACTAAACGC	59.851	20	176	2142	2317	CAATACCTTACCATGGCGGT	59.708	20	TGATTCCACTTCACTTGGCA	60.24	20	116	2142	2257
c55794.graph_c5	1	p3	(CGC)5	15	2633	2647	GAGAGAGAGGAAACCGGGAC	60.194	20	CGTATCAGTCCCGCCAGTAT	59.978	20	244	2579	2822	AGAGAGAGAGGAAACCGGGA	60.328	20	CGTATCAGTCCCGCCAGTAT	59.978	20	245	2578	2822	GAGAGAGAGGAAACCGGGAC	60.194	20	TCAGTCCCGCCAGTATCTTC	60.218	20	240	2579	2818
c55795.graph_c2	1	p2	(AG)6	12	769	780	TTTTATTTGTTCGGCTTGGC	60.075	20	GCATTTCGAACAGAGCATCA	59.955	20	236	600	835	TTTTATTTGTTCGGCTTGGC	60.075	20	TGCATTTCGAACAGAGCATC	59.955	20	237	600	836	TATTTGTTCGGCTTGGCTTT	59.72	20	GCATCAGAAAATCCGGAAAA	60.016	20	219	603	821
c55796.graph_c0	1	p3	(AGC)5	15	2901	2915	GAAGACGTCGGCTTTCCG	61.895	18	GCTGCTGTTCTTGTTCACCA	60.032	20	258	2747	3004	GAAGACGTCGGCTTTCCG	61.895	18	TGCTGTTCTTGTTCACCAGC	60.032	20	256	2747	3002	CGAAGACGTCGGCTTTCC	61.895	18	TGCTGTTCTTGTTCACCAGC	60.032	20	257	2746	3002
c55797.graph_c0	1	p2	(CT)6	12	1107	1118	ACGAGGTCGGAGAAGGAGAG	60.921	20	TATCCCAAAACCTCACGAGC	60.074	20	259	956	1214	ACGAGGTCGGAGAAGGAGAG	60.921	20	TCCAGTCGAGGGTCATATCC	59.886	20	274	956	1229	ACGAGGTCGGAGAAGGAGAG	60.921	20	CACAAATACCATACGCGCTG	60.155	20	226	956	1181
c55808.graph_c0	1	p2	(TC)7	14	83	96	CATGGAAAAACTGCAGTAGACG	59.807	22	ATTCTCCTCGTTGTTGGTGG	59.966	20	105	56	160	TGGAAAAACTGCAGTAGACGA	58.566	21	ATTCTCCTCGTTGTTGGTGG	59.966	20	103	58	160	CATGGAAAAACTGCAGTAGACG	59.807	22	GGATCGAATTCTCCTCGTTG	59.629	20	112	56	167
c55810.graph_c0	1	p1	(A)10	10	215	224	ACTCCGTAATTCACTGGGCA	60.517	20	GTCGCAGCAGTGAAAAGTCA	60.183	20	134	178	311	CTCCGTAATTCACTGGGCAC	60.517	20	GTCGCAGCAGTGAAAAGTCA	60.183	20	133	179	311	CTCCGTAATTCACTGGGCAC	60.517	20	AAGCTGCTCGCCTACTTCAC	59.786	20	201	179	379
c55816.graph_c1	1	p2	(AT)6	12	26	37	--
c55828.graph_c0	1	p3	(TTC)5	15	32	46	CACAAGGTAGATGCTCTGTGCT	59.567	22	TGAACAAGAAAGTGCCCCTC	60.232	20	187	5	191	CACAAGGTAGATGCTCTGTGC	58.538	21	TGAACAAGAAAGTGCCCCTC	60.232	20	187	5	191	TCTCCACAAGGTAGATGCTCTG	59.496	22	TGAACAAGAAAGTGCCCCTC	60.232	20	191	1	191
c55836.graph_c0	1	p3	(GTA)5	15	1530	1544	TGGTAGTGCATGCTTGGGTA	60.134	20	TGAATGTCCACCCTGAACAA	59.935	20	274	1329	1602	CGTTGTGGTAGTGCATGCTT	59.788	20	TGAATGTCCACCCTGAACAA	59.935	20	279	1324	1602	TTCCAAATAGTAACGGGCCA	60.315	20	TGAATGTCCACCCTGAACAA	59.935	20	188	1415	1602
c55853.graph_c0	1	p2	(CA)6	12	1	12	--
c55854.graph_c0	1	p2	(AG)6	12	2078	2089	ATTTTTCTTTCCCCCGAAAA	59.761	20	CGTGCTGTGTGTGCTTGAAT	60.939	20	242	1876	2117	AGCGAGGATTTTTCTTTCCC	59.666	20	CGTGCTGTGTGTGCTTGAAT	60.939	20	249	1869	2117	GGGAAAGCGAGGATTTTTCT	59.666	20	CGTGCTGTGTGTGCTTGAAT	60.939	20	254	1864	2117
c55855.graph_c0	1	p2	(CT)8	16	1414	1429	GCCGTTAAACAAAAATCCGA	59.943	20	CCCATTCGAGTACACACACG	60.025	20	121	1387	1507	GCCGTTAAACAAAAATCCGA	59.943	20	AATTCCCCATTCCTGATTCC	59.959	20	147	1387	1533	GCCGTTAAACAAAAATCCGA	59.943	20	TTCGAGTACACACACGGAGC	59.905	20	117	1387	1503
c55860.graph_c1	1	p3	(GCG)5	15	23	37	CTCAGAGGCGAAGTAGGAGG	59.183	20	TGACTGCGCTAGACAACCTG	60.199	20	251	0	250	CTCAGAGGCGAAGTAGGAGG	59.183	20	CTGCTCTTGACTGCGCTAGA	59.64	20	258	0	257	CTCAGAGGCGAAGTAGGAGG	59.183	20	ACAACCTGCTGCTGTCCTG	60.038	19	239	0	238
c55873.graph_c0	1	p1	(A)12	12	227	238	TGACAAACGAACGGAAACTG	59.734	20	TGTTTGAGTGGGAGGGTTTT	59.425	20	116	148	263	TGACAAACGAACGGAAACTG	59.734	20	GTCAAGTTTTGCCGTGGAAG	60.668	20	190	148	337	TGACAAACGAACGGAAACTG	59.734	20	CGATTGCTTGTATGGCAGTC	59.301	20	269	148	416
c55878.graph_c0	1	p1	(T)11	11	460	470	TGGAGCTGAAGTGAGACCCT	59.986	20	GAATTGCATCCTTTCTAGGTCG	60.095	22	193	307	499	CCTGGAGCTGAAGTGAGACC	59.986	20	GAATTGCATCCTTTCTAGGTCG	60.095	22	195	305	499	CCCTGGAGCTGAAGTGAGAC	59.986	20	GAATTGCATCCTTTCTAGGTCG	60.095	22	196	304	499
c55883.graph_c0	1	p1	(A)10	10	353	362	CAAAACCAAGAGGGGCACTA	60.103	20	GTCGACACCATCGTCAAGTG	60.162	20	218	294	511	CAAAACCAAGAGGGGCACTA	60.103	20	AGGAGGGATGCGTGTTTCTA	59.694	20	100	294	393	CAAAACCAAGAGGGGCACTA	60.103	20	ACACCATCGTCAAGTGCAAC	59.603	20	214	294	507
c55893.graph_c2	1	p2	(AG)7	14	2032	2045	ACCGTGCCTGTTAATCCTTG	59.993	20	GCTCCAACCACAGAAACCAT	59.973	20	182	1961	2142	GCCTCTTGTTTGTTTTGGGA	60.088	20	GCTCCAACCACAGAAACCAT	59.973	20	206	1937	2142	GGCTTGCTCCCTACCCTAAC	60.096	20	GCTCCAACCACAGAAACCAT	59.973	20	142	2001	2142
[truncated: 6,666 more rows]
