# Supplementary material for: Transcriptomic characterization and potential marker development of contrasting sugarcane cultivars
Source: Sci Rep. 2018 Jan 26;8:1683. doi: 10.1038/s41598-018-19832-x (PMC5785991; doi:10.1038/s41598-018-19832-x)
Supplement: Supplementary file 5 — Supplementary Table S8 [file 41598_2018_19832_MOESM5_ESM.xlsx]

## Sheet: GXU-34140 and GXU-34176
Supplementary Table S8. The GO annotation of unigenes that contain the unique SNPs between the GXU-34140 and GXU-34176.
GO_ID	GO_term	ontology	Items	p-value	Gene_ID
GO:0003700	sequence-specific DNA binding transcription factor activity	Molecular Function	316	9.7437e-06	c71132.graph_c0;c63087.graph_c0;c73936.graph_c1;c63885.graph_c1;c52285.graph_c0;c84517.graph_c0;c24157.graph_c0;c69876.graph_c0;c84665.graph_c0;c71501.graph_c0;c83331.graph_c0;c78669.graph_c0;c72556.graph_c0;c65410.graph_c0;c81961.graph_c0;c87696.graph_c0;c80307.graph_c0;c87499.graph_c0;c55706.graph_c3;c76946.graph_c0;c92877.graph_c0;c40983.graph_c0;c86050.graph_c0;c55295.graph_c0;c51550.graph_c1…
GO:0004674	protein serine/threonine kinase activity	Molecular Function	715	1.07942e-05	c79363.graph_c0;c46773.graph_c0;c80879.graph_c0;c70353.graph_c1;c72541.graph_c0;c69895.graph_c4;c84132.graph_c0;c75072.graph_c1;c85154.graph_c0;c67318.graph_c0;c81022.graph_c1;c77746.graph_c0;c68995.graph_c0;c72686.graph_c0;c83449.graph_c1;c55112.graph_c0;c59215.graph_c1;c59759.graph_c0;c44778.graph_c0;c79553.graph_c0;c73623.graph_c1;c65663.graph_c1;c75106.graph_c0;c64501.graph_c1;c79053.graph_c0…
GO:0004565	beta-galactosidase activity	Molecular Function	16	2.79425e-05	c69218.graph_c1;c63110.graph_c0;c78105.graph_c0;c82208.graph_c0;c83235.graph_c0;c73441.graph_c0;c46541.graph_c0;c68606.graph_c1;c68453.graph_c1;c87719.graph_c0;c61726.graph_c0;c81570.graph_c0;c69218.graph_c0;c79539.graph_c0;c75581.graph_c1;c74124.graph_c0
GO:0043565	sequence-specific DNA binding	Molecular Function	169	3.13405e-05	c68576.graph_c0;c19715.graph_c0;c85593.graph_c0;c68241.graph_c0;c86732.graph_c1;c80866.graph_c0;c24347.graph_c1;c79282.graph_c0;c67617.graph_c1;c48243.graph_c0;c87846.graph_c0;c69983.graph_c0;c81568.graph_c1;c83566.graph_c0;c64407.graph_c0;c87725.graph_c0;c65045.graph_c0;c52253.graph_c0;c47322.graph_c0;c71980.graph_c0;c79355.graph_c0;c69514.graph_c0;c82429.graph_c0;c61799.graph_c0;c84007.graph_c0…
GO:0008080	N-acetyltransferase activity	Molecular Function	24	0.000437568	c78543.graph_c0;c86320.graph_c0;c66687.graph_c0;c77967.graph_c1;c55247.graph_c0;c87352.graph_c0;c39796.graph_c0;c64560.graph_c0;c70961.graph_c0;c80591.graph_c0;c80926.graph_c0;c81815.graph_c0;c66454.graph_c0;c80372.graph_c0;c83312.graph_c0;c81649.graph_c0;c79146.graph_c0;c54456.graph_c0;c80882.graph_c0;c76316.graph_c0;c72284.graph_c0;c48174.graph_c0;c64560.graph_c1;c80675.graph_c0
GO:0008907	integrase activity	Molecular Function	96	0.00159846	c100739.graph_c0;c63141.graph_c1;c39198.graph_c0;c86690.graph_c0;c40984.graph_c0;c72654.graph_c1;c63141.graph_c0;c62998.graph_c0;c83325.graph_c2;c63477.graph_c1;c41773.graph_c0;c73650.graph_c5;c99509.graph_c0;c86700.graph_c1;c83273.graph_c1;c45670.graph_c0;c54579.graph_c1;c53952.graph_c0;c49976.graph_c1;c68497.graph_c0;c40829.graph_c0;c64572.graph_c3;c80826.graph_c3;c57131.graph_c0;c55058.graph_c…
GO:0005242	inward rectifier potassium channel activity	Molecular Function	8	0.00194299	c63309.graph_c2;c80215.graph_c0;c84432.graph_c0;c76160.graph_c0;c82237.graph_c0;c59766.graph_c1;c81733.graph_c0;c63309.graph_c1
GO:0016149	translation release factor activity, codon specific	Molecular Function	8	0.00194299	c82460.graph_c0;c78988.graph_c0;c61653.graph_c1;c79888.graph_c1;c74219.graph_c0;c77453.graph_c0;c83420.graph_c0;c80866.graph_c0
GO:0008017	microtubule binding	Molecular Function	58	0.00208057	c83470.graph_c0;c86560.graph_c0;c73791.graph_c0;c57895.graph_c1;c87549.graph_c0;c83796.graph_c0;c68080.graph_c0;c46766.graph_c1;c70924.graph_c2;c84812.graph_c0;c87075.graph_c0;c84560.graph_c0;c84518.graph_c0;c75228.graph_c1;c86002.graph_c0;c85491.graph_c0;c86833.graph_c0;c80663.graph_c0;c83523.graph_c0;c53709.graph_c0;c79950.graph_c0;c81422.graph_c0;c77440.graph_c2;c75228.graph_c0;c61539.graph_c0…
GO:0003682	chromatin binding	Molecular Function	242	0.00220329	c80826.graph_c2;c80598.graph_c0;c88431.graph_c0;c63382.graph_c0;c72330.graph_c0;c86799.graph_c0;c66075.graph_c1;c69766.graph_c2;c64383.graph_c0;c85813.graph_c0;c37122.graph_c0;c72654.graph_c3;c72924.graph_c0;c47235.graph_c0;c66075.graph_c2;c69840.graph_c0;c57022.graph_c0;c43079.graph_c0;c77066.graph_c0;c66101.graph_c0;c30332.graph_c0;c80176.graph_c0;c28567.graph_c0;c83175.graph_c0;c89420.graph_c0…
GO:0004338	glucan exo-1,3-beta-glucosidase activity	Molecular Function	6	0.00239255	c68453.graph_c1;c74124.graph_c0;c81207.graph_c1;c75581.graph_c1;c61726.graph_c0;c84693.graph_c0
GO:0033907	beta-D-fucosidase activity	Molecular Function	6	0.00239255	c68453.graph_c1;c74124.graph_c0;c75581.graph_c1;c68606.graph_c1;c46541.graph_c0;c61726.graph_c0
GO:0015369	calcium	Molecular Function	6	0.00239255	c68358.graph_c0;c54124.graph_c0;c84196.graph_c0;c82126.graph_c0;c77553.graph_c0;c71662.graph_c0
GO:0004527	exonuclease activity	Molecular Function	21	0.00246153	c84413.graph_c1;c69562.graph_c0;c75000.graph_c0;c60810.graph_c0;c72531.graph_c0;c54761.graph_c0;c75527.graph_c0;c87105.graph_c0;c82135.graph_c1;c83576.graph_c0;c78950.graph_c0;c77190.graph_c2;c84413.graph_c0;c20090.graph_c0;c80315.graph_c0;c69583.graph_c0;c73188.graph_c0;c64715.graph_c0;c72645.graph_c0;c76365.graph_c0;c73188.graph_c2
GO:0004970	ionotropic glutamate receptor activity	Molecular Function	20	0.00254179	c77589.graph_c0;c74526.graph_c0;c64405.graph_c0;c81025.graph_c2;c74000.graph_c3;c74000.graph_c0;c78978.graph_c0;c29275.graph_c0;c81025.graph_c1;c79220.graph_c0;c64052.graph_c0;c82059.graph_c0;c85661.graph_c0;c50518.graph_c0;c84945.graph_c0;c87326.graph_c1;c74000.graph_c4;c74000.graph_c1;c80439.graph_c0;c69420.graph_c0
GO:0005234	extracellular-glutamate-gated ion channel activity	Molecular Function	20	0.00254179	c29275.graph_c0;c78978.graph_c0;c74000.graph_c0;c74000.graph_c3;c64405.graph_c0;c81025.graph_c2;c74526.graph_c0;c77589.graph_c0;c82059.graph_c0;c64052.graph_c0;c79220.graph_c0;c81025.graph_c1;c87326.graph_c1;c84945.graph_c0;c50518.graph_c0;c85661.graph_c0;c74000.graph_c4;c74000.graph_c1;c69420.graph_c0;c80439.graph_c0
GO:0004575	sucrose alpha-glucosidase activity	Molecular Function	9	0.00290221	c78406.graph_c0;c81014.graph_c0;c79843.graph_c0;c53781.graph_c0;c81378.graph_c0;c85203.graph_c1;c82374.graph_c0;c82355.graph_c0;c82054.graph_c0
GO:0008271	secondary active sulfate transmembrane transporter activity	Molecular Function	9	0.00290221	c79292.graph_c0;c77940.graph_c0;c77940.graph_c1;c77698.graph_c1;c82485.graph_c1;c80545.graph_c0;c66739.graph_c0;c73979.graph_c0;c72059.graph_c0
GO:0009011	starch synthase activity	Molecular Function	9	0.00290221	c84228.graph_c0;c74420.graph_c2;c86933.graph_c1;c84216.graph_c0;c81746.graph_c0;c74420.graph_c0;c81758.graph_c1;c86933.graph_c0;c79729.graph_c0
GO:0004842	ubiquitin-protein transferase activity	Molecular Function	109	0.00291055	c76767.graph_c1;c87135.graph_c0;c87833.graph_c0;c86052.graph_c0;c87115.graph_c0;c86977.graph_c0;c79342.graph_c0;c87247.graph_c0;c83059.graph_c0;c87607.graph_c0;c83792.graph_c1;c83330.graph_c0;c76839.graph_c0;c13617.graph_c0;c47176.graph_c0;c81777.graph_c0;c72150.graph_c0;c68584.graph_c0;c58002.graph_c2;c50551.graph_c0;c69171.graph_c0;c78596.graph_c0;c77243.graph_c0;c69341.graph_c0;c67427.graph_c1…
GO:0030246	carbohydrate binding	Molecular Function	111	0.00295629	c68890.graph_c0;c70780.graph_c0;c69895.graph_c2;c61536.graph_c1;c69175.graph_c0;c79539.graph_c0;c70976.graph_c4;c77021.graph_c0;c67009.graph_c2;c81840.graph_c2;c85573.graph_c0;c62690.graph_c0;c73476.graph_c0;c31086.graph_c0;c77983.graph_c1;c80218.graph_c0;c70376.graph_c0;c61237.graph_c2;c69218.graph_c1;c82318.graph_c0;c75612.graph_c2;c85034.graph_c0;c96176.graph_c0;c59184.graph_c0;c64527.graph_c2…
GO:0015238	drug transmembrane transporter activity	Molecular Function	37	0.00390237	c69879.graph_c1;c78696.graph_c0;c87058.graph_c0;c66352.graph_c1;c85968.graph_c1;c69879.graph_c2;c86288.graph_c1;c87109.graph_c1;c80330.graph_c1;c54695.graph_c0;c69879.graph_c3;c54317.graph_c0;c69879.graph_c0;c80502.graph_c0;c81285.graph_c0;c83448.graph_c0;c70407.graph_c0;c67821.graph_c1;c62749.graph_c1;c66352.graph_c0;c72329.graph_c0;c80425.graph_c0;c67692.graph_c2;c45584.graph_c0;c63225.graph_c0…
GO:0042802	identical protein binding	Molecular Function	58	0.00430275	c83935.graph_c0;c79657.graph_c0;c51759.graph_c0;c74649.graph_c2;c77048.graph_c0;c81718.graph_c1;c63705.graph_c0;c72532.graph_c0;c81137.graph_c0;c70118.graph_c1;c68910.graph_c0;c88028.graph_c0;c81239.graph_c0;c31660.graph_c0;c85033.graph_c0;c87812.graph_c0;c74988.graph_c0;c78667.graph_c1;c79476.graph_c3;c70118.graph_c0;c80106.graph_c0;c84096.graph_c2;c85959.graph_c0;c87936.graph_c0;c84423.graph_c0…
GO:0003950	NAD+ ADP-ribosyltransferase activity	Molecular Function	13	0.00481009	c74726.graph_c1;c68395.graph_c0;c76659.graph_c1;c58065.graph_c1;c76659.graph_c0;c83777.graph_c0;c64798.graph_c0;c83853.graph_c0;c77249.graph_c0;c79246.graph_c0;c83417.graph_c0;c58065.graph_c0;c73883.graph_c0
GO:0016992	lipoate synthase activity	Molecular Function	5	0.00654332	c77273.graph_c0;c62212.graph_c1;c65856.graph_c1;c68830.graph_c0;c62633.graph_c0
GO:0015297	antiporter activity	Molecular Function	38	0.00654511	c70407.graph_c0;c80502.graph_c0;c81285.graph_c0;c83448.graph_c0;c67821.graph_c1;c62749.graph_c1;c69879.graph_c3;c54317.graph_c0;c54695.graph_c0;c69879.graph_c0;c69879.graph_c2;c85968.graph_c1;c87109.graph_c1;c80330.graph_c1;c86288.graph_c1;c78696.graph_c0;c69879.graph_c1;c87058.graph_c0;c66352.graph_c1;c79402.graph_c0;c68973.graph_c0;c83350.graph_c0;c72014.graph_c1;c86331.graph_c1;c51360.graph_c0…
GO:0004713	protein tyrosine kinase activity	Molecular Function	108	0.00788483	c73212.graph_c0;c58883.graph_c0;c3057.graph_c0;c59759.graph_c0;c72736.graph_c0;c81829.graph_c0;c67318.graph_c0;c83890.graph_c0;c67583.graph_c0;c84533.graph_c0;c86603.graph_c0;c64435.graph_c2;c85603.graph_c0;c65663.graph_c0;c54126.graph_c1;c87422.graph_c0;c72145.graph_c0;c83304.graph_c0;c83714.graph_c0;c67616.graph_c2;c67645.graph_c0;c81973.graph_c0;c80455.graph_c1;c70258.graph_c1;c79363.graph_c0;…
GO:0004650	polygalacturonase activity	Molecular Function	17	0.0080186	c68767.graph_c0;c61333.graph_c1;c68778.graph_c1;c58553.graph_c2;c58553.graph_c0;c74646.graph_c0;c71026.graph_c0;c69078.graph_c0;c78819.graph_c0;c74758.graph_c0;c87423.graph_c0;c77430.graph_c0;c82514.graph_c0;c76763.graph_c0;c70012.graph_c0;c86881.graph_c0;c87315.graph_c0
GO:0043169	cation binding	Molecular Function	23	0.00841647	c80298.graph_c1;c73441.graph_c0;c69218.graph_c1;c83235.graph_c0;c85973.graph_c1;c86194.graph_c0;c86110.graph_c0;c79170.graph_c1;c87719.graph_c0;c69693.graph_c0;c76490.graph_c0;c81562.graph_c0;c78242.graph_c0;c82208.graph_c0;c80906.graph_c0;c80902.graph_c0;c69797.graph_c0;c78290.graph_c0;c84350.graph_c1;c41000.graph_c0;c69649.graph_c0;c46398.graph_c0;c69218.graph_c0
GO:0009674	potassium	Molecular Function	10	0.00861279	c75935.graph_c0;c86785.graph_c0;c76189.graph_c0;c83286.graph_c1;c65482.graph_c0;c72270.graph_c0;c72941.graph_c0;c65610.graph_c0;c86897.graph_c0;c74223.graph_c0
GO:0080083	beta-gentiobiose beta-glucosidase activity	Molecular Function	6	0.0114993	c68606.graph_c1;c75581.graph_c1;c74124.graph_c0;c46541.graph_c0;c61726.graph_c0;c68453.graph_c1
GO:0030234	enzyme regulator activity	Molecular Function	6	0.0114993	c78676.graph_c0;c86433.graph_c0;c78144.graph_c0;c43467.graph_c0;c86227.graph_c0;c75164.graph_c0
GO:0016298	lipase activity	Molecular Function	7	0.0146171	c78007.graph_c1;c74089.graph_c0;c77293.graph_c0;c63470.graph_c0;c87527.graph_c0;c84913.graph_c0;c55428.graph_c0
GO:0004519	endonuclease activity	Molecular Function	25	0.0146336	c70646.graph_c1;c20090.graph_c0;c85130.graph_c0;c27851.graph_c0;c80315.graph_c0;c69583.graph_c0;c72494.graph_c0;c64715.graph_c0;c73188.graph_c0;c86415.graph_c0;c83144.graph_c0;c78480.graph_c0;c65049.graph_c0;c87647.graph_c0;c76365.graph_c0;c73188.graph_c2;c78467.graph_c0;c82305.graph_c0;c79003.graph_c1;c79041.graph_c0;c60810.graph_c0;c85781.graph_c0;c83929.graph_c0;c83464.graph_c1;c77090.graph_c1
GO:0048038	quinone binding	Molecular Function	24	0.015935	c82701.graph_c0;c80482.graph_c0;c84216.graph_c0;c65835.graph_c0;c69197.graph_c0;c55460.graph_c0;c82097.graph_c0;c81086.graph_c1;c76616.graph_c0;c84625.graph_c0;c76649.graph_c0;c87498.graph_c0;c26612.graph_c0;c81999.graph_c0;c79318.graph_c1;c73747.graph_c0;c81791.graph_c0;c80158.graph_c2;c79318.graph_c0;c81843.graph_c1;c73747.graph_c1;c65835.graph_c3;c50137.graph_c0;c78745.graph_c3
GO:0008094	DNA-dependent ATPase activity	Molecular Function	19	0.0168493	c78937.graph_c2;c80733.graph_c0;c75765.graph_c0;c70684.graph_c0;c53642.graph_c0;c77783.graph_c1;c79724.graph_c0;c80295.graph_c0;c70957.graph_c1;c67478.graph_c0;c75765.graph_c1;c70957.graph_c0;c53434.graph_c0;c69144.graph_c0;c81054.graph_c0;c67147.graph_c0;c73229.graph_c0;c78675.graph_c0;c60263.graph_c0
GO:0003993	acid phosphatase activity	Molecular Function	27	0.0168674	c87269.graph_c1;c75829.graph_c0;c72436.graph_c0;c60359.graph_c0;c62424.graph_c0;c84384.graph_c1;c83297.graph_c0;c84705.graph_c0;c76612.graph_c0;c62424.graph_c2;c68976.graph_c0;c86019.graph_c0;c87194.graph_c2;c82571.graph_c0;c80241.graph_c0;c54641.graph_c0;c63598.graph_c2;c80511.graph_c0;c87608.graph_c0;c70174.graph_c1;c74189.graph_c0;c56269.graph_c0;c80392.graph_c0;c2545.graph_c0;c81611.graph_c0;…
GO:0008131	primary amine oxidase activity	Molecular Function	11	0.0171987	c82221.graph_c0;c83826.graph_c0;c81999.graph_c0;c80482.graph_c0;c73747.graph_c0;c69197.graph_c0;c65835.graph_c0;c65835.graph_c3;c73747.graph_c1;c85653.graph_c0;c84625.graph_c0
GO:0004806	triglyceride lipase activity	Molecular Function	33	0.0174532	c78567.graph_c0;c74511.graph_c1;c74511.graph_c2;c80352.graph_c0;c52637.graph_c1;c77621.graph_c2;c55279.graph_c0;c76441.graph_c1;c82855.graph_c1;c83710.graph_c1;c76156.graph_c0;c61417.graph_c1;c76441.graph_c0;c77439.graph_c0;c63929.graph_c1;c86211.graph_c1;c57829.graph_c0;c73606.graph_c0;c77095.graph_c0;c86184.graph_c1;c27074.graph_c0;c84695.graph_c0;c85125.graph_c0;c85286.graph_c0;c80537.graph_c0…
GO:0003896	DNA primase activity	Molecular Function	4	0.0178938	c83540.graph_c0;c80648.graph_c0;c65398.graph_c0;c81264.graph_c0
GO:0047701	beta-L-arabinosidase activity	Molecular Function	4	0.0178938	c61726.graph_c0;c74124.graph_c0;c75581.graph_c1;c68453.graph_c1
GO:0016817	hydrolase activity, acting on acid anhydrides	Molecular Function	4	0.0178938	c86449.graph_c0;c84082.graph_c0;c87654.graph_c0;c82077.graph_c1
GO:0004420	hydroxymethylglutaryl-CoA reductase (NADPH) activity	Molecular Function	4	0.0178938	c49239.graph_c0;c81838.graph_c0;c85802.graph_c0;c70886.graph_c0
GO:0008839	4-hydroxy-tetrahydrodipicolinate reductase	Molecular Function	4	0.0178938	c79505.graph_c0;c74354.graph_c0;c80713.graph_c0;c57916.graph_c0
GO:0005319	lipid transporter activity	Molecular Function	4	0.0178938	c77319.graph_c0;c82209.graph_c0;c80039.graph_c0;c64658.graph_c0
GO:0016776	phosphotransferase activity, phosphate group as acceptor	Molecular Function	4	0.0178938	c87951.graph_c0;c70955.graph_c0;c75156.graph_c0;c58058.graph_c0
GO:0016706	oxidoreductase activity, acting on paired donors, with incorporation or reduction of molecular oxygen, 2-oxoglutarate as one donor, and incorporation of one atom each of oxygen into both donors	Molecular Function	55	0.0191891	c64741.graph_c1;c70639.graph_c1;c66950.graph_c0;c67747.graph_c0;c65913.graph_c0;c80021.graph_c0;c76933.graph_c0;c55523.graph_c0;c75809.graph_c2;c60939.graph_c1;c56236.graph_c1;c76403.graph_c0;c28286.graph_c0;c44915.graph_c0;c78667.graph_c1;c69483.graph_c0;c86685.graph_c0;c84008.graph_c0;c73294.graph_c1;c79829.graph_c0;c82234.graph_c0;c74653.graph_c0;c76855.graph_c0;c69197.graph_c0;c70897.graph_c0…
GO:0050502	cis-zeatin O-beta-D-glucosyltransferase activity	Molecular Function	15	0.0228475	c79352.graph_c1;c66618.graph_c0;c82199.graph_c0;c86207.graph_c1;c79352.graph_c0;c69965.graph_c0;c79622.graph_c1;c77105.graph_c2;c54690.graph_c0;c75282.graph_c0;c77105.graph_c1;c81937.graph_c0;c67623.graph_c0;c87320.graph_c0;c79352.graph_c4
GO:0016757	transferase activity, transferring glycosyl groups	Molecular Function	71	0.0253023	c77262.graph_c1;c73713.graph_c0;c87045.graph_c0;c57095.graph_c0;c79075.graph_c0;c81686.graph_c0;c80934.graph_c0;c69447.graph_c0;c82963.graph_c0;c83842.graph_c0;c87986.graph_c0;c73758.graph_c0;c70017.graph_c0;c74162.graph_c0;c83662.graph_c0;c53786.graph_c1;c80332.graph_c2;c73975.graph_c0;c70862.graph_c0;c86994.graph_c0;c56303.graph_c1;c62908.graph_c0;c86097.graph_c1;c83302.graph_c0;c72780.graph_c0…
GO:0004386	helicase activity	Molecular Function	42	0.0255647	c87665.graph_c0;c85761.graph_c0;c83195.graph_c0;c60450.graph_c0;c84531.graph_c0;c84584.graph_c0;c72985.graph_c2;c78152.graph_c4;c72455.graph_c0;c86486.graph_c0;c86479.graph_c0;c86527.graph_c0;c79616.graph_c2;c80372.graph_c0;c87647.graph_c0;c81949.graph_c1;c86696.graph_c0;c83389.graph_c1;c87894.graph_c0;c83536.graph_c0;c71754.graph_c0;c41964.graph_c0;c87374.graph_c2;c83512.graph_c0;c87541.graph_c0…
GO:0004607	phosphatidylcholine-sterol O-acyltransferase activity	Molecular Function	5	0.0272972	c79927.graph_c0;c70770.graph_c2;c79842.graph_c0;c85439.graph_c0;c80875.graph_c0
GO:0046983	protein dimerization activity	Molecular Function	189	0.0317093	c76298.graph_c1;c61485.graph_c2;c70153.graph_c0;c85203.graph_c2;c69135.graph_c2;c52185.graph_c1;c79662.graph_c0;c73555.graph_c2;c78653.graph_c0;c80946.graph_c0;c70022.graph_c3;c77443.graph_c0;c85055.graph_c0;c78552.graph_c1;c78403.graph_c0;c82241.graph_c0;c66362.graph_c0;c74505.graph_c0;c72321.graph_c0;c87992.graph_c0;c77576.graph_c0;c32607.graph_c0;c59713.graph_c0;c60623.graph_c1;c10331.graph_c0…
GO:0080079	cellobiose glucosidase activity	Molecular Function	6	0.0317186	c41000.graph_c0;c80902.graph_c0;c75581.graph_c1;c74124.graph_c0;c68606.graph_c1;c46541.graph_c0
GO:0052726	inositol-1,3,4-trisphosphate 5-kinase activity	Molecular Function	6	0.0317186	c84018.graph_c0;c71002.graph_c1;c77380.graph_c2;c79834.graph_c0;c71002.graph_c0;c70666.graph_c0
GO:0047325	inositol tetrakisphosphate 1-kinase activity	Molecular Function	6	0.0317186	c79834.graph_c0;c77380.graph_c2;c71002.graph_c0;c84018.graph_c0;c71002.graph_c1;c70666.graph_c0
GO:0052725	inositol-1,3,4-trisphosphate 6-kinase activity	Molecular Function	6	0.0317186	c70666.graph_c0;c71002.graph_c0;c79834.graph_c0;c77380.graph_c2;c71002.graph_c1;c84018.graph_c0
GO:0005089	Rho guanyl-nucleotide exchange factor activity	Molecular Function	9	0.0326696	c70570.graph_c0;c70570.graph_c1;c71401.graph_c1;c86215.graph_c1;c64139.graph_c0;c72868.graph_c0;c71401.graph_c0;c82334.graph_c0;c72771.graph_c0
GO:0008559	xenobiotic-transporting ATPase activity	Molecular Function	7	0.0333775	c66136.graph_c0;c77162.graph_c0;c58984.graph_c0;c83515.graph_c0;c57936.graph_c2;c67818.graph_c2;c74989.graph_c0
GO:0033926	glycopeptide alpha-N-acetylgalactosaminidase activity	Molecular Function	7	0.0333775	c81378.graph_c0;c85203.graph_c1;c49838.graph_c1;c81014.graph_c0;c78406.graph_c0;c70160.graph_c1;c73231.graph_c0
GO:0016788	hydrolase activity, acting on ester bonds	Molecular Function	75	0.0338727	c86080.graph_c1;c82068.graph_c0;c63010.graph_c1;c75337.graph_c2;c82095.graph_c0;c28472.graph_c0;c65542.graph_c0;c86603.graph_c0;c85307.graph_c0;c86080.graph_c0;c96055.graph_c0;c61251.graph_c0;c83542.graph_c0;c57032.graph_c0;c45053.graph_c0;c84555.graph_c0;c68300.graph_c0;c68173.graph_c0;c52182.graph_c0;c64161.graph_c0;c50016.graph_c0;c31157.graph_c0;c59792.graph_c0;c74861.graph_c4;c31284.graph_c1…
GO:0050403	trans-zeatin O-beta-D-glucosyltransferase activity	Molecular Function	14	0.0373203	c86207.graph_c1;c79352.graph_c0;c69965.graph_c0;c79352.graph_c1;c66618.graph_c0;c82199.graph_c0;c81937.graph_c0;c87320.graph_c0;c79352.graph_c4;c79622.graph_c1;c77105.graph_c2;c75282.graph_c0;c54690.graph_c0;c77105.graph_c1
GO:0004672	protein kinase activity	Molecular Function	213	0.045205	c80512.graph_c0;c84597.graph_c0;c64158.graph_c0;c53160.graph_c1;c73914.graph_c0;c81959.graph_c0;c58400.graph_c0;c61454.graph_c0;c80552.graph_c1;c84270.graph_c1;c82481.graph_c0;c85884.graph_c1;c39036.graph_c0;c79886.graph_c0;c76503.graph_c0;c23255.graph_c0;c77122.graph_c3;c81438.graph_c0;c67779.graph_c1;c75254.graph_c1;c82991.graph_c0;c80053.graph_c0;c68876.graph_c0;c71905.graph_c0;c81240.graph_c1…
GO:0019901	protein kinase binding	Molecular Function	19	0.0468571	c51221.graph_c0;c83637.graph_c1;c77838.graph_c0;c81448.graph_c0;c73161.graph_c0;c65681.graph_c0;c65833.graph_c0;c78104.graph_c0;c54672.graph_c0;c76087.graph_c2;c70530.graph_c1;c68832.graph_c0;c64485.graph_c0;c44747.graph_c0;c70530.graph_c0;c51221.graph_c3;c78889.graph_c0;c56720.graph_c0;c64695.graph_c0
GO:0003872	6-phosphofructokinase activity	Molecular Function	11	0.0477183	c71528.graph_c0;c64092.graph_c1;c79457.graph_c0;c79457.graph_c1;c85765.graph_c0;c83002.graph_c0;c68205.graph_c1;c64092.graph_c0;c68205.graph_c2;c77364.graph_c2;c76817.graph_c0
GO:0010011	auxin binding	Molecular Function	3	0.0489301	c78332.graph_c0;c86170.graph_c0;c82252.graph_c0
GO:0010296	prenylcysteine methylesterase activity	Molecular Function	3	0.0489301	c73547.graph_c2;c78540.graph_c0;c77837.graph_c0
GO:0004367	glycerol-3-phosphate dehydrogenase [NAD+] activity	Molecular Function	3	0.0489301	c73702.graph_c0;c75311.graph_c0;c70534.graph_c0
GO:0019201	nucleotide kinase activity	Molecular Function	3	0.0489301	c75156.graph_c0;c70955.graph_c0;c77969.graph_c1
GO:0008281	sulfonylurea receptor activity	Molecular Function	3	0.0489301	c85877.graph_c1;c87874.graph_c0;c78626.graph_c0
GO:0042282	hydroxymethylglutaryl-CoA reductase activity	Molecular Function	3	0.0489301	c49239.graph_c0;c85802.graph_c0;c70886.graph_c0
GO:0050567	glutaminyl-tRNA synthase (glutamine-hydrolyzing) activity	Molecular Function	3	0.0489301	c67262.graph_c0;c81384.graph_c0;c81251.graph_c0
GO:0003721	telomeric template RNA reverse transcriptase activity	Molecular Function	3	0.0489301	c73971.graph_c1;c73971.graph_c0;c53155.graph_c0
GO:0004164	diphthine synthase activity	Molecular Function	3	0.0489301	c86338.graph_c1;c86749.graph_c0;c86338.graph_c0
GO:0015269	calcium-activated potassium channel activity	Molecular Function	3	0.0489301	c59766.graph_c1;c82237.graph_c0;c80215.graph_c0
GO:0016972	thiol oxidase activity	Molecular Function	3	0.0489301	c83720.graph_c0;c78913.graph_c3;c68910.graph_c0
GO:0034432	bis(5'-adenosyl)-pentaphosphatase activity	Molecular Function	3	0.0489301	c83328.graph_c0;c75631.graph_c0;c67831.graph_c0
GO:0052923	all-trans-nonaprenyl-diphosphate synthase (geranyl-diphosphate specific) activity	Molecular Function	3	0.0489301	c80552.graph_c1;c57873.graph_c0;c75134.graph_c0
GO:0033843	xyloglucan 6-xylosyltransferase activity	Molecular Function	3	0.0489301	c75317.graph_c3;c75317.graph_c1;c78052.graph_c1
GO:0004362	glutathione-disulfide reductase activity	Molecular Function	3	0.0489301	c82337.graph_c0;c77846.graph_c0;c87811.graph_c0
GO:0051669	fructan beta-fructosidase activity	Molecular Function	3	0.0489301	c79843.graph_c0;c82355.graph_c0;c82054.graph_c0
GO:0050306	sucrose 1F-fructosyltransferase activity	Molecular Function	3	0.0489301	c79843.graph_c0;c82054.graph_c0;c82355.graph_c0
GO:0080030	methyl indole-3-acetate esterase activity	Molecular Function	3	0.0489301	c86371.graph_c1;c77052.graph_c0;c54311.graph_c0
GO:0004930	G-protein coupled receptor activity	Molecular Function	9	0.0555614	c69420.graph_c0;c81025.graph_c1;c74000.graph_c3;c74000.graph_c4;c74000.graph_c0;c50518.graph_c0;c74526.graph_c0;c74000.graph_c1;c81025.graph_c2
GO:0016161	beta-amylase activity	Molecular Function	8	0.0594999	c87440.graph_c0;c62213.graph_c1;c69693.graph_c0;c80298.graph_c0;c73772.graph_c0;c80298.graph_c1;c81206.graph_c1;c81893.graph_c0
GO:0003904	deoxyribodipyrimidine photo-lyase activity	Molecular Function	19	0.0623609	c37122.graph_c0;c50628.graph_c0;c95698.graph_c0;c77853.graph_c2;c36853.graph_c0;c101271.graph_c0;c83925.graph_c1;c47314.graph_c0;c50088.graph_c0;c35151.graph_c0;c47120.graph_c0;c63141.graph_c0;c85352.graph_c1;c38255.graph_c0;c83273.graph_c1;c45670.graph_c0;c73338.graph_c0;c73338.graph_c1;c50201.graph_c0
GO:0005275	amine transmembrane transporter activity	Molecular Function	7	0.0631296	c85856.graph_c1;c81630.graph_c0;c81534.graph_c0;c85264.graph_c0;c75414.graph_c0;c74523.graph_c0;c87005.graph_c0
GO:0043140	ATP-dependent 3'-5' DNA helicase activity	Molecular Function	4	0.0632958	c67190.graph_c0;c78375.graph_c0;c80675.graph_c0;c59359.graph_c0
GO:0080130	L-phenylalanine	Molecular Function	4	0.0632958	c82537.graph_c1;c86783.graph_c0;c73039.graph_c0;c85085.graph_c0
GO:0050347	trans-octaprenyltranstransferase activity	Molecular Function	4	0.0632958	c75134.graph_c0;c80552.graph_c1;c77113.graph_c0;c57873.graph_c0
GO:0008514	organic anion transmembrane transporter activity	Molecular Function	4	0.0632958	c85684.graph_c1;c78311.graph_c0;c72703.graph_c1;c87144.graph_c0
GO:0005047	signal recognition particle binding	Molecular Function	4	0.0632958	c56236.graph_c1;c68348.graph_c1;c32902.graph_c0;c86685.graph_c0
GO:0004765	shikimate kinase activity	Molecular Function	4	0.0632958	c86088.graph_c1;c79565.graph_c0;c74386.graph_c0;c83081.graph_c0
GO:0035198	miRNA binding	Molecular Function	4	0.0632958	c86698.graph_c1;c80361.graph_c1;c86518.graph_c0;c75435.graph_c0
GO:0016301	kinase activity	Molecular Function	114	0.0640391	c76459.graph_c0;c79608.graph_c0;c41429.graph_c0;c82604.graph_c0;c430.graph_c0;c78230.graph_c0;c80282.graph_c0;c65102.graph_c0;c75456.graph_c0;c80432.graph_c1;c87359.graph_c0;c86775.graph_c1;c71401.graph_c0;c75027.graph_c1;c49676.graph_c0;c86215.graph_c1;c77717.graph_c0;c66468.graph_c1;c76401.graph_c0;c72782.graph_c0;c83340.graph_c0;c58698.graph_c0;c70570.graph_c0;c70922.graph_c0;c72868.graph_c0;c…
GO:0008395	steroid hydroxylase activity	Molecular Function	6	0.0659217	c63006.graph_c3;c63006.graph_c2;c82675.graph_c0;c63006.graph_c1;c63006.graph_c0;c78791.graph_c1
GO:0046030	inositol trisphosphate phosphatase activity	Molecular Function	5	0.066792	c49026.graph_c0;c80456.graph_c0;c69583.graph_c0;c69583.graph_c1;c46979.graph_c0
GO:0004069	L-aspartate	Molecular Function	5	0.066792	c82537.graph_c1;c80634.graph_c1;c87400.graph_c0;c86783.graph_c0;c73039.graph_c0
GO:0008725	DNA-3-methyladenine glycosylase activity	Molecular Function	5	0.066792	c80649.graph_c0;c67517.graph_c0;c75762.graph_c0;c36687.graph_c0;c82482.graph_c0
GO:0005509	calcium ion binding	Molecular Function	159	0.0705402	c81846.graph_c1;c75003.graph_c0;c73347.graph_c0;c84721.graph_c0;c74502.graph_c0;c3950.graph_c0;c72541.graph_c0;c80215.graph_c0;c65940.graph_c1;c67645.graph_c0;c43257.graph_c0;c76013.graph_c1;c24296.graph_c0;c60153.graph_c0;c79055.graph_c2;c75072.graph_c1;c75439.graph_c0;c59171.graph_c0;c52468.graph_c0;c86921.graph_c1;c75700.graph_c0;c73623.graph_c1;c84036.graph_c0;c78991.graph_c0;c72745.graph_c0;…
GO:0004143	diacylglycerol kinase activity	Molecular Function	11	0.0717538	c89403.graph_c0;c60313.graph_c0;c82851.graph_c0;c80050.graph_c0;c82961.graph_c0;c87326.graph_c1;c74022.graph_c2;c58733.graph_c1;c84974.graph_c1;c78548.graph_c0;c86706.graph_c0
GO:0004601	peroxidase activity	Molecular Function	75	0.0721401	c58415.graph_c0;c78720.graph_c1;c74394.graph_c4;c59793.graph_c0;c81778.graph_c0;c56303.graph_c0;c66556.graph_c1;c80647.graph_c5;c78720.graph_c3;c64096.graph_c0;c65524.graph_c0;c62405.graph_c0;c81997.graph_c0;c52310.graph_c0;c80647.graph_c4;c65524.graph_c1;c80647.graph_c0;c70219.graph_c2;c70696.graph_c0;c82017.graph_c1;c62594.graph_c1;c68492.graph_c1;c81486.graph_c2;c72372.graph_c3;c81486.graph_c3…
GO:0004553	hydrolase activity, hydrolyzing O-glycosyl compounds	Molecular Function	78	0.0749147	c54879.graph_c0;c74165.graph_c0;c69797.graph_c0;c80906.graph_c0;c78440.graph_c0;c76700.graph_c0;c69649.graph_c0;c71843.graph_c1;c52803.graph_c0;c69489.graph_c0;c75712.graph_c2;c72738.graph_c0;c27210.graph_c0;c32608.graph_c0;c73391.graph_c2;c82752.graph_c0;c96979.graph_c0;c77109.graph_c2;c69953.graph_c1;c84096.graph_c2;c66652.graph_c0;c71937.graph_c1;c46398.graph_c0;c84096.graph_c1;c65000.graph_c0…
GO:0004252	serine-type endopeptidase activity	Molecular Function	59	0.0785169	c75312.graph_c1;c75882.graph_c0;c86708.graph_c0;c82042.graph_c1;c72125.graph_c0;c75312.graph_c0;c75792.graph_c0;c74135.graph_c0;c49671.graph_c0;c80147.graph_c0;c83043.graph_c0;c70563.graph_c0;c75223.graph_c0;c75585.graph_c0;c79536.graph_c0;c81239.graph_c1;c81674.graph_c0;c83112.graph_c0;c80883.graph_c0;c74649.graph_c2;c63705.graph_c0;c77713.graph_c0;c80268.graph_c1;c81137.graph_c0;c82397.graph_c0…
GO:0008408	3'-5' exonuclease activity	Molecular Function	10	0.0788551	c66324.graph_c0;c42297.graph_c0;c66733.graph_c0;c81000.graph_c1;c53691.graph_c0;c83540.graph_c0;c87567.graph_c0;c78676.graph_c0;c72455.graph_c0;c78944.graph_c0
GO:0016881	acid-amino acid ligase activity	Molecular Function	13	0.083502	c77928.graph_c0;c71336.graph_c0;c26107.graph_c0;c76521.graph_c0;c85123.graph_c0;c84642.graph_c0;c84694.graph_c0;c84523.graph_c1;c76490.graph_c0;c82723.graph_c0;c68997.graph_c0;c84937.graph_c0;c72392.graph_c0
GO:0005215	transporter activity	Molecular Function	102	0.0847668	c80957.graph_c0;c55465.graph_c1;c72138.graph_c0;c80566.graph_c0;c70989.graph_c0;c85506.graph_c0;c95471.graph_c0;c79545.graph_c0;c60829.graph_c0;c81802.graph_c0;c83436.graph_c0;c75544.graph_c0;c65857.graph_c0;c57858.graph_c0;c89750.graph_c0;c81788.graph_c0;c84187.graph_c0;c87266.graph_c0;c64509.graph_c0;c69972.graph_c3;c78564.graph_c1;c73032.graph_c0;c79239.graph_c0;c79001.graph_c1;c86235.graph_c0…
GO:0003886	DNA (cytosine-5-)-methyltransferase activity	Molecular Function	9	0.0866796	c76518.graph_c0;c28811.graph_c0;c77870.graph_c1;c77870.graph_c0;c83598.graph_c0;c86982.graph_c0;c86480.graph_c0;c71629.graph_c0;c76518.graph_c1
GO:0004722	protein serine/threonine phosphatase activity	Molecular Function	38	0.0887555	c78591.graph_c0;c80315.graph_c0;c82571.graph_c0;c77664.graph_c0;c34629.graph_c0;c76844.graph_c0;c77711.graph_c0;c79982.graph_c0;c84063.graph_c0;c67062.graph_c1;c78399.graph_c0;c59724.graph_c0;c74189.graph_c0;c87608.graph_c0;c81611.graph_c0;c65004.graph_c0;c83500.graph_c1;c92298.graph_c0;c59654.graph_c0;c78929.graph_c0;c64850.graph_c0;c83294.graph_c1;c76430.graph_c0;c84103.graph_c1;c77331.graph_c0…
GO:0052716	hydroquinone	Molecular Function	12	0.092326	c38170.graph_c0;c58945.graph_c0;c47326.graph_c0;c83690.graph_c2;c55946.graph_c0;c57138.graph_c0;c65159.graph_c2;c60267.graph_c0;c59605.graph_c0;c73724.graph_c0;c85589.graph_c1;c58945.graph_c1
GO:0035251	UDP-glucosyltransferase activity	Molecular Function	11	0.102249	c83070.graph_c0;c78242.graph_c0;c71646.graph_c0;c73177.graph_c0;c60421.graph_c0;c72306.graph_c0;c80332.graph_c0;c66507.graph_c0;c56078.graph_c0;c87126.graph_c1;c26813.graph_c0
GO:0005544	calcium-dependent phospholipid binding	Molecular Function	7	0.10465	c81326.graph_c1;c81701.graph_c0;c71258.graph_c0;c80210.graph_c0;c83995.graph_c0;c34827.graph_c0;c81389.graph_c0
GO:0005249	voltage-gated potassium channel activity	Molecular Function	7	0.10465	c82323.graph_c0;c79205.graph_c0;c84487.graph_c0;c80560.graph_c0;c79073.graph_c0;c63309.graph_c0;c47049.graph_c0
GO:0004091	carboxylic ester hydrolase activity	Molecular Function	25	0.110629	c72257.graph_c1;c81328.graph_c1;c80352.graph_c0;c45069.graph_c1;c55279.graph_c0;c77837.graph_c0;c78567.graph_c0;c73547.graph_c2;c55433.graph_c0;c86371.graph_c1;c57462.graph_c0;c54311.graph_c0;c79971.graph_c1;c39902.graph_c0;c79483.graph_c0;c76164.graph_c0;c72130.graph_c0;c66335.graph_c0;c76155.graph_c0;c72119.graph_c0;c74999.graph_c0;c80247.graph_c0;c78540.graph_c0;c74089.graph_c0;c76156.graph_c0
GO:0015079	potassium ion transmembrane transporter activity	Molecular Function	13	0.112799	c77632.graph_c0;c79345.graph_c1;c76850.graph_c0;c85998.graph_c1;c62533.graph_c0;c78026.graph_c0;c78223.graph_c0;c86150.graph_c1;c19346.graph_c0;c78482.graph_c0;c75666.graph_c0;c86820.graph_c0;c82275.graph_c1
GO:0015095	magnesium ion transmembrane transporter activity	Molecular Function	10	0.113451	c75620.graph_c0;c74854.graph_c0;c87385.graph_c1;c75625.graph_c0;c79722.graph_c0;c73128.graph_c0;c74503.graph_c0;c72787.graph_c2;c85290.graph_c0;c83138.graph_c0
GO:0008483	transaminase activity	Molecular Function	15	0.120056	c78702.graph_c0;c77666.graph_c2;c85690.graph_c0;c70004.graph_c1;c66983.graph_c0;c76002.graph_c0;c78893.graph_c0;c75387.graph_c1;c79440.graph_c2;c82891.graph_c0;c84139.graph_c4;c79801.graph_c0;c87446.graph_c2;c76957.graph_c0;c72702.graph_c0
GO:0031072	heat shock protein binding	Molecular Function	32	0.122106	c73986.graph_c0;c59058.graph_c0;c60815.graph_c0;c71639.graph_c0;c82702.graph_c0;c74587.graph_c0;c79613.graph_c0;c71022.graph_c0;c85515.graph_c0;c69717.graph_c0;c81755.graph_c0;c81382.graph_c0;c76071.graph_c0;c73434.graph_c0;c76965.graph_c0;c74710.graph_c0;c82301.graph_c0;c84833.graph_c0;c58759.graph_c0;c79654.graph_c0;c81787.graph_c0;c76094.graph_c0;c68994.graph_c0;c72233.graph_c0;c82332.graph_c0…
GO:0016887	ATPase activity	Molecular Function	75	0.122417	c82359.graph_c2;c86618.graph_c0;c63579.graph_c0;c76584.graph_c0;c31753.graph_c0;c67662.graph_c0;c80731.graph_c0;c85551.graph_c1;c70146.graph_c0;c39755.graph_c0;c72570.graph_c0;c70112.graph_c0;c41113.graph_c0;c60010.graph_c0;c74058.graph_c1;c53293.graph_c0;c84218.graph_c0;c84560.graph_c0;c85342.graph_c0;c65702.graph_c0;c82406.graph_c1;c86560.graph_c0;c73506.graph_c1;c53160.graph_c1;c71746.graph_c0…
GO:0003678	DNA helicase activity	Molecular Function	54	0.124037	c87961.graph_c0;c81913.graph_c1;c75390.graph_c1;c85883.graph_c1;c70864.graph_c0;c66828.graph_c0;c81127.graph_c0;c67068.graph_c0;c69144.graph_c0;c96388.graph_c0;c51519.graph_c0;c55597.graph_c0;c78931.graph_c0;c78937.graph_c2;c79724.graph_c0;c60705.graph_c1;c47490.graph_c2;c64737.graph_c0;c80280.graph_c1;c40658.graph_c0;c43281.graph_c0;c79616.graph_c0;c70957.graph_c0;c43666.graph_c0;c44994.graph_c0…
GO:0045330	aspartyl esterase activity	Molecular Function	17	0.12506	c78300.graph_c0;c74999.graph_c0;c83327.graph_c1;c73056.graph_c1;c52355.graph_c0;c56939.graph_c0;c50032.graph_c0;c77109.graph_c2;c80231.graph_c0;c65318.graph_c1;c59199.graph_c1;c87025.graph_c0;c87351.graph_c0;c65318.graph_c2;c64658.graph_c0;c60268.graph_c0;c95195.graph_c0
GO:0003684	damaged DNA binding	Molecular Function	17	0.12506	c76860.graph_c0;c86956.graph_c0;c80733.graph_c0;c80295.graph_c0;c83810.graph_c0;c77783.graph_c1;c66347.graph_c0;c86229.graph_c0;c87222.graph_c0;c73229.graph_c0;c72409.graph_c0;c78675.graph_c0;c83101.graph_c0;c72125.graph_c0;c83370.graph_c0;c85312.graph_c0;c80260.graph_c0
GO:0016762	xyloglucan	Molecular Function	12	0.125165	c71655.graph_c0;c48460.graph_c0;c52803.graph_c0;c33500.graph_c0;c73139.graph_c0;c27210.graph_c0;c78440.graph_c0;c41319.graph_c0;c71655.graph_c3;c77331.graph_c1;c78229.graph_c0;c64956.graph_c0
GO:0033612	receptor serine/threonine kinase binding	Molecular Function	5	0.125248	c87308.graph_c0;c85112.graph_c1;c54126.graph_c1;c57724.graph_c0;c81206.graph_c1
GO:0070402	NADPH binding	Molecular Function	5	0.125248	c73669.graph_c0;c80713.graph_c0;c57916.graph_c0;c74354.graph_c0;c79505.graph_c0
GO:0042936	dipeptide transporter activity	Molecular Function	5	0.125248	c53310.graph_c0;c41174.graph_c0;c99318.graph_c0;c78167.graph_c2;c84346.graph_c0
GO:0016688	L-ascorbate peroxidase activity	Molecular Function	5	0.125248	c69292.graph_c0;c70655.graph_c0;c86563.graph_c1;c75735.graph_c0;c77979.graph_c1
GO:0016207	4-coumarate-CoA ligase activity	Molecular Function	5	0.125248	c62553.graph_c0;c76248.graph_c0;c64372.graph_c1;c79556.graph_c0;c64372.graph_c0
GO:0004823	leucine-tRNA ligase activity	Molecular Function	5	0.125248	c67372.graph_c0;c55368.graph_c0;c87767.graph_c0;c57841.graph_c0;c85647.graph_c0
GO:0042937	tripeptide transporter activity	Molecular Function	5	0.125248	c99318.graph_c0;c78167.graph_c2;c84346.graph_c0;c41174.graph_c0;c53310.graph_c0
GO:0032549	ribonucleoside binding	Molecular Function	9	0.126159	c77050.graph_c0;c49545.graph_c1;c87852.graph_c0;c52164.graph_c0;c70101.graph_c0;c53780.graph_c0;c58389.graph_c0;c59700.graph_c2;c59700.graph_c1
GO:0005381	iron ion transmembrane transporter activity	Molecular Function	9	0.126159	c62872.graph_c0;c59265.graph_c0;c84633.graph_c0;c58333.graph_c0;c86451.graph_c0;c67442.graph_c0;c87206.graph_c0;c52885.graph_c0;c43443.graph_c0
GO:0005384	manganese ion transmembrane transporter activity	Molecular Function	2	0.133788	c43443.graph_c0;c76850.graph_c0
GO:0010295	(+)-abscisic acid 8'-hydroxylase activity	Molecular Function	2	0.133788	c81063.graph_c0;c86753.graph_c0
GO:0019003	GDP binding	Molecular Function	2	0.133788	c80369.graph_c0;c74702.graph_c0
GO:0047634	agmatine N4-coumaroyltransferase activity	Molecular Function	2	0.133788	c59532.graph_c0;c73462.graph_c0
GO:0019166	trans-2-enoyl-CoA reductase (NADPH) activity	Molecular Function	2	0.133788	c83074.graph_c0;c78485.graph_c0
GO:0008935	1,4-dihydroxy-2-naphthoyl-CoA synthase activity	Molecular Function	2	0.133788	c81454.graph_c0;c27810.graph_c0
GO:0016296	palmitoyl-[acyl-carrier-protein] hydrolase activity	Molecular Function	2	0.133788	c83317.graph_c0;c66845.graph_c0
GO:0008251	tRNA-specific adenosine deaminase activity	Molecular Function	2	0.133788	c53158.graph_c0;c87356.graph_c0
GO:0004619	phosphoglycerate mutase activity	Molecular Function	2	0.133788	c82519.graph_c0;c87333.graph_c0
GO:0080031	methyl salicylate esterase activity	Molecular Function	2	0.133788	c86371.graph_c1;c54311.graph_c0
GO:0004640	phosphoribosylanthranilate isomerase activity	Molecular Function	2	0.133788	c63660.graph_c0;c78729.graph_c3
GO:0015434	cadmium-transporting ATPase activity	Molecular Function	2	0.133788	c77719.graph_c0;c69930.graph_c0
GO:0050291	sphingosine N-acyltransferase activity	Molecular Function	2	0.133788	c72400.graph_c0;c68120.graph_c1
GO:0015081	sodium ion transmembrane transporter activity	Molecular Function	2	0.133788	c75666.graph_c0;c76850.graph_c0
GO:0046974	histone methyltransferase activity (H3-K9 specific)	Molecular Function	2	0.133788	c83735.graph_c0;c80676.graph_c0
GO:0015172	acidic amino acid transmembrane transporter activity	Molecular Function	2	0.133788	c67807.graph_c1;c63805.graph_c0
GO:0080032	methyl jasmonate esterase activity	Molecular Function	2	0.133788	c54311.graph_c0;c86371.graph_c1
GO:0001187	RNA polymerase I CORE element sequence-specific DNA binding transcription factor recruiting transcription factor activity	Molecular Function	2	0.133788	c82721.graph_c0;c104689.graph_c0
GO:0016295	myristoyl-[acyl-carrier-protein] hydrolase activity	Molecular Function	2	0.133788	c66845.graph_c0;c83317.graph_c0
GO:0005459	UDP-galactose transmembrane transporter activity	Molecular Function	2	0.133788	c78845.graph_c0;c72255.graph_c0
GO:0004476	mannose-6-phosphate isomerase activity	Molecular Function	2	0.133788	c77909.graph_c0;c64003.graph_c1
GO:0004567	beta-mannosidase activity	Molecular Function	2	0.133788	c74124.graph_c0;c75581.graph_c1
GO:0016767	geranylgeranyl-diphosphate geranylgeranyltransferase activity	Molecular Function	2	0.133788	c85882.graph_c0;c86512.graph_c0
GO:0004845	uracil phosphoribosyltransferase activity	Molecular Function	2	0.133788	c71199.graph_c1;c77290.graph_c0
GO:0045485	omega-6 fatty acid desaturase activity	Molecular Function	2	0.133788	c80626.graph_c0;c83187.graph_c2
GO:0047938	glucose-6-phosphate 1-epimerase activity	Molecular Function	2	0.133788	c77983.graph_c1;c78263.graph_c3
GO:0047100	glyceraldehyde-3-phosphate dehydrogenase (NADP+) (phosphorylating) activity	Molecular Function	2	0.133788	c86534.graph_c0;c77392.graph_c1
GO:0004485	methylcrotonoyl-CoA carboxylase activity	Molecular Function	2	0.133788	c75663.graph_c1;c82452.graph_c0
GO:0019154	glycolate dehydrogenase activity	Molecular Function	2	0.133788	c77019.graph_c0;c82874.graph_c0
GO:0045431	flavonol synthase activity	Molecular Function	2	0.133788	c76038.graph_c0;c51659.graph_c0
GO:0004320	oleoyl-[acyl-carrier-protein] hydrolase activity	Molecular Function	2	0.133788	c66845.graph_c0;c83317.graph_c0
GO:0008974	phosphoribulokinase activity	Molecular Function	2	0.133788	c65337.graph_c0;c82195.graph_c1
GO:0043138	3'-5' DNA helicase activity	Molecular Function	2	0.133788	c94577.graph_c0;c86083.graph_c0
GO:0032794	GTPase activating protein binding	Molecular Function	2	0.133788	c79478.graph_c0;c69357.graph_c1
GO:0004158	dihydroorotate oxidase activity	Molecular Function	2	0.133788	c75177.graph_c0;c74240.graph_c0
GO:0017153	sodium	Molecular Function	2	0.133788	c66352.graph_c0;c66352.graph_c1
GO:0004475	mannose-1-phosphate guanylyltransferase activity	Molecular Function	2	0.133788	c75973.graph_c0;c68307.graph_c0
GO:0004106	chorismate mutase activity	Molecular Function	2	0.133788	c62111.graph_c0;c70829.graph_c0
GO:0000293	ferric-chelate reductase activity	Molecular Function	2	0.133788	c60130.graph_c0;c87785.graph_c0
GO:0004853	uroporphyrinogen decarboxylase activity	Molecular Function	2	0.133788	c72251.graph_c0;c79892.graph_c0
GO:0009013	succinate-semialdehyde dehydrogenase [NAD(P)+] activity	Molecular Function	2	0.133788	c78788.graph_c0;c66279.graph_c0
GO:0001164	RNA polymerase I CORE element sequence-specific DNA binding	Molecular Function	2	0.133788	c82721.graph_c0;c104689.graph_c0
GO:0008887	glycerate kinase activity	Molecular Function	2	0.133788	c58940.graph_c0;c78704.graph_c0
GO:0004852	uroporphyrinogen-III synthase activity	Molecular Function	2	0.133788	c84783.graph_c0;c73734.graph_c0
GO:0003882	CDP-diacylglycerol-serine O-phosphatidyltransferase activity	Molecular Function	2	0.133788	c82756.graph_c3;c71816.graph_c0
GO:0015231	5-formyltetrahydrofolate transporter activity	Molecular Function	2	0.133788	c82659.graph_c0;c73554.graph_c0
GO:0030272	5-formyltetrahydrofolate cyclo-ligase activity	Molecular Function	2	0.133788	c75036.graph_c0;c77825.graph_c1
GO:0005542	folic acid binding	Molecular Function	2	0.133788	c68849.graph_c0;c68165.graph_c0
GO:0000234	phosphoethanolamine N-methyltransferase activity	Molecular Function	2	0.133788	c75554.graph_c0;c84284.graph_c0
GO:0004458	D-lactate dehydrogenase (cytochrome) activity	Molecular Function	2	0.133788	c77019.graph_c0;c82874.graph_c0
GO:0030332	cyclin binding	Molecular Function	2	0.133788	c38820.graph_c0;c59486.graph_c0
GO:0016415	octanoyltransferase activity	Molecular Function	2	0.133788	c70372.graph_c0;c87251.graph_c0
GO:0004371	glycerone kinase activity	Molecular Function	2	0.133788	c79962.graph_c0;c79497.graph_c0
GO:0015633	zinc transporting ATPase activity	Molecular Function	2	0.133788	c77719.graph_c0;c69930.graph_c0
GO:0008574	plus-end-directed microtubule motor activity	Molecular Function	2	0.133788	c75228.graph_c1;c75228.graph_c0
GO:0004044	amidophosphoribosyltransferase activity	Molecular Function	2	0.133788	c86178.graph_c1;c83125.graph_c0
GO:0004161	dimethylallyltranstransferase activity	Molecular Function	4	0.135293	c43276.graph_c0;c75134.graph_c0;c76255.graph_c0;c74429.graph_c0
GO:0004849	uridine kinase activity	Molecular Function	4	0.135293	c83261.graph_c0;c70017.graph_c0;c69968.graph_c0;c86035.graph_c0
GO:0004605	phosphatidate cytidylyltransferase activity	Molecular Function	4	0.135293	c81088.graph_c0;c84266.graph_c0;c88036.graph_c0;c75407.graph_c0
GO:0009927	histidine phosphotransfer kinase activity	Molecular Function	4	0.135293	c74263.graph_c0;c87442.graph_c0;c78701.graph_c1;c67968.graph_c0
GO:0080123	jasmonate-amino synthetase activity	Molecular Function	4	0.135293	c79166.graph_c0;c85678.graph_c0;c76097.graph_c0;c84709.graph_c0
GO:0008569	minus-end-directed microtubule motor activity	Molecular Function	4	0.135293	c86560.graph_c0;c84560.graph_c0;c54781.graph_c0;c81851.graph_c0
GO:0045156	electron transporter, transferring electrons within the cyclic electron transport pathway of photosynthesis activity	Molecular Function	4	0.135293	c71667.graph_c0;c80338.graph_c0;c77024.graph_c0;c85320.graph_c0
GO:0038023	signaling receptor activity	Molecular Function	4	0.135293	c48058.graph_c0;c63809.graph_c1;c59779.graph_c0;c64348.graph_c0
GO:0070566	adenylyltransferase activity	Molecular Function	4	0.135293	c84709.graph_c0;c79166.graph_c0;c85678.graph_c0;c76097.graph_c0
GO:0001053	plastid sigma factor activity	Molecular Function	4	0.135293	c76946.graph_c0;c51358.graph_c1;c88030.graph_c0;c83633.graph_c0
GO:0019899	enzyme binding	Molecular Function	4	0.135293	c85678.graph_c0;c79166.graph_c0;c55280.graph_c0;c76097.graph_c0
GO:0004499	N,N-dimethylaniline monooxygenase activity	Molecular Function	11	0.13918	c75735.graph_c0;c87109.graph_c0;c59132.graph_c2;c76815.graph_c0;c83170.graph_c0;c59132.graph_c1;c59500.graph_c0;c80645.graph_c1;c57411.graph_c1;c39344.graph_c0;c80511.graph_c0
GO:0015386	potassium	Molecular Function	3	0.142039	c76574.graph_c2;c84778.graph_c0;c85797.graph_c0
GO:0017176	phosphatidylinositol N-acetylglucosaminyltransferase activity	Molecular Function	3	0.142039	c70476.graph_c0;c73344.graph_c0;c84983.graph_c1
GO:0004792	thiosulfate sulfurtransferase activity	Molecular Function	3	0.142039	c85757.graph_c1;c73726.graph_c0;c87052.graph_c1
GO:0005221	intracellular cyclic nucleotide activated cation channel activity	Molecular Function	3	0.142039	c63309.graph_c2;c63309.graph_c1;c81733.graph_c0
GO:0016985	mannan endo-1,4-beta-mannosidase activity	Molecular Function	3	0.142039	c82771.graph_c0;c79044.graph_c0;c81562.graph_c0
GO:0005460	UDP-glucose transmembrane transporter activity	Molecular Function	3	0.142039	c72255.graph_c0;c78845.graph_c0;c74058.graph_c1
GO:0046524	sucrose-phosphate synthase activity	Molecular Function	3	0.142039	c87934.graph_c0;c83125.graph_c0;c76463.graph_c1
GO:0004363	glutathione synthase activity	Molecular Function	3	0.142039	c86072.graph_c0;c54886.graph_c0;c82696.graph_c0
GO:0015175	neutral amino acid transmembrane transporter activity	Molecular Function	3	0.142039	c63805.graph_c0;c77129.graph_c0;c67807.graph_c1
GO:0019104	DNA N-glycosylase activity	Molecular Function	3	0.142039	c86415.graph_c0;c66186.graph_c0;c78467.graph_c0
GO:0004698	calcium-dependent protein kinase C activity	Molecular Function	3	0.142039	c81846.graph_c1;c81846.graph_c0;c81535.graph_c0
GO:0004702	receptor signaling protein serine/threonine kinase activity	Molecular Function	3	0.142039	c85112.graph_c1;c54126.graph_c1;c57724.graph_c0
GO:0052635	C-20 gibberellin 2-beta-dioxygenase activity	Molecular Function	3	0.142039	c66918.graph_c1;c66010.graph_c1;c60939.graph_c0
GO:0004008	copper-exporting ATPase activity	Molecular Function	3	0.142039	c69930.graph_c0;c77719.graph_c0;c84131.graph_c0
GO:0045174	glutathione dehydrogenase (ascorbate) activity	Molecular Function	3	0.142039	c86073.graph_c0;c65604.graph_c0;c65604.graph_c1
GO:0004813	alanine-tRNA ligase activity	Molecular Function	3	0.142039	c87833.graph_c0;c85647.graph_c0;c67372.graph_c0
GO:0004350	glutamate-5-semialdehyde dehydrogenase activity	Molecular Function	3	0.142039	c77131.graph_c0;c80787.graph_c1;c80787.graph_c0
GO:0046570	methylthioribulose 1-phosphate dehydratase activity	Molecular Function	3	0.142039	c68523.graph_c0;c82730.graph_c0;c47978.graph_c0
GO:0030551	cyclic nucleotide binding	Molecular Function	3	0.142039	c84432.graph_c0;c76160.graph_c0;c84487.graph_c0
GO:0009916	alternative oxidase activity	Molecular Function	3	0.142039	c68797.graph_c1;c49392.graph_c0;c82006.graph_c0
GO:0017108	5'-flap endonuclease activity	Molecular Function	3	0.142039	c96207.graph_c0;c73114.graph_c0;c86693.graph_c0
GO:0016787	hydrolase activity	Molecular Function	154	0.142555	c62168.graph_c0;c77562.graph_c1;c61153.graph_c3;c77284.graph_c0;c437.graph_c0;c87978.graph_c0;c39346.graph_c0;c62686.graph_c0;c53670.graph_c0;c78910.graph_c0;c66270.graph_c2;c69000.graph_c1;c78657.graph_c2;c56032.graph_c0;c74982.graph_c0;c90842.graph_c0;c72300.graph_c0;c67922.graph_c1;c65268.graph_c0;c72678.graph_c0;c81805.graph_c0;c79814.graph_c0;c56182.graph_c0;c67922.graph_c2;c71419.graph_c0;c…
GO:0005097	Rab GTPase activator activity	Molecular Function	10	0.155149	c71718.graph_c0;c76158.graph_c0;c81483.graph_c1;c71684.graph_c0;c82708.graph_c1;c86429.graph_c0;c78337.graph_c0;c81615.graph_c0;c87884.graph_c1;c77982.graph_c0
GO:0008081	phosphoric diester hydrolase activity	Molecular Function	7	0.157326	c78422.graph_c1;c87786.graph_c0;c81056.graph_c2;c81414.graph_c0;c86967.graph_c0;c80254.graph_c0;c78029.graph_c0
GO:0008312	7S RNA binding	Molecular Function	7	0.157326	c84338.graph_c1;c77362.graph_c0;c62108.graph_c0;c55478.graph_c0;c75596.graph_c0;c55478.graph_c1;c68348.graph_c1
GO:0005247	voltage-gated chloride channel activity	Molecular Function	7	0.157326	c84574.graph_c0;c78056.graph_c0;c74683.graph_c1;c74683.graph_c2;c84251.graph_c0;c80739.graph_c0;c86136.graph_c0
GO:0003918	DNA topoisomerase type II (ATP-hydrolyzing) activity	Molecular Function	7	0.157326	c80486.graph_c1;c82712.graph_c0;c86221.graph_c0;c79419.graph_c0;c78084.graph_c0;c70122.graph_c0;c70255.graph_c0
GO:0005516	calmodulin binding	Molecular Function	53	0.164891	c73356.graph_c2;c77137.graph_c0;c84487.graph_c0;c76160.graph_c0;c82373.graph_c0;c63338.graph_c0;c71974.graph_c0;c56887.graph_c0;c85897.graph_c0;c66610.graph_c0;c64744.graph_c1;c83277.graph_c1;c68969.graph_c0;c51285.graph_c0;c34034.graph_c0;c79073.graph_c0;c72121.graph_c0;c71878.graph_c0;c86778.graph_c0;c60745.graph_c0;c73694.graph_c0;c57430.graph_c0;c87143.graph_c0;c84014.graph_c1;c81610.graph_c0…
GO:0080043	quercetin 3-O-glucosyltransferase activity	Molecular Function	14	0.168567	c76096.graph_c1;c82199.graph_c0;c73984.graph_c0;c36168.graph_c0;c66618.graph_c0;c60421.graph_c1;c66618.graph_c4;c77298.graph_c1;c82287.graph_c0;c60421.graph_c2;c59155.graph_c0;c54690.graph_c0;c87320.graph_c0;c77298.graph_c0
GO:0008970	phosphatidylcholine 1-acylhydrolase activity	Molecular Function	9	0.173463	c80116.graph_c0;c52637.graph_c1;c75815.graph_c0;c77439.graph_c0;c63929.graph_c1;c66889.graph_c0;c57829.graph_c0;c74511.graph_c2;c84695.graph_c0
GO:0005545	1-phosphatidylinositol binding	Molecular Function	9	0.173463	c75202.graph_c0;c68797.graph_c0;c84397.graph_c0;c76341.graph_c0;c69017.graph_c0;c57531.graph_c0;c76341.graph_c1;c65860.graph_c0;c44246.graph_c0
GO:0004747	ribokinase activity	Molecular Function	6	0.176668	c80394.graph_c0;c52230.graph_c0;c84498.graph_c0;c81404.graph_c0;c78679.graph_c0;c72222.graph_c1
GO:0009882	blue light photoreceptor activity	Molecular Function	6	0.176668	c76627.graph_c0;c82915.graph_c1;c87936.graph_c0;c87779.graph_c0;c81962.graph_c0;c79657.graph_c0
GO:0008374	O-acyltransferase activity	Molecular Function	6	0.176668	c80612.graph_c0;c74930.graph_c0;c74563.graph_c1;c76222.graph_c0;c82095.graph_c0;c42149.graph_c0
GO:0004721	phosphoprotein phosphatase activity	Molecular Function	21	0.18795	c76563.graph_c0;c79099.graph_c0;c57092.graph_c0;c82859.graph_c1;c68224.graph_c0;c60082.graph_c0;c73738.graph_c1;c64080.graph_c0;c86792.graph_c2;c76275.graph_c0;c77610.graph_c0;c37174.graph_c0;c76422.graph_c0;c74020.graph_c1;c84670.graph_c0;c82546.graph_c0;c77625.graph_c2;c85748.graph_c1;c82375.graph_c0;c85932.graph_c0;c83475.graph_c2
GO:0016818	hydrolase activity, acting on acid anhydrides, in phosphorus-containing anhydrides	Molecular Function	8	0.194639	c75996.graph_c0;c77516.graph_c0;c60107.graph_c0;c61303.graph_c0;c62552.graph_c0;c79691.graph_c0;c81414.graph_c0;c74267.graph_c2
GO:0033897	ribonuclease T2 activity	Molecular Function	5	0.199405	c68552.graph_c0;c56780.graph_c0;c87666.graph_c0;c63801.graph_c0;c65650.graph_c0
GO:0051753	mannan synthase activity	Molecular Function	5	0.199405	c44823.graph_c1;c59116.graph_c2;c59116.graph_c0;c74367.graph_c0;c44823.graph_c0
GO:0004144	diacylglycerol O-acyltransferase activity	Molecular Function	5	0.199405	c76167.graph_c0;c81565.graph_c0;c87721.graph_c0;c64824.graph_c0;c70260.graph_c1
GO:0004521	endoribonuclease activity	Molecular Function	5	0.199405	c75435.graph_c0;c81645.graph_c0;c86434.graph_c0;c86518.graph_c0;c86698.graph_c1
GO:0008865	fructokinase activity	Molecular Function	5	0.199405	c84250.graph_c2;c81404.graph_c0;c84272.graph_c0;c81201.graph_c0;c80394.graph_c0
GO:0004462	lactoylglutathione lyase activity	Molecular Function	5	0.199405	c72443.graph_c1;c76460.graph_c0;c44907.graph_c0;c86503.graph_c1;c44907.graph_c1
GO:0003887	DNA-directed DNA polymerase activity	Molecular Function	20	0.205103	c80490.graph_c0;c78944.graph_c0;c85312.graph_c0;c82934.graph_c0;c53691.graph_c0;c67858.graph_c0;c72409.graph_c0;c85768.graph_c0;c59699.graph_c0;c76088.graph_c0;c67671.graph_c0;c67597.graph_c0;c83540.graph_c0;c86956.graph_c0;c87567.graph_c0;c30239.graph_c1;c87224.graph_c0;c67858.graph_c1;c76088.graph_c1;c86445.graph_c0
GO:0030276	clathrin binding	Molecular Function	12	0.207185	c76341.graph_c1;c65860.graph_c0;c44246.graph_c0;c83920.graph_c0;c76341.graph_c0;c69017.graph_c0;c57531.graph_c0;c75202.graph_c0;c68797.graph_c0;c55838.graph_c0;c84397.graph_c0;c83677.graph_c0
GO:2001070	starch binding	Molecular Function	7	0.219378	c86933.graph_c1;c86963.graph_c2;c74420.graph_c2;c86110.graph_c0;c86933.graph_c0;c81645.graph_c0;c74420.graph_c0
GO:0003913	DNA photolyase activity	Molecular Function	7	0.219378	c78800.graph_c0;c81962.graph_c0;c38224.graph_c0;c85140.graph_c1;c84864.graph_c2;c75189.graph_c0;c33532.graph_c0
GO:0003777	microtubule motor activity	Molecular Function	33	0.224533	c81133.graph_c0;c1696.graph_c0;c85135.graph_c1;c71702.graph_c0;c57895.graph_c0;c76710.graph_c0;c64416.graph_c1;c70564.graph_c0;c63951.graph_c0;c57325.graph_c0;c62782.graph_c1;c83676.graph_c0;c49957.graph_c0;c79098.graph_c0;c76811.graph_c0;c81068.graph_c1;c54313.graph_c1;c85074.graph_c1;c62548.graph_c0;c61539.graph_c0;c77440.graph_c0;c53709.graph_c0;c79950.graph_c0;c81422.graph_c0;c77440.graph_c2;…
GO:0015198	oligopeptide transporter activity	Molecular Function	4	0.226628	c85050.graph_c0;c86787.graph_c0;c85294.graph_c0;c87281.graph_c0
GO:0016847	1-aminocyclopropane-1-carboxylate synthase activity	Molecular Function	4	0.226628	c87400.graph_c0;c76002.graph_c0;c84139.graph_c4;c70004.graph_c1
GO:0008891	glycolate oxidase activity	Molecular Function	4	0.226628	c82874.graph_c0;c81410.graph_c0;c78554.graph_c0;c77019.graph_c0
GO:0047334	diphosphate-fructose-6-phosphate 1-phosphotransferase activity	Molecular Function	4	0.226628	c79457.graph_c1;c64092.graph_c1;c79457.graph_c0;c64092.graph_c0
GO:0017025	TBP-class protein binding	Molecular Function	4	0.226628	c86181.graph_c0;c61703.graph_c0;c98530.graph_c0;c50189.graph_c0
GO:0004004	ATP-dependent RNA helicase activity	Molecular Function	4	0.226628	c79972.graph_c0;c81362.graph_c0;c84067.graph_c0;c85280.graph_c0
GO:0004818	glutamate-tRNA ligase activity	Molecular Function	4	0.226628	c80164.graph_c1;c80164.graph_c0;c63341.graph_c1;c66546.graph_c0
GO:0008536	Ran GTPase binding	Molecular Function	17	0.226756	c56245.graph_c0;c84309.graph_c0;c75473.graph_c0;c66785.graph_c0;c79389.graph_c0;c86681.graph_c0;c82273.graph_c1;c79914.graph_c0;c80205.graph_c0;c71915.graph_c0;c75726.graph_c0;c75773.graph_c1;c84370.graph_c0;c1927.graph_c0;c86336.graph_c2;c87603.graph_c0;c87864.graph_c0
GO:0016758	transferase activity, transferring hexosyl groups	Molecular Function	90	0.22922	c61616.graph_c0;c66370.graph_c0;c75004.graph_c0;c40187.graph_c0;c58540.graph_c0;c30487.graph_c0;c71248.graph_c0;c62946.graph_c0;c79622.graph_c0;c54475.graph_c0;c57279.graph_c0;c86075.graph_c0;c83252.graph_c0;c82380.graph_c1;c37873.graph_c0;c44072.graph_c0;c58540.graph_c2;c75676.graph_c0;c67644.graph_c0;c71958.graph_c0;c71093.graph_c0;c77055.graph_c0;c79198.graph_c0;c77938.graph_c0;c70369.graph_c1…
GO:0019825	oxygen binding	Molecular Function	11	0.23033	c65633.graph_c0;c46829.graph_c0;c85950.graph_c0;c80900.graph_c0;c71482.graph_c0;c84780.graph_c0;c64511.graph_c0;c80989.graph_c0;c77513.graph_c0;c86482.graph_c1;c71929.graph_c0
GO:0008289	lipid binding	Molecular Function	13	0.230473	c82477.graph_c1;c79468.graph_c0;c65456.graph_c0;c62478.graph_c0;c57343.graph_c0;c74118.graph_c1;c67823.graph_c0;c67245.graph_c0;c75440.graph_c5;c77112.graph_c0;c64796.graph_c0;c44293.graph_c0;c66382.graph_c0
GO:0035064	methylated histone binding	Molecular Function	6	0.248685	c78371.graph_c0;c82238.graph_c0;c73255.graph_c0;c63300.graph_c0;c75288.graph_c0;c76917.graph_c0
GO:0003756	protein disulfide isomerase activity	Molecular Function	6	0.248685	c68939.graph_c0;c70657.graph_c1;c66092.graph_c0;c83031.graph_c0;c52712.graph_c0;c81755.graph_c0
GO:0004321	fatty-acyl-CoA synthase activity	Molecular Function	6	0.248685	c80127.graph_c0;c64372.graph_c1;c81270.graph_c0;c51039.graph_c1;c64372.graph_c0;c61897.graph_c0
GO:0042973	glucan endo-1,3-beta-D-glucosidase activity	Molecular Function	6	0.248685	c84693.graph_c0;c75706.graph_c0;c72549.graph_c0;c68606.graph_c1;c75581.graph_c1;c46541.graph_c0
GO:0030247	polysaccharide binding	Molecular Function	68	0.250718	c60410.graph_c0;c70288.graph_c0;c85202.graph_c3;c43695.graph_c0;c62061.graph_c0;c82868.graph_c0;c80195.graph_c1;c84400.graph_c2;c71997.graph_c0;c58175.graph_c0;c76668.graph_c0;c70377.graph_c0;c46588.graph_c0;c67149.graph_c0;c77373.graph_c0;c62449.graph_c0;c74904.graph_c2;c85868.graph_c0;c79602.graph_c4;c56752.graph_c0;c51816.graph_c0;c60582.graph_c1;c87816.graph_c0;c82401.graph_c0;c82084.graph_c0…
GO:0004556	alpha-amylase activity	Molecular Function	8	0.255509	c85973.graph_c1;c79055.graph_c2;c86194.graph_c0;c73772.graph_c0;c68281.graph_c2;c86334.graph_c1;c84350.graph_c1;c85182.graph_c0
GO:0016682	oxidoreductase activity, acting on diphenols and related substances as donors, oxygen as acceptor	Molecular Function	3	0.260153	c59100.graph_c0;c85870.graph_c0;c59100.graph_c1
GO:0004872	receptor activity	Molecular Function	3	0.260153	c70157.graph_c0;c86170.graph_c0;c81958.graph_c1
GO:0016765	transferase activity, transferring alkyl or aryl (other than methyl) groups	Molecular Function	3	0.260153	c75169.graph_c0;c75951.graph_c0;c62890.graph_c0
GO:0004831	tyrosine-tRNA ligase activity	Molecular Function	3	0.260153	c70592.graph_c0;c48317.graph_c0;c76775.graph_c0
GO:0071771	aldehyde decarbonylase activity	Molecular Function	3	0.260153	c70515.graph_c1;c78102.graph_c0;c75961.graph_c1
GO:0003825	alpha,alpha-trehalose-phosphate synthase (UDP-forming) activity	Molecular Function	3	0.260153	c87980.graph_c0;c84558.graph_c0;c78045.graph_c0
GO:0000247	C-8 sterol isomerase activity	Molecular Function	3	0.260153	c65092.graph_c1;c45272.graph_c0;c63713.graph_c0
GO:0008430	selenium binding	Molecular Function	3	0.260153	c79562.graph_c0;c80167.graph_c0;c68149.graph_c0
GO:0004708	MAP kinase kinase activity	Molecular Function	3	0.260153	c69415.graph_c0;c75446.graph_c0;c74590.graph_c1
GO:0051020	GTPase binding	Molecular Function	3	0.260153	c73499.graph_c2;c84366.graph_c1;c73499.graph_c0
GO:0004623	phospholipase A2 activity	Molecular Function	3	0.260153	c64796.graph_c0;c54784.graph_c0;c75275.graph_c0
GO:0008661	1-deoxy-D-xylulose-5-phosphate synthase activity	Molecular Function	3	0.260153	c82911.graph_c2;c82911.graph_c0;c75654.graph_c0
GO:0043874	acireductone synthase activity	Molecular Function	3	0.260153	c47978.graph_c0;c82730.graph_c0;c68523.graph_c0
GO:0008327	methyl-CpG binding	Molecular Function	3	0.260153	c80676.graph_c0;c83735.graph_c0;c87453.graph_c0
GO:0080116	glucuronoxylan glucuronosyltransferase activity	Molecular Function	3	0.260153	c85080.graph_c0;c84401.graph_c1;c84825.graph_c0
GO:0008113	peptide-methionine (S)-S-oxide reductase activity	Molecular Function	3	0.260153	c78377.graph_c0;c83883.graph_c1;c71105.graph_c2
GO:0020037	heme binding	Molecular Function	213	0.268738	c49223.graph_c1;c68686.graph_c0;c82287.graph_c0;c79329.graph_c0;c28307.graph_c0;c63006.graph_c3;c70748.graph_c1;c58272.graph_c0;c19884.graph_c0;c69334.graph_c0;c70296.graph_c0;c65524.graph_c3;c42924.graph_c1;c67036.graph_c0;c73945.graph_c0;c79133.graph_c1;c60690.graph_c0;c81568.graph_c1;c72936.graph_c0;c71122.graph_c0;c57156.graph_c0;c64615.graph_c0;c81081.graph_c1;c64511.graph_c0;c81486.graph_c1…
GO:0030599	pectinesterase activity	Molecular Function	22	0.270604	c95195.graph_c0;c71475.graph_c1;c60268.graph_c0;c65318.graph_c2;c64658.graph_c0;c67852.graph_c0;c87351.graph_c0;c87025.graph_c0;c42132.graph_c0;c41298.graph_c0;c59199.graph_c1;c63114.graph_c0;c65318.graph_c1;c80231.graph_c0;c77109.graph_c2;c50032.graph_c0;c56939.graph_c0;c52355.graph_c0;c73056.graph_c1;c83327.graph_c1;c74999.graph_c0;c78300.graph_c0
GO:0016773	phosphotransferase activity, alcohol group as acceptor	Molecular Function	20	0.277283	c82407.graph_c4;c85094.graph_c0;c57556.graph_c0;c82407.graph_c0;c86035.graph_c0;c87896.graph_c0;c49170.graph_c0;c82407.graph_c3;c69968.graph_c0;c66468.graph_c1;c60479.graph_c2;c70691.graph_c0;c86252.graph_c1;c60479.graph_c0;c83261.graph_c0;c86931.graph_c1;c87359.graph_c0;c73397.graph_c0;c70738.graph_c0;c71984.graph_c0
GO:0042393	histone binding	Molecular Function	13	0.277812	c76837.graph_c0;c71765.graph_c0;c74550.graph_c0;c80683.graph_c1;c69592.graph_c0;c86425.graph_c0;c69875.graph_c0;c86425.graph_c1;c80676.graph_c0;c86425.graph_c2;c81381.graph_c0;c87453.graph_c0;c83735.graph_c0
GO:0016772	transferase activity, transferring phosphorus-containing groups	Molecular Function	115	0.281531	c69142.graph_c0;c56659.graph_c1;c63689.graph_c0;c87195.graph_c1;c87025.graph_c1;c69184.graph_c1;c63082.graph_c0;c85330.graph_c0;c84173.graph_c1;c33556.graph_c0;c83842.graph_c0;c86463.graph_c0;c79477.graph_c0;c72120.graph_c2;c1125.graph_c0;c65468.graph_c0;c80516.graph_c0;c80491.graph_c0;c66304.graph_c2;c63569.graph_c1;c62274.graph_c0;c78433.graph_c1;c59513.graph_c1;c68706.graph_c0;c79418.graph_c0;…
GO:0016621	cinnamoyl-CoA reductase activity	Molecular Function	5	0.284072	c82382.graph_c1;c81689.graph_c0;c67254.graph_c0;c69842.graph_c0;c82691.graph_c0
GO:0002161	aminoacyl-tRNA editing activity	Molecular Function	9	0.286649	c87767.graph_c0;c55368.graph_c0;c81440.graph_c0;c67372.graph_c0;c57841.graph_c0;c61090.graph_c0;c85578.graph_c1;c66263.graph_c0;c85647.graph_c0
GO:0004402	histone acetyltransferase activity	Molecular Function	9	0.286649	c84753.graph_c1;c64801.graph_c1;c87453.graph_c0;c77884.graph_c1;c77884.graph_c3;c68966.graph_c1;c82621.graph_c0;c64801.graph_c0;c84014.graph_c1
GO:0015299	solute	Molecular Function	7	0.288258	c80318.graph_c0;c80861.graph_c0;c71106.graph_c1;c86069.graph_c1;c80733.graph_c0;c71106.graph_c0;c78939.graph_c0
GO:0097159	organic cyclic compound binding	Molecular Function	69	0.29652	c77778.graph_c0;c85113.graph_c0;c11904.graph_c0;c71436.graph_c0;c63541.graph_c2;c49513.graph_c0;c68337.graph_c0;c79646.graph_c0;c71353.graph_c0;c84536.graph_c0;c42141.graph_c0;c87103.graph_c1;c79664.graph_c2;c60463.graph_c1;c97804.graph_c0;c30844.graph_c0;c1848.graph_c0;c98606.graph_c0;c85610.graph_c0;c72145.graph_c1;c85991.graph_c0;c56832.graph_c0;c83572.graph_c0;c86527.graph_c0;c68166.graph_c0;…
GO:1901363	heterocyclic compound binding	Molecular Function	69	0.29652	c85883.graph_c1;c59710.graph_c0;c62642.graph_c0;c62041.graph_c1;c86125.graph_c0;c87533.graph_c0;c53273.graph_c0;c90271.graph_c0;c39163.graph_c0;c57582.graph_c0;c82270.graph_c2;c66178.graph_c1;c59513.graph_c1;c59750.graph_c0;c74332.graph_c1;c51381.graph_c0;c68674.graph_c2;c87049.graph_c0;c72709.graph_c0;c77551.graph_c0;c45398.graph_c0;c80372.graph_c0;c53842.graph_c0;c62783.graph_c1;c71277.graph_c1…
GO:0016779	nucleotidyltransferase activity	Molecular Function	14	0.298788	c75638.graph_c0;c86167.graph_c0;c85673.graph_c0;c88045.graph_c0;c87307.graph_c0;c72893.graph_c0;c65057.graph_c1;c85079.graph_c0;c59750.graph_c0;c85328.graph_c0;c74332.graph_c1;c82796.graph_c0;c80703.graph_c0;c79777.graph_c0
GO:0004222	metalloendopeptidase activity	Molecular Function	19	0.300697	c82397.graph_c0;c82965.graph_c0;c87407.graph_c1;c71791.graph_c0;c79066.graph_c0;c87313.graph_c1;c40342.graph_c0;c82617.graph_c0;c85747.graph_c0;c75969.graph_c0;c86243.graph_c0;c78674.graph_c0;c81286.graph_c1;c78506.graph_c1;c84960.graph_c0;c80731.graph_c0;c62270.graph_c0;c84240.graph_c1;c86538.graph_c0
GO:0016853	isomerase activity	Molecular Function	19	0.300697	c85779.graph_c0;c81448.graph_c1;c59184.graph_c0;c74140.graph_c0;c73669.graph_c0;c81899.graph_c2;c81311.graph_c0;c84484.graph_c0;c82772.graph_c0;c84388.graph_c0;c72003.graph_c0;c64925.graph_c0;c82361.graph_c0;c76998.graph_c0;c83712.graph_c0;c61536.graph_c1;c57559.graph_c1;c51191.graph_c0;c79238.graph_c0
GO:0016888	endodeoxyribonuclease activity, producing 5'-phosphomonoesters	Molecular Function	2	0.303503	c80839.graph_c0;c74528.graph_c0
GO:0015232	heme transporter activity	Molecular Function	2	0.303503	c77986.graph_c0;c49657.graph_c0
GO:0005504	fatty acid binding	Molecular Function	2	0.303503	c78251.graph_c0;c81820.graph_c1
GO:0018454	acetoacetyl-CoA reductase activity	Molecular Function	2	0.303503	c80599.graph_c1;c79255.graph_c2
GO:0015576	sorbitol transmembrane transporter activity	Molecular Function	2	0.303503	c77898.graph_c0;c80755.graph_c0
GO:0009978	allene oxide synthase activity	Molecular Function	2	0.303503	c3596.graph_c0;c78278.graph_c0
GO:0004021	L-alanine	Molecular Function	2	0.303503	c82447.graph_c0;c85085.graph_c0
GO:0004165	dodecenoyl-CoA delta-isomerase activity	Molecular Function	2	0.303503	c85108.graph_c0;c81765.graph_c0
GO:0004392	heme oxygenase (decyclizing) activity	Molecular Function	2	0.303503	c73728.graph_c1;c81675.graph_c0
GO:0044183	protein binding involved in protein folding	Molecular Function	2	0.303503	c69718.graph_c0;c83667.graph_c0
GO:0004620	phospholipase activity	Molecular Function	2	0.303503	c79927.graph_c0;c80254.graph_c0
GO:0047987	hydroperoxide dehydratase activity	Molecular Function	2	0.303503	c3596.graph_c0;c78278.graph_c0
GO:0016216	isopenicillin-N synthase activity	Molecular Function	2	0.303503	c72301.graph_c1;c71643.graph_c0
GO:0004826	phenylalanine-tRNA ligase activity	Molecular Function	2	0.303503	c73043.graph_c0;c83045.graph_c0
GO:0015575	mannitol transmembrane transporter activity	Molecular Function	2	0.303503	c80755.graph_c0;c77898.graph_c0
GO:0003844	1,4-alpha-glucan branching enzyme activity	Molecular Function	2	0.303503	c69797.graph_c0;c80906.graph_c0
GO:0005366	myo-inositol	Molecular Function	2	0.303503	c80758.graph_c1;c87346.graph_c0
GO:0016857	racemase and epimerase activity, acting on carbohydrates and derivatives	Molecular Function	2	0.303503	c74197.graph_c0;c46665.graph_c0
GO:0004735	pyrroline-5-carboxylate reductase activity	Molecular Function	2	0.303503	c65331.graph_c1;c74180.graph_c0
GO:0003910	DNA ligase (ATP) activity	Molecular Function	2	0.303503	c84108.graph_c0;c83146.graph_c0
GO:0017057	6-phosphogluconolactonase activity	Molecular Function	2	0.303503	c73888.graph_c0;c77735.graph_c0
GO:0047668	amygdalin beta-glucosidase activity	Molecular Function	2	0.303503	c75581.graph_c1;c74124.graph_c0
GO:0004033	aldo-keto reductase (NADP) activity	Molecular Function	2	0.303503	c80093.graph_c0;c85022.graph_c0
GO:0003906	DNA-(apurinic or apyrimidinic site) lyase activity	Molecular Function	2	0.303503	c66186.graph_c0;c79003.graph_c1
GO:0000822	inositol hexakisphosphate binding	Molecular Function	2	0.303503	c78332.graph_c0;c82252.graph_c0
GO:0004109	coproporphyrinogen oxidase activity	Molecular Function	2	0.303503	c70905.graph_c0;c66200.graph_c0
GO:0005245	voltage-gated calcium channel activity	Molecular Function	2	0.303503	c75065.graph_c1;c81951.graph_c0
GO:0015148	D-xylose transmembrane transporter activity	Molecular Function	2	0.303503	c77898.graph_c0;c80755.graph_c0
GO:0010292	GTP	Molecular Function	2	0.303503	c80371.graph_c0;c85117.graph_c1
GO:0004053	arginase activity	Molecular Function	2	0.303503	c84359.graph_c1;c84359.graph_c0
GO:0030267	glyoxylate reductase (NADP) activity	Molecular Function	2	0.303503	c86668.graph_c0;c71300.graph_c0
GO:0008466	glycogenin glucosyltransferase activity	Molecular Function	2	0.303503	c82438.graph_c1;c82438.graph_c0
GO:0008469	histone-arginine N-methyltransferase activity	Molecular Function	2	0.303503	c76998.graph_c1;c82955.graph_c0
GO:0004181	metallocarboxypeptidase activity	Molecular Function	2	0.303503	c72301.graph_c1;c78398.graph_c0
GO:0030544	Hsp70 protein binding	Molecular Function	2	0.303503	c64337.graph_c1;c81229.graph_c0
GO:0005365	myo-inositol transmembrane transporter activity	Molecular Function	2	0.303503	c80755.graph_c0;c77898.graph_c0
GO:0050242	pyruvate, phosphate dikinase activity	Molecular Function	2	0.303503	c87160.graph_c1;c80078.graph_c0
GO:0045547	dehydrodolichyl diphosphate synthase activity	Molecular Function	2	0.303503	c86181.graph_c0;c87045.graph_c0
GO:0031177	phosphopantetheine binding	Molecular Function	2	0.303503	c87975.graph_c0;c77902.graph_c1
GO:0035252	UDP-xylosyltransferase activity	Molecular Function	2	0.303503	c75317.graph_c3;c75317.graph_c1
GO:0004557	alpha-galactosidase activity	Molecular Function	2	0.303503	c87012.graph_c0;c64006.graph_c1
GO:0009977	proton motive force dependent protein transmembrane transporter activity	Molecular Function	2	0.303503	c75476.graph_c0;c69150.graph_c0
GO:0015421	oligopeptide-transporting ATPase activity	Molecular Function	2	0.303503	c87258.graph_c0;c80761.graph_c0
GO:0016166	phytoene dehydrogenase activity	Molecular Function	2	0.303503	c87327.graph_c0;c69080.graph_c0
GO:0005094	Rho GDP-dissociation inhibitor activity	Molecular Function	2	0.303503	c71503.graph_c0;c76533.graph_c0
GO:0042781	3'-tRNA processing endoribonuclease activity	Molecular Function	2	0.303503	c85111.graph_c0;c76741.graph_c0
GO:0047750	cholestenol delta-isomerase activity	Molecular Function	2	0.303503	c65092.graph_c1;c63713.graph_c0
GO:0080081	4-methylumbelliferyl-beta-D-glucopyranoside beta-glucosidase activity	Molecular Function	2	0.303503	c75581.graph_c1;c74124.graph_c0
GO:0015591	D-ribose transmembrane transporter activity	Molecular Function	2	0.303503	c80755.graph_c0;c77898.graph_c0
GO:0047617	acyl-CoA hydrolase activity	Molecular Function	2	0.303503	c66758.graph_c0;c77452.graph_c0
GO:0009940	amino-terminal vacuolar sorting propeptide binding	Molecular Function	2	0.303503	c79004.graph_c0;c78407.graph_c0
GO:0080082	esculin beta-glucosidase activity	Molecular Function	2	0.303503	c74124.graph_c0;c75581.graph_c1
GO:0004725	protein tyrosine phosphatase activity	Molecular Function	12	0.306351	c84968.graph_c0;c86931.graph_c1;c79128.graph_c0;c78951.graph_c1;c82430.graph_c0;c66777.graph_c0;c76428.graph_c0;c71554.graph_c0;c70691.graph_c0;c72470.graph_c0;c78951.graph_c0;c80321.graph_c0
GO:0004518	nuclease activity	Molecular Function	12	0.306351	c69308.graph_c1;c70724.graph_c0;c83394.graph_c0;c49180.graph_c0;c87175.graph_c0;c78943.graph_c0;c77810.graph_c0;c99066.graph_c0;c77401.graph_c1;c74793.graph_c0;c78240.graph_c0;c78675.graph_c0
GO:0008378	galactosyltransferase activity	Molecular Function	17	0.309206	c41966.graph_c0;c73779.graph_c0;c96176.graph_c0;c83820.graph_c0;c61237.graph_c1;c76544.graph_c1;c76405.graph_c1;c63475.graph_c0;c61237.graph_c3;c48208.graph_c0;c77021.graph_c0;c76899.graph_c0;c78747.graph_c0;c80587.graph_c0;c61237.graph_c2;c79865.graph_c0;c85505.graph_c0
GO:0004675	transmembrane receptor protein serine/threonine kinase activity	Molecular Function	33	0.309971	c62269.graph_c1;c64527.graph_c2;c62269.graph_c0;c86766.graph_c0;c77798.graph_c1;c69175.graph_c1;c69895.graph_c3;c75612.graph_c2;c73476.graph_c0;c69175.graph_c0;c69895.graph_c2;c70976.graph_c2;c75901.graph_c0;c67009.graph_c2;c70976.graph_c4;c52782.graph_c0;c81113.graph_c2;c80359.graph_c0;c84198.graph_c0;c69237.graph_c3;c73543.graph_c0;c72307.graph_c0;c81113.graph_c0;c81848.graph_c0;c64354.graph_c0…
GO:0008762	UDP-N-acetylmuramate dehydrogenase activity	Molecular Function	15	0.318236	c67037.graph_c0;c52978.graph_c0;c68979.graph_c0;c79026.graph_c0;c55427.graph_c0;c81732.graph_c0;c82930.graph_c0;c75405.graph_c0;c68979.graph_c1;c67037.graph_c1;c71177.graph_c0;c74543.graph_c0;c77019.graph_c0;c82874.graph_c0;c65947.graph_c1
GO:0030151	molybdenum ion binding	Molecular Function	8	0.321146	c78370.graph_c0;c80958.graph_c1;c76347.graph_c0;c82769.graph_c0;c69861.graph_c0;c86569.graph_c0;c44787.graph_c1;c84990.graph_c0
GO:0004356	glutamate-ammonia ligase activity	Molecular Function	8	0.321146	c82696.graph_c0;c21372.graph_c0;c78346.graph_c0;c72959.graph_c1;c66916.graph_c0;c87076.graph_c0;c86072.graph_c0;c76595.graph_c0
GO:0003712	transcription cofactor activity	Molecular Function	8	0.321146	c77884.graph_c3;c77884.graph_c1;c64801.graph_c1;c84753.graph_c1;c84014.graph_c1;c64801.graph_c0;c82621.graph_c0;c76651.graph_c0
GO:0016705	oxidoreductase activity, acting on paired donors, with incorporation or reduction of molecular oxygen	Molecular Function	121	0.326164	c71482.graph_c0;c85950.graph_c0;c85210.graph_c1;c82772.graph_c1;c94481.graph_c0;c87783.graph_c0;c82916.graph_c0;c28742.graph_c0;c86309.graph_c0;c63006.graph_c2;c78278.graph_c0;c82675.graph_c0;c65633.graph_c0;c77366.graph_c1;c83836.graph_c0;c79872.graph_c1;c77513.graph_c0;c84780.graph_c0;c48390.graph_c1;c71929.graph_c0;c82313.graph_c0;c71947.graph_c1;c27055.graph_c0;c46829.graph_c0;c77950.graph_c2…
GO:0018024	histone-lysine N-methyltransferase activity	Molecular Function	13	0.327858	c86425.graph_c0;c86425.graph_c1;c84398.graph_c0;c86425.graph_c2;c81381.graph_c0;c83226.graph_c0;c76187.graph_c0;c73505.graph_c1;c87659.graph_c0;c63649.graph_c0;c71765.graph_c0;c80867.graph_c0;c47801.graph_c0
GO:0004075	biotin carboxylase activity	Molecular Function	4	0.328009	c82452.graph_c0;c87439.graph_c0;c75663.graph_c1;c77937.graph_c3
GO:0047627	adenylylsulfatase activity	Molecular Function	4	0.328009	c76928.graph_c0;c77198.graph_c0;c84239.graph_c0;c68691.graph_c0
GO:0042578	phosphoric ester hydrolase activity	Molecular Function	4	0.328009	c72886.graph_c0;c86401.graph_c0;c81587.graph_c0;c87042.graph_c0
GO:0004540	ribonuclease activity	Molecular Function	4	0.328009	c80128.graph_c0;c72190.graph_c0;c83413.graph_c1;c86589.graph_c0
GO:0004028	3-chloroallyl aldehyde dehydrogenase activity	Molecular Function	4	0.328009	c78788.graph_c0;c81970.graph_c0;c79936.graph_c0;c76313.graph_c0
GO:0004349	glutamate 5-kinase activity	Molecular Function	4	0.328009	c77131.graph_c0;c80787.graph_c1;c80787.graph_c0;c79874.graph_c0
GO:0016717	oxidoreductase activity, acting on paired donors, with oxidation of a pair of donors resulting in the reduction of molecular oxygen to two molecules of water	Molecular Function	4	0.328009	c83187.graph_c2;c82493.graph_c0;c65259.graph_c0;c68673.graph_c0
GO:0080046	quercetin 4'-O-glucosyltransferase activity	Molecular Function	11	0.338152	c59155.graph_c0;c54690.graph_c0;c86642.graph_c0;c87320.graph_c0;c70358.graph_c0;c77298.graph_c0;c66618.graph_c0;c82199.graph_c0;c76096.graph_c1;c73984.graph_c0;c77298.graph_c1
GO:0005315	inorganic phosphate transmembrane transporter activity	Molecular Function	14	0.347586	c85029.graph_c1;c74058.graph_c1;c84563.graph_c0;c85684.graph_c1;c78311.graph_c0;c68931.graph_c0;c87144.graph_c0;c63595.graph_c0;c39439.graph_c0;c56589.graph_c3;c72703.graph_c1;c87548.graph_c0;c46927.graph_c0;c56589.graph_c1
GO:0016746	transferase activity, transferring acyl groups	Molecular Function	17	0.353283	c85709.graph_c0;c80017.graph_c0;c60257.graph_c0;c67361.graph_c1;c73821.graph_c0;c70204.graph_c0;c83069.graph_c0;c71940.graph_c1;c78474.graph_c0;c53143.graph_c1;c70204.graph_c3;c60592.graph_c0;c84646.graph_c1;c53691.graph_c0;c44800.graph_c0;c58867.graph_c1;c74928.graph_c0
GO:0005385	zinc ion transmembrane transporter activity	Molecular Function	7	0.361072	c71026.graph_c0;c14225.graph_c0;c80329.graph_c0;c76949.graph_c1;c76290.graph_c0;c74032.graph_c0;c76949.graph_c0
GO:0030983	mismatched DNA binding	Molecular Function	7	0.361072	c86069.graph_c1;c38871.graph_c0;c80295.graph_c0;c83810.graph_c0;c69308.graph_c1;c83370.graph_c0;c84504.graph_c0
GO:0008353	RNA polymerase II carboxy-terminal domain kinase activity	Molecular Function	7	0.361072	c75985.graph_c0;c69180.graph_c0;c78820.graph_c0;c59486.graph_c0;c85288.graph_c0;c38820.graph_c0;c58296.graph_c3
GO:0005100	Rho GTPase activator activity	Molecular Function	1	0.365784	c73515.graph_c0
GO:0016277	[myelin basic protein]-arginine N-methyltransferase activity	Molecular Function	1	0.365784	c76998.graph_c1
GO:0047793	cycloeucalenol cycloisomerase activity	Molecular Function	1	0.365784	c81108.graph_c1
GO:0080124	pheophytinase activity	Molecular Function	1	0.365784	c83575.graph_c0
GO:0043864	indoleacetamide hydrolase activity	Molecular Function	1	0.365784	c80171.graph_c0
GO:0016784	3-mercaptopyruvate sulfurtransferase activity	Molecular Function	1	0.365784	c73726.graph_c0
GO:0050201	fucokinase activity	Molecular Function	1	0.365784	c86993.graph_c0
GO:0010175	sphingosine transmembrane transporter activity	Molecular Function	1	0.365784	c67951.graph_c0
GO:0016206	catechol O-methyltransferase activity	Molecular Function	1	0.365784	c85055.graph_c0
GO:0008481	sphinganine kinase activity	Molecular Function	1	0.365784	c84974.graph_c1
GO:0045435	lycopene epsilon cyclase activity	Molecular Function	1	0.365784	c85244.graph_c0
GO:0008470	isovaleryl-CoA dehydrogenase activity	Molecular Function	1	0.365784	c80913.graph_c2
GO:0008716	D-alanine-D-alanine ligase activity	Molecular Function	1	0.365784	c85656.graph_c0
GO:0008937	ferredoxin-NAD(P) reductase activity	Molecular Function	1	0.365784	c82077.graph_c0
GO:0010291	carotene beta-ring hydroxylase activity	Molecular Function	1	0.365784	c85950.graph_c0
GO:0043015	gamma-tubulin binding	Molecular Function	1	0.365784	c76595.graph_c0
GO:0015193	L-proline transmembrane transporter activity	Molecular Function	1	0.365784	c87005.graph_c0
GO:0050619	phytochromobilin	Molecular Function	1	0.365784	c85637.graph_c0
GO:0000404	heteroduplex DNA loop binding	Molecular Function	1	0.365784	c80733.graph_c0
GO:0033799	myricetin 3'-O-methyltransferase activity	Molecular Function	1	0.365784	c79439.graph_c0
GO:0080106	7-methylthiopropyl glucosinolate S-oxygenase activity	Molecular Function	1	0.365784	c83170.graph_c0
GO:0036361	racemase activity, acting on amino acids and derivatives	Molecular Function	1	0.365784	c80212.graph_c0
GO:0050630	(iso)eugenol O-methyltransferase activity	Molecular Function	1	0.365784	c79439.graph_c0
GO:0022892	substrate-specific transporter activity	Molecular Function	1	0.365784	c86247.graph_c0
GO:0008837	diaminopimelate epimerase activity	Molecular Function	1	0.365784	c81791.graph_c0
GO:0017048	Rho GTPase binding	Molecular Function	1	0.365784	c83889.graph_c0
GO:0015370	solute	Molecular Function	1	0.365784	c83731.graph_c0
GO:0004835	tubulin-tyrosine ligase activity	Molecular Function	1	0.365784	c87528.graph_c0
GO:0008793	aromatic-amino-acid	Molecular Function	1	0.365784	c87400.graph_c0
GO:0047341	fucose-1-phosphate guanylyltransferase activity	Molecular Function	1	0.365784	c86993.graph_c0
GO:0004105	choline-phosphate cytidylyltransferase activity	Molecular Function	1	0.365784	c73192.graph_c1
GO:0000182	rDNA binding	Molecular Function	1	0.365784	c86181.graph_c0
GO:0042624	ATPase activity, uncoupled	Molecular Function	1	0.365784	c41557.graph_c0
GO:0072354	histone kinase activity (H3-T3 specific)	Molecular Function	1	0.365784	c65059.graph_c0
GO:0009670	triose-phosphate	Molecular Function	1	0.365784	c80046.graph_c0
GO:0010177	2-(2'-methylthio)ethylmalate synthase activity	Molecular Function	1	0.365784	c85718.graph_c0
GO:0034485	phosphatidylinositol-3,4,5-trisphosphate 5-phosphatase activity	Molecular Function	1	0.365784	c82276.graph_c0
GO:0010303	limit dextrinase activity	Molecular Function	1	0.365784	c85973.graph_c1
GO:0033741	adenylyl-sulfate reductase (glutathione) activity	Molecular Function	1	0.365784	c87585.graph_c0
GO:0004452	isopentenyl-diphosphate delta-isomerase activity	Molecular Function	1	0.365784	c80245.graph_c0
GO:0046905	phytoene synthase activity	Molecular Function	1	0.365784	c85882.graph_c0
GO:0015932	nucleobase-containing compound transmembrane transporter activity	Molecular Function	1	0.365784	c84862.graph_c0
GO:0008901	ferredoxin hydrogenase activity	Molecular Function	1	0.365784	c75931.graph_c1
GO:0004657	proline dehydrogenase activity	Molecular Function	1	0.365784	c78457.graph_c0
GO:0031624	ubiquitin conjugating enzyme binding	Molecular Function	1	0.365784	c72721.graph_c0
GO:0070696	transmembrane receptor protein serine/threonine kinase binding	Molecular Function	1	0.365784	c70392.graph_c0
GO:0008444	CDP-diacylglycerol-glycerol-3-phosphate 3-phosphatidyltransferase activity	Molecular Function	1	0.365784	c81120.graph_c0
GO:0080042	ADP-glucose pyrophosphohydrolase activity	Molecular Function	1	0.365784	c80308.graph_c0
GO:0010301	xanthoxin dehydrogenase activity	Molecular Function	1	0.365784	c65309.graph_c0
GO:0031419	cobalamin binding	Molecular Function	1	0.365784	c55807.graph_c0
GO:0009931	calcium-dependent protein serine/threonine kinase activity	Molecular Function	1	0.365784	c81451.graph_c0
GO:0008792	arginine decarboxylase activity	Molecular Function	1	0.365784	c86519.graph_c0
GO:0008707	4-phytase activity	Molecular Function	1	0.365784	c80392.graph_c0
GO:0030755	quercetin 3-O-methyltransferase activity	Molecular Function	1	0.365784	c79439.graph_c0
GO:0004081	bis(5'-nucleosyl)-tetraphosphatase (asymmetrical) activity	Molecular Function	1	0.365784	c83328.graph_c0
GO:0032542	sulfiredoxin activity	Molecular Function	1	0.365784	c66797.graph_c0
GO:0047312	L-phenylalanine	Molecular Function	1	0.365784	c85085.graph_c0
GO:0050370	tyrosine N-monooxygenase activity	Molecular Function	1	0.365784	c81446.graph_c1
GO:0010314	phosphatidylinositol-5-phosphate binding	Molecular Function	1	0.365784	c70278.graph_c0
GO:0043754	dihydrolipoyllysine-residue (2-methylpropanoyl)transferase activity	Molecular Function	1	0.365784	c78815.graph_c0
GO:0046790	virion binding	Molecular Function	1	0.365784	c83431.graph_c0
GO:0016429	tRNA (adenine-N1-)-methyltransferase activity	Molecular Function	1	0.365784	c78429.graph_c0
GO:0015136	sialic acid transmembrane transporter activity	Molecular Function	1	0.365784	c86285.graph_c1
GO:0015089	high-affinity copper ion transmembrane transporter activity	Molecular Function	1	0.365784	c84506.graph_c0
GO:0045552	dihydrokaempferol 4-reductase activity	Molecular Function	1	0.365784	c77282.graph_c0
GO:0008922	long-chain fatty acid [acyl-carrier-protein] ligase activity	Molecular Function	1	0.365784	c84451.graph_c0
GO:0016656	monodehydroascorbate reductase (NADH) activity	Molecular Function	1	0.365784	c79229.graph_c0
GO:0004714	transmembrane receptor protein tyrosine kinase activity	Molecular Function	1	0.365784	c83660.graph_c1
GO:0008835	diaminohydroxyphosphoribosylaminopyrimidine deaminase activity	Molecular Function	1	0.365784	c70082.graph_c0
GO:0003852	2-isopropylmalate synthase activity	Molecular Function	1	0.365784	c85718.graph_c0
GO:0080109	indole-3-acetonitrile nitrile hydratase activity	Molecular Function	1	0.365784	c79947.graph_c0
GO:0051499	D-aminoacyl-tRNA deacylase activity	Molecular Function	1	0.365784	c82026.graph_c0
GO:0050343	trans-2-enoyl-CoA reductase (NAD+) activity	Molecular Function	1	0.365784	c83074.graph_c0
GO:0030504	inorganic diphosphate transmembrane transporter activity	Molecular Function	1	0.365784	c85684.graph_c1
GO:0004808	tRNA (5-methylaminomethyl-2-thiouridylate)-methyltransferase activity	Molecular Function	1	0.365784	c78899.graph_c0
GO:0004146	dihydrofolate reductase activity	Molecular Function	1	0.365784	c84814.graph_c0
GO:0004378	GDP-Man	Molecular Function	1	0.365784	c80099.graph_c0
GO:0005222	intracellular cAMP activated cation channel activity	Molecular Function	1	0.365784	c76160.graph_c0
GO:0009905	ent-copalyl diphosphate synthase activity	Molecular Function	1	0.365784	c83481.graph_c0
GO:0030378	serine racemase activity	Molecular Function	1	0.365784	c78728.graph_c0
GO:0080099	L-methionine	Molecular Function	1	0.365784	c85085.graph_c0
GO:0004564	beta-fructofuranosidase activity	Molecular Function	1	0.365784	c70160.graph_c1
GO:0008773	[protein-PII] uridylyltransferase activity	Molecular Function	1	0.365784	c77186.graph_c0
GO:0015205	nucleobase transmembrane transporter activity	Molecular Function	1	0.365784	c76494.graph_c0
GO:0050278	sedoheptulose-bisphosphatase activity	Molecular Function	1	0.365784	c76977.graph_c0
GO:0042951	arbutin transmembrane transporter activity	Molecular Function	1	0.365784	c87464.graph_c0
GO:0004837	tyrosine decarboxylase activity	Molecular Function	1	0.365784	c72020.graph_c0
GO:0015415	phosphate ion transmembrane-transporting ATPase activity	Molecular Function	1	0.365784	c77162.graph_c0
GO:0008824	cyanate hydratase activity	Molecular Function	1	0.365784	c72128.graph_c0
GO:0035242	protein-arginine omega-N asymmetric methyltransferase activity	Molecular Function	1	0.365784	c76998.graph_c1
GO:0010307	acetylglutamate kinase regulator activity	Molecular Function	1	0.365784	c78190.graph_c0
GO:0047501	(+)-neomenthol dehydrogenase activity	Molecular Function	1	0.365784	c65240.graph_c2
GO:0008886	glyceraldehyde-3-phosphate dehydrogenase (NADP+) (non-phosphorylating) activity	Molecular Function	1	0.365784	c79936.graph_c0
GO:0050162	oxalate oxidase activity	Molecular Function	1	0.365784	c59341.graph_c1
GO:0003941	L-serine ammonia-lyase activity	Molecular Function	1	0.365784	c78728.graph_c0
GO:0015131	oxaloacetate transmembrane transporter activity	Molecular Function	1	0.365784	c78367.graph_c0
GO:0047632	agmatine deiminase activity	Molecular Function	1	0.365784	c81401.graph_c0
GO:0008800	beta-lactamase activity	Molecular Function	1	0.365784	c76829.graph_c2
GO:0008484	sulfuric ester hydrolase activity	Molecular Function	1	0.365784	c86520.graph_c0
GO:0047958	glycine	Molecular Function	1	0.365784	c82447.graph_c0
GO:0004496	mevalonate kinase activity	Molecular Function	1	0.365784	c84669.graph_c0
GO:0010471	GDP-galactose	Molecular Function	1	0.365784	c86642.graph_c0
GO:0030158	protein xylosyltransferase activity	Molecular Function	1	0.365784	c87166.graph_c0
GO:0018822	nitrile hydratase activity	Molecular Function	1	0.365784	c84152.graph_c1
GO:0003862	3-isopropylmalate dehydrogenase activity	Molecular Function	1	0.365784	c74554.graph_c0
GO:0080095	phosphatidylethanolamine-sterol O-acyltransferase activity	Molecular Function	1	0.365784	c80875.graph_c0
GO:0070191	methionine-R-sulfoxide reductase activity	Molecular Function	1	0.365784	c83883.graph_c1
GO:0080097	L-tryptophan	Molecular Function	1	0.365784	c85085.graph_c0
GO:0004777	succinate-semialdehyde dehydrogenase (NAD+) activity	Molecular Function	1	0.365784	c78788.graph_c0
GO:0050048	L-leucine	Molecular Function	1	0.365784	c85085.graph_c0
GO:0004659	prenyltransferase activity	Molecular Function	1	0.365784	c63704.graph_c0
GO:0051990	(R)-2-hydroxyglutarate dehydrogenase activity	Molecular Function	1	0.365784	c82930.graph_c0
GO:0042284	sphingolipid delta-4 desaturase activity	Molecular Function	1	0.365784	c66891.graph_c0
GO:0051741	2-methyl-6-phytyl-1,4-benzoquinone methyltransferase activity	Molecular Function	1	0.365784	c84811.graph_c1
GO:0033949	fructan beta-(2,6)-fructosidase activity	Molecular Function	1	0.365784	c82374.graph_c0
GO:0046976	histone methyltransferase activity (H3-K27 specific)	Molecular Function	1	0.365784	c75025.graph_c0
GO:0004015	adenosylmethionine-8-amino-7-oxononanoate transaminase activity	Molecular Function	1	0.365784	c85487.graph_c0
GO:0050224	prunasin beta-glucosidase activity	Molecular Function	1	0.365784	c75581.graph_c1
GO:0008859	exoribonuclease II activity	Molecular Function	1	0.365784	c75885.graph_c0
GO:0080102	3-methylthiopropyl glucosinolate S-oxygenase activity	Molecular Function	1	0.365784	c83170.graph_c0
GO:0010472	GDP-galactose	Molecular Function	1	0.365784	c86642.graph_c0
GO:0004642	phosphoribosylformylglycinamidine synthase activity	Molecular Function	1	0.365784	c86689.graph_c0
GO:0046428	1,4-dihydroxy-2-naphthoate octaprenyltransferase activity	Molecular Function	1	0.365784	c78351.graph_c0
GO:0034279	syn-pimara-7,15-diene synthase activity	Molecular Function	1	0.365784	c85145.graph_c1
GO:0043530	adenosine 5'-monophosphoramidase activity	Molecular Function	1	0.365784	c77198.graph_c0
GO:0047504	(-)-menthol dehydrogenase activity	Molecular Function	1	0.365784	c65240.graph_c2
GO:0080048	GDP-D-glucose phosphorylase activity	Molecular Function	1	0.365784	c86642.graph_c0
GO:0015083	aluminum ion transmembrane transporter activity	Molecular Function	1	0.365784	c43443.graph_c0
GO:0047220	galactosylxylosylprotein 3-beta-galactosyltransferase activity	Molecular Function	1	0.365784	c57897.graph_c0
GO:0046820	4-amino-4-deoxychorismate synthase activity	Molecular Function	1	0.365784	c86179.graph_c0
GO:0008265	Mo-molybdopterin cofactor sulfurase activity	Molecular Function	1	0.365784	c86569.graph_c0
GO:0047259	glucomannan 4-beta-mannosyltransferase activity	Molecular Function	1	0.365784	c74367.graph_c0
GO:0017091	AU-rich element binding	Molecular Function	1	0.365784	c83580.graph_c1
GO:0050513	glycoprotein 2-beta-D-xylosyltransferase activity	Molecular Function	1	0.365784	c70800.graph_c0
GO:0050321	tau-protein kinase activity	Molecular Function	1	0.365784	c85241.graph_c0
GO:0004649	poly(ADP-ribose) glycohydrolase activity	Molecular Function	1	0.365784	c86447.graph_c0
GO:0047213	anthocyanidin 3-O-glucosyltransferase activity	Molecular Function	1	0.365784	c82287.graph_c0
GO:0017118	lipoyltransferase activity	Molecular Function	1	0.365784	c87251.graph_c0
GO:0003996	acyl-CoA ligase activity	Molecular Function	1	0.365784	c45412.graph_c0
GO:0005254	chloride channel activity	Molecular Function	1	0.365784	c76394.graph_c0
GO:0009041	uridylate kinase activity	Molecular Function	1	0.365784	c77916.graph_c0
GO:0008692	3-hydroxybutyryl-CoA epimerase activity	Molecular Function	1	0.365784	c85108.graph_c0
GO:0009976	tocopherol cyclase activity	Molecular Function	1	0.365784	c74978.graph_c0
GO:0004038	allantoinase activity	Molecular Function	1	0.365784	c78551.graph_c0
GO:0042285	xylosyltransferase activity	Molecular Function	1	0.365784	c83645.graph_c0
GO:0004127	cytidylate kinase activity	Molecular Function	1	0.365784	c77916.graph_c0
GO:0018812	3-hydroxyacyl-CoA dehydratase activity	Molecular Function	1	0.365784	c85108.graph_c0
GO:0010997	anaphase-promoting complex binding	Molecular Function	1	0.365784	c85612.graph_c1
GO:0009045	xylose isomerase activity	Molecular Function	1	0.365784	c82240.graph_c0
GO:0015276	ligand-gated ion channel activity	Molecular Function	1	0.365784	c63309.graph_c0
GO:0004141	dethiobiotin synthase activity	Molecular Function	1	0.365784	c85487.graph_c0
GO:0052631	sphingolipid delta-8 desaturase activity	Molecular Function	1	0.365784	c68673.graph_c0
GO:0008320	protein transmembrane transporter activity	Molecular Function	1	0.365784	c42495.graph_c0
GO:0080100	L-glutamine	Molecular Function	1	0.365784	c85085.graph_c0
GO:0080122	AMP transmembrane transporter activity	Molecular Function	1	0.365784	c73766.graph_c1
GO:0051060	pullulanase activity	Molecular Function	1	0.365784	c85973.graph_c1
GO:0004662	CAAX-protein geranylgeranyltransferase activity	Molecular Function	1	0.365784	c81564.graph_c0
GO:0010475	galactose-1-phosphate guanylyltransferase (GDP) activity	Molecular Function	1	0.365784	c86642.graph_c0
GO:0008892	guanine deaminase activity	Molecular Function	1	0.365784	c73930.graph_c0
GO:0016279	protein-lysine N-methyltransferase activity	Molecular Function	1	0.365784	c83712.graph_c0
GO:0008721	D-serine ammonia-lyase activity	Molecular Function	1	0.365784	c78728.graph_c0
GO:0005456	CMP-N-acetylneuraminate transmembrane transporter activity	Molecular Function	1	0.365784	c86285.graph_c1
GO:0047940	glucuronokinase activity	Molecular Function	1	0.365784	c83916.graph_c1
GO:0030797	24-methylenesterol C-methyltransferase activity	Molecular Function	1	0.365784	c76209.graph_c0
GO:0003827	alpha-1,3-mannosylglycoprotein 2-beta-N-acetylglucosaminyltransferase activity	Molecular Function	1	0.365784	c78476.graph_c0
GO:0004655	porphobilinogen synthase activity	Molecular Function	1	0.365784	c78980.graph_c0
GO:0016783	sulfurtransferase activity	Molecular Function	1	0.365784	c78899.graph_c0
GO:0035241	protein-arginine omega-N monomethyltransferase activity	Molecular Function	1	0.365784	c76998.graph_c1
GO:0008446	GDP-mannose 4,6-dehydratase activity	Molecular Function	1	0.365784	c79639.graph_c0
GO:0030385	ferredoxin	Molecular Function	1	0.365784	c82077.graph_c0
GO:0045544	gibberellin 20-oxidase activity	Molecular Function	1	0.365784	c77893.graph_c1
GO:0016720	delta12-fatty acid dehydrogenase activity	Molecular Function	1	0.365784	c83187.graph_c2
GO:0035402	histone kinase activity (H3-T11 specific)	Molecular Function	1	0.365784	c65059.graph_c0
GO:0047710	bis(5'-adenosyl)-triphosphatase activity	Molecular Function	1	0.365784	c77198.graph_c0
GO:0043014	alpha-tubulin binding	Molecular Function	1	0.365784	c74922.graph_c1
GO:0016742	hydroxymethyl-, formyl- and related transferase activity	Molecular Function	1	0.365784	c66611.graph_c0
GO:0047427	cyanoalanine nitrilase activity	Molecular Function	1	0.365784	c79947.graph_c0
GO:0052629	phosphatidylinositol-3,5-bisphosphate 3-phosphatase activity	Molecular Function	1	0.365784	c84968.graph_c0
GO:0000249	C-22 sterol desaturase activity	Molecular Function	1	0.365784	c83185.graph_c0
GO:0015093	ferrous iron transmembrane transporter activity	Molecular Function	1	0.365784	c84628.graph_c0
GO:0004147	dihydrolipoamide branched chain acyltransferase activity	Molecular Function	1	0.365784	c78815.graph_c0
GO:0003730	mRNA 3'-UTR binding	Molecular Function	1	0.365784	c80866.graph_c0
GO:0031176	endo-1,4-beta-xylanase activity	Molecular Function	1	0.365784	c46977.graph_c1
GO:0004592	pantoate-beta-alanine ligase activity	Molecular Function	1	0.365784	c68255.graph_c0
GO:0046522	S-methyl-5-thioribose kinase activity	Molecular Function	1	0.365784	c86239.graph_c0
GO:0080096	phosphatidate-sterol O-acyltransferase activity	Molecular Function	1	0.365784	c80875.graph_c0
GO:0009378	four-way junction helicase activity	Molecular Function	1	0.365784	c78375.graph_c0
GO:0003826	alpha-ketoacid dehydrogenase activity	Molecular Function	1	0.365784	c78815.graph_c0
GO:0004132	dCMP deaminase activity	Molecular Function	1	0.365784	c72927.graph_c0
GO:0046523	S-methyl-5-thioribose-1-phosphate isomerase activity	Molecular Function	1	0.365784	c78345.graph_c0
GO:0008478	pyridoxal kinase activity	Molecular Function	1	0.365784	c79028.graph_c0
GO:0050362	L-tryptophan	Molecular Function	1	0.365784	c85085.graph_c0
GO:0005095	GTPase inhibitor activity	Molecular Function	1	0.365784	c84366.graph_c1
GO:0033164	glycolipid 6-alpha-mannosyltransferase activity	Molecular Function	1	0.365784	c80099.graph_c0
GO:0008710	8-amino-7-oxononanoate synthase activity	Molecular Function	1	0.365784	c77666.graph_c2
GO:0008142	oxysterol binding	Molecular Function	1	0.365784	c77431.graph_c0
GO:0010174	nucleoside transmembrane transporter activity, against a concentration gradient	Molecular Function	1	0.365784	c81371.graph_c0
GO:0008379	thioredoxin peroxidase activity	Molecular Function	1	0.365784	c54720.graph_c0
GO:0070204	2-succinyl-5-enolpyruvyl-6-hydroxy-3-cyclohexene-1-carboxylic-acid synthase activity	Molecular Function	1	0.365784	c85644.graph_c0
GO:0080059	flavonol 3-O-arabinosyltransferase activity	Molecular Function	1	0.365784	c82287.graph_c0
GO:0004058	aromatic-L-amino-acid decarboxylase activity	Molecular Function	1	0.365784	c72020.graph_c0
GO:0080061	indole-3-acetonitrile nitrilase activity	Molecular Function	1	0.365784	c79947.graph_c0
GO:0019135	deoxyhypusine monooxygenase activity	Molecular Function	1	0.365784	c74241.graph_c3
GO:0015410	manganese-transporting ATPase activity	Molecular Function	1	0.365784	c81650.graph_c0
GO:0030604	1-deoxy-D-xylulose-5-phosphate reductoisomerase activity	Molecular Function	1	0.365784	c73669.graph_c0
GO:0003863	3-methyl-2-oxobutanoate dehydrogenase (2-methylpropanoyl-transferring) activity	Molecular Function	1	0.365784	c81695.graph_c1
GO:0004157	dihydropyrimidinase activity	Molecular Function	1	0.365784	c76483.graph_c0
GO:0042392	sphingosine-1-phosphate phosphatase activity	Molecular Function	1	0.365784	c76369.graph_c0
GO:0080105	6-methylthiopropyl glucosinolate S-oxygenase activity	Molecular Function	1	0.365784	c83170.graph_c0
GO:0004056	argininosuccinate lyase activity	Molecular Function	1	0.365784	c78421.graph_c0
GO:0015399	primary active transmembrane transporter activity	Molecular Function	1	0.365784	c67807.graph_c1
GO:0047513	1,2-alpha-L-fucosidase activity	Molecular Function	1	0.365784	c69397.graph_c0
GO:0004517	nitric-oxide synthase activity	Molecular Function	1	0.365784	c76711.graph_c0
GO:0003680	AT DNA binding	Molecular Function	1	0.365784	c74331.graph_c1
GO:0004395	hexaprenyldihydroxybenzoate methyltransferase activity	Molecular Function	1	0.365784	c72422.graph_c1
GO:0051721	protein phosphatase 2A binding	Molecular Function	1	0.365784	c74922.graph_c1
GO:0015391	nucleobase	Molecular Function	1	0.365784	c66166.graph_c0
GO:0052636	arabinosyltransferase activity	Molecular Function	1	0.365784	c77664.graph_c0
GO:0080104	5-methylthiopropyl glucosinolate S-oxygenase activity	Molecular Function	1	0.365784	c83170.graph_c0
GO:0008808	cardiolipin synthase activity	Molecular Function	1	0.365784	c70233.graph_c0
GO:0004671	protein C-terminal S-isoprenylcysteine carboxyl O-methyltransferase activity	Molecular Function	1	0.365784	c78470.graph_c0
GO:0047130	saccharopine dehydrogenase (NADP+, L-lysine-forming) activity	Molecular Function	1	0.365784	c83359.graph_c0
GO:0001882	nucleoside binding	Molecular Function	1	0.365784	c83540.graph_c0
GO:0010327	acetyl CoA	Molecular Function	1	0.365784	c78587.graph_c0
GO:0009881	photoreceptor activity	Molecular Function	1	0.365784	c86977.graph_c0
GO:0010474	glucose-1-phosphate guanylyltransferase (GDP) activity	Molecular Function	1	0.365784	c86642.graph_c0
GO:0016247	channel regulator activity	Molecular Function	1	0.365784	c84366.graph_c1
GO:0008425	2-polyprenyl-6-methoxy-1,4-benzoquinone methyltransferase activity	Molecular Function	1	0.365784	c72422.graph_c1
GO:0004368	glycerol-3-phosphate dehydrogenase activity	Molecular Function	1	0.365784	c82733.graph_c0
GO:0080107	8-methylthiopropyl glucosinolate S-oxygenase activity	Molecular Function	1	0.365784	c83170.graph_c0
GO:0019210	kinase inhibitor activity	Molecular Function	1	0.365784	c70049.graph_c0
GO:0015139	alpha-ketoglutarate transmembrane transporter activity	Molecular Function	1	0.365784	c78367.graph_c0
GO:0004668	protein-arginine deiminase activity	Molecular Function	1	0.365784	c81401.graph_c0
GO:0008928	mannose-1-phosphate guanylyltransferase (GDP) activity	Molecular Function	1	0.365784	c86642.graph_c0
GO:0010176	homogentisate phytyltransferase activity	Molecular Function	1	0.365784	c85045.graph_c0
GO:0047769	arogenate dehydratase activity	Molecular Function	1	0.365784	c78572.graph_c0
GO:0008987	quinolinate synthetase A activity	Molecular Function	1	0.365784	c86569.graph_c0
GO:0000285	1-phosphatidylinositol-3-phosphate 5-kinase activity	Molecular Function	1	0.365784	c87848.graph_c0
GO:0003979	UDP-glucose 6-dehydrogenase activity	Molecular Function	1	0.365784	c73735.graph_c0
GO:0004470	malic enzyme activity	Molecular Function	1	0.365784	c73254.graph_c2
GO:0050518	2-C-methyl-D-erythritol 4-phosphate cytidylyltransferase activity	Molecular Function	1	0.365784	c85333.graph_c0
GO:0008915	lipid-A-disaccharide synthase activity	Molecular Function	1	0.365784	c81379.graph_c1
GO:0015334	high-affinity oligopeptide transporter activity	Molecular Function	1	0.365784	c84346.graph_c0
GO:0052883	tyrosine ammonia-lyase activity	Molecular Function	1	0.365784	c60488.graph_c0
GO:0009671	nitrate	Molecular Function	1	0.365784	c86136.graph_c0
GO:0001735	prenylcysteine oxidase activity	Molecular Function	1	0.365784	c85820.graph_c0
GO:0033819	lipoyl(octanoyl) transferase activity	Molecular Function	1	0.365784	c87251.graph_c0
GO:0043142	single-stranded DNA-dependent ATPase activity	Molecular Function	1	0.365784	c96207.graph_c0
GO:0042903	tubulin deacetylase activity	Molecular Function	1	0.365784	c74922.graph_c1
GO:0032441	pheophorbide a oxygenase activity	Molecular Function	1	0.365784	c78147.graph_c0
GO:0047964	glyoxylate reductase activity	Molecular Function	1	0.365784	c86668.graph_c0
GO:0010473	GDP-galactose	Molecular Function	1	0.365784	c86642.graph_c0
GO:0001047	core promoter binding	Molecular Function	1	0.365784	c86977.graph_c0
GO:0016530	metallochaperone activity	Molecular Function	1	0.365784	c78523.graph_c0
GO:0047558	3-cyanoalanine hydratase activity	Molecular Function	1	0.365784	c79947.graph_c0
GO:0004438	phosphatidylinositol-3-phosphatase activity	Molecular Function	1	0.365784	c84968.graph_c0
GO:0004396	hexokinase activity	Molecular Function	1	0.365784	c83804.graph_c1
GO:0009973	adenylyl-sulfate reductase activity	Molecular Function	1	0.365784	c87585.graph_c0
GO:0047763	caffeate O-methyltransferase activity	Molecular Function	1	0.365784	c85055.graph_c0
GO:0004168	dolichol kinase activity	Molecular Function	1	0.365784	c81088.graph_c0
GO:0004799	thymidylate synthase activity	Molecular Function	1	0.365784	c84814.graph_c0
GO:0004604	phosphoadenylyl-sulfate reductase (thioredoxin) activity	Molecular Function	1	0.365784	c87585.graph_c0
GO:0043115	precorrin-2 dehydrogenase activity	Molecular Function	1	0.365784	c77083.graph_c0
GO:0004844	uracil DNA N-glycosylase activity	Molecular Function	1	0.365784	c61924.graph_c0
GO:0004851	uroporphyrin-III C-methyltransferase activity	Molecular Function	1	0.365784	c77083.graph_c0
GO:0080103	4-methylthiopropyl glucosinolate S-oxygenase activity	Molecular Function	1	0.365784	c83170.graph_c0
GO:0004838	L-tyrosine	Molecular Function	1	0.365784	c85085.graph_c0
GO:0019912	cyclin-dependent protein kinase activating kinase activity	Molecular Function	1	0.365784	c75985.graph_c0
GO:0015367	oxoglutarate	Molecular Function	1	0.365784	c78367.graph_c0
GO:0033984	indole-3-glycerol-phosphate lyase activity	Molecular Function	1	0.365784	c63703.graph_c0
GO:0008759	UDP-3-O-[3-hydroxymyristoyl] N-acetylglucosamine deacetylase activity	Molecular Function	1	0.365784	c87870.graph_c0
GO:0046527	glucosyltransferase activity	Molecular Function	1	0.365784	c82974.graph_c0
GO:0051989	coproporphyrinogen dehydrogenase activity	Molecular Function	1	0.365784	c66200.graph_c0
GO:0005201	extracellular matrix structural constituent	Molecular Function	1	0.365784	c86738.graph_c0
GO:0005344	oxygen transporter activity	Molecular Function	1	0.365784	c80989.graph_c0
GO:0080098	L-tyrosine	Molecular Function	1	0.365784	c85085.graph_c0
GO:0051738	xanthophyll binding	Molecular Function	1	0.365784	c74425.graph_c0
GO:0017113	dihydropyrimidine dehydrogenase (NADP+) activity	Molecular Function	1	0.365784	c74240.graph_c0
GO:0046027	phospholipid	Molecular Function	1	0.365784	c85439.graph_c0
GO:0008120	ceramide glucosyltransferase activity	Molecular Function	1	0.365784	c66417.graph_c0
GO:0090409	malonyl-CoA synthetase activity	Molecular Function	1	0.365784	c81159.graph_c1
GO:0003899	DNA-directed RNA polymerase activity	Molecular Function	30	0.372395	c87852.graph_c0;c52164.graph_c0;c81086.graph_c1;c76616.graph_c0;c79069.graph_c0;c61998.graph_c0;c87406.graph_c0;c76946.graph_c0;c74363.graph_c0;c49545.graph_c1;c77050.graph_c0;c53780.graph_c0;c83633.graph_c0;c88030.graph_c0;c64970.graph_c0;c59700.graph_c1;c87498.graph_c0;c85993.graph_c0;c70101.graph_c0;c77078.graph_c0;c51358.graph_c1;c55460.graph_c0;c58891.graph_c1;c85304.graph_c1;c82316.graph_c0…
GO:0043295	glutathione binding	Molecular Function	5	0.373575	c65604.graph_c1;c77328.graph_c1;c65604.graph_c0;c77097.graph_c0;c59602.graph_c0
GO:0016791	phosphatase activity	Molecular Function	5	0.373575	c77852.graph_c0;c70297.graph_c0;c70297.graph_c1;c73504.graph_c0;c86006.graph_c0
GO:0046873	metal ion transmembrane transporter activity	Molecular Function	5	0.373575	c84763.graph_c1;c75234.graph_c0;c37951.graph_c0;c80471.graph_c0;c82958.graph_c0
GO:0003997	acyl-CoA oxidase activity	Molecular Function	5	0.373575	c84707.graph_c0;c52789.graph_c0;c48960.graph_c0;c52789.graph_c1;c72368.graph_c0
GO:0005338	nucleotide-sugar transmembrane transporter activity	Molecular Function	5	0.373575	c76880.graph_c0;c72343.graph_c0;c76607.graph_c0;c61785.graph_c0;c66936.graph_c0
GO:0019139	cytokinin dehydrogenase activity	Molecular Function	5	0.373575	c75405.graph_c0;c77889.graph_c0;c81732.graph_c0;c55427.graph_c0;c79026.graph_c0
GO:0008553	hydrogen-exporting ATPase activity, phosphorylative mechanism	Molecular Function	5	0.373575	c75356.graph_c0;c71128.graph_c0;c85381.graph_c1;c79391.graph_c0;c81721.graph_c0
GO:0043621	protein self-association	Molecular Function	10	0.37364	c85112.graph_c1;c81206.graph_c1;c78728.graph_c0;c74922.graph_c1;c51028.graph_c0;c54126.graph_c1;c57724.graph_c0;c83016.graph_c0;c50993.graph_c0;c76595.graph_c0
GO:0004003	ATP-dependent DNA helicase activity	Molecular Function	10	0.37364	c86544.graph_c1;c89909.graph_c0;c76952.graph_c0;c71658.graph_c0;c57034.graph_c0;c73218.graph_c0;c79140.graph_c0;c80260.graph_c0;c96207.graph_c0;c54312.graph_c0
GO:0045735	nutrient reservoir activity	Molecular Function	13	0.37965	c56092.graph_c0;c76258.graph_c0;c67676.graph_c0;c87002.graph_c0;c73318.graph_c0;c49030.graph_c0;c87528.graph_c0;c84096.graph_c2;c60090.graph_c0;c87527.graph_c0;c71791.graph_c2;c49780.graph_c0;c59341.graph_c1
GO:0004190	aspartic-type endopeptidase activity	Molecular Function	247	0.382469	c59765.graph_c0;c40214.graph_c1;c64710.graph_c0;c66555.graph_c3;c87519.graph_c0;c78142.graph_c1;c40845.graph_c0;c85428.graph_c0;c75178.graph_c1;c28547.graph_c0;c86687.graph_c0;c80341.graph_c0;c87230.graph_c2;c72069.graph_c3;c49976.graph_c0;c59683.graph_c0;c87566.graph_c0;c85473.graph_c0;c74368.graph_c0;c47055.graph_c0;c42944.graph_c0;c92097.graph_c0;c10002.graph_c0;c35151.graph_c0;c82657.graph_c0…
GO:0005452	inorganic anion exchanger activity	Molecular Function	3	0.385013	c80062.graph_c0;c34287.graph_c0;c1934.graph_c0
GO:0004834	tryptophan synthase activity	Molecular Function	3	0.385013	c65321.graph_c0;c70705.graph_c0;c63703.graph_c0
GO:0003849	3-deoxy-7-phosphoheptulonate synthase activity	Molecular Function	3	0.385013	c75053.graph_c0;c29502.graph_c0;c64248.graph_c0
GO:0004637	phosphoribosylamine-glycine ligase activity	Molecular Function	3	0.385013	c87939.graph_c0;c59855.graph_c0;c75972.graph_c0
GO:0010385	double-stranded methylated DNA binding	Molecular Function	3	0.385013	c83735.graph_c0;c82736.graph_c0;c80676.graph_c0
GO:0016157	sucrose synthase activity	Molecular Function	3	0.385013	c76828.graph_c0;c86698.graph_c0;c70680.graph_c0
GO:0080139	borate efflux transmembrane transporter activity	Molecular Function	3	0.385013	c80062.graph_c0;c34287.graph_c0;c1934.graph_c0
GO:0016651	oxidoreductase activity, acting on NAD(P)H	Molecular Function	3	0.385013	c75970.graph_c0;c81791.graph_c0;c76846.graph_c0
GO:0015180	L-alanine transmembrane transporter activity	Molecular Function	3	0.385013	c45412.graph_c0;c72824.graph_c2;c82680.graph_c3
GO:0032440	2-alkenal reductase [NAD(P)] activity	Molecular Function	8	0.38927	c80832.graph_c3;c75732.graph_c1;c72010.graph_c0;c81598.graph_c0;c87576.graph_c1;c69224.graph_c0;c71865.graph_c3;c64798.graph_c0
GO:0000976	transcription regulatory region sequence-specific DNA binding	Molecular Function	8	0.38927	c86159.graph_c0;c71132.graph_c0;c78237.graph_c0;c87261.graph_c1;c83366.graph_c0;c74774.graph_c0;c72061.graph_c1;c58633.graph_c0
GO:0004197	cysteine-type endopeptidase activity	Molecular Function	8	0.38927	c39817.graph_c0;c83727.graph_c0;c68774.graph_c0;c57515.graph_c0;c75275.graph_c0;c83480.graph_c0;c79554.graph_c0;c67211.graph_c0
GO:0016307	phosphatidylinositol phosphate kinase activity	Molecular Function	6	0.407704	c81518.graph_c0;c69208.graph_c0;c83729.graph_c0;c87762.graph_c0;c87889.graph_c0;c87938.graph_c1
GO:0016844	strictosidine synthase activity	Molecular Function	6	0.407704	c68674.graph_c2;c27565.graph_c0;c54477.graph_c0;c65848.graph_c0;c53983.graph_c0;c57423.graph_c1
GO:0008889	glycerophosphodiester phosphodiesterase activity	Molecular Function	9	0.413302	c86374.graph_c0;c85335.graph_c0;c80507.graph_c0;c72841.graph_c0;c83006.graph_c0;c77478.graph_c0;c31130.graph_c1;c81914.graph_c0;c43727.graph_c0
GO:0005198	structural molecule activity	Molecular Function	25	0.42167	c73568.graph_c0;c83134.graph_c2;c79657.graph_c0;c85971.graph_c0;c83192.graph_c0;c78102.graph_c0;c71983.graph_c0;c76079.graph_c0;c85104.graph_c0;c56124.graph_c0;c68846.graph_c0;c87031.graph_c0;c81234.graph_c0;c71018.graph_c0;c84251.graph_c0;c84501.graph_c0;c83654.graph_c0;c78968.graph_c0;c76414.graph_c0;c71056.graph_c1;c87779.graph_c0;c77644.graph_c0;c72339.graph_c0;c73873.graph_c0;c62333.graph_c0
GO:0004871	signal transducer activity	Molecular Function	16	0.429721	c77402.graph_c1;c77402.graph_c0;c65476.graph_c0;c86856.graph_c0;c78422.graph_c0;c85909.graph_c0;c84423.graph_c0;c86692.graph_c0;c78435.graph_c0;c62961.graph_c0;c84366.graph_c1;c77209.graph_c0;c82957.graph_c0;c74857.graph_c4;c85763.graph_c0;c81827.graph_c0
GO:0004869	cysteine-type endopeptidase inhibitor activity	Molecular Function	4	0.430892	c78758.graph_c0;c64478.graph_c0;c57723.graph_c0;c55270.graph_c0
GO:0033549	MAP kinase phosphatase activity	Molecular Function	4	0.430892	c80321.graph_c0;c86931.graph_c1;c70691.graph_c0;c71554.graph_c0
GO:0016208	AMP binding	Molecular Function	4	0.430892	c87975.graph_c0;c65864.graph_c0;c80362.graph_c0;c81159.graph_c1
GO:0043424	protein histidine kinase binding	Molecular Function	4	0.430892	c67968.graph_c0;c75306.graph_c0;c76624.graph_c0;c77048.graph_c0
GO:0015385	sodium	Molecular Function	4	0.430892	c85775.graph_c0;c80849.graph_c2;c72933.graph_c0;c76574.graph_c2
GO:0008324	cation transmembrane transporter activity	Molecular Function	4	0.430892	c75835.graph_c1;c85574.graph_c0;c82402.graph_c0;c76610.graph_c0
GO:0008878	glucose-1-phosphate adenylyltransferase activity	Molecular Function	4	0.430892	c85370.graph_c0;c73388.graph_c2;c85838.graph_c0;c85512.graph_c1
GO:0015662	ATPase activity, coupled to transmembrane movement of ions, phosphorylative mechanism	Molecular Function	4	0.430892	c53715.graph_c0;c75997.graph_c2;c42354.graph_c1;c83495.graph_c0
GO:0003854	3-beta-hydroxy-delta5-steroid dehydrogenase activity	Molecular Function	4	0.430892	c82691.graph_c0;c76829.graph_c2;c82484.graph_c0;c85492.graph_c0
GO:0008517	folic acid transporter activity	Molecular Function	4	0.430892	c74305.graph_c3;c83734.graph_c0;c74305.graph_c0;c79623.graph_c0
GO:0003843	1,3-beta-D-glucan synthase activity	Molecular Function	10	0.434239	c74569.graph_c0;c77696.graph_c1;c74440.graph_c1;c66341.graph_c0;c76752.graph_c0;c69009.graph_c0;c47924.graph_c1;c56316.graph_c0;c83223.graph_c0;c83453.graph_c0
GO:0051087	chaperone binding	Molecular Function	7	0.434967	c67978.graph_c0;c83834.graph_c0;c82976.graph_c1;c64576.graph_c0;c85192.graph_c0;c82741.graph_c1;c75966.graph_c0
GO:0004707	MAP kinase activity	Molecular Function	7	0.434967	c75418.graph_c1;c70893.graph_c0;c69651.graph_c2;c75934.graph_c0;c83372.graph_c1;c85328.graph_c0;c69415.graph_c0
GO:0030145	manganese ion binding	Molecular Function	14	0.448265	c67676.graph_c0;c70989.graph_c0;c75687.graph_c0;c56092.graph_c0;c73092.graph_c1;c85932.graph_c0;c73318.graph_c0;c49030.graph_c0;c80315.graph_c0;c87528.graph_c0;c60090.graph_c0;c71791.graph_c2;c82519.graph_c0;c59341.graph_c1
GO:0030170	pyridoxal phosphate binding	Molecular Function	45	0.450897	c71023.graph_c0;c78370.graph_c0;c75834.graph_c0;c72702.graph_c0;c73039.graph_c0;c70004.graph_c1;c86569.graph_c0;c61093.graph_c0;c84611.graph_c0;c72020.graph_c0;c86788.graph_c0;c82447.graph_c0;c84139.graph_c4;c78728.graph_c0;c78893.graph_c0;c85487.graph_c0;c85284.graph_c0;c76002.graph_c0;c80634.graph_c1;c77666.graph_c2;c84535.graph_c0;c72992.graph_c0;c80958.graph_c1;c76347.graph_c0;c76957.graph_c0…
GO:0016597	amino acid binding	Molecular Function	21	0.452516	c84761.graph_c0;c88501.graph_c0;c86902.graph_c0;c82887.graph_c1;c70568.graph_c2;c54904.graph_c0;c83890.graph_c0;c84352.graph_c0;c67369.graph_c2;c72574.graph_c0;c78708.graph_c1;c79211.graph_c6;c82613.graph_c0;c78708.graph_c0;c73069.graph_c0;c77186.graph_c0;c85058.graph_c0;c81539.graph_c0;c79211.graph_c2;c78572.graph_c0;c59108.graph_c1
GO:0070290	N-acylphosphatidylethanolamine-specific phospholipase D activity	Molecular Function	8	0.457685	c65394.graph_c0;c81932.graph_c0;c80687.graph_c0;c67833.graph_c1;c59459.graph_c0;c79998.graph_c3;c84149.graph_c0;c67833.graph_c2
GO:0004630	phospholipase D activity	Molecular Function	8	0.457685	c67833.graph_c2;c84149.graph_c0;c79998.graph_c3;c59459.graph_c0;c67833.graph_c1;c81932.graph_c0;c80687.graph_c0;c65394.graph_c0
GO:0005488	binding	Molecular Function	217	0.462189	c69991.graph_c0;c80432.graph_c1;c84010.graph_c0;c53067.graph_c0;c87650.graph_c0;c51135.graph_c0;c75348.graph_c0;c79758.graph_c0;c43303.graph_c0;c85991.graph_c1;c41429.graph_c0;c62565.graph_c0;c71190.graph_c0;c69991.graph_c1;c78433.graph_c0;c81039.graph_c0;c87518.graph_c0;c80107.graph_c0;c77714.graph_c3;c71145.graph_c0;c74874.graph_c0;c45766.graph_c0;c59663.graph_c0;c65132.graph_c1;c75800.graph_c0…
GO:0008235	metalloexopeptidase activity	Molecular Function	5	0.462783	c74960.graph_c0;c83546.graph_c1;c75687.graph_c0;c73092.graph_c1;c82805.graph_c0
GO:0010279	indole-3-acetic acid amido synthetase activity	Molecular Function	5	0.462783	c64567.graph_c0;c50468.graph_c1;c64538.graph_c5;c64538.graph_c0;c87456.graph_c1
GO:0004712	protein serine/threonine/tyrosine kinase activity	Molecular Function	5	0.462783	c85069.graph_c0;c87728.graph_c0;c86603.graph_c0;c71749.graph_c0;c85137.graph_c0
GO:0004089	carbonate dehydratase activity	Molecular Function	5	0.462783	c83047.graph_c0;c80594.graph_c0;c87191.graph_c1;c80594.graph_c1;c64480.graph_c0
GO:0004805	trehalose-phosphatase activity	Molecular Function	5	0.462783	c65863.graph_c1;c77457.graph_c0;c84558.graph_c0;c73176.graph_c2;c68802.graph_c0
GO:0015171	amino acid transmembrane transporter activity	Molecular Function	15	0.463053	c83669.graph_c0;c60819.graph_c0;c71855.graph_c0;c83262.graph_c0;c46333.graph_c0;c61285.graph_c2;c61285.graph_c0;c75470.graph_c1;c71514.graph_c0;c68991.graph_c0;c30923.graph_c0;c72497.graph_c0;c81272.graph_c0;c77617.graph_c0;c86842.graph_c0
GO:0005347	ATP transmembrane transporter activity	Molecular Function	2	0.464967	c69801.graph_c0;c73766.graph_c1
GO:0005345	purine nucleobase transmembrane transporter activity	Molecular Function	2	0.464967	c78086.graph_c2;c78086.graph_c1
GO:0032934	sterol binding	Molecular Function	2	0.464967	c71605.graph_c0;c77002.graph_c0
GO:0004416	hydroxyacylglutathione hydrolase activity	Molecular Function	2	0.464967	c76829.graph_c2;c67698.graph_c0
GO:0050253	retinyl-palmitate esterase activity	Molecular Function	2	0.464967	c86371.graph_c1;c54311.graph_c0
GO:0042972	licheninase activity	Molecular Function	2	0.464967	c60043.graph_c0;c60043.graph_c1
GO:0042132	fructose 1,6-bisphosphate 1-phosphatase activity	Molecular Function	2	0.464967	c76959.graph_c0;c76977.graph_c0
GO:0050373	UDP-arabinose 4-epimerase activity	Molecular Function	2	0.464967	c77255.graph_c0;c81177.graph_c0
GO:0004856	xylulokinase activity	Molecular Function	2	0.464967	c75705.graph_c2;c86995.graph_c0
GO:0045703	ketoreductase activity	Molecular Function	2	0.464967	c80599.graph_c1;c79255.graph_c2
GO:0005048	signal sequence binding	Molecular Function	2	0.464967	c62108.graph_c0;c75596.graph_c0
GO:0004049	anthranilate synthase activity	Molecular Function	2	0.464967	c71480.graph_c3;c76040.graph_c0
GO:0004788	thiamine diphosphokinase activity	Molecular Function	2	0.464967	c77912.graph_c0;c70676.graph_c1
GO:0070008	serine-type exopeptidase activity	Molecular Function	2	0.464967	c83043.graph_c0;c77444.graph_c0
GO:0016710	trans-cinnamate 4-monooxygenase activity	Molecular Function	2	0.464967	c81479.graph_c1;c57207.graph_c3
GO:0004766	spermidine synthase activity	Molecular Function	2	0.464967	c84092.graph_c0;c72999.graph_c0
GO:0008253	5'-nucleotidase activity	Molecular Function	2	0.464967	c72317.graph_c0;c76846.graph_c0
GO:0008686	3,4-dihydroxy-2-butanone-4-phosphate synthase activity	Molecular Function	2	0.464967	c69254.graph_c0;c86176.graph_c0
GO:0005080	protein kinase C binding	Molecular Function	2	0.464967	c74682.graph_c2;c76928.graph_c0
GO:0015185	gamma-aminobutyric acid transmembrane transporter activity	Molecular Function	2	0.464967	c45412.graph_c0;c81534.graph_c0
GO:0003935	GTP cyclohydrolase II activity	Molecular Function	2	0.464967	c86176.graph_c0;c69254.graph_c0
GO:0005034	osmosensor activity	Molecular Function	2	0.464967	c84670.graph_c0;c77048.graph_c0
GO:0015137	citrate transmembrane transporter activity	Molecular Function	2	0.464967	c72329.graph_c0;c76574.graph_c2
GO:0005355	glucose transmembrane transporter activity	Molecular Function	2	0.464967	c77898.graph_c0;c80755.graph_c0
GO:0016846	carbon-sulfur lyase activity	Molecular Function	2	0.464967	c78231.graph_c1;c85085.graph_c0
GO:0004335	galactokinase activity	Molecular Function	2	0.464967	c84669.graph_c0;c86993.graph_c0
GO:0003865	3-oxo-5-alpha-steroid 4-dehydrogenase activity	Molecular Function	2	0.464967	c83074.graph_c0;c76897.graph_c0
GO:0015562	efflux transmembrane transporter activity	Molecular Function	2	0.464967	c76610.graph_c0;c75835.graph_c1
GO:0016901	oxidoreductase activity, acting on the CH-OH group of donors, quinone or similar compound as acceptor	Molecular Function	2	0.464967	c50137.graph_c0;c82097.graph_c0
GO:0010428	methyl-CpNpG binding	Molecular Function	2	0.464967	c83735.graph_c0;c80676.graph_c0
GO:0031219	levanase activity	Molecular Function	2	0.464967	c82374.graph_c0;c53781.graph_c0
GO:0051670	inulinase activity	Molecular Function	2	0.464967	c53781.graph_c0;c82374.graph_c0
GO:0045430	chalcone isomerase activity	Molecular Function	2	0.464967	c78251.graph_c0;c81820.graph_c1
GO:0010429	methyl-CpNpN binding	Molecular Function	2	0.464967	c83735.graph_c0;c80676.graph_c0
GO:0004615	phosphomannomutase activity	Molecular Function	2	0.464967	c71736.graph_c0;c78133.graph_c0
GO:0010309	acireductone dioxygenase [iron(II)-requiring] activity	Molecular Function	2	0.464967	c77212.graph_c0;c72726.graph_c0
GO:0005354	galactose transmembrane transporter activity	Molecular Function	2	0.464967	c77898.graph_c0;c80755.graph_c0
GO:0004814	arginine-tRNA ligase activity	Molecular Function	2	0.464967	c73110.graph_c1;c85863.graph_c1
GO:0042623	ATPase activity, coupled	Molecular Function	2	0.464967	c58491.graph_c0;c58491.graph_c1
GO:0015398	high-affinity secondary active ammonium transmembrane transporter activity	Molecular Function	2	0.464967	c86064.graph_c0;c66551.graph_c0
GO:0004512	inositol-3-phosphate synthase activity	Molecular Function	2	0.464967	c78626.graph_c0;c87874.graph_c0
GO:0017040	ceramidase activity	Molecular Function	2	0.464967	c61337.graph_c0;c66028.graph_c0
GO:0003830	beta-1,4-mannosylglycoprotein 4-beta-N-acetylglucosaminyltransferase activity	Molecular Function	2	0.464967	c81723.graph_c0;c79552.graph_c1
GO:0008794	arsenate reductase (glutaredoxin) activity	Molecular Function	2	0.464967	c66777.graph_c0;c68247.graph_c0
GO:0043765	T/G mismatch-specific endonuclease activity	Molecular Function	2	0.464967	c71028.graph_c1;c68248.graph_c0
GO:0015140	malate transmembrane transporter activity	Molecular Function	2	0.464967	c11580.graph_c0;c55858.graph_c0
GO:0000036	ACP phosphopantetheine attachment site binding involved in fatty acid biosynthetic process	Molecular Function	2	0.464967	c77902.graph_c1;c80045.graph_c0
GO:0050307	sucrose-phosphate phosphatase activity	Molecular Function	2	0.464967	c63378.graph_c0;c33543.graph_c0
GO:0016872	intramolecular lyase activity	Molecular Function	2	0.464967	c60750.graph_c0;c79241.graph_c0
GO:0050662	coenzyme binding	Molecular Function	40	0.467521	c74197.graph_c0;c86090.graph_c1;c76998.graph_c0;c59793.graph_c0;c78064.graph_c2;c87944.graph_c0;c51191.graph_c0;c71300.graph_c0;c66962.graph_c0;c51256.graph_c0;c73706.graph_c0;c68184.graph_c0;c85946.graph_c0;c76545.graph_c0;c85108.graph_c0;c46665.graph_c0;c71184.graph_c2;c73271.graph_c0;c75679.graph_c0;c79639.graph_c0;c81689.graph_c0;c82691.graph_c0;c82570.graph_c0;c84783.graph_c0;c82382.graph_c1…
GO:0004497	monooxygenase activity	Molecular Function	116	0.467699	c78278.graph_c0;c83836.graph_c0;c77366.graph_c1;c79872.graph_c1;c77513.graph_c0;c85210.graph_c1;c82772.graph_c1;c71482.graph_c0;c82916.graph_c0;c87783.graph_c0;c28742.graph_c0;c94481.graph_c0;c86309.graph_c0;c74725.graph_c0;c46829.graph_c0;c77950.graph_c2;c57043.graph_c1;c67482.graph_c1;c61366.graph_c0;c58244.graph_c0;c71348.graph_c2;c48390.graph_c1;c83185.graph_c0;c71947.graph_c1;c27055.graph_c0…
GO:0003774	motor activity	Molecular Function	9	0.477185	c75007.graph_c0;c84423.graph_c0;c55467.graph_c0;c87991.graph_c0;c86590.graph_c1;c86116.graph_c0;c85297.graph_c0;c86746.graph_c1;c79940.graph_c2
GO:0004693	cyclin-dependent protein serine/threonine kinase activity	Molecular Function	9	0.477185	c59486.graph_c0;c78820.graph_c0;c58296.graph_c3;c84249.graph_c0;c76087.graph_c2;c38820.graph_c0;c85288.graph_c0;c69180.graph_c0;c75985.graph_c0
GO:0003779	actin binding	Molecular Function	20	0.481991	c79234.graph_c0;c86590.graph_c1;c81122.graph_c0;c84423.graph_c0;c82859.graph_c0;c87991.graph_c0;c58551.graph_c0;c85582.graph_c1;c81409.graph_c1;c86551.graph_c1;c56666.graph_c2;c86116.graph_c0;c58551.graph_c1;c74566.graph_c0;c86170.graph_c0;c41207.graph_c0;c86746.graph_c1;c73397.graph_c0;c70564.graph_c0;c81409.graph_c0
GO:0019829	cation-transporting ATPase activity	Molecular Function	13	0.484596	c74736.graph_c1;c66753.graph_c0;c53715.graph_c0;c76998.graph_c2;c69791.graph_c1;c42354.graph_c1;c43467.graph_c0;c82281.graph_c0;c83495.graph_c0;c85688.graph_c0;c86124.graph_c0;c87371.graph_c0;c75997.graph_c2
GO:0010333	terpene synthase activity	Molecular Function	13	0.484596	c76004.graph_c1;c78639.graph_c1;c73478.graph_c0;c66196.graph_c0;c83481.graph_c0;c4359.graph_c0;c67702.graph_c0;c68602.graph_c0;c74497.graph_c0;c81774.graph_c0;c71742.graph_c0;c73980.graph_c0;c67850.graph_c0
GO:0008137	NADH dehydrogenase (ubiquinone) activity	Molecular Function	13	0.484596	c69408.graph_c0;c54612.graph_c1;c69506.graph_c1;c71955.graph_c1;c74408.graph_c0;c81843.graph_c1;c69704.graph_c0;c79318.graph_c0;c80158.graph_c2;c74408.graph_c2;c26612.graph_c0;c86513.graph_c1;c84216.graph_c0
GO:0000155	phosphorelay sensor kinase activity	Molecular Function	10	0.494293	c31800.graph_c0;c85257.graph_c0;c80741.graph_c0;c84670.graph_c0;c87936.graph_c0;c84243.graph_c0;c87442.graph_c0;c77048.graph_c0;c87779.graph_c0;c79657.graph_c0
GO:0001664	G-protein coupled receptor binding	Molecular Function	3	0.503802	c78435.graph_c0;c84366.graph_c1;c85763.graph_c0
GO:0005096	GTPase activator activity	Molecular Function	3	0.503802	c93323.graph_c0;c86274.graph_c0;c65555.graph_c0
GO:0052692	raffinose alpha-galactosidase activity	Molecular Function	3	0.503802	c87744.graph_c1;c63429.graph_c1;c64006.graph_c0
GO:0004571	mannosyl-oligosaccharide 1,2-alpha-mannosidase activity	Molecular Function	3	0.503802	c86921.graph_c1;c79151.graph_c1;c73174.graph_c1
GO:0004617	phosphoglycerate dehydrogenase activity	Molecular Function	3	0.503802	c79211.graph_c2;c79211.graph_c6;c84352.graph_c0
GO:0004148	dihydrolipoyl dehydrogenase activity	Molecular Function	3	0.503802	c85429.graph_c0;c75244.graph_c0;c53691.graph_c0
GO:0008812	choline dehydrogenase activity	Molecular Function	3	0.503802	c79979.graph_c0;c70888.graph_c0;c62252.graph_c1
GO:0031683	G-protein beta/gamma-subunit complex binding	Molecular Function	3	0.503802	c78435.graph_c0;c84366.graph_c1;c85763.graph_c0
GO:0004652	polynucleotide adenylyltransferase activity	Molecular Function	3	0.503802	c68672.graph_c0;c84440.graph_c0;c83558.graph_c0
GO:0004534	5'-3' exoribonuclease activity	Molecular Function	3	0.503802	c75715.graph_c0;c75715.graph_c1;c64636.graph_c1
GO:0051536	iron-sulfur cluster binding	Molecular Function	26	0.505945	c78348.graph_c0;c68846.graph_c0;c53160.graph_c1;c79938.graph_c0;c82406.graph_c1;c86460.graph_c0;c86616.graph_c0;c81755.graph_c0;c74962.graph_c1;c86178.graph_c1;c69670.graph_c0;c52779.graph_c0;c69704.graph_c0;c48740.graph_c1;c81487.graph_c0;c72570.graph_c0;c73873.graph_c0;c73814.graph_c0;c87940.graph_c0;c71056.graph_c1;c70938.graph_c0;c71695.graph_c0;c87427.graph_c0;c53160.graph_c4;c66200.graph_c0…
GO:0047134	protein-disulfide reductase activity	Molecular Function	4	0.528771	c70590.graph_c0;c49917.graph_c0;c75692.graph_c1;c55298.graph_c0
GO:0004683	calmodulin-dependent protein kinase activity	Molecular Function	4	0.528771	c71673.graph_c0;c60745.graph_c0;c81451.graph_c0;c84386.graph_c0
GO:0047800	cysteamine dioxygenase activity	Molecular Function	4	0.528771	c62491.graph_c0;c64711.graph_c0;c76669.graph_c0;c50293.graph_c0
GO:0005093	Rab GDP-dissociation inhibitor activity	Molecular Function	4	0.528771	c64875.graph_c3;c85319.graph_c0;c63619.graph_c0;c59163.graph_c0
GO:0000062	fatty-acyl-CoA binding	Molecular Function	4	0.528771	c83119.graph_c0;c86217.graph_c0;c81793.graph_c0;c65082.graph_c0
GO:0003724	RNA helicase activity	Molecular Function	4	0.528771	c67060.graph_c1;c85350.graph_c1;c67060.graph_c2;c85172.graph_c0
GO:0008506	sucrose	Molecular Function	4	0.528771	c52489.graph_c0;c82140.graph_c0;c82140.graph_c1;c87464.graph_c0
GO:0046872	metal ion binding	Molecular Function	433	0.53155	c85747.graph_c0;c66892.graph_c1;c82397.graph_c0;c58507.graph_c0;c69791.graph_c1;c74245.graph_c0;c73549.graph_c0;c65524.graph_c0;c52110.graph_c0;c70174.graph_c1;c79613.graph_c0;c84131.graph_c0;c70122.graph_c0;c84364.graph_c0;c86420.graph_c3;c77711.graph_c0;c62594.graph_c1;c83327.graph_c1;c68856.graph_c0;c77139.graph_c0;c73971.graph_c0;c21366.graph_c0;c63270.graph_c0;c65009.graph_c1;c78961.graph_c0…
GO:0030554	adenyl nucleotide binding	Molecular Function	17	0.534283	c74683.graph_c2;c76280.graph_c0;c81038.graph_c0;c75412.graph_c0;c85716.graph_c0;c80739.graph_c0;c19946.graph_c0;c84574.graph_c0;c86136.graph_c0;c78056.graph_c0;c74683.graph_c1;c84994.graph_c0;c86804.graph_c0;c65326.graph_c0;c87430.graph_c0;c87163.graph_c0;c84251.graph_c0
GO:0050661	NADP binding	Molecular Function	30	0.541122	c39344.graph_c0;c87811.graph_c0;c59354.graph_c1;c76815.graph_c0;c87109.graph_c0;c80645.graph_c1;c82579.graph_c0;c57411.graph_c1;c82817.graph_c0;c77846.graph_c0;c55396.graph_c0;c86636.graph_c0;c80511.graph_c0;c77392.graph_c1;c47088.graph_c0;c69335.graph_c1;c59354.graph_c2;c75735.graph_c0;c86534.graph_c0;c70886.graph_c0;c59500.graph_c0;c69335.graph_c0;c82337.graph_c0;c57623.graph_c1;c85802.graph_c0…
GO:0019904	protein domain specific binding	Molecular Function	5	0.547651	c77516.graph_c0;c73947.graph_c0;c40569.graph_c0;c61303.graph_c0;c74267.graph_c2
GO:0080044	quercetin 7-O-glucosyltransferase activity	Molecular Function	10	0.552546	c77298.graph_c0;c87320.graph_c0;c70358.graph_c0;c54690.graph_c0;c59155.graph_c0;c77298.graph_c1;c76096.graph_c1;c82199.graph_c0;c73984.graph_c0;c66618.graph_c0
GO:0008233	peptidase activity	Molecular Function	48	0.553297	c50237.graph_c0;c67295.graph_c0;c39308.graph_c0;c67659.graph_c0;c63049.graph_c0;c38274.graph_c0;c75309.graph_c0;c72878.graph_c0;c29393.graph_c0;c68960.graph_c1;c79279.graph_c2;c66389.graph_c0;c82477.graph_c1;c86583.graph_c0;c79612.graph_c0;c64637.graph_c0;c81497.graph_c1;c77101.graph_c0;c60963.graph_c0;c63328.graph_c0;c68963.graph_c0;c61153.graph_c2;c84319.graph_c1;c65456.graph_c0;c70420.graph_c0…
GO:0005351	sugar	Molecular Function	24	0.560739	c84578.graph_c0;c66936.graph_c0;c53311.graph_c0;c87346.graph_c0;c65237.graph_c0;c83227.graph_c0;c87614.graph_c0;c85076.graph_c0;c56375.graph_c0;c72343.graph_c0;c61624.graph_c0;c78311.graph_c0;c85684.graph_c1;c79834.graph_c0;c80758.graph_c1;c76607.graph_c0;c86285.graph_c1;c72703.graph_c1;c53439.graph_c0;c61785.graph_c0;c80755.graph_c0;c83181.graph_c0;c77898.graph_c0;c76987.graph_c0
GO:0004176	ATP-dependent peptidase activity	Molecular Function	6	0.563092	c72125.graph_c0;c79066.graph_c0;c78830.graph_c0;c68650.graph_c0;c82397.graph_c0;c80596.graph_c0
GO:0004812	aminoacyl-tRNA ligase activity	Molecular Function	6	0.563092	c86987.graph_c0;c61090.graph_c0;c29263.graph_c0;c72885.graph_c1;c86921.graph_c1;c81207.graph_c1
GO:0008266	poly(U) RNA binding	Molecular Function	7	0.576306	c85691.graph_c1;c61468.graph_c0;c77536.graph_c0;c86403.graph_c0;c29109.graph_c0;c83916.graph_c1;c87096.graph_c0
GO:0008138	protein tyrosine/serine/threonine phosphatase activity	Molecular Function	7	0.576306	c76428.graph_c0;c71554.graph_c0;c76621.graph_c0;c80321.graph_c0;c70691.graph_c0;c79128.graph_c0;c86931.graph_c1
GO:0005543	phospholipid binding	Molecular Function	18	0.586688	c87209.graph_c0;c79101.graph_c1;c80039.graph_c0;c82139.graph_c0;c69220.graph_c0;c86274.graph_c0;c79513.graph_c1;c77431.graph_c0;c34603.graph_c0;c84608.graph_c1;c70563.graph_c0;c93323.graph_c0;c79023.graph_c0;c83730.graph_c2;c81156.graph_c0;c65555.graph_c0;c86601.graph_c0;c87695.graph_c1
GO:0003785	actin monomer binding	Molecular Function	1	0.59778	c66634.graph_c0
GO:0048487	beta-tubulin binding	Molecular Function	1	0.59778	c74922.graph_c1
GO:0017110	nucleoside-diphosphatase activity	Molecular Function	1	0.59778	c85342.graph_c0
GO:0005262	calcium channel activity	Molecular Function	1	0.59778	c76160.graph_c0
GO:0031679	NADH dehydrogenase (plastoquinone) activity	Molecular Function	1	0.59778	c71223.graph_c0
GO:0052906	tRNA (guanine(37)-N(1))-methyltransferase activity	Molecular Function	1	0.59778	c85552.graph_c0
GO:0003861	3-isopropylmalate dehydratase activity	Molecular Function	1	0.59778	c72171.graph_c0
GO:0009899	ent-kaurene synthase activity	Molecular Function	1	0.59778	c85145.graph_c1
GO:0004000	adenosine deaminase activity	Molecular Function	1	0.59778	c76237.graph_c0
GO:0034450	ubiquitin-ubiquitin ligase activity	Molecular Function	1	0.59778	c86803.graph_c0
GO:0004643	phosphoribosylaminoimidazolecarboxamide formyltransferase activity	Molecular Function	1	0.59778	c78759.graph_c0
GO:0033737	1-pyrroline dehydrogenase activity	Molecular Function	1	0.59778	c83298.graph_c0
GO:0019145	aminobutyraldehyde dehydrogenase activity	Molecular Function	1	0.59778	c83298.graph_c0
GO:0008936	nicotinamidase activity	Molecular Function	1	0.59778	c73786.graph_c0
GO:0008534	oxidized purine nucleobase lesion DNA N-glycosylase activity	Molecular Function	1	0.59778	c87222.graph_c0
GO:0003864	3-methyl-2-oxobutanoate hydroxymethyltransferase activity	Molecular Function	1	0.59778	c87264.graph_c0
GO:0004375	glycine dehydrogenase (decarboxylating) activity	Molecular Function	1	0.59778	c86788.graph_c0
GO:0004555	alpha,alpha-trehalase activity	Molecular Function	1	0.59778	c83427.graph_c0
GO:0000987	core promoter proximal region sequence-specific DNA binding	Molecular Function	1	0.59778	c80973.graph_c0
GO:0043023	ribosomal large subunit binding	Molecular Function	1	0.59778	c64055.graph_c0
GO:0046923	ER retention sequence binding	Molecular Function	1	0.59778	c70157.graph_c0
GO:0050281	serine-glyoxylate transaminase activity	Molecular Function	1	0.59778	c85284.graph_c0
GO:0004088	carbamoyl-phosphate synthase (glutamine-hydrolyzing) activity	Molecular Function	1	0.59778	c75796.graph_c0
GO:0016906	sterol 3-beta-glucosyltransferase activity	Molecular Function	1	0.59778	c81204.graph_c0
GO:0003879	ATP phosphoribosyltransferase activity	Molecular Function	1	0.59778	c81126.graph_c0
GO:0045140	inositol phosphoceramide synthase activity	Molecular Function	1	0.59778	c80323.graph_c0
GO:0004152	dihydroorotate dehydrogenase activity	Molecular Function	1	0.59778	c54231.graph_c0
GO:0018786	haloalkane dehalogenase activity	Molecular Function	1	0.59778	c86453.graph_c0
GO:0004740	pyruvate dehydrogenase (acetyl-transferring) kinase activity	Molecular Function	1	0.59778	c87442.graph_c0
GO:0019776	Atg8 ligase activity	Molecular Function	1	0.59778	c80663.graph_c0
GO:0047807	cytokinin 7-beta-glucosyltransferase activity	Molecular Function	1	0.59778	c75282.graph_c0
GO:0080041	ADP-ribose pyrophosphohydrolase activity	Molecular Function	1	0.59778	c80308.graph_c0
GO:0016763	transferase activity, transferring pentosyl groups	Molecular Function	1	0.59778	c76621.graph_c0
GO:0033862	UMP kinase activity	Molecular Function	1	0.59778	c72940.graph_c0
GO:0046507	UDPsulfoquinovose synthase activity	Molecular Function	1	0.59778	c85946.graph_c0
GO:0008420	CTD phosphatase activity	Molecular Function	1	0.59778	c81862.graph_c0
GO:0016780	phosphotransferase activity, for other substituted phosphate groups	Molecular Function	1	0.59778	c77393.graph_c0
GO:0051745	4-hydroxy-3-methylbut-2-en-1-yl diphosphate reductase activity	Molecular Function	1	0.59778	c73228.graph_c0
GO:0017005	3'-tyrosyl-DNA phosphodiesterase activity	Molecular Function	1	0.59778	c83858.graph_c0
GO:0080084	5S rDNA binding	Molecular Function	1	0.59778	c85163.graph_c1
GO:0051724	NAD transporter activity	Molecular Function	1	0.59778	c77206.graph_c0
GO:0015120	phosphoglycerate transmembrane transporter activity	Molecular Function	1	0.59778	c79402.graph_c0
GO:0032137	guanine/thymine mispair binding	Molecular Function	1	0.59778	c78675.graph_c0
GO:0052691	UDP-arabinopyranose mutase activity	Molecular Function	1	0.59778	c83893.graph_c1
GO:0045550	geranylgeranyl reductase activity	Molecular Function	1	0.59778	c73455.graph_c2
GO:0016407	acetyltransferase activity	Molecular Function	1	0.59778	c78815.graph_c0
GO:0005432	calcium	Molecular Function	1	0.59778	c85093.graph_c0
GO:0010012	steroid 22-alpha hydroxylase activity	Molecular Function	1	0.59778	c65633.graph_c0
GO:0016618	hydroxypyruvate reductase activity	Molecular Function	1	0.59778	c86668.graph_c0
GO:0030785	[ribulose-bisphosphate carboxylase]-lysine N-methyltransferase activity	Molecular Function	1	0.59778	c83712.graph_c0
GO:0016805	dipeptidase activity	Molecular Function	1	0.59778	c86821.graph_c0
GO:0008531	riboflavin kinase activity	Molecular Function	1	0.59778	c73175.graph_c0
GO:0016262	protein N-acetylglucosaminyltransferase activity	Molecular Function	1	0.59778	c78476.graph_c0
GO:0008479	queuine tRNA-ribosyltransferase activity	Molecular Function	1	0.59778	c76611.graph_c0
GO:0042950	salicin transmembrane transporter activity	Molecular Function	1	0.59778	c87464.graph_c0
GO:0009917	sterol 5-alpha reductase activity	Molecular Function	1	0.59778	c76897.graph_c0
GO:0032791	lead ion binding	Molecular Function	1	0.59778	c86217.graph_c0
GO:0004046	aminoacylase activity	Molecular Function	1	0.59778	c78831.graph_c1
GO:0019955	cytokine binding	Molecular Function	1	0.59778	c84670.graph_c0
GO:0043813	phosphatidylinositol-3,5-bisphosphate 5-phosphatase activity	Molecular Function	1	0.59778	c82276.graph_c0
GO:0004560	alpha-L-fucosidase activity	Molecular Function	1	0.59778	c76423.graph_c0
GO:0009672	auxin	Molecular Function	1	0.59778	c83357.graph_c0
GO:0003856	3-dehydroquinate synthase activity	Molecular Function	1	0.59778	c68272.graph_c0
GO:0005267	potassium channel activity	Molecular Function	1	0.59778	c76455.graph_c0
GO:0004516	nicotinate phosphoribosyltransferase activity	Molecular Function	1	0.59778	c84372.graph_c0
GO:0033854	glutamate-prephenate aminotransferase activity	Molecular Function	1	0.59778	c80634.graph_c1
GO:0005053	peroxisome matrix targeting signal-2 binding	Molecular Function	1	0.59778	c64908.graph_c0
GO:0048531	beta-1,3-galactosyltransferase activity	Molecular Function	1	0.59778	c77654.graph_c0
GO:0005364	maltose	Molecular Function	1	0.59778	c87464.graph_c0
GO:0050113	inositol oxygenase activity	Molecular Function	1	0.59778	c83271.graph_c0
GO:0004798	thymidylate kinase activity	Molecular Function	1	0.59778	c82887.graph_c1
GO:0050213	progesterone 5-alpha-reductase activity	Molecular Function	1	0.59778	c76897.graph_c0
GO:0008240	tripeptidyl-peptidase activity	Molecular Function	1	0.59778	c73016.graph_c0
GO:0004821	histidine-tRNA ligase activity	Molecular Function	1	0.59778	c83457.graph_c0
GO:0003914	DNA (6-4) photolyase activity	Molecular Function	1	0.59778	c71535.graph_c0
GO:0017056	structural constituent of nuclear pore	Molecular Function	1	0.59778	c82744.graph_c0
GO:0004848	ureidoglycolate hydrolase activity	Molecular Function	1	0.59778	c82117.graph_c0
GO:0010285	L,L-diaminopimelate aminotransferase activity	Molecular Function	1	0.59778	c73039.graph_c0
GO:0004819	glutamine-tRNA ligase activity	Molecular Function	1	0.59778	c82698.graph_c0
GO:0008649	rRNA methyltransferase activity	Molecular Function	1	0.59778	c80155.graph_c2
GO:0008802	betaine-aldehyde dehydrogenase activity	Molecular Function	1	0.59778	c83298.graph_c0
GO:0051213	dioxygenase activity	Molecular Function	1	0.59778	c65937.graph_c0
GO:0004715	non-membrane spanning protein tyrosine kinase activity	Molecular Function	1	0.59778	c80698.graph_c0
GO:0010488	UDP-galactose	Molecular Function	1	0.59778	c83228.graph_c0
GO:0009000	selenocysteine lyase activity	Molecular Function	1	0.59778	c86569.graph_c0
GO:0004609	phosphatidylserine decarboxylase activity	Molecular Function	1	0.59778	c80595.graph_c0
GO:0080062	cytokinin 9-beta-glucosyltransferase activity	Molecular Function	1	0.59778	c75282.graph_c0
GO:0009824	AMP dimethylallyltransferase activity	Molecular Function	1	0.59778	c77854.graph_c0
GO:0016833	oxo-acid-lyase activity	Molecular Function	1	0.59778	c86179.graph_c0
GO:0005083	small GTPase regulator activity	Molecular Function	1	0.59778	c86385.graph_c0
GO:0003937	IMP cyclohydrolase activity	Molecular Function	1	0.59778	c78759.graph_c0
GO:0003840	gamma-glutamyltransferase activity	Molecular Function	1	0.59778	c75511.graph_c0
GO:0004809	tRNA (guanine-N2-)-methyltransferase activity	Molecular Function	1	0.59778	c76491.graph_c0
GO:0032138	single base insertion or deletion binding	Molecular Function	1	0.59778	c78675.graph_c0
GO:0008805	carbon-monoxide oxygenase activity	Molecular Function	1	0.59778	c66735.graph_c1
GO:0047268	galactinol-raffinose galactosyltransferase activity	Molecular Function	1	0.59778	c71843.graph_c1
GO:0047631	ADP-ribose diphosphatase activity	Molecular Function	1	0.59778	c78399.graph_c0
GO:0001671	ATPase activator activity	Molecular Function	1	0.59778	c82976.graph_c1
GO:0080132	fatty acid alpha-hydroxylase activity	Molecular Function	1	0.59778	c77903.graph_c0
GO:0008963	phospho-N-acetylmuramoyl-pentapeptide-transferase activity	Molecular Function	1	0.59778	c72474.graph_c1
GO:0015217	ADP transmembrane transporter activity	Molecular Function	1	0.59778	c73766.graph_c1
GO:0008020	G-protein coupled photoreceptor activity	Molecular Function	1	0.59778	c85257.graph_c0
GO:0003905	alkylbase DNA N-glycosylase activity	Molecular Function	1	0.59778	c101351.graph_c0
GO:0015086	cadmium ion transmembrane transporter activity	Molecular Function	1	0.59778	c43443.graph_c0
GO:0050577	GDP-L-fucose synthase activity	Molecular Function	1	0.59778	c76998.graph_c0
GO:0046422	violaxanthin de-epoxidase activity	Molecular Function	1	0.59778	c82424.graph_c0
GO:0005310	dicarboxylic acid transmembrane transporter activity	Molecular Function	1	0.59778	c78713.graph_c0
GO:0015173	aromatic amino acid transmembrane transporter activity	Molecular Function	1	0.59778	c77129.graph_c0
GO:0016231	beta-N-acetylglucosaminidase activity	Molecular Function	1	0.59778	c71809.graph_c0
GO:0000400	four-way junction DNA binding	Molecular Function	1	0.59778	c78675.graph_c0
GO:0004729	oxygen-dependent protoporphyrinogen oxidase activity	Molecular Function	1	0.59778	c82792.graph_c1
GO:0004055	argininosuccinate synthase activity	Molecular Function	1	0.59778	c20735.graph_c0
GO:0004026	alcohol O-acetyltransferase activity	Molecular Function	1	0.59778	c66560.graph_c0
GO:0019894	kinesin binding	Molecular Function	1	0.59778	c70392.graph_c0
GO:0003873	6-phosphofructo-2-kinase activity	Molecular Function	1	0.59778	c86963.graph_c2
GO:0046608	carotenoid isomerase activity	Molecular Function	1	0.59778	c73736.graph_c0
GO:0004325	ferrochelatase activity	Molecular Function	1	0.59778	c84554.graph_c0
GO:0010331	gibberellin binding	Molecular Function	1	0.59778	c80085.graph_c0
GO:0047734	CDP-glycerol diphosphatase activity	Molecular Function	1	0.59778	c78399.graph_c0
GO:0052381	tRNA dimethylallyltransferase activity	Molecular Function	1	0.59778	c77854.graph_c0
GO:0009883	red or far-red light photoreceptor activity	Molecular Function	1	0.59778	c51759.graph_c0
GO:0016615	malate dehydrogenase activity	Molecular Function	1	0.59778	c63260.graph_c1
GO:0004751	ribose-5-phosphate isomerase activity	Molecular Function	1	0.59778	c77783.graph_c2
GO:0008409	5'-3' exonuclease activity	Molecular Function	1	0.59778	c86693.graph_c0
GO:0008898	S-adenosylmethionine-homocysteine S-methyltransferase activity	Molecular Function	1	0.59778	c74872.graph_c0
GO:0004337	geranyltranstransferase activity	Molecular Function	1	0.59778	c76255.graph_c0
GO:0004482	mRNA (guanine-N7-)-methyltransferase activity	Molecular Function	1	0.59778	c73686.graph_c0
GO:0050833	pyruvate transmembrane transporter activity	Molecular Function	1	0.59778	c76574.graph_c2
GO:0008198	ferrous iron binding	Molecular Function	1	0.59778	c77148.graph_c2
GO:0003963	RNA-3'-phosphate cyclase activity	Molecular Function	1	0.59778	c74055.graph_c0
GO:0016701	oxidoreductase activity, acting on single donors with incorporation of molecular oxygen	Molecular Function	1	0.59778	c77148.graph_c2
GO:0004827	proline-tRNA ligase activity	Molecular Function	1	0.59778	c68909.graph_c0
GO:0008429	phosphatidylethanolamine binding	Molecular Function	1	0.59778	c67934.graph_c0
GO:0008526	phosphatidylinositol transporter activity	Molecular Function	1	0.59778	c55650.graph_c0
GO:0033853	aspartate-prephenate aminotransferase activity	Molecular Function	1	0.59778	c80634.graph_c1
GO:0050342	tocopherol O-methyltransferase activity	Molecular Function	1	0.59778	c76328.graph_c0
GO:0004760	serine-pyruvate transaminase activity	Molecular Function	1	0.59778	c85284.graph_c0
GO:0042586	peptide deformylase activity	Molecular Function	1	0.59778	c84584.graph_c0
GO:0009884	cytokinin receptor activity	Molecular Function	1	0.59778	c77048.graph_c0
GO:0036201	ent-isokaurene C2-hydroxylase activity	Molecular Function	1	0.59778	c42924.graph_c1
GO:0008897	holo-[acyl-carrier-protein] synthase activity	Molecular Function	1	0.59778	c86889.graph_c0
GO:0031491	nucleosome binding	Molecular Function	2	0.60151	c69592.graph_c0;c81424.graph_c0
GO:0004832	valine-tRNA ligase activity	Molecular Function	2	0.60151	c85578.graph_c1;c66263.graph_c0
GO:0052853	long-chain-(S)-2-hydroxy-long-chain-acid oxidase activity	Molecular Function	2	0.60151	c81410.graph_c0;c78554.graph_c0
GO:0017089	glycolipid transporter activity	Molecular Function	2	0.60151	c67951.graph_c0;c87279.graph_c0
GO:0000170	sphingosine hydroxylase activity	Molecular Function	2	0.60151	c64760.graph_c0;c71794.graph_c1
GO:0008022	protein C-terminus binding	Molecular Function	2	0.60151	c85748.graph_c1;c79460.graph_c0
GO:0004013	adenosylhomocysteinase activity	Molecular Function	2	0.60151	c70566.graph_c0;c40419.graph_c0
GO:0003707	steroid hormone receptor activity	Molecular Function	2	0.60151	c68964.graph_c0;c87800.graph_c0
GO:0004478	methionine adenosyltransferase activity	Molecular Function	2	0.60151	c81077.graph_c1;c87406.graph_c0
GO:0033743	peptide-methionine (R)-S-oxide reductase activity	Molecular Function	2	0.60151	c83883.graph_c1;c78877.graph_c0
GO:0000014	single-stranded DNA endodeoxyribonuclease activity	Molecular Function	2	0.60151	c71028.graph_c1;c68248.graph_c0
GO:0004828	serine-tRNA ligase activity	Molecular Function	2	0.60151	c47114.graph_c0;c80309.graph_c0
GO:0004563	beta-N-acetylhexosaminidase activity	Molecular Function	2	0.60151	c78242.graph_c0;c55042.graph_c0
GO:0047714	galactolipase activity	Molecular Function	2	0.60151	c75815.graph_c0;c84695.graph_c0
GO:0004439	phosphatidylinositol-4,5-bisphosphate 5-phosphatase activity	Molecular Function	2	0.60151	c79128.graph_c0;c82276.graph_c0
GO:0052656	L-isoleucine transaminase activity	Molecular Function	2	0.60151	c80103.graph_c0;c72246.graph_c0
GO:0052655	L-valine transaminase activity	Molecular Function	2	0.60151	c80103.graph_c0;c72246.graph_c0
GO:0004040	amidase activity	Molecular Function	2	0.60151	c80171.graph_c0;c69178.graph_c0
GO:0052852	very-long-chain-(S)-2-hydroxy-acid oxidase activity	Molecular Function	2	0.60151	c81410.graph_c0;c78554.graph_c0
GO:0052854	medium-chain-(S)-2-hydroxy-acid oxidase activity	Molecular Function	2	0.60151	c81410.graph_c0;c78554.graph_c0
GO:0004435	phosphatidylinositol phospholipase C activity	Molecular Function	2	0.60151	c86856.graph_c0;c78422.graph_c0
GO:0051861	glycolipid binding	Molecular Function	2	0.60151	c67951.graph_c0;c87279.graph_c0
GO:0042389	omega-3 fatty acid desaturase activity	Molecular Function	2	0.60151	c82493.graph_c0;c65259.graph_c0
GO:0008453	alanine-glyoxylate transaminase activity	Molecular Function	2	0.60151	c85284.graph_c0;c82447.graph_c0
GO:0015168	glycerol transmembrane transporter activity	Molecular Function	2	0.60151	c77898.graph_c0;c80755.graph_c0
GO:0003883	CTP synthase activity	Molecular Function	2	0.60151	c78801.graph_c0;c81531.graph_c0
GO:0080023	3R-hydroxyacyl-CoA dehydratase activity	Molecular Function	2	0.60151	c48788.graph_c0;c52733.graph_c0
GO:0043682	copper-transporting ATPase activity	Molecular Function	2	0.60151	c70846.graph_c1;c84528.graph_c0
GO:0016747	transferase activity, transferring acyl groups other than amino-acyl groups	Molecular Function	61	0.603463	c82876.graph_c0;c29252.graph_c0;c25777.graph_c0;c84259.graph_c0;c71802.graph_c2;c70781.graph_c0;c82001.graph_c0;c45449.graph_c0;c78411.graph_c0;c72690.graph_c0;c72753.graph_c1;c86139.graph_c1;c87404.graph_c0;c64108.graph_c1;c67789.graph_c0;c72753.graph_c2;c87572.graph_c0;c33138.graph_c0;c39533.graph_c0;c73687.graph_c2;c68318.graph_c0;c70135.graph_c0;c78485.graph_c0;c68496.graph_c1;c83707.graph_c0…
GO:0022857	transmembrane transporter activity	Molecular Function	10	0.607964	c60623.graph_c1;c60337.graph_c0;c81366.graph_c0;c81820.graph_c1;c63611.graph_c1;c69038.graph_c0;c71999.graph_c0;c53472.graph_c0;c84159.graph_c0;c64262.graph_c0
GO:0003978	UDP-glucose 4-epimerase activity	Molecular Function	3	0.609278	c77255.graph_c0;c82570.graph_c0;c81177.graph_c0
GO:0005313	L-glutamate transmembrane transporter activity	Molecular Function	3	0.609278	c82680.graph_c3;c72824.graph_c2;c45412.graph_c0
GO:0016891	endoribonuclease activity, producing 5'-phosphomonoesters	Molecular Function	3	0.609278	c83389.graph_c1;c68248.graph_c0;c85405.graph_c0
GO:0015288	porin activity	Molecular Function	3	0.609278	c82994.graph_c0;c85734.graph_c0;c86720.graph_c1
GO:0050664	oxidoreductase activity, acting on NAD(P)H, oxygen as acceptor	Molecular Function	3	0.609278	c70696.graph_c0;c59171.graph_c0;c77658.graph_c1
GO:0016829	lyase activity	Molecular Function	16	0.611865	c50402.graph_c0;c70930.graph_c0;c74183.graph_c0;c79979.graph_c0;c76619.graph_c0;c46448.graph_c0;c70888.graph_c0;c69846.graph_c0;c62252.graph_c1;c75053.graph_c0;c85573.graph_c0;c54322.graph_c0;c75847.graph_c0;c83156.graph_c0;c83836.graph_c0;c77234.graph_c0
GO:0008026	ATP-dependent helicase activity	Molecular Function	50	0.615478	c51519.graph_c0;c61114.graph_c0;c87807.graph_c0;c84098.graph_c0;c85502.graph_c0;c73350.graph_c1;c47242.graph_c0;c627.graph_c0;c55195.graph_c1;c81163.graph_c0;c85172.graph_c0;c39796.graph_c0;c94577.graph_c0;c61856.graph_c0;c82085.graph_c0;c18424.graph_c0;c87891.graph_c0;c87363.graph_c0;c83406.graph_c0;c82421.graph_c0;c53691.graph_c0;c84725.graph_c0;c85496.graph_c1;c80280.graph_c1;c86403.graph_c0;c…
GO:0035197	siRNA binding	Molecular Function	4	0.617455	c86698.graph_c1;c86518.graph_c0;c82100.graph_c0;c75435.graph_c0
GO:0008964	phosphoenolpyruvate carboxylase activity	Molecular Function	4	0.617455	c87026.graph_c0;c83035.graph_c0;c80832.graph_c1;c80832.graph_c3
GO:0017137	Rab GTPase binding	Molecular Function	4	0.617455	c87991.graph_c0;c86116.graph_c0;c64875.graph_c3;c85319.graph_c0
GO:0016655	oxidoreductase activity, acting on NAD(P)H, quinone or similar compound as acceptor	Molecular Function	4	0.617455	c79318.graph_c1;c85669.graph_c1;c65011.graph_c0;c78745.graph_c3
GO:0008107	galactoside 2-alpha-L-fucosyltransferase activity	Molecular Function	4	0.617455	c76808.graph_c0;c57956.graph_c0;c82178.graph_c0;c81219.graph_c0
GO:0015112	nitrate transmembrane transporter activity	Molecular Function	4	0.617455	c67356.graph_c0;c75265.graph_c0;c86915.graph_c0;c58132.graph_c1
GO:0004034	aldose 1-epimerase activity	Molecular Function	4	0.617455	c63166.graph_c1;c70376.graph_c0;c57236.graph_c0;c68717.graph_c0
GO:0004525	ribonuclease III activity	Molecular Function	4	0.617455	c87793.graph_c0;c84034.graph_c1;c74959.graph_c0;c82421.graph_c0
GO:0032559	adenyl ribonucleotide binding	Molecular Function	17	0.619644	c74900.graph_c0;c49676.graph_c0;c61859.graph_c1;c78925.graph_c0;c45156.graph_c0;c54425.graph_c1;c99497.graph_c0;c59318.graph_c0;c82826.graph_c1;c66558.graph_c0;c86553.graph_c0;c39036.graph_c0;c74209.graph_c0;c29596.graph_c2;c64447.graph_c0;c75959.graph_c1;c87923.graph_c0
GO:0015036	disulfide oxidoreductase activity	Molecular Function	5	0.6254	c79229.graph_c0;c85429.graph_c0;c83170.graph_c0;c3134.graph_c0;c75244.graph_c0
GO:0008134	transcription factor binding	Molecular Function	5	0.6254	c86635.graph_c0;c59713.graph_c0;c39234.graph_c0;c45565.graph_c1;c87832.graph_c0
GO:0016866	intramolecular transferase activity	Molecular Function	5	0.6254	c81055.graph_c1;c77082.graph_c0;c86427.graph_c0;c66460.graph_c1;c61027.graph_c0
GO:0008422	beta-glucosidase activity	Molecular Function	6	0.632979	c76559.graph_c0;c78290.graph_c0;c77469.graph_c1;c80275.graph_c0;c86781.graph_c0;c83019.graph_c0
GO:0050897	cobalt ion binding	Molecular Function	19	0.634036	c87264.graph_c0;c82452.graph_c0;c75663.graph_c1;c85429.graph_c0;c78551.graph_c0;c87842.graph_c0;c85637.graph_c0;c84359.graph_c0;c76486.graph_c0;c85691.graph_c1;c61468.graph_c0;c75244.graph_c0;c84359.graph_c1;c76313.graph_c0;c29109.graph_c0;c86978.graph_c0;c67430.graph_c1;c56262.graph_c0;c70805.graph_c0
GO:0035091	phosphatidylinositol binding	Molecular Function	7	0.640179	c84608.graph_c0;c82340.graph_c0;c77278.graph_c0;c72048.graph_c0;c80580.graph_c1;c84771.graph_c0;c78279.graph_c0
GO:0004221	ubiquitin thiolesterase activity	Molecular Function	20	0.640731	c77152.graph_c1;c85982.graph_c0;c71382.graph_c0;c87999.graph_c0;c88047.graph_c0;c81579.graph_c0;c37973.graph_c0;c77936.graph_c1;c83226.graph_c0;c38274.graph_c0;c79747.graph_c1;c53156.graph_c1;c47801.graph_c0;c61146.graph_c0;c74861.graph_c0;c86489.graph_c0;c82047.graph_c0;c80044.graph_c0;c85732.graph_c2;c86626.graph_c2
GO:0008601	protein phosphatase type 2A regulator activity	Molecular Function	8	0.647022	c86692.graph_c0;c66116.graph_c1;c72645.graph_c0;c70608.graph_c0;c72636.graph_c0;c73516.graph_c0;c76106.graph_c0;c72079.graph_c0
GO:0008146	sulfotransferase activity	Molecular Function	9	0.653539	c58446.graph_c0;c60445.graph_c0;c85386.graph_c0;c44105.graph_c0;c72845.graph_c0;c65587.graph_c0;c85946.graph_c0;c87079.graph_c1;c36364.graph_c1
GO:0009982	pseudouridine synthase activity	Molecular Function	9	0.653539	c76755.graph_c0;c67784.graph_c0;c78945.graph_c0;c83564.graph_c0;c70065.graph_c2;c80611.graph_c0;c78266.graph_c0;c74459.graph_c0;c81425.graph_c0
GO:0032550	purine ribonucleoside binding	Molecular Function	17	0.659449	c64447.graph_c0;c29596.graph_c2;c75959.graph_c1;c87923.graph_c0;c66558.graph_c0;c86553.graph_c0;c39036.graph_c0;c74209.graph_c0;c99497.graph_c0;c82826.graph_c1;c59318.graph_c0;c45156.graph_c0;c54425.graph_c1;c61859.graph_c1;c78925.graph_c0;c49676.graph_c0;c74900.graph_c0
GO:0004857	enzyme inhibitor activity	Molecular Function	17	0.659449	c66260.graph_c0;c78300.graph_c0;c50032.graph_c0;c56939.graph_c0;c60646.graph_c0;c52355.graph_c0;c41298.graph_c0;c42132.graph_c0;c59199.graph_c1;c65318.graph_c1;c63114.graph_c0;c71937.graph_c1;c67852.graph_c0;c65318.graph_c2;c87025.graph_c0;c71475.graph_c1;c95195.graph_c0
GO:0005506	iron ion binding	Molecular Function	197	0.673159	c79329.graph_c0;c82287.graph_c0;c68686.graph_c0;c72726.graph_c0;c49223.graph_c1;c42924.graph_c1;c69334.graph_c0;c70296.graph_c0;c58272.graph_c0;c19884.graph_c0;c28307.graph_c0;c63006.graph_c3;c87457.graph_c0;c60690.graph_c0;c73945.graph_c0;c79133.graph_c1;c86460.graph_c0;c13782.graph_c0;c81081.graph_c1;c64511.graph_c0;c64615.graph_c0;c66950.graph_c0;c71122.graph_c0;c57156.graph_c0;c81153.graph_c0…
GO:0042626	ATPase activity, coupled to transmembrane movement of substances	Molecular Function	39	0.683782	c73575.graph_c2;c81015.graph_c0;c84682.graph_c0;c83998.graph_c0;c57936.graph_c1;c44965.graph_c0;c63962.graph_c0;c78382.graph_c0;c87284.graph_c0;c82521.graph_c0;c64078.graph_c0;c85347.graph_c0;c83734.graph_c0;c70422.graph_c1;c88037.graph_c0;c76137.graph_c0;c84567.graph_c0;c65513.graph_c0;c68560.graph_c0;c75548.graph_c0;c78626.graph_c0;c71344.graph_c0;c52044.graph_c0;c88033.graph_c0;c70822.graph_c0…
GO:0008060	ARF GTPase activator activity	Molecular Function	5	0.694433	c79243.graph_c0;c70563.graph_c0;c81818.graph_c0;c74381.graph_c1;c83730.graph_c2
GO:0016614	oxidoreductase activity, acting on CH-OH group of donors	Molecular Function	5	0.694433	c77889.graph_c0;c48621.graph_c1;c56506.graph_c0;c87553.graph_c0;c45425.graph_c0
GO:0001104	RNA polymerase II transcription cofactor activity	Molecular Function	4	0.694791	c77060.graph_c1;c74949.graph_c0;c86067.graph_c0;c81619.graph_c0
GO:0003725	double-stranded RNA binding	Molecular Function	4	0.694791	c82421.graph_c0;c83242.graph_c1;c84034.graph_c1;c87793.graph_c0
GO:0016151	nickel cation binding	Molecular Function	6	0.695769	c81718.graph_c1;c45284.graph_c1;c78523.graph_c0;c75043.graph_c2;c31387.graph_c1;c66555.graph_c0
GO:0042803	protein homodimerization activity	Molecular Function	24	0.696553	c68255.graph_c0;c87499.graph_c0;c86303.graph_c0;c64543.graph_c0;c73702.graph_c0;c79844.graph_c0;c81962.graph_c0;c76998.graph_c1;c67442.graph_c0;c85117.graph_c1;c75581.graph_c1;c80371.graph_c0;c70905.graph_c0;c69656.graph_c0;c85257.graph_c0;c31800.graph_c0;c87842.graph_c0;c74994.graph_c0;c87442.graph_c0;c58633.graph_c0;c81028.graph_c0;c86569.graph_c0;c85008.graph_c0;c78523.graph_c0
GO:0043168	anion binding	Molecular Function	17	0.696932	c66558.graph_c0;c86553.graph_c0;c39036.graph_c0;c74209.graph_c0;c29596.graph_c2;c64447.graph_c0;c75959.graph_c1;c87923.graph_c0;c99497.graph_c0;c59318.graph_c0;c82826.graph_c1;c61859.graph_c1;c78925.graph_c0;c45156.graph_c0;c54425.graph_c1;c74900.graph_c0;c49676.graph_c0
GO:0008237	metallopeptidase activity	Molecular Function	7	0.698048	c71550.graph_c0;c67708.graph_c1;c78369.graph_c0;c78831.graph_c1;c84680.graph_c0;c82117.graph_c0;c67708.graph_c0
GO:0015181	arginine transmembrane transporter activity	Molecular Function	3	0.698472	c82680.graph_c3;c72824.graph_c2;c45412.graph_c0
GO:0008242	omega peptidase activity	Molecular Function	3	0.698472	c75232.graph_c1;c80044.graph_c0;c85732.graph_c2
GO:0004345	glucose-6-phosphate dehydrogenase activity	Molecular Function	3	0.698472	c69335.graph_c0;c82579.graph_c0;c69335.graph_c1
GO:0005086	ARF guanyl-nucleotide exchange factor activity	Molecular Function	3	0.698472	c85117.graph_c1;c80371.graph_c0;c85987.graph_c0
GO:0015189	L-lysine transmembrane transporter activity	Molecular Function	3	0.698472	c82680.graph_c3;c72824.graph_c2;c45412.graph_c0
GO:0015018	galactosylgalactosylxylosylprotein 3-beta-glucuronosyltransferase activity	Molecular Function	3	0.698472	c83645.graph_c0;c84915.graph_c1;c68989.graph_c0
GO:0004351	glutamate decarboxylase activity	Molecular Function	3	0.698472	c42616.graph_c0;c68133.graph_c0;c69536.graph_c0
GO:0009922	fatty acid elongase activity	Molecular Function	3	0.698472	c89378.graph_c0;c72122.graph_c0;c83074.graph_c0
GO:0016629	12-oxophytodienoate reductase activity	Molecular Function	3	0.698472	c64242.graph_c0;c57019.graph_c1;c78725.graph_c1
GO:0047262	polygalacturonate 4-alpha-galacturonosyltransferase activity	Molecular Function	3	0.698472	c92833.graph_c0;c83191.graph_c0;c71307.graph_c0
GO:0045300	acyl-[acyl-carrier-protein] desaturase activity	Molecular Function	3	0.698472	c79036.graph_c1;c80340.graph_c0;c75952.graph_c1
GO:0005546	phosphatidylinositol-4,5-bisphosphate binding	Molecular Function	3	0.698472	c65394.graph_c0;c59459.graph_c0;c84149.graph_c0
GO:0015145	monosaccharide transmembrane transporter activity	Molecular Function	3	0.698472	c69224.graph_c2;c52489.graph_c0;c69224.graph_c0
GO:0016491	oxidoreductase activity	Molecular Function	163	0.700175	c69536.graph_c0;c52024.graph_c0;c78102.graph_c0;c98156.graph_c0;c85913.graph_c0;c61383.graph_c0;c78364.graph_c1;c68382.graph_c1;c70051.graph_c1;c68272.graph_c0;c80142.graph_c0;c73578.graph_c0;c64563.graph_c0;c52782.graph_c0;c62004.graph_c1;c85026.graph_c0;c82625.graph_c0;c72204.graph_c1;c66234.graph_c0;c75571.graph_c0;c68133.graph_c0;c75961.graph_c1;c63732.graph_c0;c76239.graph_c4;c83762.graph_c0…
GO:0004803	transposase activity	Molecular Function	18	0.701535	c85129.graph_c0;c79065.graph_c0;c81256.graph_c0;c67369.graph_c2;c60264.graph_c0;c76991.graph_c0;c65796.graph_c0;c83945.graph_c2;c84715.graph_c0;c73953.graph_c0;c65839.graph_c0;c88501.graph_c0;c74306.graph_c2;c46786.graph_c0;c54904.graph_c0;c85461.graph_c0;c65273.graph_c1;c69677.graph_c1
GO:0043167	ion binding	Molecular Function	39	0.708302	c35822.graph_c0;c74982.graph_c0;c83760.graph_c0;c65101.graph_c0;c84394.graph_c0;c66613.graph_c0;c63995.graph_c0;c46448.graph_c0;c61275.graph_c0;c77778.graph_c0;c85991.graph_c0;c72145.graph_c1;c85884.graph_c1;c87533.graph_c0;c80254.graph_c0;c79886.graph_c0;c58400.graph_c0;c59710.graph_c0;c85883.graph_c1;c86350.graph_c0;c59793.graph_c0;c67344.graph_c0;c69791.graph_c0;c79477.graph_c0;c87756.graph_c0…
GO:0004348	glucosylceramidase activity	Molecular Function	2	0.709758	c87987.graph_c1;c81771.graph_c1
GO:0003989	acetyl-CoA carboxylase activity	Molecular Function	2	0.709758	c77937.graph_c3;c87439.graph_c0
GO:0010277	chlorophyllide a oxygenase [overall] activity	Molecular Function	2	0.709758	c80608.graph_c2;c78147.graph_c0
GO:0016811	hydrolase activity, acting on carbon-nitrogen (but not peptide) bonds, in linear amides	Molecular Function	2	0.709758	c67431.graph_c0;c66990.graph_c0
GO:0018685	alkane 1-monooxygenase activity	Molecular Function	2	0.709758	c83620.graph_c0;c73541.graph_c0
GO:0004802	transketolase activity	Molecular Function	2	0.709758	c69762.graph_c0;c69762.graph_c1
GO:0004340	glucokinase activity	Molecular Function	2	0.709758	c81201.graph_c0;c84272.graph_c0
GO:0018580	nitronate monooxygenase activity	Molecular Function	2	0.709758	c58503.graph_c1;c72396.graph_c0
GO:0019789	SUMO transferase activity	Molecular Function	2	0.709758	c59991.graph_c0;c58667.graph_c0
GO:0004407	histone deacetylase activity	Molecular Function	2	0.709758	c74922.graph_c1;c82630.graph_c0
GO:0008375	acetylglucosaminyltransferase activity	Molecular Function	11	0.710851	c63450.graph_c0;c80033.graph_c0;c53691.graph_c0;c65010.graph_c1;c81889.graph_c0;c77584.graph_c0;c87166.graph_c0;c78209.graph_c0;c53691.graph_c1;c85229.graph_c0;c53606.graph_c0
GO:0004185	serine-type carboxypeptidase activity	Molecular Function	23	0.722615	c58468.graph_c0;c75186.graph_c0;c70698.graph_c0;c86013.graph_c0;c58468.graph_c1;c81773.graph_c0;c62162.graph_c0;c75982.graph_c0;c74630.graph_c1;c78047.graph_c1;c78911.graph_c0;c31532.graph_c0;c66052.graph_c0;c77606.graph_c0;c70698.graph_c1;c69765.graph_c0;c81078.graph_c1;c86931.graph_c0;c35966.graph_c0;c56579.graph_c3;c68605.graph_c0;c73387.graph_c0;c46922.graph_c0
GO:0016810	hydrolase activity, acting on carbon-nitrogen (but not peptide) bonds	Molecular Function	1	0.744918	c67860.graph_c0
GO:0045153	electron transporter, transferring electrons within CoQH2-cytochrome c reductase complex activity	Molecular Function	1	0.744918	c77887.graph_c0
GO:0004488	methylenetetrahydrofolate dehydrogenase (NADP+) activity	Molecular Function	1	0.744918	c85484.graph_c2
GO:0004140	dephospho-CoA kinase activity	Molecular Function	1	0.744918	c70017.graph_c0
GO:0004514	nicotinate-nucleotide diphosphorylase (carboxylating) activity	Molecular Function	1	0.744918	c84372.graph_c0
GO:0005230	extracellular ligand-gated ion channel activity	Molecular Function	1	0.744918	c77934.graph_c0
GO:0005375	copper ion transmembrane transporter activity	Molecular Function	1	0.744918	c74032.graph_c0
GO:0004610	phosphoacetylglucosamine mutase activity	Molecular Function	1	0.744918	c78133.graph_c0
GO:0016297	acyl-[acyl-carrier-protein] hydrolase activity	Molecular Function	1	0.744918	c80045.graph_c0
GO:0019786	Atg8-specific protease activity	Molecular Function	1	0.744918	c80663.graph_c0
GO:0004347	glucose-6-phosphate isomerase activity	Molecular Function	1	0.744918	c77726.graph_c1
GO:0008843	endochitinase activity	Molecular Function	1	0.744918	c71809.graph_c0
GO:0046429	4-hydroxy-3-methylbut-2-en-1-yl diphosphate synthase activity	Molecular Function	1	0.744918	c73228.graph_c0
GO:0004474	malate synthase activity	Molecular Function	1	0.744918	c84146.graph_c0
GO:0015121	phosphoenolpyruvate	Molecular Function	1	0.744918	c80046.graph_c0
GO:0070626	(S)-2-(5-amino-1-(5-phospho-D-ribosyl)imidazole-4-carboxamido)succinate AMP-lyase (fumarate-forming) activity	Molecular Function	1	0.744918	c84403.graph_c0
GO:0004590	orotidine-5'-phosphate decarboxylase activity	Molecular Function	1	0.744918	c78816.graph_c0
GO:0010178	IAA-amino acid conjugate hydrolase activity	Molecular Function	1	0.744918	c84680.graph_c0
GO:0016630	protochlorophyllide reductase activity	Molecular Function	1	0.744918	c78147.graph_c0
GO:0010297	heteropolysaccharide binding	Molecular Function	1	0.744918	c86110.graph_c0
GO:0047724	inosine nucleosidase activity	Molecular Function	1	0.744918	c72306.graph_c0
GO:0047886	farnesol dehydrogenase activity	Molecular Function	1	0.744918	c71184.graph_c2
GO:0003923	GPI-anchor transamidase activity	Molecular Function	1	0.744918	c83727.graph_c0
GO:0080115	myosin XI tail binding	Molecular Function	1	0.744918	c78303.graph_c1
GO:0042162	telomeric DNA binding	Molecular Function	1	0.744918	c80260.graph_c0
GO:0004816	asparagine-tRNA ligase activity	Molecular Function	1	0.744918	c67725.graph_c0
GO:0047012	sterol-4-alpha-carboxylate 3-dehydrogenase (decarboxylating) activity	Molecular Function	1	0.744918	c82484.graph_c0
GO:0070300	phosphatidic acid binding	Molecular Function	1	0.744918	c86217.graph_c0
GO:0004331	fructose-2,6-bisphosphate 2-phosphatase activity	Molecular Function	1	0.744918	c86963.graph_c2
GO:0016768	spermine synthase activity	Molecular Function	1	0.744918	c84092.graph_c0
GO:0003857	3-hydroxyacyl-CoA dehydrogenase activity	Molecular Function	1	0.744918	c85108.graph_c0
GO:0016707	gibberellin 3-beta-dioxygenase activity	Molecular Function	1	0.744918	c75067.graph_c4
GO:0051740	ethylene binding	Molecular Function	1	0.744918	c84243.graph_c0
GO:0016836	hydro-lyase activity	Molecular Function	1	0.744918	c85644.graph_c0
GO:0015379	potassium	Molecular Function	1	0.744918	c49221.graph_c1
GO:0004830	tryptophan-tRNA ligase activity	Molecular Function	1	0.744918	c60467.graph_c0
GO:0030515	snoRNA binding	Molecular Function	1	0.744918	c39058.graph_c0
GO:0019156	isoamylase activity	Molecular Function	1	0.744918	c84350.graph_c1
GO:0016984	ribulose-bisphosphate carboxylase activity	Molecular Function	1	0.744918	c74269.graph_c0
GO:0008728	GTP diphosphokinase activity	Molecular Function	1	0.744918	c80125.graph_c0
GO:0015087	cobalt ion transmembrane transporter activity	Molecular Function	1	0.744918	c85880.graph_c0
GO:0004673	protein histidine kinase activity	Molecular Function	1	0.744918	c51759.graph_c0
GO:0015099	nickel cation transmembrane transporter activity	Molecular Function	1	0.744918	c85880.graph_c0
GO:0000900	translation repressor activity, nucleic acid binding	Molecular Function	1	0.744918	c87499.graph_c0
GO:0004558	alpha-1,4-glucosidase activity	Molecular Function	1	0.744918	c68890.graph_c0
GO:0008195	phosphatidate phosphatase activity	Molecular Function	1	0.744918	c78761.graph_c0
GO:0018738	S-formylglutathione hydrolase activity	Molecular Function	1	0.744918	c86371.graph_c1
GO:0080161	auxin transmembrane transporter activity	Molecular Function	1	0.744918	c86618.graph_c0
GO:0003876	AMP deaminase activity	Molecular Function	1	0.744918	c87213.graph_c0
GO:0004412	homoserine dehydrogenase activity	Molecular Function	1	0.744918	c80286.graph_c0
GO:0050378	UDP-glucuronate 4-epimerase activity	Molecular Function	1	0.744918	c76545.graph_c0
GO:2001080	chitosan binding	Molecular Function	1	0.744918	c64543.graph_c0
GO:0052663	antheraxanthin epoxidase activity	Molecular Function	1	0.744918	c87323.graph_c1
GO:0004311	farnesyltranstransferase activity	Molecular Function	1	0.744918	c76255.graph_c0
GO:0015020	glucuronosyltransferase activity	Molecular Function	1	0.744918	c87320.graph_c0
GO:0004370	glycerol kinase activity	Molecular Function	1	0.744918	c64668.graph_c0
GO:0008318	protein prenyltransferase activity	Molecular Function	1	0.744918	c79070.graph_c0
GO:0004326	tetrahydrofolylpolyglutamate synthase activity	Molecular Function	1	0.744918	c77106.graph_c0
GO:0004588	orotate phosphoribosyltransferase activity	Molecular Function	1	0.744918	c78816.graph_c0
GO:0000035	acyl binding	Molecular Function	1	0.744918	c83996.graph_c0
GO:0015416	organic phosphonate transmembrane-transporting ATPase activity	Molecular Function	1	0.744918	c64078.graph_c1
GO:0031210	phosphatidylcholine binding	Molecular Function	1	0.744918	c65082.graph_c0
GO:0005471	ATP	Molecular Function	1	0.744918	c80378.graph_c0
GO:0042736	NADH kinase activity	Molecular Function	1	0.744918	c84267.graph_c1
GO:0016628	oxidoreductase activity, acting on the CH-CH group of donors, NAD or NADP as acceptor	Molecular Function	1	0.744918	c73455.graph_c2
GO:0008176	tRNA (guanine-N7-)-methyltransferase activity	Molecular Function	1	0.744918	c83751.graph_c0
GO:0016851	magnesium chelatase activity	Molecular Function	1	0.744918	c79785.graph_c0
GO:0000257	nitrilase activity	Molecular Function	1	0.744918	c84152.graph_c1
GO:0004656	procollagen-proline 4-dioxygenase activity	Molecular Function	1	0.744918	c64141.graph_c0
GO:0005337	nucleoside transmembrane transporter activity	Molecular Function	1	0.744918	c84233.graph_c0
GO:0004048	anthranilate phosphoribosyltransferase activity	Molecular Function	1	0.744918	c86573.graph_c0
GO:0004587	ornithine-oxo-acid transaminase activity	Molecular Function	1	0.744918	c72907.graph_c0
GO:0003747	translation release factor activity	Molecular Function	1	0.744918	c73723.graph_c0
GO:0004128	cytochrome-b5 reductase activity, acting on NAD(P)H	Molecular Function	1	0.744918	c68316.graph_c0
GO:0008474	palmitoyl-(protein) hydrolase activity	Molecular Function	1	0.744918	c75236.graph_c1
GO:0004489	methylenetetrahydrofolate reductase (NAD(P)H) activity	Molecular Function	1	0.744918	c60601.graph_c0
GO:0008864	formyltetrahydrofolate deformylase activity	Molecular Function	1	0.744918	c66611.graph_c0
GO:0004018	N6-(1,2-dicarboxyethyl)AMP AMP-lyase (fumarate-forming) activity	Molecular Function	1	0.744918	c84403.graph_c0
GO:0008239	dipeptidyl-peptidase activity	Molecular Function	1	0.744918	c93611.graph_c0
GO:0004758	serine C-palmitoyltransferase activity	Molecular Function	1	0.744918	c79801.graph_c0
GO:0004559	alpha-mannosidase activity	Molecular Function	1	0.744918	c85530.graph_c1
GO:0046510	UDP-sulfoquinovose	Molecular Function	1	0.744918	c79961.graph_c1
GO:0042800	histone methyltransferase activity (H3-K4 specific)	Molecular Function	1	0.744918	c70278.graph_c0
GO:0004032	alditol	Molecular Function	1	0.744918	c82435.graph_c0
GO:0016667	oxidoreductase activity, acting on a sulfur group of donors	Molecular Function	1	0.744918	c81816.graph_c0
GO:0019779	Atg8 activating enzyme activity	Molecular Function	1	0.744918	c80663.graph_c0
GO:0051879	Hsp90 protein binding	Molecular Function	1	0.744918	c83889.graph_c0
GO:0016417	S-acyltransferase activity	Molecular Function	1	0.744918	c83996.graph_c0
GO:0005515	protein binding	Molecular Function	37	0.747504	c66046.graph_c0;c64417.graph_c1;c83893.graph_c1;c79213.graph_c0;c80260.graph_c0;c76810.graph_c0;c80716.graph_c0;c41099.graph_c2;c81137.graph_c1;c47014.graph_c1;c74058.graph_c1;c72010.graph_c0;c73372.graph_c0;c85264.graph_c1;c86313.graph_c0;c76601.graph_c0;c58296.graph_c3;c66231.graph_c0;c76542.graph_c0;c48410.graph_c1;c78466.graph_c1;c72427.graph_c1;c84352.graph_c0;c75456.graph_c0;c84762.graph_c0…
GO:0003995	acyl-CoA dehydrogenase activity	Molecular Function	6	0.750906	c52789.graph_c1;c72368.graph_c0;c52789.graph_c0;c87025.graph_c1;c48960.graph_c0;c84707.graph_c0
GO:0004364	glutathione transferase activity	Molecular Function	23	0.751496	c65538.graph_c0;c72089.graph_c0;c44599.graph_c0;c87817.graph_c0;c70399.graph_c0;c57558.graph_c0;c74866.graph_c0;c83265.graph_c1;c53054.graph_c0;c63076.graph_c0;c3631.graph_c0;c78774.graph_c0;c85398.graph_c0;c92908.graph_c0;c87041.graph_c0;c70863.graph_c0;c62914.graph_c1;c84056.graph_c0;c62280.graph_c0;c77097.graph_c0;c55979.graph_c0;c67352.graph_c0;c70863.graph_c1
GO:0004365	glyceraldehyde-3-phosphate dehydrogenase (NAD+) (phosphorylating) activity	Molecular Function	5	0.754133	c77392.graph_c1;c64715.graph_c0;c86636.graph_c0;c59354.graph_c2;c59354.graph_c1
GO:0031625	ubiquitin protein ligase binding	Molecular Function	4	0.760186	c81221.graph_c0;c66950.graph_c0;c87161.graph_c0;c82832.graph_c0
GO:0016671	oxidoreductase activity, acting on a sulfur group of donors, disulfide as acceptor	Molecular Function	4	0.760186	c74248.graph_c0;c68939.graph_c0;c60646.graph_c0;c65518.graph_c0
GO:0004012	phospholipid-translocating ATPase activity	Molecular Function	4	0.760186	c75997.graph_c2;c87371.graph_c0;c86124.graph_c0;c82281.graph_c0
GO:0051119	sugar transmembrane transporter activity	Molecular Function	4	0.760186	c78937.graph_c1;c79446.graph_c0;c63974.graph_c0;c66380.graph_c0
GO:0004965	G-protein coupled GABA receptor activity	Molecular Function	3	0.771201	c79220.graph_c0;c64405.graph_c0;c84945.graph_c0
GO:0004843	ubiquitin-specific protease activity	Molecular Function	3	0.771201	c47801.graph_c0;c85982.graph_c0;c80044.graph_c0
GO:0030742	GTP-dependent protein binding	Molecular Function	3	0.771201	c87991.graph_c0;c86116.graph_c0;c78303.graph_c1
GO:0016709	oxidoreductase activity, acting on paired donors, with incorporation or reduction of molecular oxygen, NAD(P)H as one donor, and incorporation of one atom of oxygen	Molecular Function	3	0.771201	c74288.graph_c0;c62598.graph_c0;c86482.graph_c1
GO:0050660	flavin adenine dinucleotide binding	Molecular Function	64	0.771583	c79979.graph_c0;c87811.graph_c0;c82930.graph_c0;c83744.graph_c0;c78594.graph_c0;c86766.graph_c0;c75244.graph_c0;c48621.graph_c1;c80645.graph_c1;c65947.graph_c1;c48960.graph_c0;c71177.graph_c0;c80511.graph_c0;c75735.graph_c0;c84707.graph_c0;c56884.graph_c1;c84328.graph_c0;c33420.graph_c0;c70888.graph_c0;c52789.graph_c0;c85913.graph_c0;c59500.graph_c0;c62252.graph_c1;c83170.graph_c0;c67037.graph_c1…
GO:0022891	substrate-specific transmembrane transporter activity	Molecular Function	12	0.789	c78708.graph_c1;c65904.graph_c0;c85005.graph_c0;c86242.graph_c0;c76805.graph_c1;c75741.graph_c0;c76127.graph_c1;c76127.graph_c2;c80199.graph_c0;c75836.graph_c0;c86806.graph_c0;c79905.graph_c1
GO:0000156	phosphorelay response regulator activity	Molecular Function	12	0.789	c31800.graph_c0;c85630.graph_c0;c84670.graph_c0;c86383.graph_c0;c78743.graph_c0;c77048.graph_c0;c80741.graph_c0;c78821.graph_c1;c68125.graph_c0;c86853.graph_c0;c74163.graph_c0;c26276.graph_c0
GO:0004017	adenylate kinase activity	Molecular Function	2	0.79214	c73949.graph_c0;c75841.graph_c0
GO:0004602	glutathione peroxidase activity	Molecular Function	2	0.79214	c77161.graph_c0;c87816.graph_c0
GO:0004045	aminoacyl-tRNA hydrolase activity	Molecular Function	2	0.79214	c79096.graph_c1;c72981.graph_c0
GO:0010290	chlorophyll catabolite transmembrane transporter activity	Molecular Function	2	0.79214	c63733.graph_c0;c67818.graph_c2
GO:0015431	glutathione S-conjugate-exporting ATPase activity	Molecular Function	2	0.79214	c63733.graph_c0;c67818.graph_c2
GO:0004566	beta-glucuronidase activity	Molecular Function	2	0.79214	c78022.graph_c0;c69182.graph_c0
GO:0008441	3'(2'),5'-bisphosphate nucleotidase activity	Molecular Function	2	0.79214	c84119.graph_c0;c79451.graph_c0
GO:0009703	nitrate reductase (NADH) activity	Molecular Function	2	0.79214	c44787.graph_c1;c84990.graph_c0
GO:0004066	asparagine synthase (glutamine-hydrolyzing) activity	Molecular Function	2	0.79214	c74915.graph_c0;c86645.graph_c0
GO:0004001	adenosine kinase activity	Molecular Function	2	0.79214	c85202.graph_c3;c73397.graph_c0
GO:0008047	enzyme activator activity	Molecular Function	2	0.79214	c86569.graph_c0;c85490.graph_c0
GO:0003968	RNA-directed RNA polymerase activity	Molecular Function	2	0.79214	c52119.graph_c1;c85166.graph_c0
GO:0080019	fatty-acyl-CoA reductase (alcohol-forming) activity	Molecular Function	2	0.79214	c35458.graph_c0;c69308.graph_c1
GO:0003983	UTP	Molecular Function	2	0.79214	c87815.graph_c0;c58627.graph_c0
GO:0051015	actin filament binding	Molecular Function	7	0.79423	c66634.graph_c0;c70561.graph_c0;c82623.graph_c0;c68382.graph_c1;c38628.graph_c0;c65577.graph_c1;c80302.graph_c1
GO:0005528	FK506 binding	Molecular Function	7	0.79423	c69565.graph_c0;c78533.graph_c0;c75175.graph_c0;c71223.graph_c0;c76051.graph_c0;c71878.graph_c0;c69176.graph_c0
GO:0015035	protein disulfide oxidoreductase activity	Molecular Function	26	0.808478	c52712.graph_c0;c65518.graph_c0;c80771.graph_c0;c76413.graph_c0;c70158.graph_c1;c82966.graph_c0;c74705.graph_c0;c75914.graph_c0;c87506.graph_c1;c84388.graph_c0;c68247.graph_c0;c66092.graph_c0;c70158.graph_c0;c86681.graph_c0;c70657.graph_c1;c85490.graph_c0;c83031.graph_c0;c78590.graph_c0;c83486.graph_c0;c79150.graph_c0;c67818.graph_c2;c68140.graph_c0;c74248.graph_c0;c70590.graph_c0;c69869.graph_c0…
GO:0016740	transferase activity	Molecular Function	60	0.809108	c52715.graph_c0;c80808.graph_c0;c86689.graph_c0;c81279.graph_c0;c81152.graph_c1;c85217.graph_c1;c63673.graph_c0;c74783.graph_c0;c65260.graph_c0;c51498.graph_c0;c85120.graph_c0;c86099.graph_c0;c56060.graph_c0;c47289.graph_c0;c79189.graph_c0;c63010.graph_c1;c60876.graph_c0;c92146.graph_c0;c90177.graph_c0;c78067.graph_c0;c68849.graph_c0;c50626.graph_c0;c87737.graph_c0;c73721.graph_c0;c47825.graph_c0…
GO:0004175	endopeptidase activity	Molecular Function	3	0.828855	c83641.graph_c0;c75540.graph_c0;c74191.graph_c0
GO:0004618	phosphoglycerate kinase activity	Molecular Function	3	0.828855	c83751.graph_c0;c12842.graph_c0;c69402.graph_c0
GO:0051538	3 iron, 4 sulfur cluster binding	Molecular Function	3	0.828855	c56884.graph_c1;c3134.graph_c0;c73228.graph_c0
GO:0052654	L-leucine transaminase activity	Molecular Function	1	0.838235	c80103.graph_c0
GO:0046480	galactolipid galactosyltransferase activity	Molecular Function	1	0.838235	c85713.graph_c0
GO:0008447	L-ascorbate oxidase activity	Molecular Function	1	0.838235	c71799.graph_c1
GO:0033761	mugineic-acid 3-dioxygenase activity	Molecular Function	1	0.838235	c61960.graph_c2
GO:0004020	adenylylsulfate kinase activity	Molecular Function	1	0.838235	c73768.graph_c0
GO:0004612	phosphoenolpyruvate carboxykinase (ATP) activity	Molecular Function	1	0.838235	c4296.graph_c0
GO:0050126	N-carbamoylputrescine amidase activity	Molecular Function	1	0.838235	c79021.graph_c0
GO:0015088	copper uptake transmembrane transporter activity	Molecular Function	1	0.838235	c67442.graph_c0
GO:0003987	acetate-CoA ligase activity	Molecular Function	1	0.838235	c78217.graph_c0
GO:0052662	zeaxanthin epoxidase activity	Molecular Function	1	0.838235	c87323.graph_c1
GO:0016428	tRNA (cytosine-5-)-methyltransferase activity	Molecular Function	1	0.838235	c61190.graph_c0
GO:0016756	glutathione gamma-glutamylcysteinyltransferase activity	Molecular Function	1	0.838235	c75511.graph_c0
GO:0004861	cyclin-dependent protein serine/threonine kinase inhibitor activity	Molecular Function	1	0.838235	c82534.graph_c1
GO:0030414	peptidase inhibitor activity	Molecular Function	1	0.838235	c68458.graph_c0
GO:0008143	poly(A) binding	Molecular Function	1	0.838235	c67699.graph_c0
GO:0052634	C-19 gibberellin 2-beta-dioxygenase activity	Molecular Function	1	0.838235	c71643.graph_c0
GO:0003855	3-dehydroquinate dehydratase activity	Molecular Function	1	0.838235	c55396.graph_c0
GO:0004664	prephenate dehydratase activity	Molecular Function	1	0.838235	c78572.graph_c0
GO:0019887	protein kinase regulator activity	Molecular Function	1	0.838235	c68812.graph_c0
GO:0052860	2'-deoxymugineic-acid 3-dioxygenase activity	Molecular Function	1	0.838235	c61960.graph_c2
GO:0015446	arsenite-transmembrane transporting ATPase activity	Molecular Function	1	0.838235	c79863.graph_c0
GO:0003868	4-hydroxyphenylpyruvate dioxygenase activity	Molecular Function	1	0.838235	c81718.graph_c1
GO:0009540	zeaxanthin epoxidase [overall] activity	Molecular Function	1	0.838235	c87323.graph_c1
GO:0004459	L-lactate dehydrogenase activity	Molecular Function	1	0.838235	c97768.graph_c0
GO:0046509	1,2-diacylglycerol 3-beta-galactosyltransferase activity	Molecular Function	1	0.838235	c69918.graph_c0
GO:0008967	phosphoglycolate phosphatase activity	Molecular Function	1	0.838235	c82638.graph_c0
GO:0004134	4-alpha-glucanotransferase activity	Molecular Function	1	0.838235	c86110.graph_c0
GO:0004822	isoleucine-tRNA ligase activity	Molecular Function	1	0.838235	c81440.graph_c0
GO:0003727	single-stranded RNA binding	Molecular Function	1	0.838235	c80867.graph_c0
GO:0071917	triose-phosphate transmembrane transporter activity	Molecular Function	1	0.838235	c79402.graph_c0
GO:0005358	high-affinity hydrogen	Molecular Function	1	0.838235	c47608.graph_c0
GO:0004764	shikimate 3-dehydrogenase (NADP+) activity	Molecular Function	1	0.838235	c55396.graph_c0
GO:0016905	myosin heavy chain kinase activity	Molecular Function	1	0.838235	c85830.graph_c0
GO:0003991	acetylglutamate kinase activity	Molecular Function	1	0.838235	c79874.graph_c0
GO:0004526	ribonuclease P activity	Molecular Function	1	0.838235	c80190.graph_c0
GO:0003977	UDP-N-acetylglucosamine diphosphorylase activity	Molecular Function	1	0.838235	c58627.graph_c0
GO:0030337	DNA polymerase processivity factor activity	Molecular Function	1	0.838235	c61410.graph_c0
GO:0017069	snRNA binding	Molecular Function	1	0.838235	c66039.graph_c0
GO:0004425	indole-3-glycerol-phosphate synthase activity	Molecular Function	1	0.838235	c80110.graph_c1
GO:0004455	ketol-acid reductoisomerase activity	Molecular Function	1	0.838235	c51191.graph_c0
GO:0003714	transcription corepressor activity	Molecular Function	1	0.838235	c74672.graph_c0
GO:0004067	asparaginase activity	Molecular Function	1	0.838235	c87660.graph_c0
GO:0051011	microtubule minus-end binding	Molecular Function	1	0.838235	c75998.graph_c1
GO:0008511	sodium	Molecular Function	1	0.838235	c49221.graph_c1
GO:0015144	carbohydrate transmembrane transporter activity	Molecular Function	1	0.838235	c78160.graph_c0
GO:0004421	hydroxymethylglutaryl-CoA synthase activity	Molecular Function	1	0.838235	c76226.graph_c0
GO:0035175	histone kinase activity (H3-S10 specific)	Molecular Function	1	0.838235	c72980.graph_c0
GO:0000179	rRNA (adenine-N6,N6-)-dimethyltransferase activity	Molecular Function	1	0.838235	c73065.graph_c0
GO:0003842	1-pyrroline-5-carboxylate dehydrogenase activity	Molecular Function	1	0.838235	c76313.graph_c0
GO:0016702	oxidoreductase activity, acting on single donors with incorporation of molecular oxygen, incorporation of two atoms of oxygen	Molecular Function	19	0.84505	c40833.graph_c0;c61804.graph_c1;c64741.graph_c0;c82184.graph_c0;c74272.graph_c1;c46885.graph_c0;c69332.graph_c0;c74647.graph_c0;c66010.graph_c1;c61960.graph_c2;c70827.graph_c0;c76855.graph_c1;c81586.graph_c0;c78631.graph_c0;c75067.graph_c4;c83583.graph_c0;c58631.graph_c0;c26366.graph_c0;c58503.graph_c1
GO:0016874	ligase activity	Molecular Function	20	0.845363	c70372.graph_c0;c17094.graph_c0;c86630.graph_c0;c80796.graph_c0;c75513.graph_c0;c72614.graph_c0;c61897.graph_c0;c85008.graph_c0;c76525.graph_c0;c74431.graph_c0;c87251.graph_c0;c55102.graph_c0;c67867.graph_c1;c81844.graph_c0;c75314.graph_c0;c81270.graph_c0;c78535.graph_c0;c65864.graph_c0;c78637.graph_c0;c68135.graph_c0
GO:0008061	chitin binding	Molecular Function	5	0.846478	c71809.graph_c0;c70325.graph_c1;c66322.graph_c1;c42686.graph_c0;c64543.graph_c0
GO:0008565	protein transporter activity	Molecular Function	13	0.84712	c87181.graph_c0;c75747.graph_c0;c64817.graph_c0;c84309.graph_c0;c74580.graph_c0;c74672.graph_c0;c70402.graph_c0;c87864.graph_c0;c86336.graph_c2;c83920.graph_c0;c56788.graph_c0;c75726.graph_c0;c66204.graph_c0
GO:0042907	xanthine transmembrane transporter activity	Molecular Function	2	0.853094	c65807.graph_c0;c69616.graph_c0
GO:0003938	IMP dehydrogenase activity	Molecular Function	2	0.853094	c72396.graph_c0;c65326.graph_c0
GO:0015250	water channel activity	Molecular Function	2	0.853094	c75752.graph_c0;c67939.graph_c0
GO:0003917	DNA topoisomerase type I activity	Molecular Function	2	0.853094	c80486.graph_c1;c86221.graph_c0
GO:0046577	long-chain-alcohol oxidase activity	Molecular Function	2	0.853094	c72735.graph_c0;c33420.graph_c0
GO:0015505	uracil	Molecular Function	2	0.853094	c69616.graph_c0;c65807.graph_c0
GO:0004180	carboxypeptidase activity	Molecular Function	2	0.853094	c74769.graph_c0;c86821.graph_c0
GO:0005274	allantoin uptake transmembrane transporter activity	Molecular Function	2	0.853094	c69616.graph_c0;c65807.graph_c0
GO:0008168	methyltransferase activity	Molecular Function	52	0.86478	c81506.graph_c0;c56558.graph_c1;c65613.graph_c0;c75737.graph_c0;c56558.graph_c0;c62784.graph_c2;c76557.graph_c0;c76692.graph_c0;c81055.graph_c2;c83044.graph_c0;c84026.graph_c0;c85951.graph_c0;c70585.graph_c0;c63731.graph_c0;c87264.graph_c0;c77152.graph_c1;c72166.graph_c0;c72303.graph_c0;c83071.graph_c0;c83512.graph_c0;c76791.graph_c0;c72519.graph_c0;c66724.graph_c0;c68502.graph_c0;c52773.graph_c0…
GO:0005388	calcium-transporting ATPase activity	Molecular Function	7	0.865171	c81650.graph_c0;c87574.graph_c1;c77719.graph_c0;c69930.graph_c0;c86016.graph_c0;c62077.graph_c0;c85312.graph_c0
GO:0003729	mRNA binding	Molecular Function	7	0.865171	c73230.graph_c0;c82583.graph_c2;c80733.graph_c0;c82505.graph_c0;c85108.graph_c0;c82223.graph_c0;c86069.graph_c1
GO:0016627	oxidoreductase activity, acting on the CH-CH group of donors	Molecular Function	3	0.873543	c79832.graph_c1;c84291.graph_c0;c71192.graph_c0
GO:0008173	RNA methyltransferase activity	Molecular Function	3	0.873543	c87940.graph_c0;c81487.graph_c0;c81071.graph_c0
GO:0003676	nucleic acid binding	Molecular Function	600	0.874876	c84997.graph_c0;c61856.graph_c0;c61134.graph_c0;c72985.graph_c2;c65674.graph_c0;c64701.graph_c0;c43002.graph_c1;c76438.graph_c0;c67822.graph_c1;c627.graph_c0;c60141.graph_c1;c47279.graph_c0;c84200.graph_c1;c46203.graph_c0;c72069.graph_c2;c78682.graph_c0;c82012.graph_c0;c71434.graph_c0;c41345.graph_c0;c75715.graph_c1;c64162.graph_c0;c60748.graph_c0;c81052.graph_c0;c74422.graph_c1;c101701.graph_c0;…
GO:0051537	2 iron, 2 sulfur cluster binding	Molecular Function	16	0.886823	c78799.graph_c0;c65114.graph_c0;c80608.graph_c2;c82215.graph_c0;c48621.graph_c1;c79900.graph_c2;c84219.graph_c0;c87506.graph_c1;c45425.graph_c0;c58689.graph_c0;c58689.graph_c1;c82645.graph_c0;c87553.graph_c0;c78590.graph_c0;c70510.graph_c0;c78147.graph_c0
GO:0001653	peptide receptor activity	Molecular Function	14	0.889769	c81924.graph_c0;c75256.graph_c3;c55870.graph_c0;c87100.graph_c0;c63809.graph_c0;c37267.graph_c0;c85990.graph_c1;c85476.graph_c0;c81358.graph_c2;c85343.graph_c0;c61507.graph_c0;c71091.graph_c0;c59992.graph_c0;c73489.graph_c0
GO:0030955	potassium ion binding	Molecular Function	4	0.892111	c15138.graph_c0;c79956.graph_c0;c62549.graph_c0;c83360.graph_c0
GO:0005484	SNAP receptor activity	Molecular Function	4	0.892111	c64173.graph_c0;c81485.graph_c0;c70402.graph_c0;c80830.graph_c0
GO:0003713	transcription coactivator activity	Molecular Function	4	0.892111	c80115.graph_c0;c65363.graph_c0;c74820.graph_c0;c81854.graph_c0
GO:0016884	carbon-nitrogen ligase activity, with glutamine as amido-N-donor	Molecular Function	4	0.892111	c78115.graph_c0;c69178.graph_c0;c80171.graph_c0;c79897.graph_c0
GO:0045548	phenylalanine ammonia-lyase activity	Molecular Function	2	0.897272	c60488.graph_c0;c64764.graph_c1
GO:0000175	3'-5'-exoribonuclease activity	Molecular Function	2	0.897272	c71012.graph_c0;c74095.graph_c3
GO:0005216	ion channel activity	Molecular Function	2	0.897272	c81507.graph_c1;c84946.graph_c0
GO:0071949	FAD binding	Molecular Function	2	0.897272	c45425.graph_c0;c87553.graph_c0
GO:0009678	hydrogen-translocating pyrophosphatase activity	Molecular Function	2	0.897272	c57619.graph_c0;c64493.graph_c1
GO:0030598	rRNA N-glycosylase activity	Molecular Function	2	0.897272	c31881.graph_c0;c79153.graph_c0
GO:0004709	MAP kinase kinase kinase activity	Molecular Function	2	0.897272	c79803.graph_c0;c60144.graph_c0
GO:0004315	3-oxoacyl-[acyl-carrier-protein] synthase activity	Molecular Function	1	0.897416	c79821.graph_c0
GO:0008199	ferric iron binding	Molecular Function	1	0.897416	c65633.graph_c0
GO:0080025	phosphatidylinositol-3,5-bisphosphate binding	Molecular Function	1	0.897416	c84451.graph_c1
GO:0004300	enoyl-CoA hydratase activity	Molecular Function	1	0.897416	c85108.graph_c0
GO:0050815	phosphoserine binding	Molecular Function	1	0.897416	c40569.graph_c0
GO:0004449	isocitrate dehydrogenase (NAD+) activity	Molecular Function	1	0.897416	c82227.graph_c0
GO:0003841	1-acylglycerol-3-phosphate O-acyltransferase activity	Molecular Function	1	0.897416	c77461.graph_c0
GO:0009001	serine O-acetyltransferase activity	Molecular Function	1	0.897416	c77863.graph_c0
GO:0003688	DNA replication origin binding	Molecular Function	1	0.897416	c40569.graph_c0
GO:0045549	9-cis-epoxycarotenoid dioxygenase activity	Molecular Function	1	0.897416	c83612.graph_c0
GO:0004072	aspartate kinase activity	Molecular Function	1	0.897416	c72574.graph_c0
GO:0008641	small protein activating enzyme activity	Molecular Function	1	0.897416	c78749.graph_c0
GO:0032266	phosphatidylinositol-3-phosphate binding	Molecular Function	1	0.897416	c84451.graph_c1
GO:0015631	tubulin binding	Molecular Function	1	0.897416	c85121.graph_c0
GO:0008756	o-succinylbenzoate-CoA ligase activity	Molecular Function	1	0.897416	c80362.graph_c0
GO:0019200	carbohydrate kinase activity	Molecular Function	1	0.897416	c64668.graph_c0
GO:0044769	ATPase activity, coupled to transmembrane movement of ions, rotational mechanism	Molecular Function	1	0.897416	c43467.graph_c0
GO:0016462	pyrophosphatase activity	Molecular Function	1	0.897416	c76430.graph_c0
GO:0004807	triose-phosphate isomerase activity	Molecular Function	1	0.897416	c76765.graph_c3
GO:0004647	phosphoserine phosphatase activity	Molecular Function	1	0.897416	c59620.graph_c0
GO:0008442	3-hydroxyisobutyrate dehydrogenase activity	Molecular Function	1	0.897416	c71300.graph_c0
GO:0016760	cellulose synthase (UDP-forming) activity	Molecular Function	19	0.900599	c80155.graph_c1;c64689.graph_c0;c59116.graph_c0;c44823.graph_c0;c87738.graph_c0;c70668.graph_c3;c77517.graph_c0;c79786.graph_c1;c73630.graph_c0;c59116.graph_c2;c44823.graph_c1;c64786.graph_c0;c79503.graph_c0;c70668.graph_c1;c80155.graph_c3;c70668.graph_c2;c87757.graph_c1;c79503.graph_c1;c57146.graph_c0
GO:0004124	cysteine synthase activity	Molecular Function	3	0.90755	c86932.graph_c1;c63387.graph_c0;c63673.graph_c0
GO:0016619	malate dehydrogenase (decarboxylating) (NAD+) activity	Molecular Function	5	0.908027	c66156.graph_c3;c87842.graph_c0;c85832.graph_c1;c67024.graph_c1;c73254.graph_c1
GO:0009044	xylan 1,4-beta-xylosidase activity	Molecular Function	5	0.908027	c73711.graph_c1;c73711.graph_c2;c72838.graph_c0;c66208.graph_c1;c86095.graph_c3
GO:0015293	symporter activity	Molecular Function	5	0.908027	c56589.graph_c3;c39439.graph_c0;c63595.graph_c0;c56589.graph_c1;c87548.graph_c0
GO:0000049	tRNA binding	Molecular Function	5	0.908027	c86400.graph_c1;c83045.graph_c0;c87833.graph_c0;c84862.graph_c0;c73043.graph_c0
GO:0017111	nucleoside-triphosphatase activity	Molecular Function	62	0.914895	c75858.graph_c0;c75822.graph_c0;c82176.graph_c0;c91979.graph_c0;c72656.graph_c0;c85768.graph_c0;c87050.graph_c0;c81759.graph_c0;c68928.graph_c0;c69055.graph_c1;c57849.graph_c0;c82483.graph_c1;c35822.graph_c0;c82206.graph_c0;c76192.graph_c0;c78674.graph_c0;c83081.graph_c0;c67858.graph_c1;c54753.graph_c0;c82617.graph_c0;c85148.graph_c0;c41729.graph_c0;c32849.graph_c0;c85196.graph_c0;c84281.graph_c0…
GO:0009055	electron carrier activity	Molecular Function	230	0.917132	c49223.graph_c1;c68686.graph_c0;c3518.graph_c0;c82287.graph_c0;c79329.graph_c0;c78590.graph_c0;c28307.graph_c0;c63006.graph_c3;c58272.graph_c0;c62631.graph_c0;c69334.graph_c0;c70296.graph_c0;c42924.graph_c1;c69869.graph_c0;c73945.graph_c0;c86616.graph_c0;c94808.graph_c0;c79133.graph_c1;c87517.graph_c0;c60690.graph_c0;c18976.graph_c0;c57156.graph_c0;c16784.graph_c0;c71122.graph_c0;c64615.graph_c0;…
GO:0016165	linoleate 13S-lipoxygenase activity	Molecular Function	4	0.919033	c80672.graph_c1;c69080.graph_c0;c87327.graph_c1;c87327.graph_c0
GO:0043546	molybdopterin cofactor binding	Molecular Function	4	0.919033	c45425.graph_c0;c87553.graph_c0;c44787.graph_c1;c84990.graph_c0
GO:0004743	pyruvate kinase activity	Molecular Function	4	0.919033	c15138.graph_c0;c79956.graph_c0;c62549.graph_c0;c83360.graph_c0
GO:0008757	S-adenosylmethionine-dependent methyltransferase activity	Molecular Function	4	0.919033	c55133.graph_c0;c71110.graph_c0;c82482.graph_c0;c73562.graph_c0
GO:0051539	4 iron, 4 sulfur cluster binding	Molecular Function	16	0.919044	c62633.graph_c0;c77273.graph_c0;c70646.graph_c1;c62212.graph_c1;c86415.graph_c0;c81843.graph_c1;c68830.graph_c0;c78467.graph_c0;c76846.graph_c0;c83540.graph_c0;c82077.graph_c0;c65856.graph_c1;c84216.graph_c0;c72640.graph_c0;c77090.graph_c1;c86569.graph_c0
GO:0004568	chitinase activity	Molecular Function	6	0.921495	c79900.graph_c1;c42686.graph_c0;c66407.graph_c0;c66322.graph_c1;c70325.graph_c1;c70628.graph_c0
GO:0000287	magnesium ion binding	Molecular Function	50	0.924996	c73478.graph_c0;c84018.graph_c0;c77380.graph_c2;c86124.graph_c0;c68602.graph_c0;c71742.graph_c0;c74497.graph_c0;c86528.graph_c0;c76004.graph_c1;c85487.graph_c0;c68523.graph_c0;c86889.graph_c0;c75997.graph_c2;c85644.graph_c0;c86693.graph_c0;c74554.graph_c0;c47978.graph_c0;c67850.graph_c0;c33543.graph_c0;c78190.graph_c0;c82730.graph_c0;c81126.graph_c0;c55265.graph_c0;c78639.graph_c1;c63378.graph_c0…
GO:0030674	protein binding, bridging	Molecular Function	2	0.928789	c80302.graph_c1;c41373.graph_c0
GO:0016040	glutamate synthase (NADH) activity	Molecular Function	2	0.928789	c56884.graph_c1;c3134.graph_c0
GO:0004634	phosphopyruvate hydratase activity	Molecular Function	2	0.928789	c55265.graph_c0;c74809.graph_c0
GO:0003951	NAD+ kinase activity	Molecular Function	2	0.928789	c87143.graph_c0;c84267.graph_c1
GO:0004298	threonine-type endopeptidase activity	Molecular Function	7	0.932869	c75842.graph_c0;c65505.graph_c1;c66668.graph_c0;c81407.graph_c0;c69246.graph_c0;c79673.graph_c0;c69086.graph_c0
GO:0047746	chlorophyllase activity	Molecular Function	3	0.933037	c47653.graph_c0;c65888.graph_c1;c65888.graph_c0
GO:0004784	superoxide dismutase activity	Molecular Function	3	0.933037	c70643.graph_c0;c69559.graph_c0;c83641.graph_c0
GO:0015002	heme-copper terminal oxidase activity	Molecular Function	1	0.934948	c88793.graph_c0
GO:0047251	thiohydroximate beta-D-glucosyltransferase activity	Molecular Function	1	0.934948	c70358.graph_c0
GO:0019199	transmembrane receptor protein kinase activity	Molecular Function	1	0.934948	c64543.graph_c0
GO:0004473	malate dehydrogenase (decarboxylating) (NADP+) activity	Molecular Function	1	0.934948	c87842.graph_c0
GO:0016799	hydrolase activity, hydrolyzing N-glycosyl compounds	Molecular Function	1	0.934948	c77020.graph_c0
GO:0008508	bile acid	Molecular Function	1	0.934948	c81421.graph_c0
GO:0003999	adenine phosphoribosyltransferase activity	Molecular Function	1	0.934948	c86990.graph_c1
GO:0004749	ribose phosphate diphosphokinase activity	Molecular Function	1	0.934948	c75262.graph_c0
GO:0015326	basic amino acid transmembrane transporter activity	Molecular Function	1	0.934948	c85264.graph_c0
GO:0051980	iron-nicotianamine transmembrane transporter activity	Molecular Function	1	0.934948	c68182.graph_c0
GO:0004629	phospholipase C activity	Molecular Function	1	0.934948	c65102.graph_c0
GO:0016871	cycloartenol synthase activity	Molecular Function	1	0.934948	c79690.graph_c0
GO:0004427	inorganic diphosphatase activity	Molecular Function	4	0.939763	c60582.graph_c1;c64493.graph_c1;c76785.graph_c1;c57619.graph_c0
GO:0043022	ribosome binding	Molecular Function	4	0.939763	c86220.graph_c2;c85328.graph_c0;c64055.graph_c0;c82463.graph_c0
GO:0046556	alpha-L-arabinofuranosidase activity	Molecular Function	4	0.939763	c72838.graph_c0;c66208.graph_c1;c86809.graph_c0;c86095.graph_c0
GO:0008270	zinc ion binding	Molecular Function	719	0.944579	c86854.graph_c1;c59874.graph_c0;c77767.graph_c0;c75244.graph_c0;c77243.graph_c0;c76162.graph_c0;c88047.graph_c0;c61624.graph_c0;c49671.graph_c0;c86803.graph_c0;c83489.graph_c0;c74239.graph_c0;c82192.graph_c0;c87906.graph_c0;c83996.graph_c0;c79847.graph_c0;c84474.graph_c0;c86658.graph_c0;c41270.graph_c0;c80591.graph_c0;c52164.graph_c0;c79878.graph_c0;c87024.graph_c0;c80714.graph_c0;c86192.graph_c0…
GO:0004888	transmembrane signaling receptor activity	Molecular Function	10	0.946975	c37267.graph_c0;c59992.graph_c0;c81358.graph_c2;c61507.graph_c0;c85343.graph_c0;c85990.graph_c1;c87654.graph_c0;c63809.graph_c0;c87100.graph_c0;c55870.graph_c0
GO:0004177	aminopeptidase activity	Molecular Function	7	0.947577	c73092.graph_c1;c67708.graph_c0;c82805.graph_c0;c83546.graph_c1;c75687.graph_c0;c67708.graph_c1;c74960.graph_c0
GO:0008236	serine-type peptidase activity	Molecular Function	7	0.947577	c73414.graph_c0;c75540.graph_c0;c54384.graph_c0;c84883.graph_c1;c47983.graph_c0;c75260.graph_c0;c87651.graph_c0
GO:0048040	UDP-glucuronate decarboxylase activity	Molecular Function	2	0.950997	c87944.graph_c0;c72887.graph_c0
GO:0045551	cinnamyl-alcohol dehydrogenase activity	Molecular Function	2	0.950997	c62124.graph_c0;c78064.graph_c2
GO:0010293	abscisic aldehyde oxidase activity	Molecular Function	2	0.950997	c45425.graph_c0;c87553.graph_c0
GO:0018479	benzaldehyde dehydrogenase (NAD+) activity	Molecular Function	2	0.950997	c87553.graph_c0;c45425.graph_c0
GO:0046914	transition metal ion binding	Molecular Function	6	0.953379	c79036.graph_c1;c68752.graph_c0;c55248.graph_c0;c75952.graph_c1;c80340.graph_c0;c51381.graph_c0
GO:0000166	nucleotide binding	Molecular Function	307	0.95381	c48270.graph_c0;c79255.graph_c2;c79069.graph_c0;c77125.graph_c0;c82223.graph_c0;c74438.graph_c0;c59992.graph_c1;c81888.graph_c1;c85797.graph_c0;c67077.graph_c0;c68876.graph_c1;c82561.graph_c1;c84603.graph_c0;c45590.graph_c0;c76871.graph_c0;c34985.graph_c0;c86115.graph_c0;c85166.graph_c0;c82914.graph_c0;c83580.graph_c1;c80106.graph_c0;c65476.graph_c0;c85523.graph_c0;c65702.graph_c0;c40862.graph_c3…
GO:0010181	FMN binding	Molecular Function	20	0.955461	c85669.graph_c1;c78554.graph_c0;c75970.graph_c0;c78725.graph_c1;c87779.graph_c0;c74773.graph_c0;c98156.graph_c0;c51531.graph_c0;c3134.graph_c0;c79657.graph_c0;c64242.graph_c0;c85140.graph_c1;c85026.graph_c0;c87936.graph_c0;c57019.graph_c1;c56884.graph_c1;c86074.graph_c1;c79527.graph_c0;c81410.graph_c0;c87582.graph_c0
GO:0008519	ammonium transmembrane transporter activity	Molecular Function	1	0.958749	c64247.graph_c3
GO:0004030	aldehyde dehydrogenase [NAD(P)+] activity	Molecular Function	1	0.958749	c71098.graph_c1
GO:0043130	ubiquitin binding	Molecular Function	1	0.958749	c75789.graph_c0
GO:0004576	oligosaccharyl transferase activity	Molecular Function	1	0.958749	c87964.graph_c1
GO:0004737	pyruvate decarboxylase activity	Molecular Function	1	0.958749	c86528.graph_c0
GO:0019204	nucleotide phosphatase activity	Molecular Function	1	0.958749	c76506.graph_c2
GO:0004748	ribonucleoside-diphosphate reductase activity, thioredoxin disulfide as acceptor	Molecular Function	1	0.958749	c61291.graph_c0
GO:0043531	ADP binding	Molecular Function	244	0.960936	c80460.graph_c0;c89963.graph_c0;c63345.graph_c1;c71593.graph_c0;c72932.graph_c1;c74770.graph_c0;c83432.graph_c1;c85473.graph_c0;c85216.graph_c0;c86576.graph_c0;c86214.graph_c1;c57946.graph_c1;c74449.graph_c0;c71378.graph_c0;c82187.graph_c0;c84733.graph_c0;c73267.graph_c1;c1300.graph_c0;c85696.graph_c0;c85199.graph_c1;c52327.graph_c0;c64810.graph_c1;c3995.graph_c0;c71100.graph_c0;c11843.graph_c0;c…
GO:0005507	copper ion binding	Molecular Function	86	0.966329	c76258.graph_c0;c78788.graph_c0;c44777.graph_c0;c85589.graph_c1;c83690.graph_c2;c76616.graph_c0;c74269.graph_c0;c82748.graph_c0;c78579.graph_c1;c37423.graph_c0;c78485.graph_c0;c78579.graph_c2;c58945.graph_c1;c82337.graph_c0;c73747.graph_c1;c85889.graph_c0;c82483.graph_c1;c87498.graph_c0;c66869.graph_c0;c76649.graph_c0;c47326.graph_c0;c59100.graph_c0;c77555.graph_c0;c38170.graph_c0;c73181.graph_c0…
GO:0008121	ubiquinol-cytochrome-c reductase activity	Molecular Function	2	0.966488	c77887.graph_c0;c70510.graph_c0
GO:0030976	thiamine pyrophosphate binding	Molecular Function	2	0.966488	c86528.graph_c0;c85644.graph_c0
GO:0050302	indole-3-acetaldehyde oxidase activity	Molecular Function	2	0.966488	c87553.graph_c0;c45425.graph_c0
GO:0004616	phosphogluconate dehydrogenase (decarboxylating) activity	Molecular Function	4	0.967415	c71300.graph_c0;c47088.graph_c0;c82817.graph_c0;c82000.graph_c0
GO:0046982	protein heterodimerization activity	Molecular Function	24	0.970406	c75432.graph_c0;c81564.graph_c0;c78397.graph_c1;c75789.graph_c0;c76998.graph_c1;c80272.graph_c1;c76585.graph_c0;c79088.graph_c0;c76585.graph_c1;c87499.graph_c0;c77496.graph_c1;c67536.graph_c2;c78732.graph_c0;c85849.graph_c0;c61349.graph_c0;c82332.graph_c0;c58815.graph_c0;c82947.graph_c0;c76233.graph_c0;c41207.graph_c0;c77145.graph_c0;c77514.graph_c0;c65381.graph_c0;c85251.graph_c0
GO:0008171	O-methyltransferase activity	Molecular Function	8	0.972486	c86122.graph_c1;c65226.graph_c0;c70883.graph_c0;c55133.graph_c0;c73562.graph_c0;c74571.graph_c2;c83790.graph_c1;c72851.graph_c0
GO:0019843	rRNA binding	Molecular Function	21	0.972942	c45061.graph_c0;c78010.graph_c0;c73870.graph_c0;c84463.graph_c1;c79540.graph_c1;c68936.graph_c0;c50218.graph_c0;c95868.graph_c0;c69605.graph_c0;c71955.graph_c1;c75214.graph_c0;c84673.graph_c0;c64915.graph_c0;c52713.graph_c0;c75908.graph_c0;c88989.graph_c0;c66157.graph_c0;c74408.graph_c0;c55659.graph_c0;c76181.graph_c0;c27398.graph_c0
GO:0003697	single-stranded DNA binding	Molecular Function	6	0.973058	c70684.graph_c0;c65883.graph_c0;c61838.graph_c2;c81054.graph_c0;c76185.graph_c0;c66278.graph_c0
GO:0052639	salicylic acid glucosyltransferase (ester-forming) activity	Molecular Function	1	0.973842	c70358.graph_c0
GO:0033760	2'-deoxymugineic-acid 2'-dioxygenase activity	Molecular Function	1	0.973842	c61960.graph_c2
GO:0047274	galactinol-sucrose galactosyltransferase activity	Molecular Function	1	0.973842	c63429.graph_c1
GO:0052638	indole-3-butyrate beta-glucosyltransferase activity	Molecular Function	1	0.973842	c70358.graph_c0
GO:0008308	voltage-gated anion channel activity	Molecular Function	1	0.973842	c86720.graph_c1
GO:0046933	proton-transporting ATP synthase activity, rotational mechanism	Molecular Function	12	0.974736	c74118.graph_c1;c43071.graph_c0;c78676.graph_c0;c81142.graph_c0;c63995.graph_c0;c70805.graph_c0;c29109.graph_c0;c85691.graph_c1;c61468.graph_c0;c66032.graph_c2;c53493.graph_c0;c81485.graph_c0
GO:0016209	antioxidant activity	Molecular Function	2	0.977204	c49917.graph_c0;c55298.graph_c0
GO:0004332	fructose-bisphosphate aldolase activity	Molecular Function	2	0.977204	c74605.graph_c0;c54297.graph_c0
GO:0016831	carboxy-lyase activity	Molecular Function	2	0.977204	c84535.graph_c0;c72992.graph_c0
GO:0016620	oxidoreductase activity, acting on the aldehyde or oxo group of donors, NAD or NADP as acceptor	Molecular Function	2	0.977204	c57623.graph_c1;c69896.graph_c0
GO:0008234	cysteine-type peptidase activity	Molecular Function	33	0.977906	c77152.graph_c1;c77917.graph_c0;c87016.graph_c0;c85038.graph_c0;c66996.graph_c0;c61980.graph_c1;c81435.graph_c0;c69592.graph_c0;c68924.graph_c0;c87791.graph_c0;c81053.graph_c0;c74282.graph_c0;c84665.graph_c0;c51808.graph_c1;c71382.graph_c0;c88047.graph_c0;c71312.graph_c1;c66322.graph_c1;c68598.graph_c2;c68924.graph_c1;c74660.graph_c0;c67216.graph_c0;c48143.graph_c0;c53298.graph_c0;c70975.graph_c0…
GO:0010329	auxin efflux transmembrane transporter activity	Molecular Function	7	0.981698	c81015.graph_c0;c52044.graph_c0;c57936.graph_c1;c37231.graph_c0;c57936.graph_c2;c68560.graph_c0;c58984.graph_c0
GO:0017150	tRNA dihydrouridine synthase activity	Molecular Function	4	0.982829	c70646.graph_c1;c74474.graph_c1;c83744.graph_c0;c86766.graph_c0
GO:0003824	catalytic activity	Molecular Function	184	0.983165	c68184.graph_c0;c86090.graph_c1;c41749.graph_c0;c82121.graph_c0;c85082.graph_c0;c60098.graph_c2;c87122.graph_c0;c66962.graph_c0;c84437.graph_c0;c71031.graph_c0;c66091.graph_c2;c73997.graph_c0;c83089.graph_c0;c84246.graph_c0;c75940.graph_c2;c75679.graph_c0;c82545.graph_c0;c52741.graph_c0;c55706.graph_c1;c35280.graph_c0;c68047.graph_c2;c30483.graph_c1;c78882.graph_c1;c68195.graph_c0;c78959.graph_c0…
GO:0015204	urea transmembrane transporter activity	Molecular Function	1	0.983414	c83731.graph_c0
GO:0080002	UDP-glucose	Molecular Function	1	0.983414	c70358.graph_c0
GO:0004768	stearoyl-CoA 9-desaturase activity	Molecular Function	1	0.983414	c19884.graph_c0
GO:0052633	isocitrate hydro-lyase (cis-aconitate-forming) activity	Molecular Function	1	0.983414	c72640.graph_c0
GO:0052640	salicylic acid glucosyltransferase (glucoside-forming) activity	Molecular Function	1	0.983414	c70358.graph_c0
GO:0052632	citrate dehydratase activity	Molecular Function	1	0.983414	c72640.graph_c0
GO:0052641	benzoic acid glucosyltransferase activity	Molecular Function	1	0.983414	c70358.graph_c0
GO:0016798	hydrolase activity, acting on glycosyl bonds	Molecular Function	2	0.984565	c87463.graph_c0;c70445.graph_c0
GO:0016308	1-phosphatidylinositol-4-phosphate 5-kinase activity	Molecular Function	2	0.984565	c82143.graph_c0;c66634.graph_c0
GO:0048037	cofactor binding	Molecular Function	3	0.987994	c62124.graph_c0;c78815.graph_c0;c79476.graph_c3
GO:0051287	NAD binding	Molecular Function	28	0.988098	c73254.graph_c1;c73702.graph_c0;c60277.graph_c2;c83777.graph_c0;c57623.graph_c1;c81791.graph_c0;c84352.graph_c0;c86534.graph_c0;c85832.graph_c1;c59354.graph_c2;c86668.graph_c0;c77392.graph_c1;c86513.graph_c1;c78745.graph_c3;c74554.graph_c0;c86636.graph_c0;c87842.graph_c0;c70534.graph_c0;c67024.graph_c1;c78788.graph_c0;c84359.graph_c1;c59354.graph_c1;c79211.graph_c6;c79211.graph_c2;c73735.graph_c0…
GO:0016820	hydrolase activity, acting on acid anhydrides, catalyzing transmembrane movement of substances	Molecular Function	1	0.989483	c79393.graph_c0
GO:0052747	sinapyl alcohol dehydrogenase activity	Molecular Function	1	0.989483	c62124.graph_c0
GO:0004096	catalase activity	Molecular Function	3	0.991625	c53249.graph_c1;c53249.graph_c0;c27766.graph_c0
GO:0030060	L-malate dehydrogenase activity	Molecular Function	2	0.993006	c75916.graph_c0;c84417.graph_c0
GO:0004550	nucleoside diphosphate kinase activity	Molecular Function	1	0.993332	c77806.graph_c0
GO:0004739	pyruvate dehydrogenase (acetyl-transferring) activity	Molecular Function	1	0.993332	c67430.graph_c1
GO:0051920	peroxiredoxin activity	Molecular Function	1	0.993332	c75056.graph_c0
GO:0015450	P-P-bond-hydrolysis-driven protein transmembrane transporter activity	Molecular Function	4	0.993692	c75054.graph_c0;c72474.graph_c1;c65828.graph_c0;c70097.graph_c0
GO:0016168	chlorophyll binding	Molecular Function	6	0.995445	c80338.graph_c0;c71024.graph_c0;c74425.graph_c0;c78306.graph_c1;c69250.graph_c0;c71972.graph_c0
GO:0004867	serine-type endopeptidase inhibitor activity	Molecular Function	6	0.995445	c65017.graph_c0;c64700.graph_c0;c69969.graph_c0;c64637.graph_c0;c62056.graph_c0;c73631.graph_c1
GO:0031418	L-ascorbic acid binding	Molecular Function	4	0.995524	c61960.graph_c2;c64141.graph_c0;c69709.graph_c0;c65913.graph_c0
GO:0019170	methylglyoxal reductase (NADH-dependent) activity	Molecular Function	1	0.995772	c49869.graph_c1
GO:0003677	DNA binding	Molecular Function	802	0.995777	c78727.graph_c1;c62420.graph_c1;c78656.graph_c0;c70941.graph_c1;c76912.graph_c0;c72654.graph_c1;c87477.graph_c0;c99509.graph_c0;c76123.graph_c0;c81269.graph_c0;c74781.graph_c0;c78514.graph_c0;c85304.graph_c1;c74925.graph_c0;c56245.graph_c0;c87081.graph_c0;c87374.graph_c2;c69496.graph_c0;c81154.graph_c1;c80912.graph_c0;c68969.graph_c1;c85251.graph_c0;c37207.graph_c0;c78591.graph_c0;c79201.graph_c4…
GO:0004523	RNA-DNA hybrid ribonuclease activity	Molecular Function	21	0.996205	c74395.graph_c0;c60513.graph_c1;c95716.graph_c0;c93496.graph_c0;c28156.graph_c0;c54756.graph_c2;c96079.graph_c0;c17539.graph_c0;c53298.graph_c0;c18327.graph_c0;c47128.graph_c0;c67822.graph_c0;c64472.graph_c0;c45916.graph_c0;c68636.graph_c2;c16701.graph_c0;c62951.graph_c0;c3154.graph_c0;c58662.graph_c0;c67790.graph_c0;c32307.graph_c0
GO:0003690	double-stranded DNA binding	Molecular Function	2	0.996872	c69089.graph_c0;c80260.graph_c0
GO:0004022	alcohol dehydrogenase (NAD) activity	Molecular Function	2	0.996872	c49869.graph_c1;c84899.graph_c0
GO:0003964	RNA-directed DNA polymerase activity	Molecular Function	455	0.997219	c43785.graph_c0;c79018.graph_c0;c50248.graph_c0;c66075.graph_c1;c86799.graph_c0;c74116.graph_c1;c84539.graph_c1;c49031.graph_c0;c43885.graph_c0;c42677.graph_c0;c78265.graph_c0;c45829.graph_c0;c53636.graph_c0;c32104.graph_c0;c77845.graph_c1;c17539.graph_c0;c43413.graph_c0;c30766.graph_c0;c57844.graph_c1;c54515.graph_c0;c28567.graph_c0;c69381.graph_c0;c30386.graph_c0;c52144.graph_c0;c83696.graph_c1…
GO:0008097	5S rRNA binding	Molecular Function	3	0.997227	c85163.graph_c1;c68798.graph_c0;c46694.graph_c0
GO:0008810	cellulase activity	Molecular Function	1	0.9983	c75947.graph_c0
GO:0046961	proton-transporting ATPase activity, rotational mechanism	Molecular Function	9	0.998381	c61468.graph_c0;c66032.graph_c2;c53493.graph_c0;c75987.graph_c1;c81221.graph_c0;c78676.graph_c0;c74118.graph_c1;c48953.graph_c1;c43071.graph_c0
GO:0004029	aldehyde dehydrogenase (NAD) activity	Molecular Function	1	0.999317	c77905.graph_c0
GO:0051082	unfolded protein binding	Molecular Function	39	0.999584	c74300.graph_c0;c58759.graph_c0;c84833.graph_c0;c82898.graph_c0;c73434.graph_c0;c76965.graph_c0;c87292.graph_c0;c74710.graph_c0;c71685.graph_c0;c34135.graph_c0;c59058.graph_c0;c71022.graph_c0;c71639.graph_c0;c79613.graph_c0;c85515.graph_c0;c61947.graph_c0;c75128.graph_c0;c86583.graph_c0;c75936.graph_c0;c76094.graph_c0;c85431.graph_c0;c82301.graph_c0;c79654.graph_c0;c62947.graph_c0;c76092.graph_c0…
GO:0003755	peptidyl-prolyl cis-trans isomerase activity	Molecular Function	14	0.999626	c76051.graph_c0;c69176.graph_c0;c69565.graph_c0;c65496.graph_c1;c73927.graph_c1;c81706.graph_c0;c80319.graph_c0;c75175.graph_c0;c82325.graph_c0;c71878.graph_c0;c75306.graph_c0;c78533.graph_c0;c56460.graph_c1;c71223.graph_c0
GO:0016616	oxidoreductase activity, acting on the CH-OH group of donors, NAD or NADP as acceptor	Molecular Function	7	0.999641	c63260.graph_c1;c60277.graph_c2;c68083.graph_c0;c84359.graph_c1;c79476.graph_c3;c73254.graph_c2;c45501.graph_c1
GO:0005525	GTP binding	Molecular Function	95	0.999721	c87408.graph_c0;c87654.graph_c0;c55478.graph_c1;c83997.graph_c1;c25568.graph_c0;c84529.graph_c2;c85515.graph_c0;c84727.graph_c0;c83016.graph_c0;c70083.graph_c1;c77977.graph_c0;c86601.graph_c0;c50183.graph_c0;c78125.graph_c1;c82288.graph_c1;c69123.graph_c0;c36269.graph_c0;c62357.graph_c0;c66848.graph_c0;c81223.graph_c0;c68307.graph_c0;c76165.graph_c0;c57372.graph_c0;c79478.graph_c0;c81802.graph_c0…
GO:0005200	structural constituent of cytoskeleton	Molecular Function	4	0.999917	c81356.graph_c1;c81122.graph_c0;c73682.graph_c1;c71769.graph_c0
GO:0015078	hydrogen ion transmembrane transporter activity	Molecular Function	2	0.999951	c43467.graph_c0;c66162.graph_c0
GO:0003924	GTPase activity	Molecular Function	47	0.999963	c55838.graph_c0;c85218.graph_c0;c86685.graph_c0;c85337.graph_c0;c84727.graph_c0;c65476.graph_c0;c76711.graph_c0;c28354.graph_c0;c25568.graph_c0;c55478.graph_c1;c78435.graph_c0;c65940.graph_c2;c66848.graph_c0;c62108.graph_c0;c85716.graph_c0;c80513.graph_c0;c57372.graph_c0;c76165.graph_c0;c86601.graph_c0;c82288.graph_c1;c50183.graph_c0;c36269.graph_c0;c84366.graph_c1;c55478.graph_c0;c75546.graph_c0…
GO:0003746	translation elongation factor activity	Molecular Function	22	0.99997	c87081.graph_c0;c79276.graph_c0;c85833.graph_c0;c28354.graph_c0;c75538.graph_c0;c72893.graph_c0;c68866.graph_c3;c68154.graph_c0;c62357.graph_c0;c54766.graph_c2;c72893.graph_c1;c68154.graph_c2;c82463.graph_c0;c80513.graph_c0;c76820.graph_c0;c86220.graph_c2;c53293.graph_c0;c60010.graph_c0;c36269.graph_c0;c67084.graph_c0;c60648.graph_c0;c83813.graph_c0
GO:0003723	RNA binding	Molecular Function	610	0.999975	c61328.graph_c0;c68221.graph_c0;c1043.graph_c1;c1502.graph_c0;c95272.graph_c0;c85469.graph_c0;c74472.graph_c0;c79507.graph_c0;c64940.graph_c3;c80421.graph_c1;c7845.graph_c0;c84956.graph_c1;c85887.graph_c0;c92333.graph_c0;c80486.graph_c1;c68317.graph_c0;c76570.graph_c1;c53869.graph_c2;c80244.graph_c0;c96024.graph_c0;c35949.graph_c0;c56517.graph_c0;c86782.graph_c1;c60224.graph_c0;c34018.graph_c0;c4…
GO:0003743	translation initiation factor activity	Molecular Function	27	0.999997	c73358.graph_c0;c73137.graph_c0;c83858.graph_c0;c78345.graph_c0;c75432.graph_c0;c70617.graph_c0;c71343.graph_c0;c82716.graph_c0;c86008.graph_c0;c398.graph_c0;c57913.graph_c1;c82953.graph_c0;c65381.graph_c0;c98530.graph_c0;c86220.graph_c2;c82572.graph_c0;c86181.graph_c0;c64055.graph_c0;c75546.graph_c0;c61114.graph_c0;c67930.graph_c0;c82796.graph_c0;c87720.graph_c0;c18424.graph_c0;c67759.graph_c0;c…
GO:0004129	cytochrome-c oxidase activity	Molecular Function	3	1	c49890.graph_c0;c64735.graph_c0;c84291.graph_c0
GO:0003735	structural constituent of ribosome	Molecular Function	210	1	c67301.graph_c0;c50218.graph_c0;c46128.graph_c1;c82824.graph_c0;c85264.graph_c0;c83471.graph_c0;c66586.graph_c0;c45629.graph_c1;c42310.graph_c0;c93611.graph_c0;c38965.graph_c0;c69696.graph_c0;c60581.graph_c0;c53148.graph_c0;c76358.graph_c4;c73239.graph_c0;c57086.graph_c0;c78010.graph_c0;c55271.graph_c0;c55126.graph_c0;c33670.graph_c0;c78799.graph_c0;c76181.graph_c0;c41338.graph_c0;c57607.graph_c0…
GO:0005524	ATP binding	Molecular Function	817	1	c86734.graph_c0;c64959.graph_c1;c75822.graph_c0;c59355.graph_c0;c79950.graph_c0;c49179.graph_c0;c61875.graph_c0;c72609.graph_c2;c66136.graph_c0;c39528.graph_c0;c59573.graph_c0;c86472.graph_c0;c69000.graph_c1;c77658.graph_c1;c67858.graph_c1;c70841.graph_c0;c34816.graph_c0;c80015.graph_c1;c54577.graph_c1;c66127.graph_c3;c74855.graph_c0;c79652.graph_c0;c81650.graph_c0;c87689.graph_c0;c86696.graph_c0…
GO:0000151	ubiquitin ligase complex	Cellular Component	54	0.000607834	c77746.graph_c0;c72827.graph_c0;c81031.graph_c0;c73613.graph_c1;c86629.graph_c0;c75756.graph_c0;c76832.graph_c0;c73507.graph_c0;c67116.graph_c0;c83390.graph_c0;c74519.graph_c1;c82793.graph_c0;c63352.graph_c0;c78008.graph_c0;c79192.graph_c1;c86951.graph_c0;c77771.graph_c0;c64199.graph_c0;c83723.graph_c0;c75664.graph_c0;c70596.graph_c0;c78935.graph_c0;c60146.graph_c0;c44702.graph_c1;c70599.graph_c0…
GO:0042555	MCM complex	Cellular Component	9	0.00362548	c70957.graph_c0;c77291.graph_c0;c79724.graph_c0;c60263.graph_c0;c69144.graph_c0;c53434.graph_c0;c53642.graph_c0;c70957.graph_c1;c78937.graph_c2
GO:0009507	chloroplast	Cellular Component	438	0.00939758	c84516.graph_c0;c73016.graph_c0;c73809.graph_c0;c85221.graph_c0;c68113.graph_c0;c85897.graph_c0;c72494.graph_c0;c85987.graph_c0;c77436.graph_c0;c72799.graph_c0;c81758.graph_c1;c59620.graph_c0;c84191.graph_c2;c85656.graph_c0;c78000.graph_c2;c85757.graph_c1;c85104.graph_c0;c80596.graph_c0;c86194.graph_c0;c71955.graph_c1;c84673.graph_c0;c83654.graph_c0;c74051.graph_c0;c87045.graph_c0;c85280.graph_c0…
GO:0000139	Golgi membrane	Cellular Component	46	0.0101088	c84915.graph_c1;c74162.graph_c0;c72887.graph_c0;c73547.graph_c2;c83102.graph_c0;c44823.graph_c1;c76607.graph_c0;c86285.graph_c1;c70800.graph_c0;c74367.graph_c0;c64786.graph_c0;c61785.graph_c0;c78540.graph_c0;c74683.graph_c1;c80934.graph_c0;c82963.graph_c0;c72343.graph_c0;c79075.graph_c0;c70668.graph_c1;c57095.graph_c0;c80155.graph_c3;c83645.graph_c0;c63885.graph_c0;c78052.graph_c1;c74827.graph_c0…
GO:0019005	SCF ubiquitin ligase complex	Cellular Component	14	0.0118365	c86594.graph_c0;c70872.graph_c0;c87229.graph_c0;c82252.graph_c0;c86356.graph_c0;c75089.graph_c2;c80796.graph_c0;c75063.graph_c0;c60670.graph_c0;c82915.graph_c1;c76627.graph_c0;c82453.graph_c0;c77516.graph_c0;c78332.graph_c0
GO:0009331	glycerol-3-phosphate dehydrogenase complex	Cellular Component	4	0.0200009	c70534.graph_c0;c75311.graph_c0;c82733.graph_c0;c73702.graph_c0
GO:0000793	condensed chromosome	Cellular Component	4	0.0200009	c59845.graph_c0;c79844.graph_c0;c59845.graph_c1;c13571.graph_c0
GO:0009574	preprophase band	Cellular Component	9	0.0209277	c85958.graph_c0;c85288.graph_c0;c81011.graph_c0;c68080.graph_c0;c70924.graph_c2;c79752.graph_c0;c87549.graph_c0;c83523.graph_c0;c83470.graph_c0
GO:0009524	phragmoplast	Cellular Component	30	0.0258933	c84560.graph_c0;c70924.graph_c2;c68080.graph_c0;c87549.graph_c0;c81485.graph_c0;c77699.graph_c0;c79478.graph_c0;c33905.graph_c0;c86560.graph_c0;c83470.graph_c0;c63485.graph_c1;c70999.graph_c0;c58296.graph_c3;c86728.graph_c0;c82206.graph_c0;c75228.graph_c1;c79752.graph_c0;c75228.graph_c0;c85958.graph_c0;c82832.graph_c0;c83523.graph_c0;c75998.graph_c1;c62546.graph_c2;c81011.graph_c0;c69357.graph_c1…
GO:0005763	mitochondrial small ribosomal subunit	Cellular Component	5	0.0309841	c79286.graph_c1;c76181.graph_c0;c55659.graph_c0;c74408.graph_c0;c71955.graph_c1
GO:0005786	signal recognition particle, endoplasmic reticulum targeting	Cellular Component	6	0.0365355	c77362.graph_c0;c86685.graph_c0;c85591.graph_c0;c56236.graph_c1;c68348.graph_c1;c32902.graph_c0
GO:0005779	integral component of peroxisomal membrane	Cellular Component	6	0.0365355	c79460.graph_c0;c43326.graph_c1;c85803.graph_c0;c71522.graph_c0;c83502.graph_c0;c80198.graph_c0
GO:0009508	plastid chromosome	Cellular Component	9	0.0392295	c74837.graph_c2;c71377.graph_c0;c87721.graph_c0;c79993.graph_c0;c77607.graph_c0;c75258.graph_c0;c85721.graph_c0;c83595.graph_c0;c84199.graph_c2
GO:0009535	chloroplast thylakoid membrane	Cellular Component	118	0.0439759	c81938.graph_c0;c68974.graph_c0;c86556.graph_c0;c80268.graph_c1;c60985.graph_c0;c78278.graph_c0;c74817.graph_c0;c71197.graph_c0;c71639.graph_c0;c84049.graph_c0;c87096.graph_c0;c87323.graph_c1;c67504.graph_c0;c86333.graph_c0;c79834.graph_c0;c79532.graph_c0;c85324.graph_c0;c71223.graph_c0;c77536.graph_c0;c72843.graph_c0;c86158.graph_c0;c81142.graph_c0;c80518.graph_c0;c79536.graph_c0;c85591.graph_c0…
GO:0005777	peroxisome	Cellular Component	80	0.0455921	c82817.graph_c0;c77846.graph_c0;c65864.graph_c0;c81270.graph_c0;c52789.graph_c1;c82447.graph_c0;c81437.graph_c1;c75403.graph_c0;c74192.graph_c0;c76460.graph_c0;c72645.graph_c0;c63260.graph_c1;c71956.graph_c0;c87991.graph_c0;c86387.graph_c0;c83500.graph_c1;c64372.graph_c0;c61897.graph_c0;c65604.graph_c0;c80580.graph_c1;c71605.graph_c0;c70735.graph_c0;c68888.graph_c0;c65604.graph_c1;c83707.graph_c0…
GO:0043190	ATP-binding cassette (ABC) transporter complex	Cellular Component	14	0.0472004	c67818.graph_c2;c49179.graph_c0;c83515.graph_c0;c81015.graph_c0;c57656.graph_c0;c77162.graph_c0;c64078.graph_c1;c70422.graph_c1;c80761.graph_c0;c63733.graph_c0;c74989.graph_c0;c87013.graph_c0;c64078.graph_c0;c66136.graph_c0
GO:0005819	spindle	Cellular Component	21	0.0522441	c8003.graph_c0;c32849.graph_c0;c48311.graph_c0;c72980.graph_c0;c72607.graph_c0;c75842.graph_c0;c71889.graph_c0;c69357.graph_c1;c62546.graph_c0;c62546.graph_c2;c83523.graph_c0;c82832.graph_c0;c79752.graph_c0;c82206.graph_c0;c76322.graph_c0;c58296.graph_c3;c83470.graph_c0;c79478.graph_c0;c77699.graph_c0;c87549.graph_c0;c70924.graph_c2
GO:0030956	glutamyl-tRNA(Gln) amidotransferase complex	Cellular Component	3	0.0531924	c81251.graph_c0;c81384.graph_c0;c67262.graph_c0
GO:0031361	integral component of thylakoid membrane	Cellular Component	3	0.0531924	c81081.graph_c1;c69150.graph_c0;c75476.graph_c0
GO:0005785	signal recognition particle receptor complex	Cellular Component	3	0.0531924	c32902.graph_c0;c86685.graph_c0;c56236.graph_c1
GO:0000311	plastid large ribosomal subunit	Cellular Component	3	0.0531924	c73868.graph_c0;c81506.graph_c0;c77536.graph_c0
GO:0046540	U4/U6 x U5 tri-snRNP complex	Cellular Component	3	0.0531924	c73530.graph_c0;c73530.graph_c1;c81987.graph_c0
GO:0005731	nucleolus organizer region	Cellular Component	3	0.0531924	c68600.graph_c0;c85415.graph_c0;c82100.graph_c0
GO:0031004	potassium ion-transporting ATPase complex	Cellular Component	3	0.0531924	c80215.graph_c0;c82237.graph_c0;c59766.graph_c1
GO:0000325	plant-type vacuole	Cellular Component	24	0.0536681	c82355.graph_c0;c80761.graph_c0;c81183.graph_c1;c85877.graph_c1;c86974.graph_c0;c82054.graph_c0;c87874.graph_c0;c81221.graph_c0;c75065.graph_c1;c83734.graph_c0;c67818.graph_c2;c39817.graph_c0;c81951.graph_c0;c84567.graph_c0;c79843.graph_c0;c78026.graph_c0;c79345.graph_c1;c74305.graph_c0;c84346.graph_c0;c74305.graph_c3;c63733.graph_c0;c85483.graph_c0;c78626.graph_c0;c48953.graph_c1
GO:0005871	kinesin complex	Cellular Component	40	0.0564695	c62782.graph_c1;c57325.graph_c0;c63951.graph_c0;c81851.graph_c0;c76710.graph_c0;c70564.graph_c0;c64416.graph_c1;c57895.graph_c0;c71702.graph_c0;c85135.graph_c1;c1696.graph_c0;c81133.graph_c0;c85074.graph_c1;c54313.graph_c1;c81068.graph_c1;c76811.graph_c0;c79098.graph_c0;c54781.graph_c0;c83676.graph_c0;c49957.graph_c0;c79950.graph_c0;c81422.graph_c0;c53709.graph_c0;c75228.graph_c0;c77440.graph_c2;…
GO:0009941	chloroplast envelope	Cellular Component	187	0.0572065	c72251.graph_c0;c75133.graph_c1;c70013.graph_c0;c76906.graph_c0;c65011.graph_c0;c59459.graph_c0;c74718.graph_c1;c86980.graph_c0;c85691.graph_c1;c72910.graph_c0;c80093.graph_c0;c82493.graph_c0;c87737.graph_c0;c84725.graph_c0;c48311.graph_c0;c72959.graph_c1;c76460.graph_c0;c82617.graph_c0;c68798.graph_c0;c80014.graph_c0;c76319.graph_c0;c80034.graph_c0;c85558.graph_c0;c81790.graph_c0;c39234.graph_c0…
GO:0005945	6-phosphofructokinase complex	Cellular Component	11	0.0580852	c64092.graph_c1;c71528.graph_c0;c79457.graph_c1;c85765.graph_c0;c79457.graph_c0;c83002.graph_c0;c77364.graph_c2;c76817.graph_c0;c68205.graph_c1;c64092.graph_c0;c68205.graph_c2
GO:0009543	chloroplast thylakoid lumen	Cellular Component	25	0.0633468	c71667.graph_c0;c76769.graph_c0;c75879.graph_c0;c87091.graph_c0;c69565.graph_c0;c71134.graph_c0;c87172.graph_c0;c75306.graph_c0;c76342.graph_c0;c85913.graph_c1;c74480.graph_c0;c81674.graph_c0;c76319.graph_c0;c69176.graph_c0;c73927.graph_c1;c75907.graph_c0;c75260.graph_c0;c71223.graph_c0;c87651.graph_c0;c75175.graph_c0;c72110.graph_c0;c76514.graph_c1;c71170.graph_c0;c73414.graph_c0;c80459.graph_c1
GO:0005775	vacuolar lumen	Cellular Component	8	0.0696104	c47572.graph_c0;c51252.graph_c1;c80663.graph_c0;c64078.graph_c0;c64078.graph_c1;c67704.graph_c1;c49179.graph_c0;c67704.graph_c0
GO:0009295	nucleoid	Cellular Component	7	0.0728527	c80513.graph_c0;c70590.graph_c0;c78944.graph_c0;c78084.graph_c0;c71955.graph_c1;c79419.graph_c0;c87567.graph_c0
GO:0008287	protein serine/threonine phosphatase complex	Cellular Component	13	0.0733453	c92298.graph_c0;c77711.graph_c0;c84705.graph_c0;c74639.graph_c0;c82571.graph_c0;c87608.graph_c0;c77331.graph_c0;c84279.graph_c0;c69355.graph_c0;c64850.graph_c0;c67062.graph_c1;c87949.graph_c0;c59654.graph_c0
GO:0005720	nuclear heterochromatin	Cellular Component	6	0.0750147	c49545.graph_c1;c59700.graph_c2;c58389.graph_c0;c53780.graph_c0;c59700.graph_c1;c87852.graph_c0
GO:0009505	plant-type cell wall	Cellular Component	101	0.0940684	c82017.graph_c1;c55042.graph_c0;c63246.graph_c0;c83627.graph_c0;c84415.graph_c0;c64006.graph_c0;c81997.graph_c0;c81570.graph_c0;c71655.graph_c3;c84484.graph_c0;c86533.graph_c0;c80512.graph_c0;c66598.graph_c1;c71799.graph_c1;c63705.graph_c0;c42686.graph_c0;c86729.graph_c3;c87719.graph_c0;c65240.graph_c2;c74649.graph_c2;c89786.graph_c0;c63034.graph_c0;c80883.graph_c0;c68453.graph_c1;c82054.graph_c0…
GO:0009534	chloroplast thylakoid	Cellular Component	20	0.0952031	c74914.graph_c0;c77713.graph_c0;c78422.graph_c1;c77714.graph_c3;c80584.graph_c0;c69718.graph_c0;c78657.graph_c2;c79785.graph_c0;c78147.graph_c0;c75540.graph_c0;c76725.graph_c1;c78293.graph_c0;c87978.graph_c0;c84028.graph_c0;c86008.graph_c0;c78367.graph_c0;c79402.graph_c0;c76867.graph_c0;c78190.graph_c0;c74978.graph_c0
GO:0005615	extracellular space	Cellular Component	9	0.101522	c75405.graph_c0;c77555.graph_c0;c70698.graph_c0;c81793.graph_c0;c77621.graph_c2;c79026.graph_c0;c55427.graph_c0;c81732.graph_c0;c70698.graph_c1
GO:0009570	chloroplast stroma	Cellular Component	204	0.110085	c74248.graph_c0;c77536.graph_c0;c77726.graph_c1;c85578.graph_c1;c83045.graph_c0;c77979.graph_c1;c69762.graph_c1;c83742.graph_c0;c77516.graph_c0;c87160.graph_c1;c69605.graph_c0;c75815.graph_c0;c80634.graph_c1;c70643.graph_c0;c70905.graph_c0;c86333.graph_c0;c67504.graph_c0;c80702.graph_c0;c79888.graph_c1;c80513.graph_c0;c73868.graph_c0;c73669.graph_c0;c80713.graph_c0;c72470.graph_c0;c79218.graph_c0…
GO:0031012	extracellular matrix	Cellular Component	7	0.119334	c73318.graph_c0;c56092.graph_c0;c78506.graph_c1;c71791.graph_c0;c86538.graph_c0;c60090.graph_c0;c49030.graph_c0
GO:0005667	transcription factor complex	Cellular Component	6	0.129042	c85251.graph_c0;c81961.graph_c0;c66726.graph_c0;c77145.graph_c0;c58887.graph_c0;c65381.graph_c0
GO:0010598	NAD(P)H dehydrogenase complex (plastoquinone)	Cellular Component	6	0.129042	c71223.graph_c0;c65011.graph_c0;c72080.graph_c0;c81938.graph_c0;c87846.graph_c0;c76043.graph_c0
GO:0009654	photosystem II oxygen evolving complex	Cellular Component	16	0.133852	c57695.graph_c1;c80459.graph_c1;c63110.graph_c1;c60153.graph_c0;c74679.graph_c0;c87821.graph_c0;c85320.graph_c0;c76342.graph_c0;c76725.graph_c1;c52468.graph_c0;c66119.graph_c1;c78991.graph_c0;c79744.graph_c1;c68903.graph_c0;c75879.graph_c0;c87172.graph_c0
GO:0005673	transcription factor TFIIE complex	Cellular Component	2	0.141451	c67930.graph_c0;c67759.graph_c0
GO:0070652	HAUS complex	Cellular Component	2	0.141451	c71583.graph_c0;c77699.graph_c0
GO:0031314	extrinsic component of mitochondrial inner membrane	Cellular Component	2	0.141451	c82403.graph_c0;c83816.graph_c2
GO:0031982	vesicle	Cellular Component	2	0.141451	c67934.graph_c0;c58689.graph_c0
GO:0009544	chloroplast ATP synthase complex	Cellular Component	2	0.141451	c78676.graph_c0;c43467.graph_c0
GO:0000815	ESCRT III complex	Cellular Component	2	0.141451	c61448.graph_c0;c80892.graph_c1
GO:0032300	mismatch repair complex	Cellular Component	2	0.141451	c80295.graph_c0;c80733.graph_c0
GO:0030688	preribosome, small subunit precursor	Cellular Component	2	0.141451	c85226.graph_c4;c83184.graph_c0
GO:0005768	endosome	Cellular Component	40	0.145488	c87293.graph_c1;c79982.graph_c0;c77664.graph_c0;c75997.graph_c2;c78952.graph_c0;c80371.graph_c0;c70866.graph_c0;c81650.graph_c0;c78733.graph_c2;c62496.graph_c0;c61785.graph_c0;c76165.graph_c0;c66162.graph_c0;c86456.graph_c0;c76557.graph_c0;c82331.graph_c0;c77717.graph_c0;c81223.graph_c0;c83191.graph_c0;c66936.graph_c0;c72166.graph_c0;c78476.graph_c0;c70689.graph_c0;c80062.graph_c0;c76154.graph_c0…
GO:0019031	viral envelope	Cellular Component	4	0.147807	c82077.graph_c1;c84946.graph_c0;c86449.graph_c0;c84811.graph_c1
GO:0000796	condensin complex	Cellular Component	4	0.147807	c87242.graph_c1;c69836.graph_c0;c69836.graph_c1;c74517.graph_c0
GO:0000781	chromosome, telomeric region	Cellular Component	3	0.152767	c81466.graph_c0;c73971.graph_c0;c73971.graph_c1
GO:0019898	extrinsic component of membrane	Cellular Component	17	0.15405	c87821.graph_c0;c85320.graph_c0;c57695.graph_c1;c60153.graph_c0;c63110.graph_c1;c74679.graph_c0;c80459.graph_c1;c75879.graph_c0;c66119.graph_c1;c79744.graph_c1;c68903.graph_c0;c78991.graph_c0;c87172.graph_c0;c73230.graph_c0;c76725.graph_c1;c76342.graph_c0;c52468.graph_c0
GO:0012505	endomembrane system	Cellular Component	8	0.160675	c83677.graph_c0;c73499.graph_c0;c76850.graph_c0;c57439.graph_c0;c76483.graph_c0;c81650.graph_c0;c73499.graph_c2;c81485.graph_c0
GO:0031969	chloroplast membrane	Cellular Component	13	0.175059	c79402.graph_c0;c74730.graph_c0;c72787.graph_c2;c65259.graph_c0;c74248.graph_c0;c80046.graph_c0;c72703.graph_c1;c85684.graph_c1;c78278.graph_c0;c77979.graph_c1;c87323.graph_c1;c75223.graph_c0;c85029.graph_c1
GO:0031227	intrinsic component of endoplasmic reticulum membrane	Cellular Component	7	0.177345	c40720.graph_c0;c66560.graph_c0;c86683.graph_c1;c83542.graph_c0;c84431.graph_c0;c82095.graph_c0;c95457.graph_c0
GO:0043231	intracellular membrane-bounded organelle	Cellular Component	91	0.192452	c46150.graph_c0;c83339.graph_c0;c86857.graph_c0;c69646.graph_c0;c76239.graph_c0;c86784.graph_c0;c55211.graph_c0;c72099.graph_c0;c53887.graph_c1;c89655.graph_c0;c68963.graph_c0;c77416.graph_c1;c64230.graph_c0;c64303.graph_c1;c59607.graph_c0;c33860.graph_c0;c84531.graph_c0;c31470.graph_c1;c86618.graph_c0;c72480.graph_c0;c64373.graph_c0;c83572.graph_c0;c56742.graph_c0;c48736.graph_c0;c89447.graph_c0…
GO:0031965	nuclear membrane	Cellular Component	5	0.218695	c77662.graph_c0;c87086.graph_c0;c87138.graph_c0;c84577.graph_c0;c82994.graph_c0
GO:0090406	pollen tube	Cellular Component	5	0.218695	c82140.graph_c0;c85822.graph_c1;c80758.graph_c1;c82140.graph_c1;c92833.graph_c0
GO:0000228	nuclear chromosome	Cellular Component	4	0.245002	c80733.graph_c0;c70197.graph_c0;c78381.graph_c0;c78675.graph_c0
GO:0010005	cortical microtubule, transverse to long axis	Cellular Component	4	0.245002	c87549.graph_c0;c79752.graph_c0;c85288.graph_c0;c68080.graph_c0
GO:0009706	chloroplast inner membrane	Cellular Component	20	0.249394	c67442.graph_c0;c78147.graph_c0;c84811.graph_c1;c84387.graph_c0;c81286.graph_c1;c80039.graph_c0;c74978.graph_c0;c86891.graph_c0;c64658.graph_c0;c85363.graph_c0;c84946.graph_c0;c76618.graph_c1;c64607.graph_c0;c83115.graph_c0;c77635.graph_c0;c79993.graph_c0;c82209.graph_c0;c85312.graph_c0;c87144.graph_c0;c85856.graph_c1
GO:0016602	CCAAT-binding factor complex	Cellular Component	6	0.273604	c77348.graph_c1;c61349.graph_c0;c87826.graph_c0;c82947.graph_c0;c78477.graph_c0;c71556.graph_c0
GO:0080085	signal recognition particle, chloroplast targeting	Cellular Component	3	0.277029	c62108.graph_c0;c75596.graph_c0;c85591.graph_c0
GO:0048500	signal recognition particle	Cellular Component	3	0.277029	c55478.graph_c0;c55478.graph_c1;c84338.graph_c1
GO:0000145	exocyst	Cellular Component	26	0.281123	c73590.graph_c0;c71962.graph_c0;c79401.graph_c1;c83853.graph_c0;c18447.graph_c0;c84378.graph_c0;c56212.graph_c0;c87239.graph_c3;c47386.graph_c0;c75130.graph_c0;c74890.graph_c0;c57709.graph_c0;c94579.graph_c0;c77572.graph_c1;c72536.graph_c0;c47386.graph_c2;c77598.graph_c0;c83850.graph_c0;c72692.graph_c1;c84913.graph_c0;c72617.graph_c0;c69856.graph_c0;c54994.graph_c0;c86550.graph_c0;c84530.graph_c0…
GO:0009360	DNA polymerase III complex	Cellular Component	8	0.285448	c82934.graph_c0;c67597.graph_c0;c67858.graph_c1;c76088.graph_c1;c76088.graph_c0;c85768.graph_c0;c30239.graph_c1;c67858.graph_c0
GO:0008622	epsilon DNA polymerase complex	Cellular Component	2	0.317969	c67671.graph_c0;c86445.graph_c0
GO:0030427	site of polarized growth	Cellular Component	2	0.317969	c69357.graph_c1;c79478.graph_c0
GO:0048188	Set1C/COMPASS complex	Cellular Component	2	0.317969	c74550.graph_c0;c67673.graph_c0
GO:0033281	TAT protein transport complex	Cellular Component	2	0.317969	c69150.graph_c0;c75476.graph_c0
GO:0033186	CAF-1 complex	Cellular Component	2	0.317969	c57970.graph_c0;c76837.graph_c0
GO:0005643	nuclear pore	Cellular Component	13	0.319084	c87864.graph_c0;c82413.graph_c0;c82994.graph_c0;c73366.graph_c4;c50020.graph_c1;c84177.graph_c1;c86336.graph_c2;c84309.graph_c0;c82744.graph_c0;c73366.graph_c2;c73675.graph_c0;c87759.graph_c0;c75726.graph_c0
GO:0016459	myosin complex	Cellular Component	9	0.320811	c86590.graph_c1;c86116.graph_c0;c85297.graph_c0;c79940.graph_c2;c86746.graph_c1;c84423.graph_c0;c75007.graph_c0;c55467.graph_c0;c87991.graph_c0
GO:0000418	DNA-directed RNA polymerase IV complex	Cellular Component	9	0.320811	c59700.graph_c1;c64010.graph_c0;c59700.graph_c2;c79069.graph_c0;c58389.graph_c0;c53780.graph_c0;c87852.graph_c0;c49545.graph_c1;c82316.graph_c0
GO:0030118	clathrin coat	Cellular Component	9	0.320811	c68797.graph_c0;c75202.graph_c0;c84397.graph_c0;c76341.graph_c0;c69017.graph_c0;c57531.graph_c0;c76341.graph_c1;c65860.graph_c0;c44246.graph_c0
GO:0042644	chloroplast nucleoid	Cellular Component	4	0.351131	c82300.graph_c0;c84250.graph_c2;c82531.graph_c1;c79003.graph_c1
GO:0055028	cortical microtubule	Cellular Component	4	0.351131	c76310.graph_c2;c70924.graph_c2;c83523.graph_c0;c83470.graph_c0
GO:0005744	mitochondrial inner membrane presequence translocase complex	Cellular Component	4	0.351131	c80785.graph_c1;c79239.graph_c0;c85639.graph_c1;c70097.graph_c0
GO:0030095	chloroplast photosystem II	Cellular Component	4	0.351131	c80459.graph_c1;c74480.graph_c0;c76514.graph_c1;c76342.graph_c0
GO:0005654	nucleoplasm	Cellular Component	6	0.356113	c87104.graph_c0;c71769.graph_c0;c70355.graph_c0;c71915.graph_c0;c82887.graph_c1;c86693.graph_c0
GO:0032302	MutSbeta complex	Cellular Component	1	0.376118	c83370.graph_c0
GO:0005953	CAAX-protein geranylgeranyltransferase complex	Cellular Component	1	0.376118	c81564.graph_c0
GO:0000791	euchromatin	Cellular Component	1	0.376118	c80315.graph_c0
GO:0030134	ER to Golgi transport vesicle	Cellular Component	1	0.376118	c42495.graph_c0
GO:0005655	nucleolar ribonuclease P complex	Cellular Component	1	0.376118	c80190.graph_c0
GO:0033557	Slx1-Slx4 complex	Cellular Component	1	0.376118	c73114.graph_c0
GO:0009344	nitrite reductase complex [NAD(P)H]	Cellular Component	1	0.376118	c71667.graph_c0
GO:0032783	ELL-EAF complex	Cellular Component	1	0.376118	c71508.graph_c0
GO:0009532	plastid stroma	Cellular Component	1	0.376118	c86178.graph_c1
GO:0009530	primary cell wall	Cellular Component	1	0.376118	c84606.graph_c0
GO:0005657	replication fork	Cellular Component	1	0.376118	c74512.graph_c0
GO:0005958	DNA-dependent protein kinase-DNA ligase 4 complex	Cellular Component	1	0.376118	c80260.graph_c0
GO:0043601	nuclear replisome	Cellular Component	1	0.376118	c77291.graph_c0
GO:0030659	cytoplasmic vesicle membrane	Cellular Component	1	0.376118	c76850.graph_c0
GO:0010318	pyrophosphate-dependent phosphofructokinase complex, beta-subunit complex	Cellular Component	1	0.376118	c64092.graph_c1
GO:0005662	DNA replication factor A complex	Cellular Component	1	0.376118	c66231.graph_c0
GO:1990077	primosome complex	Cellular Component	1	0.376118	c81264.graph_c0
GO:0012510	trans-Golgi network transport vesicle membrane	Cellular Component	1	0.376118	c66162.graph_c0
GO:0044427	chromosomal part	Cellular Component	1	0.376118	c66882.graph_c0
GO:0005658	alpha DNA polymerase	Cellular Component	1	0.376118	c83540.graph_c0
GO:0005797	Golgi medial cisterna	Cellular Component	1	0.376118	c70800.graph_c0
GO:0031515	tRNA (m1A) methyltransferase complex	Cellular Component	1	0.376118	c78429.graph_c0
GO:0000306	extrinsic component of vacuolar membrane	Cellular Component	1	0.376118	c85062.graph_c0
GO:0005765	lysosomal membrane	Cellular Component	1	0.376118	c55807.graph_c0
GO:0031298	replication fork protection complex	Cellular Component	1	0.376118	c86221.graph_c0
GO:0005851	eukaryotic translation initiation factor 2B complex	Cellular Component	1	0.376118	c78345.graph_c0
GO:0072686	mitotic spindle	Cellular Component	1	0.376118	c76542.graph_c0
GO:0034707	chloride channel complex	Cellular Component	1	0.376118	c76394.graph_c0
GO:0043235	receptor complex	Cellular Component	1	0.376118	c75476.graph_c0
GO:0005689	U12-type spliceosomal complex	Cellular Component	1	0.376118	c84211.graph_c0
GO:0072546	ER membrane protein complex	Cellular Component	1	0.376118	c81520.graph_c0
GO:0000172	ribonuclease MRP complex	Cellular Component	1	0.376118	c80190.graph_c0
GO:0005686	U2 snRNP	Cellular Component	1	0.376118	c66039.graph_c0
GO:0034426	etioplast membrane	Cellular Component	1	0.376118	c85734.graph_c0
GO:0000152	nuclear ubiquitin ligase complex	Cellular Component	1	0.376118	c84552.graph_c0
GO:0009568	amyloplast starch grain	Cellular Component	1	0.376118	c85970.graph_c0
GO:0009707	chloroplast outer membrane	Cellular Component	14	0.395306	c85713.graph_c0;c87654.graph_c0;c82209.graph_c0;c74508.graph_c1;c84049.graph_c0;c80902.graph_c0;c64658.graph_c0;c85734.graph_c0;c83016.graph_c0;c86335.graph_c0;c81201.graph_c0;c86449.graph_c0;c69918.graph_c0;c41000.graph_c0
GO:0005774	vacuolar membrane	Cellular Component	79	0.396279	c64493.graph_c1;c85264.graph_c0;c85820.graph_c0;c86974.graph_c0;c81183.graph_c1;c83542.graph_c0;c81931.graph_c1;c78626.graph_c0;c85998.graph_c1;c76999.graph_c0;c81371.graph_c0;c84567.graph_c0;c84196.graph_c0;c83734.graph_c0;c52885.graph_c0;c76624.graph_c0;c87874.graph_c0;c75965.graph_c0;c73016.graph_c0;c78120.graph_c0;c74305.graph_c0;c74305.graph_c3;c63733.graph_c0;c84346.graph_c0;c62682.graph_c0…
GO:0005694	chromosome	Cellular Component	17	0.406584	c65348.graph_c0;c71712.graph_c0;c80676.graph_c0;c86425.graph_c2;c79419.graph_c0;c73505.graph_c1;c83735.graph_c0;c70255.graph_c0;c71765.graph_c0;c70122.graph_c0;c81381.graph_c0;c78084.graph_c0;c86425.graph_c0;c80486.graph_c1;c86425.graph_c1;c84398.graph_c0;c84728.graph_c0
GO:0005887	integral component of plasma membrane	Cellular Component	10	0.414582	c79446.graph_c0;c82140.graph_c1;c82140.graph_c0;c59171.graph_c0;c78937.graph_c1;c63974.graph_c0;c87464.graph_c0;c66380.graph_c0;c70696.graph_c0;c82053.graph_c0
GO:0009523	photosystem II	Cellular Component	8	0.426125	c84049.graph_c0;c87154.graph_c0;c77024.graph_c0;c80338.graph_c0;c80028.graph_c0;c78306.graph_c1;c71667.graph_c0;c77714.graph_c3
GO:0005802	trans-Golgi network	Cellular Component	33	0.449103	c61785.graph_c0;c82331.graph_c0;c81931.graph_c1;c76557.graph_c0;c86456.graph_c0;c66162.graph_c0;c83191.graph_c0;c77717.graph_c0;c79982.graph_c0;c87789.graph_c0;c77664.graph_c0;c75997.graph_c2;c81650.graph_c0;c70866.graph_c0;c78733.graph_c2;c78056.graph_c0;c85117.graph_c1;c78124.graph_c0;c82522.graph_c0;c75965.graph_c0;c70887.graph_c0;c65453.graph_c0;c83627.graph_c0;c84401.graph_c1;c81706.graph_c0…
GO:0010008	endosome membrane	Cellular Component	4	0.457079	c73499.graph_c2;c57619.graph_c0;c73499.graph_c0;c42344.graph_c0
GO:0030915	Smc5-Smc6 complex	Cellular Component	4	0.457079	c64723.graph_c1;c65785.graph_c0;c64723.graph_c0;c73624.graph_c0
GO:0010319	stromule	Cellular Component	15	0.466812	c86783.graph_c0;c82195.graph_c1;c85913.graph_c0;c69402.graph_c0;c84049.graph_c0;c77392.graph_c1;c87096.graph_c0;c81142.graph_c0;c78759.graph_c0;c65337.graph_c0;c72443.graph_c1;c85490.graph_c0;c84417.graph_c0;c86503.graph_c1;c12842.graph_c0
GO:0005576	extracellular region	Cellular Component	80	0.468292	c64029.graph_c0;c82017.graph_c1;c68767.graph_c0;c66270.graph_c0;c63470.graph_c0;c68142.graph_c0;c81448.graph_c1;c57357.graph_c1;c87423.graph_c0;c74758.graph_c0;c68403.graph_c1;c62405.graph_c0;c85342.graph_c0;c82514.graph_c0;c71799.graph_c1;c68778.graph_c1;c65650.graph_c0;c64796.graph_c0;c66028.graph_c0;c81239.graph_c1;c65524.graph_c2;c63261.graph_c0;c69504.graph_c0;c78819.graph_c0;c78911.graph_c0…
GO:0031977	thylakoid lumen	Cellular Component	7	0.470532	c80319.graph_c0;c82617.graph_c0;c72443.graph_c1;c74269.graph_c0;c86503.graph_c1;c73568.graph_c0;c76725.graph_c1
GO:0005778	peroxisomal membrane	Cellular Component	7	0.470532	c58491.graph_c1;c77100.graph_c0;c70328.graph_c1;c58491.graph_c0;c74672.graph_c0;c79229.graph_c0;c70917.graph_c1
GO:0008540	proteasome regulatory particle, base subcomplex	Cellular Component	7	0.470532	c75822.graph_c0;c53773.graph_c0;c82176.graph_c0;c68960.graph_c1;c82483.graph_c1;c76192.graph_c0;c81924.graph_c0
GO:0005849	mRNA cleavage factor complex	Cellular Component	2	0.483172	c86069.graph_c1;c80733.graph_c0
GO:0000178	exosome (RNase complex)	Cellular Component	2	0.483172	c75527.graph_c0;c69562.graph_c0
GO:0045177	apical part of cell	Cellular Component	2	0.483172	c69357.graph_c1;c79478.graph_c0
GO:0010170	glucose-1-phosphate adenylyltransferase complex	Cellular Component	2	0.483172	c73388.graph_c2;c85370.graph_c0
GO:0000808	origin recognition complex	Cellular Component	2	0.483172	c61661.graph_c1;c82736.graph_c0
GO:0009526	plastid envelope	Cellular Component	2	0.483172	c47983.graph_c0;c76494.graph_c0
GO:0048196	plant extracellular matrix	Cellular Component	2	0.483172	c73091.graph_c2;c80161.graph_c0
GO:0035267	NuA4 histone acetyltransferase complex	Cellular Component	2	0.483172	c51467.graph_c0;c72519.graph_c0
GO:0008290	F-actin capping protein complex	Cellular Component	2	0.483172	c73397.graph_c0;c74566.graph_c0
GO:0030093	chloroplast photosystem I	Cellular Component	2	0.483172	c71024.graph_c0;c77607.graph_c0
GO:0032301	MutSalpha complex	Cellular Component	2	0.483172	c83370.graph_c0;c78675.graph_c0
GO:0009579	thylakoid	Cellular Component	22	0.488799	c76325.graph_c0;c83031.graph_c0;c85558.graph_c0;c79150.graph_c0;c87559.graph_c0;c76068.graph_c1;c12842.graph_c0;c74639.graph_c0;c84872.graph_c1;c76765.graph_c3;c70643.graph_c0;c72103.graph_c0;c68204.graph_c0;c82006.graph_c0;c76977.graph_c0;c77979.graph_c1;c70590.graph_c0;c75213.graph_c0;c74528.graph_c0;c73999.graph_c0;c79847.graph_c1;c69402.graph_c0
GO:0030126	COPI vesicle coat	Cellular Component	5	0.492989	c70208.graph_c0;c87031.graph_c0;c83134.graph_c2;c67540.graph_c1;c84501.graph_c0
GO:0005789	endoplasmic reticulum membrane	Cellular Component	43	0.496922	c86753.graph_c0;c73547.graph_c2;c74736.graph_c1;c76369.graph_c0;c86520.graph_c0;c78470.graph_c0;c63713.graph_c0;c87964.graph_c1;c71816.graph_c0;c85153.graph_c0;c80586.graph_c0;c79832.graph_c1;c42495.graph_c0;c78540.graph_c0;c80378.graph_c0;c75101.graph_c0;c70128.graph_c0;c83495.graph_c0;c50183.graph_c0;c85312.graph_c0;c38940.graph_c0;c68939.graph_c0;c84366.graph_c1;c72799.graph_c0;c65092.graph_c1…
GO:0005874	microtubule	Cellular Component	50	0.507676	c84518.graph_c0;c86002.graph_c0;c75228.graph_c1;c79950.graph_c0;c77440.graph_c2;c75228.graph_c0;c79657.graph_c0;c71868.graph_c0;c85108.graph_c0;c77440.graph_c0;c81068.graph_c1;c85074.graph_c1;c54313.graph_c1;c76322.graph_c0;c83676.graph_c0;c54781.graph_c0;c79098.graph_c0;c62782.graph_c1;c81851.graph_c0;c81133.graph_c0;c8003.graph_c0;c48311.graph_c0;c64416.graph_c1;c84812.graph_c0;c87075.graph_c0;…
GO:0046658	anchored component of plasma membrane	Cellular Component	24	0.515998	c72044.graph_c0;c80489.graph_c0;c69649.graph_c0;c65000.graph_c0;c85335.graph_c0;c86738.graph_c0;c66652.graph_c1;c87266.graph_c0;c66652.graph_c0;c55149.graph_c0;c72549.graph_c0;c82097.graph_c0;c93613.graph_c0;c69190.graph_c0;c86374.graph_c0;c82752.graph_c0;c76490.graph_c0;c75912.graph_c0;c72666.graph_c0;c67939.graph_c0;c72214.graph_c1;c31130.graph_c1;c44662.graph_c0;c65102.graph_c0
GO:0005741	mitochondrial outer membrane	Cellular Component	9	0.518592	c85747.graph_c0;c62270.graph_c0;c80207.graph_c0;c86720.graph_c1;c83804.graph_c1;c84727.graph_c0;c76146.graph_c0;c78203.graph_c0;c65355.graph_c0
GO:0070062	extracellular vesicular exosome	Cellular Component	3	0.527187	c94579.graph_c0;c57709.graph_c0;c84378.graph_c0
GO:0005770	late endosome	Cellular Component	3	0.527187	c84506.graph_c0;c79184.graph_c0;c81931.graph_c1
GO:0009840	chloroplastic endopeptidase Clp complex	Cellular Component	3	0.527187	c77713.graph_c0;c86978.graph_c0;c75585.graph_c0
GO:0016324	apical plasma membrane	Cellular Component	3	0.527187	c70570.graph_c1;c66634.graph_c0;c70570.graph_c0
GO:0005759	mitochondrial matrix	Cellular Component	25	0.528651	c78788.graph_c0;c75663.graph_c1;c64755.graph_c1;c80207.graph_c0;c78594.graph_c0;c82463.graph_c0;c79702.graph_c0;c82748.graph_c0;c76486.graph_c0;c85747.graph_c0;c80913.graph_c2;c68646.graph_c0;c82452.graph_c0;c65856.graph_c1;c82625.graph_c0;c70374.graph_c0;c68114.graph_c0;c67430.graph_c1;c72907.graph_c0;c47682.graph_c0;c69395.graph_c0;c85964.graph_c0;c85552.graph_c0;c86978.graph_c0;c62270.graph_c0
GO:0005750	mitochondrial respiratory chain complex III	Cellular Component	7	0.544017	c77887.graph_c0;c70510.graph_c0;c62971.graph_c0;c63989.graph_c0;c85747.graph_c0;c62270.graph_c0;c80207.graph_c0
GO:0031461	cullin-RING ubiquitin ligase complex	Cellular Component	4	0.556234	c87161.graph_c0;c82832.graph_c0;c81221.graph_c0;c66950.graph_c0
GO:0005876	spindle microtubule	Cellular Component	4	0.556234	c75998.graph_c1;c86560.graph_c0;c68080.graph_c0;c84560.graph_c0
GO:0005885	Arp2/3 protein complex	Cellular Component	4	0.556234	c83212.graph_c0;c76079.graph_c0;c81122.graph_c0;c78102.graph_c0
GO:0031011	Ino80 complex	Cellular Component	4	0.556234	c71769.graph_c0;c84904.graph_c0;c86654.graph_c0;c51467.graph_c0
GO:0015629	actin cytoskeleton	Cellular Component	5	0.578536	c86551.graph_c1;c56666.graph_c2;c79234.graph_c0;c85582.graph_c1;c86170.graph_c0
GO:0017119	Golgi transport complex	Cellular Component	5	0.578536	c70120.graph_c0;c72745.graph_c0;c81060.graph_c0;c78407.graph_c0;c79004.graph_c0
GO:0000148	1,3-beta-D-glucan synthase complex	Cellular Component	9	0.580998	c77696.graph_c1;c74440.graph_c1;c76752.graph_c0;c66341.graph_c0;c69009.graph_c0;c56316.graph_c0;c47924.graph_c1;c83223.graph_c0;c83453.graph_c0
GO:0035452	extrinsic component of plastid membrane	Cellular Component	1	0.610785	c83016.graph_c0
GO:0008278	cohesin complex	Cellular Component	1	0.610785	c70197.graph_c0
GO:0045259	proton-transporting ATP synthase complex	Cellular Component	1	0.610785	c63995.graph_c0
GO:0044436	thylakoid part	Cellular Component	1	0.610785	c63995.graph_c0
GO:0009923	fatty acid elongase complex	Cellular Component	1	0.610785	c83074.graph_c0
GO:0031357	integral component of chloroplast inner membrane	Cellular Component	1	0.610785	c72843.graph_c0
GO:0043240	Fanconi anaemia nuclear complex	Cellular Component	1	0.610785	c67427.graph_c1
GO:0016442	RISC complex	Cellular Component	1	0.610785	c81465.graph_c1
GO:0045095	keratin filament	Cellular Component	1	0.610785	c62961.graph_c0
GO:0005811	lipid particle	Cellular Component	1	0.610785	c75815.graph_c0
GO:0010007	magnesium chelatase complex	Cellular Component	1	0.610785	c79785.graph_c0
GO:0005762	mitochondrial large ribosomal subunit	Cellular Component	1	0.610785	c68798.graph_c0
GO:0043564	Ku70	Cellular Component	1	0.610785	c80260.graph_c0
GO:0032153	cell division site	Cellular Component	1	0.610785	c57432.graph_c0
GO:0070860	RNA polymerase I core factor complex	Cellular Component	1	0.610785	c72588.graph_c1
GO:0033185	dolichol-phosphate-mannose synthase complex	Cellular Component	1	0.610785	c82945.graph_c1
GO:0031304	intrinsic component of mitochondrial inner membrane	Cellular Component	1	0.610785	c74643.graph_c0
GO:0009316	3-isopropylmalate dehydratase complex	Cellular Component	1	0.610785	c72171.graph_c0
GO:0008076	voltage-gated potassium channel complex	Cellular Component	1	0.610785	c79205.graph_c0
GO:0031410	cytoplasmic vesicle	Cellular Component	1	0.610785	c74683.graph_c1
GO:0043674	columella	Cellular Component	1	0.610785	c80062.graph_c0
GO:0000327	lytic vacuole within protein storage vacuole	Cellular Component	1	0.610785	c83031.graph_c0
GO:0009573	chloroplast ribulose bisphosphate carboxylase complex	Cellular Component	1	0.610785	c74269.graph_c0
GO:0005951	carbamoyl-phosphate synthase complex	Cellular Component	1	0.610785	c75796.graph_c0
GO:0042646	plastid nucleoid	Cellular Component	1	0.610785	c76698.graph_c0
GO:0009539	photosystem II reaction center	Cellular Component	1	0.610785	c58957.graph_c0
GO:0043668	exine	Cellular Component	1	0.610785	c75961.graph_c1
GO:0012506	vesicle membrane	Cellular Component	1	0.610785	c74058.graph_c1
GO:0009513	etioplast	Cellular Component	1	0.610785	c76255.graph_c0
GO:0031519	PcG protein complex	Cellular Component	1	0.610785	c80867.graph_c0
GO:0000312	plastid small ribosomal subunit	Cellular Component	1	0.610785	c80034.graph_c0
GO:0016281	eukaryotic translation initiation factor 4F complex	Cellular Component	1	0.610785	c82953.graph_c0
GO:0034399	nuclear periphery	Cellular Component	1	0.610785	c82413.graph_c0
GO:0000220	vacuolar proton-transporting V-type ATPase, V0 domain	Cellular Component	1	0.610785	c66162.graph_c0
GO:0009349	riboflavin synthase complex	Cellular Component	1	0.610785	c85781.graph_c0
GO:0000795	synaptonemal complex	Cellular Component	2	0.620601	c80315.graph_c0;c80295.graph_c0
GO:0000439	core TFIIH complex	Cellular Component	2	0.620601	c69245.graph_c1;c76952.graph_c0
GO:0033178	proton-transporting two-sector ATPase complex, catalytic domain	Cellular Component	2	0.620601	c75987.graph_c1;c63995.graph_c0
GO:0030125	clathrin vesicle coat	Cellular Component	2	0.620601	c78919.graph_c0;c66204.graph_c0
GO:0035145	exon-exon junction complex	Cellular Component	2	0.620601	c78466.graph_c1;c83004.graph_c0
GO:0019867	outer membrane	Cellular Component	2	0.620601	c66707.graph_c0;c76631.graph_c0
GO:0000159	protein phosphatase type 2A complex	Cellular Component	8	0.62679	c72645.graph_c0;c70608.graph_c0;c66116.graph_c1;c86692.graph_c0;c72079.graph_c0;c76106.graph_c0;c73516.graph_c0;c72636.graph_c0
GO:0031966	mitochondrial membrane	Cellular Component	3	0.632821	c78713.graph_c0;c80158.graph_c2;c79066.graph_c0
GO:0016592	mediator complex	Cellular Component	9	0.639398	c65363.graph_c0;c74949.graph_c0;c77060.graph_c1;c86067.graph_c0;c82926.graph_c1;c81581.graph_c1;c81619.graph_c0;c78084.graph_c0;c78375.graph_c0
GO:0008180	COP9 signalosome	Cellular Component	4	0.644609	c72506.graph_c0;c79984.graph_c0;c70156.graph_c0;c75446.graph_c0
GO:0005884	actin filament	Cellular Component	5	0.655629	c74903.graph_c0;c60082.graph_c0;c57092.graph_c0;c82546.graph_c0;c60640.graph_c0
GO:0009501	amyloplast	Cellular Component	5	0.655629	c69797.graph_c0;c80906.graph_c0;c85370.graph_c0;c81758.graph_c1;c79729.graph_c0
GO:0005747	mitochondrial respiratory chain complex I	Cellular Component	16	0.665711	c69408.graph_c0;c74555.graph_c0;c69506.graph_c1;c85429.graph_c0;c69704.graph_c0;c81843.graph_c1;c85691.graph_c1;c52899.graph_c0;c70304.graph_c0;c74408.graph_c2;c69468.graph_c0;c64379.graph_c0;c29109.graph_c0;c75244.graph_c0;c86513.graph_c1;c56910.graph_c0
GO:0010287	plastoglobule	Cellular Component	25	0.671265	c78306.graph_c1;c85882.graph_c0;c66027.graph_c0;c71972.graph_c0;c81142.graph_c0;c3596.graph_c0;c83583.graph_c0;c87405.graph_c1;c87330.graph_c1;c81565.graph_c0;c74978.graph_c0;c73532.graph_c0;c76319.graph_c0;c77024.graph_c0;c71197.graph_c0;c86472.graph_c0;c85971.graph_c0;c73568.graph_c0;c70292.graph_c0;c78278.graph_c0;c77713.graph_c0;c70585.graph_c0;c68974.graph_c0;c82772.graph_c0;c78643.graph_c0
GO:0071944	cell periphery	Cellular Component	8	0.684496	c79044.graph_c0;c54297.graph_c0;c63019.graph_c0;c82771.graph_c0;c29263.graph_c0;c77249.graph_c0;c58303.graph_c1;c81054.graph_c0
GO:0032040	small-subunit processome	Cellular Component	4	0.720419	c78664.graph_c0;c85830.graph_c0;c64168.graph_c0;c75632.graph_c0
GO:0009538	photosystem I reaction center	Cellular Component	3	0.720691	c78643.graph_c0;c68974.graph_c0;c76319.graph_c0
GO:0005875	microtubule associated complex	Cellular Component	3	0.720691	c78592.graph_c0;c88169.graph_c0;c78592.graph_c1
GO:0031225	anchored component of membrane	Cellular Component	6	0.726838	c62631.graph_c0;c71893.graph_c0;c58322.graph_c0;c75688.graph_c0;c46398.graph_c0;c73883.graph_c0
GO:0005847	mRNA cleavage and polyadenylation specificity factor complex	Cellular Component	2	0.727777	c76156.graph_c0;c87881.graph_c0
GO:0016272	prefoldin complex	Cellular Component	2	0.727777	c70251.graph_c0;c82898.graph_c0
GO:0012511	monolayer-surrounded lipid storage body	Cellular Component	2	0.727777	c66617.graph_c0;c72475.graph_c0
GO:0000794	condensed nuclear chromosome	Cellular Component	2	0.727777	c82832.graph_c0;c73982.graph_c0
GO:0009504	cell plate	Cellular Component	11	0.751335	c62496.graph_c0;c78952.graph_c0;c74440.graph_c1;c87293.graph_c1;c57432.graph_c0;c84529.graph_c2;c86728.graph_c0;c55838.graph_c0;c63107.graph_c0;c56316.graph_c0;c81485.graph_c0
GO:0032432	actin filament bundle	Cellular Component	1	0.757192	c51467.graph_c0
GO:0009527	plastid outer membrane	Cellular Component	1	0.757192	c86181.graph_c0
GO:0009514	glyoxysome	Cellular Component	1	0.757192	c84146.graph_c0
GO:0000307	cyclin-dependent protein kinase holoenzyme complex	Cellular Component	1	0.757192	c58296.graph_c3
GO:0043078	polar nucleus	Cellular Component	1	0.757192	c81581.graph_c1
GO:0005756	mitochondrial proton-transporting ATP synthase, central stalk	Cellular Component	1	0.757192	c43071.graph_c0
GO:0000799	nuclear condensin complex	Cellular Component	1	0.757192	c66000.graph_c0
GO:0009783	photosystem II antenna complex	Cellular Component	1	0.757192	c71972.graph_c0
GO:0009330	DNA topoisomerase complex (ATP-hydrolyzing)	Cellular Component	1	0.757192	c79419.graph_c0
GO:0009528	plastid inner membrane	Cellular Component	1	0.757192	c84049.graph_c0
GO:0032578	aleurone grain membrane	Cellular Component	1	0.757192	c73540.graph_c0
GO:0005960	glycine cleavage complex	Cellular Component	1	0.757192	c76325.graph_c0
GO:0009343	biotin carboxylase complex	Cellular Component	1	0.757192	c77937.graph_c3
GO:0044435	plastid part	Cellular Component	1	0.757192	c78932.graph_c0
GO:0000776	kinetochore	Cellular Component	1	0.757192	c57517.graph_c0
GO:0016328	lateral plasma membrane	Cellular Component	1	0.757192	c80062.graph_c0
GO:0000812	Swr1 complex	Cellular Component	1	0.757192	c51467.graph_c0
GO:0000142	cellular bud neck contractile ring	Cellular Component	1	0.757192	c51467.graph_c0
GO:0033116	endoplasmic reticulum-Golgi intermediate compartment membrane	Cellular Component	1	0.757192	c85728.graph_c0
GO:0043626	PCNA complex	Cellular Component	1	0.757192	c61410.graph_c0
GO:0031090	organelle membrane	Cellular Component	1	0.757192	c60750.graph_c0
GO:0000419	DNA-directed RNA polymerase V complex	Cellular Component	1	0.757192	c79069.graph_c0
GO:0005956	protein kinase CK2 complex	Cellular Component	1	0.757192	c68812.graph_c0
GO:0048046	apoplast	Cellular Component	136	0.774503	c85202.graph_c3;c78440.graph_c0;c85335.graph_c0;c65159.graph_c2;c80513.graph_c0;c79218.graph_c0;c87559.graph_c0;c87744.graph_c1;c52803.graph_c0;c70905.graph_c0;c70643.graph_c0;c46541.graph_c0;c67504.graph_c0;c27210.graph_c0;c87842.graph_c0;c59163.graph_c0;c73318.graph_c0;c67818.graph_c2;c78135.graph_c0;c82208.graph_c0;c86445.graph_c0;c41319.graph_c0;c60267.graph_c0;c78229.graph_c0;c34135.graph_c0…
GO:0009705	plant-type vacuole membrane	Cellular Component	23	0.778447	c62077.graph_c0;c58132.graph_c1;c67646.graph_c1;c79834.graph_c0;c57619.graph_c0;c82237.graph_c0;c75987.graph_c1;c80215.graph_c0;c84974.graph_c1;c76596.graph_c1;c82384.graph_c0;c84578.graph_c0;c87346.graph_c0;c86136.graph_c0;c84763.graph_c1;c76455.graph_c0;c79603.graph_c0;c81319.graph_c1;c62255.graph_c0;c80116.graph_c0;c68358.graph_c0;c84574.graph_c0;c59766.graph_c1
GO:0044444	cytoplasmic part	Cellular Component	53	0.800608	c86784.graph_c0;c55211.graph_c0;c53887.graph_c1;c46150.graph_c0;c69646.graph_c0;c76478.graph_c0;c72480.graph_c0;c86618.graph_c0;c64373.graph_c0;c56742.graph_c0;c77416.graph_c1;c64230.graph_c0;c68963.graph_c0;c64303.graph_c1;c31470.graph_c1;c56977.graph_c0;c72893.graph_c0;c79664.graph_c2;c63740.graph_c0;c81603.graph_c0;c38407.graph_c1;c85477.graph_c0;c83991.graph_c0;c73589.graph_c0;c87157.graph_c1…
GO:0005771	multivesicular body	Cellular Component	2	0.808013	c81706.graph_c0;c82340.graph_c0
GO:0005815	microtubule organizing center	Cellular Component	2	0.808013	c68080.graph_c0;c82542.graph_c0
GO:0046930	pore complex	Cellular Component	2	0.808013	c85734.graph_c0;c86720.graph_c1
GO:0009533	chloroplast stromal thylakoid	Cellular Component	2	0.808013	c75306.graph_c0;c74480.graph_c0
GO:0030663	COPI-coated vesicle membrane	Cellular Component	2	0.808013	c84251.graph_c0;c81234.graph_c0
GO:0045271	respiratory chain complex I	Cellular Component	2	0.808013	c65837.graph_c0;c84191.graph_c2
GO:0030136	clathrin-coated vesicle	Cellular Component	2	0.808013	c59459.graph_c0;c84149.graph_c0
GO:0005680	anaphase-promoting complex	Cellular Component	2	0.808013	c79931.graph_c0;c77761.graph_c0
GO:0033110	Cvt vesicle membrane	Cellular Component	2	0.808013	c80663.graph_c0;c71868.graph_c0
GO:0005665	DNA-directed RNA polymerase II, core complex	Cellular Component	6	0.824042	c68152.graph_c0;c58891.graph_c1;c85304.graph_c1;c64010.graph_c0;c57102.graph_c0;c82316.graph_c0
GO:0009506	plasmodesma	Cellular Component	94	0.846065	c79972.graph_c0;c84108.graph_c0;c66580.graph_c1;c87453.graph_c0;c46697.graph_c0;c69836.graph_c0;c87363.graph_c0;c78046.graph_c0;c69856.graph_c0;c64416.graph_c1;c55368.graph_c0;c73713.graph_c0;c84432.graph_c0;c87013.graph_c0;c76624.graph_c0;c84159.graph_c0;c39234.graph_c0;c83470.graph_c0;c85064.graph_c0;c67939.graph_c0;c69081.graph_c0;c80687.graph_c0;c80210.graph_c0;c85064.graph_c1;c87848.graph_c0…
GO:0005754	mitochondrial proton-transporting ATP synthase, catalytic core	Cellular Component	3	0.846134	c66032.graph_c2;c85691.graph_c1;c29109.graph_c0
GO:0015030	Cajal body	Cellular Component	3	0.846134	c77504.graph_c0;c66039.graph_c0;c57119.graph_c0
GO:0044434	chloroplast part	Cellular Component	3	0.846134	c63995.graph_c0;c73171.graph_c0;c81816.graph_c0
GO:0005787	signal peptidase complex	Cellular Component	1	0.848532	c66580.graph_c1
GO:0042719	mitochondrial intermembrane space protein transporter complex	Cellular Component	1	0.848532	c75054.graph_c0
GO:0015630	microtubule cytoskeleton	Cellular Component	1	0.848532	c72829.graph_c2
GO:0030904	retromer complex	Cellular Component	1	0.848532	c82340.graph_c0
GO:0009517	PSII associated light-harvesting complex II	Cellular Component	1	0.848532	c74425.graph_c0
GO:0043232	intracellular non-membrane-bounded organelle	Cellular Component	1	0.848532	c70011.graph_c0
GO:0044428	nuclear part	Cellular Component	1	0.848532	c61384.graph_c0
GO:0010369	chromocenter	Cellular Component	1	0.848532	c57517.graph_c0
GO:0031429	box H/ACA snoRNP complex	Cellular Component	1	0.848532	c39058.graph_c0
GO:0032389	MutLalpha complex	Cellular Component	1	0.848532	c38871.graph_c0
GO:0000164	protein phosphatase type 1 complex	Cellular Component	1	0.848532	c60172.graph_c1
GO:0032588	trans-Golgi network membrane	Cellular Component	1	0.848532	c78303.graph_c1
GO:0030479	actin cortical patch	Cellular Component	1	0.848532	c51467.graph_c0
GO:0008352	katanin complex	Cellular Component	1	0.848532	c80496.graph_c0
GO:0044464	cell part	Cellular Component	15	0.855945	c74306.graph_c2;c73944.graph_c0;c86424.graph_c0;c76792.graph_c1;c72803.graph_c0;c73562.graph_c0;c68706.graph_c0;c84152.graph_c1;c64864.graph_c1;c77029.graph_c1;c56593.graph_c1;c74078.graph_c0;c79214.graph_c0;c80783.graph_c0;c83121.graph_c1
GO:0000421	autophagic vacuole membrane	Cellular Component	2	0.86641	c80663.graph_c0;c71868.graph_c0
GO:0000790	nuclear chromatin	Cellular Component	2	0.86641	c86647.graph_c1;c87810.graph_c0
GO:0042651	thylakoid membrane	Cellular Component	2	0.86641	c87175.graph_c0;c71974.graph_c0
GO:0009522	photosystem I	Cellular Component	5	0.866754	c71974.graph_c0;c78306.graph_c1;c73592.graph_c0;c75372.graph_c0;c77392.graph_c1
GO:0005834	heterotrimeric G-protein complex	Cellular Component	12	0.877831	c62961.graph_c0;c74550.graph_c0;c84366.graph_c1;c67673.graph_c0;c87751.graph_c0;c78435.graph_c0;c86692.graph_c0;c85763.graph_c0;c79154.graph_c1;c65476.graph_c0;c83487.graph_c0;c80977.graph_c0
GO:0005773	vacuole	Cellular Component	190	0.890547	c76155.graph_c0;c64161.graph_c0;c84705.graph_c0;c57102.graph_c0;c82446.graph_c0;c69521.graph_c2;c79395.graph_c0;c60043.graph_c1;c72078.graph_c1;c84990.graph_c0;c80327.graph_c0;c53781.graph_c0;c48347.graph_c0;c68936.graph_c0;c63989.graph_c0;c83730.graph_c2;c44787.graph_c1;c82938.graph_c0;c71469.graph_c0;c50518.graph_c0;c75916.graph_c0;c84721.graph_c0;c60043.graph_c0;c96680.graph_c0;c60452.graph_c0…
GO:0005635	nuclear envelope	Cellular Component	10	0.901809	c82206.graph_c0;c66785.graph_c0;c74267.graph_c2;c79914.graph_c0;c81465.graph_c1;c87774.graph_c0;c32849.graph_c0;c77516.graph_c0;c78245.graph_c0;c57432.graph_c0
GO:0005672	transcription factor TFIIA complex	Cellular Component	1	0.905515	c57913.graph_c1
GO:0031209	SCAR complex	Cellular Component	1	0.905515	c84115.graph_c1
GO:0030176	integral component of endoplasmic reticulum membrane	Cellular Component	1	0.905515	c82945.graph_c1
GO:0031981	nuclear lumen	Cellular Component	1	0.905515	c65190.graph_c0
GO:0070461	SAGA-type complex	Cellular Component	1	0.905515	c75903.graph_c0
GO:0030658	transport vesicle membrane	Cellular Component	1	0.905515	c76267.graph_c0
GO:0033588	Elongator holoenzyme complex	Cellular Component	1	0.905515	c74707.graph_c0
GO:0016514	SWI/SNF complex	Cellular Component	1	0.905515	c80479.graph_c0
GO:0031305	integral component of mitochondrial inner membrane	Cellular Component	1	0.905515	c46927.graph_c0
GO:0044430	cytoskeletal part	Cellular Component	1	0.905515	c72829.graph_c2
GO:0009898	cytoplasmic side of plasma membrane	Cellular Component	1	0.905515	c87936.graph_c0
GO:0000785	chromatin	Cellular Component	1	0.905515	c83605.graph_c0
GO:0071203	WASH complex	Cellular Component	1	0.905515	c74566.graph_c0
GO:0009897	external side of plasma membrane	Cellular Component	1	0.905515	c85346.graph_c1
GO:0005839	proteasome core complex	Cellular Component	4	0.906879	c65505.graph_c1;c81407.graph_c0;c69246.graph_c0;c69086.graph_c0
GO:0005732	small nucleolar ribonucleoprotein complex	Cellular Component	2	0.908044	c82411.graph_c0;c69132.graph_c0
GO:0000775	chromosome, centromeric region	Cellular Component	3	0.919407	c81862.graph_c0;c79088.graph_c0;c75489.graph_c1
GO:0005795	Golgi stack	Cellular Component	3	0.919407	c82570.graph_c0;c81706.graph_c0;c74580.graph_c0
GO:0043229	intracellular organelle	Cellular Component	3	0.919407	c78374.graph_c0;c69526.graph_c0;c77488.graph_c1
GO:0000015	phosphopyruvate hydratase complex	Cellular Component	2	0.937262	c55265.graph_c0;c74809.graph_c0
GO:0000932	cytoplasmic mRNA processing body	Cellular Component	2	0.937262	c86303.graph_c0;c82411.graph_c0
GO:0030127	COPII vesicle coat	Cellular Component	2	0.937262	c86703.graph_c0;c75833.graph_c0
GO:0080008	Cul4-RING E3 ubiquitin ligase complex	Cellular Component	22	0.938116	c86275.graph_c0;c80997.graph_c0;c82716.graph_c0;c78260.graph_c0;c80977.graph_c0;c71001.graph_c0;c71666.graph_c0;c85569.graph_c0;c64908.graph_c0;c79467.graph_c0;c79154.graph_c1;c68057.graph_c0;c86402.graph_c0;c83487.graph_c0;c83902.graph_c0;c65476.graph_c0;c86611.graph_c0;c67866.graph_c0;c59643.graph_c0;c87751.graph_c0;c87692.graph_c0;c84552.graph_c0
GO:0070993	translation preinitiation complex	Cellular Component	1	0.941063	c74546.graph_c0
GO:0046861	glyoxysomal membrane	Cellular Component	1	0.941063	c88033.graph_c0
GO:0005801	cis-Golgi network	Cellular Component	1	0.941063	c71622.graph_c0
GO:0005769	early endosome	Cellular Component	1	0.941063	c76267.graph_c0
GO:0030117	membrane coat	Cellular Component	3	0.942531	c65186.graph_c0;c83920.graph_c0;c86850.graph_c1
GO:0005758	mitochondrial intermembrane space	Cellular Component	6	0.950851	c80207.graph_c0;c85747.graph_c0;c57156.graph_c0;c62270.graph_c0;c68316.graph_c0;c76213.graph_c0
GO:0009986	cell surface	Cellular Component	2	0.957512	c80210.graph_c0;c87936.graph_c0
GO:0030173	integral component of Golgi membrane	Cellular Component	2	0.957512	c79503.graph_c1;c79503.graph_c0
GO:0005740	mitochondrial envelope	Cellular Component	2	0.957512	c82519.graph_c0;c72422.graph_c1
GO:0000502	proteasome complex	Cellular Component	7	0.958564	c72656.graph_c0;c75164.graph_c0;c80405.graph_c1;c79981.graph_c0;c86433.graph_c0;c86227.graph_c0;c78144.graph_c0
GO:0030131	clathrin adaptor complex	Cellular Component	3	0.959359	c70208.graph_c0;c78919.graph_c0;c67540.graph_c1
GO:0005788	endoplasmic reticulum lumen	Cellular Component	6	0.962842	c86170.graph_c0;c52712.graph_c0;c71865.graph_c3;c83031.graph_c0;c87292.graph_c0;c71865.graph_c0
GO:0005971	ribonucleoside-diphosphate reductase complex	Cellular Component	1	0.963238	c61291.graph_c0
GO:0005742	mitochondrial outer membrane translocase complex	Cellular Component	1	0.963238	c65828.graph_c0
GO:0048471	perinuclear region of cytoplasm	Cellular Component	1	0.963238	c87181.graph_c0
GO:0045263	proton-transporting ATP synthase complex, coupling factor F(o)	Cellular Component	1	0.963238	c74118.graph_c1
GO:0016604	nuclear body	Cellular Component	1	0.963238	c69180.graph_c0
GO:0005783	endoplasmic reticulum	Cellular Component	122	0.964976	c67919.graph_c1;c83727.graph_c0;c84783.graph_c0;c80599.graph_c1;c79488.graph_c0;c85217.graph_c1;c70886.graph_c0;c84388.graph_c0;c71090.graph_c1;c70657.graph_c1;c83845.graph_c0;c65259.graph_c0;c56524.graph_c0;c70533.graph_c0;c83845.graph_c1;c84721.graph_c0;c80155.graph_c3;c67919.graph_c0;c82361.graph_c0;c70157.graph_c0;c84587.graph_c0;c33420.graph_c0;c78831.graph_c1;c80155.graph_c1;c87541.graph_c0…
GO:0005622	intracellular	Cellular Component	68	0.968579	c73515.graph_c0;c67984.graph_c0;c46493.graph_c0;c80657.graph_c0;c66315.graph_c2;c84413.graph_c1;c79709.graph_c0;c35328.graph_c0;c70083.graph_c1;c81448.graph_c1;c81854.graph_c0;c17094.graph_c0;c43443.graph_c0;c87791.graph_c0;c93323.graph_c0;c75882.graph_c0;c69428.graph_c1;c85546.graph_c0;c82667.graph_c0;c51609.graph_c0;c65555.graph_c0;c75246.graph_c0;c89750.graph_c0;c72455.graph_c0;c71003.graph_c0…
GO:0019773	proteasome core complex, alpha-subunit complex	Cellular Component	3	0.97147	c75842.graph_c0;c79673.graph_c0;c66668.graph_c0
GO:0044446	intracellular organelle part	Cellular Component	6	0.972101	c564.graph_c1;c70517.graph_c0;c54297.graph_c0;c79519.graph_c0;c60750.graph_c0;c69428.graph_c0
GO:0043234	protein complex	Cellular Component	4	0.973576	c76208.graph_c0;c83016.graph_c0;c65355.graph_c0;c74546.graph_c0
GO:0005794	Golgi apparatus	Cellular Component	120	0.976953	c70563.graph_c0;c67541.graph_c1;c77484.graph_c0;c76544.graph_c1;c81802.graph_c0;c96176.graph_c0;c87779.graph_c0;c82140.graph_c0;c87757.graph_c1;c70866.graph_c0;c77728.graph_c0;c73572.graph_c0;c42495.graph_c0;c81951.graph_c0;c77021.graph_c0;c82042.graph_c1;c80587.graph_c0;c77664.graph_c0;c83627.graph_c0;c64760.graph_c0;c63475.graph_c0;c84506.graph_c0;c78124.graph_c0;c73779.graph_c0;c81520.graph_c0…
GO:0000922	spindle pole	Cellular Component	1	0.97707	c82542.graph_c0
GO:0030686	90S preribosome	Cellular Component	1	0.97707	c64168.graph_c0
GO:0032580	Golgi cisterna membrane	Cellular Component	1	0.97707	c77255.graph_c0
GO:0000323	lytic vacuole	Cellular Component	1	0.97707	c67211.graph_c0
GO:0033180	proton-transporting V-type ATPase, V1 domain	Cellular Component	2	0.980861	c48953.graph_c1;c79393.graph_c0
GO:0005751	mitochondrial respiratory chain complex IV	Cellular Component	2	0.980861	c84291.graph_c0;c64735.graph_c0
GO:0045261	proton-transporting ATP synthase complex, catalytic core F(1)	Cellular Component	4	0.981063	c53493.graph_c0;c61468.graph_c0;c78676.graph_c0;c81142.graph_c0
GO:0030076	light-harvesting complex	Cellular Component	3	0.986205	c69250.graph_c0;c80338.graph_c0;c77024.graph_c0
GO:0016607	nuclear speck	Cellular Component	5	0.987441	c74905.graph_c0;c60141.graph_c1;c78466.graph_c1;c83004.graph_c0;c80106.graph_c0
GO:0015934	large ribosomal subunit	Cellular Component	15	0.989194	c67524.graph_c0;c23495.graph_c0;c53564.graph_c0;c78010.graph_c0;c33588.graph_c0;c52619.graph_c0;c50486.graph_c0;c71326.graph_c0;c63895.graph_c0;c83471.graph_c0;c45629.graph_c1;c34180.graph_c0;c89447.graph_c0;c80612.graph_c0;c80214.graph_c1
GO:0022626	cytosolic ribosome	Cellular Component	32	0.989619	c64755.graph_c1;c72959.graph_c1;c32849.graph_c0;c53293.graph_c0;c75663.graph_c1;c75842.graph_c0;c84673.graph_c0;c66668.graph_c0;c60010.graph_c0;c60287.graph_c0;c77536.graph_c0;c73999.graph_c0;c79673.graph_c0;c70013.graph_c0;c78554.graph_c0;c82748.graph_c0;c74269.graph_c0;c564.graph_c1;c71469.graph_c0;c74124.graph_c0;c75987.graph_c1;c87559.graph_c0;c73016.graph_c0;c89447.graph_c0;c35082.graph_c0;c…
GO:0000276	mitochondrial proton-transporting ATP synthase complex, coupling factor F(o)	Cellular Component	1	0.99108	c70805.graph_c0
GO:0044424	intracellular part	Cellular Component	11	0.992321	c87769.graph_c0;c62489.graph_c2;c70770.graph_c0;c64922.graph_c0;c48266.graph_c0;c67062.graph_c1;c49513.graph_c0;c85249.graph_c0;c74727.graph_c0;c49838.graph_c0;c77944.graph_c0
GO:0016020	membrane	Cellular Component	786	0.992452	c61967.graph_c0;c81722.graph_c1;c48688.graph_c1;c67017.graph_c0;c69407.graph_c1;c80599.graph_c1;c77048.graph_c0;c64835.graph_c0;c73623.graph_c1;c83670.graph_c0;c65786.graph_c0;c53712.graph_c0;c54320.graph_c0;c87782.graph_c0;c12842.graph_c0;c66633.graph_c0;c51962.graph_c0;c75854.graph_c1;c49545.graph_c1;c62899.graph_c0;c87756.graph_c0;c68989.graph_c0;c69895.graph_c4;c84132.graph_c0;c60561.graph_c0…
GO:0005618	cell wall	Cellular Component	138	0.993149	c82208.graph_c0;c74267.graph_c2;c80231.graph_c0;c80482.graph_c0;c69067.graph_c0;c78229.graph_c0;c66407.graph_c0;c34135.graph_c0;c85419.graph_c0;c65318.graph_c2;c41319.graph_c0;c74180.graph_c0;c73747.graph_c0;c64096.graph_c0;c57723.graph_c0;c48953.graph_c1;c86178.graph_c1;c83298.graph_c0;c72532.graph_c0;c86698.graph_c0;c65331.graph_c1;c65835.graph_c3;c83112.graph_c0;c65835.graph_c0;c78440.graph_c0…
GO:0005681	spliceosomal complex	Cellular Component	4	0.993267	c66039.graph_c0;c56419.graph_c0;c73130.graph_c0;c86955.graph_c0
GO:0005856	cytoskeleton	Cellular Component	7	0.994441	c60258.graph_c0;c75891.graph_c0;c73331.graph_c0;c73682.graph_c1;c87508.graph_c0;c68243.graph_c1;c66414.graph_c0
GO:0033179	proton-transporting V-type ATPase, V0 domain	Cellular Component	1	0.996531	c79391.graph_c0
GO:0005829	cytosol	Cellular Component	286	0.998621	c76595.graph_c0;c86012.graph_c1;c77666.graph_c2;c76284.graph_c0;c80369.graph_c0;c66875.graph_c2;c67698.graph_c0;c73928.graph_c0;c87538.graph_c1;c81177.graph_c0;c80245.graph_c0;c72128.graph_c0;c85172.graph_c0;c47978.graph_c0;c79363.graph_c0;c73043.graph_c0;c70345.graph_c0;c70689.graph_c0;c77937.graph_c3;c75135.graph_c0;c85370.graph_c0;c74408.graph_c0;c72771.graph_c0;c87046.graph_c1;c87506.graph_c1…
GO:0005853	eukaryotic translation elongation factor 1 complex	Cellular Component	1	0.999159	c60648.graph_c0
GO:0070469	respiratory chain	Cellular Component	7	0.999696	c57156.graph_c0;c27851.graph_c0;c82006.graph_c0;c80158.graph_c2;c68797.graph_c1;c76213.graph_c0;c49392.graph_c0
GO:0000786	nucleosome	Cellular Component	9	0.999848	c54312.graph_c0;c41207.graph_c0;c80272.graph_c1;c74290.graph_c0;c79088.graph_c0;c57034.graph_c0;c77496.graph_c1;c71658.graph_c0;c75908.graph_c0
GO:0044425	membrane part	Cellular Component	3	0.999875	c84590.graph_c0;c79612.graph_c0;c61624.graph_c0
GO:0005743	mitochondrial inner membrane	Cellular Component	30	0.999948	c79623.graph_c0;c76208.graph_c0;c75488.graph_c0;c82463.graph_c0;c77720.graph_c1;c80378.graph_c0;c61558.graph_c0;c73564.graph_c0;c50487.graph_c0;c87702.graph_c0;c62682.graph_c0;c27851.graph_c0;c69801.graph_c0;c85831.graph_c0;c81095.graph_c0;c75054.graph_c0;c81838.graph_c0;c83830.graph_c0;c61468.graph_c0;c80566.graph_c0;c75177.graph_c0;c73766.graph_c1;c75333.graph_c0;c77206.graph_c0;c85775.graph_c0…
GO:0022625	cytosolic large ribosomal subunit	Cellular Component	18	0.999982	c73995.graph_c0;c75908.graph_c0;c75098.graph_c0;c85584.graph_c2;c84655.graph_c0;c69814.graph_c0;c76221.graph_c0;c71604.graph_c0;c67707.graph_c0;c67979.graph_c0;c76358.graph_c4;c69738.graph_c0;c58642.graph_c0;c68936.graph_c0;c68545.graph_c0;c82500.graph_c0;c68798.graph_c0;c95868.graph_c0
GO:0005737	cytoplasm	Cellular Component	192	0.999985	c95195.graph_c0;c61114.graph_c0;c79234.graph_c0;c74511.graph_c2;c66634.graph_c0;c56014.graph_c0;c85085.graph_c0;c76192.graph_c0;c76998.graph_c1;c70235.graph_c0;c69144.graph_c0;c73682.graph_c1;c68600.graph_c0;c82176.graph_c0;c70278.graph_c0;c86931.graph_c1;c73478.graph_c0;c82577.graph_c1;c80361.graph_c1;c72020.graph_c0;c67084.graph_c0;c87279.graph_c0;c78988.graph_c0;c59486.graph_c0;c71685.graph_c0…
GO:0033290	eukaryotic 48S preinitiation complex	Cellular Component	2	0.999987	c82716.graph_c0;c73358.graph_c0
GO:0016282	eukaryotic 43S preinitiation complex	Cellular Component	2	0.999987	c73358.graph_c0;c82716.graph_c0
GO:0016021	integral component of membrane	Cellular Component	809	0.999995	c72343.graph_c0;c85684.graph_c1;c42924.graph_c1;c84528.graph_c0;c79733.graph_c1;c61785.graph_c0;c85990.graph_c1;c71211.graph_c3;c73164.graph_c0;c49207.graph_c0;c80455.graph_c1;c81153.graph_c0;c81733.graph_c0;c73543.graph_c0;c73630.graph_c0;c86069.graph_c1;c83248.graph_c0;c77719.graph_c0;c85655.graph_c0;c72378.graph_c0;c62698.graph_c0;c84432.graph_c0;c60603.graph_c3;c77979.graph_c1;c67818.graph_c2…
GO:0015935	small ribosomal subunit	Cellular Component	16	0.999997	c37545.graph_c0;c60380.graph_c1;c34873.graph_c0;c79121.graph_c2;c90451.graph_c0;c57607.graph_c0;c27398.graph_c0;c63497.graph_c0;c63782.graph_c0;c73239.graph_c0;c65432.graph_c0;c38503.graph_c0;c1502.graph_c0;c38060.graph_c1;c51260.graph_c0;c34873.graph_c1
GO:0005852	eukaryotic translation initiation factor 3 complex	Cellular Component	2	0.999998	c73358.graph_c0;c82716.graph_c0
GO:0030529	ribonucleoprotein complex	Cellular Component	13	1	c77504.graph_c0;c74528.graph_c0;c57119.graph_c0;c80749.graph_c0;c85425.graph_c0;c65160.graph_c1;c87096.graph_c0;c83573.graph_c0;c70355.graph_c0;c72825.graph_c0;c65674.graph_c0;c61823.graph_c0;c627.graph_c0
GO:0022627	cytosolic small ribosomal subunit	Cellular Component	16	1	c46425.graph_c0;c71478.graph_c0;c87892.graph_c0;c58748.graph_c0;c62601.graph_c0;c73274.graph_c0;c75214.graph_c0;c62377.graph_c0;c64915.graph_c0;c36498.graph_c0;c64168.graph_c0;c64826.graph_c0;c80034.graph_c0;c35278.graph_c0;c869.graph_c0;c85995.graph_c0
GO:0005634	nucleus	Cellular Component	807	1	c74085.graph_c0;c68956.graph_c2;c70530.graph_c0;c69086.graph_c0;c68980.graph_c0;c87800.graph_c0;c50088.graph_c0;c77201.graph_c0;c62733.graph_c0;c82644.graph_c1;c5772.graph_c0;c66518.graph_c0;c61823.graph_c0;c84683.graph_c0;c45670.graph_c0;c78406.graph_c0;c63141.graph_c0;c92774.graph_c0;c86767.graph_c0;c16365.graph_c0;c86728.graph_c0;c34356.graph_c0;c83688.graph_c0;c64547.graph_c0;c8713.graph_c0;c…
GO:0005886	plasma membrane	Cellular Component	761	1	c76214.graph_c0;c67037.graph_c1;c85820.graph_c0;c83031.graph_c0;c78988.graph_c0;c67318.graph_c0;c75732.graph_c1;c68995.graph_c0;c85135.graph_c1;c79468.graph_c0;c82149.graph_c0;c67708.graph_c0;c82373.graph_c0;c70909.graph_c0;c82206.graph_c0;c75414.graph_c0;c65429.graph_c2;c83677.graph_c0;c82176.graph_c0;c72863.graph_c2;c1934.graph_c0;c70735.graph_c0;c64852.graph_c0;c81172.graph_c0;c64354.graph_c0;…
GO:0005730	nucleolus	Cellular Component	81	1	c62815.graph_c1;c85995.graph_c0;c78599.graph_c0;c57119.graph_c0;c81356.graph_c1;c77078.graph_c0;c74639.graph_c0;c69814.graph_c0;c79844.graph_c0;c73995.graph_c0;c74820.graph_c0;c85218.graph_c0;c79613.graph_c0;c61947.graph_c0;c65348.graph_c0;c85830.graph_c0;c68545.graph_c0;c76358.graph_c4;c74055.graph_c0;c29109.graph_c0;c71438.graph_c0;c86934.graph_c0;c73682.graph_c1;c78466.graph_c1;c19256.graph_c0…
GO:0005840	ribosome	Cellular Component	161	1	c67573.graph_c0;c30753.graph_c0;c31284.graph_c1;c51594.graph_c0;c91046.graph_c0;c32626.graph_c0;c85558.graph_c0;c53035.graph_c1;c62504.graph_c0;c16207.graph_c0;c42973.graph_c0;c66166.graph_c0;c54595.graph_c1;c39049.graph_c0;c48738.graph_c0;c54595.graph_c0;c55517.graph_c1;c15892.graph_c0;c30633.graph_c0;c59810.graph_c0;c89775.graph_c0;c38871.graph_c0;c35821.graph_c0;c86365.graph_c0;c63443.graph_c1…
GO:0016023	cytoplasmic membrane-bounded vesicle	Cellular Component	853	1	c81520.graph_c0;c66555.graph_c3;c75752.graph_c0;c82401.graph_c0;c79004.graph_c0;c62495.graph_c1;c79044.graph_c0;c55759.graph_c0;c71894.graph_c0;c11723.graph_c0;c75896.graph_c0;c81432.graph_c2;c42176.graph_c0;c81802.graph_c0;c56992.graph_c0;c76700.graph_c0;c59479.graph_c0;c56461.graph_c0;c86887.graph_c0;c87226.graph_c0;c73318.graph_c0;c73142.graph_c0;c77728.graph_c0;c75364.graph_c0;c67616.graph_c1…
GO:0009536	plastid	Cellular Component	865	1	c53072.graph_c1;c78810.graph_c0;c85186.graph_c0;c79582.graph_c0;c70898.graph_c0;c76866.graph_c0;c81753.graph_c1;c87477.graph_c0;c71563.graph_c0;c76894.graph_c0;c26580.graph_c0;c70941.graph_c1;c62302.graph_c0;c56245.graph_c0;c75789.graph_c0;c42185.graph_c0;c75064.graph_c0;c66653.graph_c0;c87342.graph_c0;c68289.graph_c0;c54587.graph_c0;c78708.graph_c1;c79768.graph_c0;c69717.graph_c0;c87286.graph_c0…
GO:0005739	mitochondrion	Cellular Component	815	1	c55032.graph_c0;c64951.graph_c0;c63110.graph_c0;c66788.graph_c0;c64669.graph_c0;c59605.graph_c0;c80155.graph_c1;c79938.graph_c0;c71614.graph_c4;c9621.graph_c0;c76430.graph_c0;c87391.graph_c0;c81585.graph_c0;c67848.graph_c1;c86710.graph_c1;c73018.graph_c0;c76251.graph_c1;c74630.graph_c1;c84486.graph_c0;c61485.graph_c2;c77938.graph_c0;c79971.graph_c1;c73999.graph_c0;c66560.graph_c0;c64162.graph_c0;…
GO:0006468	protein phosphorylation	Biological Process	859	7.83407e-08	c62690.graph_c0;c77755.graph_c0;c83267.graph_c0;c87911.graph_c0;c61345.graph_c1;c67149.graph_c0;c85918.graph_c1;c77373.graph_c0;c72131.graph_c0;c36947.graph_c0;c87994.graph_c0;c80109.graph_c0;c56461.graph_c0;c65468.graph_c2;c78008.graph_c0;c67423.graph_c0;c5141.graph_c0;c52096.graph_c0;c82868.graph_c0;c81432.graph_c2;c59968.graph_c0;c75896.graph_c0;c42176.graph_c0;c65233.graph_c0;c86108.graph_c0;…
GO:0016556	mRNA modification	Biological Process	46	1.01567e-06	c76959.graph_c0;c86819.graph_c2;c84097.graph_c0;c84926.graph_c1;c81790.graph_c0;c85647.graph_c0;c72080.graph_c0;c80459.graph_c1;c77400.graph_c0;c76491.graph_c0;c75577.graph_c0;c87318.graph_c0;c84926.graph_c0;c80866.graph_c0;c79657.graph_c0;c85715.graph_c0;c72494.graph_c0;c83144.graph_c0;c83687.graph_c1;c81384.graph_c0;c86453.graph_c0;c69254.graph_c0;c85336.graph_c0;c75578.graph_c0;c74574.graph_c0…
GO:0006355	regulation of transcription, DNA-templated	Biological Process	537	1.16011e-06	c78743.graph_c0;c87696.graph_c0;c74060.graph_c1;c60107.graph_c0;c83331.graph_c0;c78669.graph_c0;c65410.graph_c0;c81961.graph_c0;c60055.graph_c2;c81827.graph_c0;c85184.graph_c0;c87104.graph_c0;c82271.graph_c0;c80627.graph_c1;c63087.graph_c0;c79272.graph_c0;c73936.graph_c1;c77752.graph_c0;c77884.graph_c3;c84665.graph_c0;c80815.graph_c1;c84517.graph_c0;c24157.graph_c0;c80437.graph_c0;c86506.graph_c0…
GO:0010027	thylakoid membrane organization	Biological Process	78	2.36065e-06	c69176.graph_c0;c71639.graph_c0;c84049.graph_c0;c76775.graph_c0;c77460.graph_c0;c87172.graph_c0;c85647.graph_c0;c67742.graph_c0;c84170.graph_c0;c74219.graph_c0;c76711.graph_c0;c74425.graph_c0;c82980.graph_c0;c47983.graph_c0;c83712.graph_c0;c77713.graph_c0;c79521.graph_c0;c84833.graph_c0;c76642.graph_c0;c75476.graph_c0;c81674.graph_c0;c66848.graph_c0;c74480.graph_c0;c77461.graph_c0;c86158.graph_c0…
GO:0019288	isopentenyl diphosphate biosynthetic process, methylerythritol 4-phosphate pathway	Biological Process	82	2.06642e-05	c69060.graph_c0;c85950.graph_c0;c84170.graph_c0;c77977.graph_c0;c71639.graph_c0;c69176.graph_c0;c84049.graph_c0;c83712.graph_c0;c73228.graph_c0;c77513.graph_c0;c86088.graph_c1;c66157.graph_c0;c65228.graph_c0;c84584.graph_c0;c86008.graph_c0;c74922.graph_c1;c73669.graph_c0;c85333.graph_c0;c65134.graph_c0;c79785.graph_c0;c66848.graph_c0;c86158.graph_c0;c81142.graph_c0;c78010.graph_c0;c77461.graph_c0…
GO:0006351	transcription, DNA-templated	Biological Process	74	9.27229e-05	c74411.graph_c0;c78024.graph_c0;c87852.graph_c0;c85653.graph_c0;c77328.graph_c2;c27353.graph_c0;c65666.graph_c0;c66860.graph_c1;c79069.graph_c0;c87000.graph_c0;c53780.graph_c0;c77050.graph_c0;c64970.graph_c0;c72877.graph_c0;c62977.graph_c0;c50488.graph_c0;c87184.graph_c0;c77078.graph_c0;c58527.graph_c1;c63256.graph_c0;c85993.graph_c0;c75316.graph_c0;c65382.graph_c5;c58891.graph_c1;c55460.graph_c0…
GO:0019252	starch biosynthetic process	Biological Process	71	0.00011531	c81142.graph_c0;c79729.graph_c0;c66848.graph_c0;c81674.graph_c0;c80906.graph_c0;c69797.graph_c0;c82241.graph_c0;c74922.graph_c1;c73669.graph_c0;c82505.graph_c0;c87779.graph_c0;c70592.graph_c1;c86933.graph_c1;c85536.graph_c0;c86110.graph_c0;c87160.graph_c1;c96979.graph_c0;c78133.graph_c0;c77726.graph_c1;c78722.graph_c1;c73388.graph_c2;c78345.graph_c0;c85328.graph_c0;c77480.graph_c0;c85950.graph_c0…
GO:0006733	oxidoreduction coenzyme metabolic process	Biological Process	9	0.000130188	c85045.graph_c0;c65228.graph_c0;c65856.graph_c1;c80626.graph_c0;c78190.graph_c0;c85333.graph_c0;c74386.graph_c0;c43467.graph_c0;c86088.graph_c1
GO:0042793	transcription from plastid promoter	Biological Process	36	0.00015286	c87721.graph_c0;c76711.graph_c0;c85022.graph_c0;c74837.graph_c2;c82300.graph_c0;c81645.graph_c0;c81353.graph_c0;c82980.graph_c0;c47983.graph_c0;c83742.graph_c0;c77713.graph_c0;c79521.graph_c0;c78722.graph_c1;c83595.graph_c0;c85721.graph_c0;c70590.graph_c0;c79847.graph_c1;c80214.graph_c1;c75476.graph_c0;c79657.graph_c0;c74480.graph_c0;c71377.graph_c0;c75258.graph_c0;c71639.graph_c0;c75585.graph_c0…
GO:0009772	photosynthetic electron transport in photosystem II	Biological Process	8	0.000351902	c43467.graph_c0;c80866.graph_c0;c65228.graph_c0;c78351.graph_c0;c80338.graph_c0;c81142.graph_c0;c77024.graph_c0;c78676.graph_c0
GO:0009902	chloroplast relocation	Biological Process	43	0.000400503	c78722.graph_c1;c83742.graph_c0;c85838.graph_c0;c81645.graph_c0;c82195.graph_c1;c87779.graph_c0;c79888.graph_c1;c80702.graph_c0;c70592.graph_c1;c65228.graph_c0;c75578.graph_c0;c68044.graph_c0;c75585.graph_c0;c75258.graph_c0;c66848.graph_c0;c74480.graph_c0;c75476.graph_c0;c79657.graph_c0;c79847.graph_c1;c80214.graph_c1;c83595.graph_c0;c85721.graph_c0;c79521.graph_c0;c84298.graph_c0;c73830.graph_c1…
GO:0071805	potassium ion transmembrane transport	Biological Process	33	0.000442171	c49221.graph_c1;c75666.graph_c0;c75935.graph_c0;c82275.graph_c1;c79345.graph_c1;c80560.graph_c0;c65610.graph_c0;c78223.graph_c0;c85998.graph_c1;c62533.graph_c0;c78026.graph_c0;c76455.graph_c0;c19346.graph_c0;c76189.graph_c0;c86785.graph_c0;c72270.graph_c0;c83286.graph_c1;c74223.graph_c0;c78482.graph_c0;c80215.graph_c0;c86897.graph_c0;c86820.graph_c0;c82237.graph_c0;c84778.graph_c0;c65482.graph_c0…
GO:0000023	maltose metabolic process	Biological Process	51	0.0006709	c68272.graph_c0;c84170.graph_c0;c75036.graph_c0;c84350.graph_c1;c75879.graph_c0;c41000.graph_c0;c64006.graph_c0;c77480.graph_c0;c85950.graph_c0;c82077.graph_c0;c87978.graph_c0;c77460.graph_c0;c72080.graph_c0;c76905.graph_c0;c77436.graph_c0;c80902.graph_c0;c85328.graph_c0;c78345.graph_c0;c78657.graph_c2;c81206.graph_c1;c79657.graph_c0;c85366.graph_c1;c75476.graph_c0;c84833.graph_c0;c73830.graph_c1…
GO:0080168	abscisic acid transport	Biological Process	9	0.00086844	c83998.graph_c0;c63579.graph_c2;c52839.graph_c0;c64852.graph_c1;c63579.graph_c3;c58565.graph_c1;c71746.graph_c1;c71746.graph_c0;c64852.graph_c0
GO:0048544	recognition of pollen	Biological Process	79	0.000903789	c72782.graph_c0;c83449.graph_c1;c60492.graph_c1;c77539.graph_c0;c72848.graph_c0;c43056.graph_c0;c66875.graph_c2;c60453.graph_c0;c81022.graph_c1;c53196.graph_c0;c72398.graph_c4;c62723.graph_c0;c80082.graph_c1;c61017.graph_c1;c80458.graph_c1;c66897.graph_c2;c81022.graph_c0;c32892.graph_c0;c80711.graph_c3;c59355.graph_c0;c72427.graph_c1;c72782.graph_c1;c73290.graph_c1;c71208.graph_c0;c29820.graph_c0…
GO:0009107	lipoate biosynthetic process	Biological Process	7	0.00095113	c65856.graph_c1;c68830.graph_c0;c62633.graph_c0;c77273.graph_c0;c87251.graph_c0;c62212.graph_c1;c70372.graph_c0
GO:0006270	DNA replication initiation	Biological Process	45	0.00103122	c66159.graph_c1;c83540.graph_c0;c94577.graph_c0;c86083.graph_c0;c53642.graph_c0;c54313.graph_c1;c75765.graph_c0;c65059.graph_c0;c76322.graph_c0;c57517.graph_c0;c70957.graph_c0;c75765.graph_c1;c57325.graph_c0;c65186.graph_c0;c71712.graph_c0;c77291.graph_c0;c57302.graph_c0;c85487.graph_c0;c48311.graph_c0;c83735.graph_c0;c80676.graph_c0;c60263.graph_c0;c78937.graph_c2;c40569.graph_c0;c59845.graph_c0…
GO:0008283	cell proliferation	Biological Process	53	0.00107535	c65398.graph_c0;c42185.graph_c0;c78369.graph_c0;c45272.graph_c0;c59845.graph_c0;c78937.graph_c2;c13571.graph_c0;c81485.graph_c0;c79724.graph_c0;c59845.graph_c1;c73791.graph_c0;c31660.graph_c0;c87721.graph_c0;c77819.graph_c0;c34660.graph_c0;c61539.graph_c0;c83370.graph_c0;c76837.graph_c0;c81422.graph_c0;c80490.graph_c0;c81264.graph_c0;c82020.graph_c2;c79088.graph_c0;c69144.graph_c0;c61448.graph_c0…
GO:0034641	cellular nitrogen compound metabolic process	Biological Process	11	0.00188277	c75213.graph_c0;c51864.graph_c0;c71413.graph_c1;c84162.graph_c0;c59607.graph_c0;c43303.graph_c0;c59294.graph_c0;c74072.graph_c0;c53302.graph_c0;c73171.graph_c0;c70699.graph_c0
GO:0015692	lead ion transport	Biological Process	8	0.00212562	c71746.graph_c1;c58565.graph_c1;c64852.graph_c1;c63579.graph_c3;c71746.graph_c0;c64852.graph_c0;c52839.graph_c0;c63579.graph_c2
GO:0005975	carbohydrate metabolic process	Biological Process	140	0.00216451	c77469.graph_c1;c68606.graph_c1;c93613.graph_c0;c73391.graph_c1;c58553.graph_c0;c74717.graph_c0;c76401.graph_c0;c74124.graph_c0;c78913.graph_c3;c74887.graph_c0;c60043.graph_c0;c70534.graph_c0;c86634.graph_c0;c64925.graph_c0;c79900.graph_c1;c61333.graph_c1;c79055.graph_c2;c52258.graph_c0;c77430.graph_c0;c76763.graph_c0;c69190.graph_c0;c76490.graph_c0;c72549.graph_c0;c76423.graph_c0;c56058.graph_c0…
GO:0045893	positive regulation of transcription, DNA-templated	Biological Process	100	0.00218216	c68903.graph_c0;c80702.graph_c0;c87779.graph_c0;c79888.graph_c1;c87810.graph_c0;c66159.graph_c1;c80713.graph_c0;c72940.graph_c0;c76741.graph_c0;c85495.graph_c0;c83191.graph_c0;c78175.graph_c0;c81801.graph_c0;c75585.graph_c0;c80787.graph_c0;c87848.graph_c0;c63568.graph_c1;c74480.graph_c0;c87793.graph_c0;c46638.graph_c0;c65363.graph_c0;c78034.graph_c0;c75177.graph_c0;c86647.graph_c1;c85166.graph_c0…
GO:0006333	chromatin assembly or disassembly	Biological Process	133	0.00220278	c69594.graph_c1;c50088.graph_c0;c86861.graph_c1;c67044.graph_c0;c42624.graph_c0;c85180.graph_c1;c85887.graph_c2;c83325.graph_c4;c95683.graph_c0;c73338.graph_c1;c76882.graph_c0;c82566.graph_c3;c68615.graph_c0;c78788.graph_c0;c77396.graph_c0;c48665.graph_c1;c40214.graph_c0;c24852.graph_c0;c68221.graph_c1;c87055.graph_c0;c68980.graph_c0;c83963.graph_c1;c82487.graph_c0;c55058.graph_c0;c57131.graph_c0…
GO:0016567	protein ubiquitination	Biological Process	137	0.00227817	c47176.graph_c0;c81777.graph_c0;c13617.graph_c0;c68584.graph_c0;c84862.graph_c0;c78596.graph_c0;c82252.graph_c0;c86803.graph_c0;c87115.graph_c0;c87833.graph_c0;c86977.graph_c0;c79984.graph_c0;c79342.graph_c0;c87247.graph_c0;c73713.graph_c1;c82460.graph_c0;c74519.graph_c1;c85830.graph_c0;c83736.graph_c0;c83390.graph_c0;c78614.graph_c0;c86402.graph_c0;c77209.graph_c0;c79637.graph_c0;c87810.graph_c0…
GO:0010103	stomatal complex morphogenesis	Biological Process	41	0.00264895	c85721.graph_c0;c79657.graph_c0;c83752.graph_c1;c76977.graph_c0;c83058.graph_c0;c72110.graph_c0;c74425.graph_c0;c83024.graph_c0;c70712.graph_c0;c80015.graph_c1;c69132.graph_c0;c69060.graph_c0;c85647.graph_c0;c81790.graph_c0;c71377.graph_c0;c85578.graph_c1;c79804.graph_c1;c3057.graph_c0;c85280.graph_c0;c72477.graph_c0;c82195.graph_c1;c78906.graph_c0;c78351.graph_c0;c67368.graph_c0;c86986.graph_c0;…
GO:0035235	ionotropic glutamate receptor signaling pathway	Biological Process	20	0.00299366	c74000.graph_c3;c78978.graph_c0;c29275.graph_c0;c74000.graph_c0;c77589.graph_c0;c74526.graph_c0;c81025.graph_c2;c64405.graph_c0;c82059.graph_c0;c81025.graph_c1;c79220.graph_c0;c64052.graph_c0;c87326.graph_c1;c85661.graph_c0;c50518.graph_c0;c84945.graph_c0;c74000.graph_c4;c74000.graph_c1;c69420.graph_c0;c80439.graph_c0
GO:0045036	protein targeting to chloroplast	Biological Process	18	0.0030876	c80155.graph_c2;c82300.graph_c0;c68866.graph_c3;c83024.graph_c0;c71377.graph_c0;c74837.graph_c2;c87654.graph_c0;c73809.graph_c0;c71140.graph_c0;c69060.graph_c0;c72940.graph_c0;c86449.graph_c0;c80214.graph_c1;c85721.graph_c0;c73239.graph_c0;c70590.graph_c0;c77977.graph_c0;c85578.graph_c1
GO:0048731	system development	Biological Process	9	0.00319415	c49838.graph_c0;c70351.graph_c0;c77131.graph_c0;c74877.graph_c0;c75435.graph_c1;c58733.graph_c1;c86566.graph_c0;c78248.graph_c2;c70160.graph_c2
GO:0080156	mitochondrial mRNA modification	Biological Process	9	0.00319415	c84768.graph_c1;c73799.graph_c1;c86973.graph_c1;c70072.graph_c0;c84516.graph_c0;c82653.graph_c0;c87915.graph_c0;c76555.graph_c1;c73799.graph_c2
GO:0006655	phosphatidylglycerol biosynthetic process	Biological Process	26	0.00366467	c76244.graph_c0;c76711.graph_c0;c60592.graph_c0;c82214.graph_c0;c78722.graph_c1;c83595.graph_c0;c72477.graph_c0;c85280.graph_c0;c83712.graph_c0;c84049.graph_c0;c80626.graph_c0;c87646.graph_c0;c84811.graph_c1;c68044.graph_c0;c85336.graph_c0;c81251.graph_c0;c77461.graph_c0;c66848.graph_c0;c71377.graph_c0;c71940.graph_c1;c85882.graph_c0;c78474.graph_c0;c85950.graph_c0;c73669.graph_c0;c69060.graph_c0…
GO:0007131	reciprocal meiotic recombination	Biological Process	51	0.00381646	c87848.graph_c0;c85064.graph_c1;c62328.graph_c1;c81667.graph_c0;c80280.graph_c0;c86654.graph_c0;c66159.graph_c1;c77854.graph_c0;c86456.graph_c0;c82926.graph_c1;c52164.graph_c0;c54313.graph_c1;c77783.graph_c1;c87810.graph_c0;c80295.graph_c0;c74085.graph_c0;c59534.graph_c1;c80603.graph_c0;c67147.graph_c0;c86647.graph_c1;c83223.graph_c0;c78614.graph_c0;c81949.graph_c1;c83979.graph_c0;c78675.graph_c0…
GO:0000910	cytokinesis	Biological Process	25	0.00388061	c57895.graph_c1;c87549.graph_c0;c83470.graph_c0;c86400.graph_c1;c81795.graph_c0;c81108.graph_c1;c70924.graph_c2;c79752.graph_c0;c85288.graph_c0;c84160.graph_c1;c57432.graph_c0;c85958.graph_c0;c78592.graph_c0;c72797.graph_c0;c65186.graph_c0;c85121.graph_c0;c86170.graph_c0;c83389.graph_c1;c78952.graph_c0;c72717.graph_c1;c86465.graph_c0;c71568.graph_c0;c78592.graph_c1;c81011.graph_c0;c57895.graph_c0
GO:0010207	photosystem II assembly	Biological Process	55	0.00458698	c87846.graph_c0;c69176.graph_c0;c77607.graph_c0;c75372.graph_c0;c84049.graph_c0;c83028.graph_c0;c77392.graph_c1;c81755.graph_c0;c80039.graph_c0;c72080.graph_c0;c84225.graph_c0;c87978.graph_c0;c70301.graph_c0;c80459.graph_c1;c74425.graph_c0;c47983.graph_c0;c76244.graph_c0;c82980.graph_c0;c78389.graph_c0;c75577.graph_c0;c86088.graph_c1;c77713.graph_c0;c73830.graph_c1;c83058.graph_c0;c76977.graph_c0…
GO:0006766	vitamin metabolic process	Biological Process	11	0.00469374	c85333.graph_c0;c78190.graph_c0;c87251.graph_c0;c80626.graph_c0;c86088.graph_c1;c43467.graph_c0;c74386.graph_c0;c73669.graph_c0;c65856.graph_c1;c85022.graph_c0;c65228.graph_c0
GO:0006260	DNA replication	Biological Process	51	0.00492169	c53691.graph_c0;c59699.graph_c0;c86647.graph_c1;c67858.graph_c0;c66278.graph_c0;c57302.graph_c1;c78648.graph_c0;c76088.graph_c0;c81137.graph_c1;c61291.graph_c0;c80675.graph_c0;c72125.graph_c0;c82934.graph_c0;c80896.graph_c1;c78381.graph_c0;c68095.graph_c0;c61661.graph_c1;c32727.graph_c0;c59359.graph_c0;c69236.graph_c0;c84108.graph_c0;c66231.graph_c0;c76185.graph_c0;c67190.graph_c0;c87810.graph_c0…
GO:0055046	microgametogenesis	Biological Process	12	0.00513775	c63568.graph_c1;c71372.graph_c1;c63568.graph_c0;c57646.graph_c1;c75228.graph_c1;c85415.graph_c0;c82100.graph_c0;c75228.graph_c0;c78632.graph_c0;c68600.graph_c0;c86689.graph_c0;c79856.graph_c0
GO:0009725	response to hormone	Biological Process	13	0.00541802	c87327.graph_c1;c76943.graph_c0;c81958.graph_c1;c77752.graph_c0;c33546.graph_c0;c76517.graph_c1;c81351.graph_c0;c77785.graph_c1;c81154.graph_c1;c81055.graph_c2;c84034.graph_c1;c85294.graph_c0;c71883.graph_c0
GO:0009399	nitrogen fixation	Biological Process	5	0.0069466	c76595.graph_c0;c66916.graph_c0;c78346.graph_c0;c87076.graph_c0;c72959.graph_c1
GO:0009249	protein lipoylation	Biological Process	5	0.0069466	c62212.graph_c1;c87251.graph_c0;c77273.graph_c0;c65856.graph_c1;c62633.graph_c0
GO:0007004	telomere maintenance via telomerase	Biological Process	5	0.0069466	c85064.graph_c1;c73971.graph_c1;c73971.graph_c0;c85064.graph_c0;c53155.graph_c0
GO:0006816	calcium ion transport	Biological Process	22	0.00705915	c71662.graph_c0;c81303.graph_c0;c81221.graph_c0;c71972.graph_c0;c82126.graph_c0;c63309.graph_c2;c80147.graph_c0;c78190.graph_c0;c69930.graph_c0;c77719.graph_c0;c68358.graph_c0;c63309.graph_c1;c83074.graph_c0;c76765.graph_c3;c54124.graph_c0;c77553.graph_c0;c81650.graph_c0;c87943.graph_c0;c84196.graph_c0;c79982.graph_c0;c81733.graph_c0;c84275.graph_c0
GO:0009117	nucleotide metabolic process	Biological Process	9	0.00856689	c85045.graph_c0;c77198.graph_c0;c65856.graph_c1;c65228.graph_c0;c85333.graph_c0;c78190.graph_c0;c80626.graph_c0;c86088.graph_c1;c74386.graph_c0
GO:0035194	posttranscriptional gene silencing by RNA	Biological Process	9	0.00856689	c87881.graph_c0;c67060.graph_c2;c81632.graph_c0;c55124.graph_c0;c83406.graph_c0;c87704.graph_c0;c62108.graph_c0;c85496.graph_c1;c67060.graph_c1
GO:0050794	regulation of cellular process	Biological Process	18	0.00877384	c66882.graph_c0;c78592.graph_c0;c71540.graph_c1;c86591.graph_c1;c81055.graph_c2;c65069.graph_c1;c61389.graph_c0;c75213.graph_c0;c41099.graph_c2;c62312.graph_c2;c80719.graph_c0;c76517.graph_c1;c81351.graph_c0;c59654.graph_c0;c69236.graph_c0;c85243.graph_c0;c78592.graph_c1;c83231.graph_c1
GO:0006629	lipid metabolic process	Biological Process	110	0.00884501	c72474.graph_c1;c70627.graph_c0;c83006.graph_c0;c76927.graph_c0;c27190.graph_c0;c74089.graph_c0;c80254.graph_c0;c83710.graph_c1;c75801.graph_c0;c61417.graph_c1;c39902.graph_c0;c75801.graph_c1;c74511.graph_c1;c47642.graph_c0;c72841.graph_c0;c66691.graph_c0;c73951.graph_c0;c78422.graph_c0;c63470.graph_c0;c42149.graph_c0;c59807.graph_c1;c82068.graph_c1;c55428.graph_c0;c80537.graph_c0;c83156.graph_c1…
GO:0006979	response to oxidative stress	Biological Process	105	0.00924095	c67036.graph_c0;c86519.graph_c0;c39533.graph_c0;c74978.graph_c0;c67037.graph_c0;c67783.graph_c0;c66536.graph_c0;c85757.graph_c1;c56899.graph_c0;c69545.graph_c0;c80962.graph_c1;c80647.graph_c1;c73486.graph_c0;c78457.graph_c0;c68492.graph_c0;c64869.graph_c1;c67036.graph_c1;c72936.graph_c0;c83777.graph_c0;c75613.graph_c0;c76381.graph_c2;c83555.graph_c0;c72797.graph_c0;c74938.graph_c0;c78720.graph_c0…
GO:0009106	lipoate metabolic process	Biological Process	10	0.00948073	c85022.graph_c0;c65228.graph_c0;c85045.graph_c0;c73669.graph_c0;c86088.graph_c1;c43467.graph_c0;c74386.graph_c0;c85333.graph_c0;c78190.graph_c0;c80626.graph_c0
GO:0009686	gibberellin biosynthetic process	Biological Process	11	0.010007	c46638.graph_c0;c83481.graph_c0;c38940.graph_c0;c78064.graph_c2;c77893.graph_c1;c66597.graph_c1;c81465.graph_c1;c85145.graph_c1;c75101.graph_c0;c66597.graph_c0;c71605.graph_c0
GO:0010154	fruit development	Biological Process	11	0.010007	c27210.graph_c0;c82332.graph_c0;c80134.graph_c0;c48460.graph_c0;c84423.graph_c0;c33500.graph_c0;c53900.graph_c0;c60005.graph_c1;c83645.graph_c0;c65476.graph_c0;c41319.graph_c0
GO:0006546	glycine catabolic process	Biological Process	14	0.0101264	c43467.graph_c0;c74386.graph_c0;c86788.graph_c0;c85333.graph_c0;c78190.graph_c0;c65228.graph_c0;c85045.graph_c0;c73669.graph_c0;c86088.graph_c1;c80626.graph_c0;c87251.graph_c0;c65856.graph_c1;c85022.graph_c0;c76765.graph_c3
GO:0015979	photosynthesis	Biological Process	47	0.0109421	c76319.graph_c0;c65337.graph_c0;c80028.graph_c0;c52468.graph_c0;c81853.graph_c0;c79457.graph_c0;c87172.graph_c0;c76783.graph_c0;c71974.graph_c0;c84170.graph_c0;c75879.graph_c0;c66119.graph_c1;c68974.graph_c0;c71170.graph_c0;c64092.graph_c1;c78643.graph_c0;c81081.graph_c1;c83035.graph_c0;c80552.graph_c1;c87026.graph_c0;c72227.graph_c0;c64092.graph_c0;c87821.graph_c0;c80214.graph_c1;c79847.graph_c1…
GO:0006275	regulation of DNA replication	Biological Process	47	0.0109421	c54313.graph_c1;c53642.graph_c0;c65034.graph_c0;c86083.graph_c0;c65059.graph_c0;c83540.graph_c0;c94577.graph_c0;c58296.graph_c3;c76322.graph_c0;c57517.graph_c0;c71712.graph_c0;c57302.graph_c0;c77291.graph_c0;c57325.graph_c0;c63951.graph_c0;c78034.graph_c0;c65186.graph_c0;c85569.graph_c0;c83735.graph_c0;c48311.graph_c0;c78675.graph_c0;c80676.graph_c0;c1696.graph_c0;c85487.graph_c0;c59845.graph_c1;…
GO:0009965	leaf morphogenesis	Biological Process	57	0.011817	c85721.graph_c0;c86303.graph_c0;c79521.graph_c0;c80867.graph_c0;c75822.graph_c0;c86088.graph_c1;c71293.graph_c0;c59116.graph_c2;c85241.graph_c0;c86178.graph_c1;c58631.graph_c0;c76711.graph_c0;c69993.graph_c1;c87308.graph_c0;c64006.graph_c0;c87172.graph_c0;c79476.graph_c3;c82483.graph_c1;c59116.graph_c0;c68960.graph_c1;c86819.graph_c2;c44823.graph_c0;c50726.graph_c0;c86221.graph_c0;c65856.graph_c1…
GO:0050792	regulation of viral process	Biological Process	6	0.012287	c78889.graph_c0;c70530.graph_c0;c78104.graph_c0;c83637.graph_c1;c69180.graph_c0;c70530.graph_c1
GO:0000079	regulation of cyclin-dependent protein serine/threonine kinase activity	Biological Process	19	0.0129281	c73161.graph_c0;c65833.graph_c0;c65681.graph_c0;c77838.graph_c0;c81448.graph_c0;c83637.graph_c1;c51221.graph_c0;c78889.graph_c0;c64695.graph_c0;c56720.graph_c0;c70530.graph_c0;c51221.graph_c3;c68832.graph_c0;c64485.graph_c0;c44747.graph_c0;c78104.graph_c0;c54672.graph_c0;c70530.graph_c1;c76087.graph_c2
GO:0006281	DNA repair	Biological Process	122	0.0136994	c64737.graph_c0;c71769.graph_c0;c49180.graph_c0;c36853.graph_c0;c94577.graph_c0;c68300.graph_c0;c74517.graph_c0;c80997.graph_c0;c39796.graph_c0;c79530.graph_c1;c83925.graph_c1;c43666.graph_c0;c44994.graph_c0;c47120.graph_c0;c80652.graph_c1;c65785.graph_c0;c73188.graph_c0;c81127.graph_c0;c81913.graph_c1;c87961.graph_c0;c85064.graph_c0;c75390.graph_c1;c83273.graph_c1;c70724.graph_c0;c78931.graph_c0…
GO:0016117	carotenoid biosynthetic process	Biological Process	36	0.0163979	c84170.graph_c0;c75036.graph_c0;c73736.graph_c0;c76255.graph_c0;c85833.graph_c0;c74219.graph_c0;c87978.graph_c0;c80626.graph_c0;c78657.graph_c2;c71639.graph_c0;c87846.graph_c0;c81718.graph_c1;c75907.graph_c0;c85022.graph_c0;c68494.graph_c0;c71170.graph_c0;c73949.graph_c0;c78522.graph_c0;c85333.graph_c0;c85882.graph_c0;c74718.graph_c1;c65011.graph_c0;c86008.graph_c0;c73669.graph_c0;c77439.graph_c0…
GO:0031048	chromatin silencing by small RNA	Biological Process	39	0.0164534	c65034.graph_c0;c82926.graph_c1;c66159.graph_c1;c81238.graph_c0;c83191.graph_c0;c80896.graph_c1;c86654.graph_c0;c93613.graph_c0;c49957.graph_c0;c54781.graph_c0;c70253.graph_c0;c71712.graph_c0;c57302.graph_c0;c76899.graph_c0;c65186.graph_c0;c84786.graph_c0;c78614.graph_c0;c83735.graph_c0;c80676.graph_c0;c80603.graph_c0;c59845.graph_c1;c87196.graph_c2;c33905.graph_c0;c70255.graph_c0;c13571.graph_c0…
GO:0006855	drug transmembrane transport	Biological Process	39	0.0164534	c63225.graph_c0;c45584.graph_c0;c67692.graph_c2;c72329.graph_c0;c80425.graph_c0;c66352.graph_c0;c52151.graph_c0;c48572.graph_c0;c86312.graph_c0;c70407.graph_c1;c49751.graph_c0;c67119.graph_c0;c87307.graph_c0;c72014.graph_c1;c86331.graph_c1;c51360.graph_c0;c83350.graph_c0;c68973.graph_c0;c87349.graph_c0;c87058.graph_c0;c66352.graph_c1;c78696.graph_c0;c69879.graph_c1;c87109.graph_c1;c80330.graph_c1…
GO:0010119	regulation of stomatal movement	Biological Process	29	0.0168894	c64180.graph_c0;c59171.graph_c0;c75065.graph_c1;c84243.graph_c0;c81951.graph_c0;c79166.graph_c0;c76097.graph_c0;c84366.graph_c1;c86931.graph_c1;c78929.graph_c0;c69357.graph_c1;c83294.graph_c1;c84552.graph_c0;c75356.graph_c0;c75129.graph_c0;c86603.graph_c0;c80215.graph_c0;c84709.graph_c0;c59459.graph_c0;c84149.graph_c0;c80407.graph_c0;c79478.graph_c0;c82237.graph_c0;c85678.graph_c0;c75353.graph_c0…
GO:0032504	multicellular organism reproduction	Biological Process	14	0.0171495	c74466.graph_c0;c70255.graph_c0;c75921.graph_c0;c80295.graph_c0;c85064.graph_c1;c87848.graph_c0;c76765.graph_c3;c62328.graph_c0;c82984.graph_c0;c83231.graph_c1;c83223.graph_c0;c85064.graph_c0;c86654.graph_c0;c62328.graph_c1
GO:0034660	ncRNA metabolic process	Biological Process	14	0.0171495	c71639.graph_c0;c85022.graph_c0;c66848.graph_c0;c78657.graph_c2;c75578.graph_c0;c68044.graph_c0;c87978.graph_c0;c83712.graph_c0;c75546.graph_c0;c85833.graph_c0;c80214.graph_c1;c74219.graph_c0;c83595.graph_c0;c78722.graph_c1
GO:0030007	cellular potassium ion homeostasis	Biological Process	8	0.0177148	c78626.graph_c0;c72694.graph_c0;c82237.graph_c0;c79220.graph_c0;c59766.graph_c1;c87874.graph_c0;c80215.graph_c0;c85877.graph_c1
GO:0010264	myo-inositol hexakisphosphate biosynthetic process	Biological Process	20	0.0179106	c78626.graph_c0;c70738.graph_c0;c81746.graph_c0;c86333.graph_c0;c83633.graph_c0;c82772.graph_c0;c74705.graph_c0;c84018.graph_c0;c74914.graph_c0;c76043.graph_c0;c87874.graph_c0;c69250.graph_c0;c81758.graph_c1;c84432.graph_c0;c74978.graph_c0;c66491.graph_c1;c77548.graph_c2;c67742.graph_c0;c83500.graph_c1;c87323.graph_c1
GO:0010067	procambium histogenesis	Biological Process	9	0.0187217	c75256.graph_c3;c46979.graph_c0;c75256.graph_c2;c69583.graph_c1;c87911.graph_c0;c69583.graph_c0;c71332.graph_c0;c49026.graph_c0;c80456.graph_c0
GO:0048608	reproductive structure development	Biological Process	9	0.0187217	c56161.graph_c0;c83389.graph_c1;c80652.graph_c1;c74546.graph_c0;c83231.graph_c1;c71605.graph_c0;c59536.graph_c0;c74401.graph_c1;c54546.graph_c1
GO:0008272	sulfate transport	Biological Process	9	0.0187217	c66739.graph_c0;c73979.graph_c0;c72059.graph_c0;c80545.graph_c0;c79292.graph_c0;c77940.graph_c0;c77940.graph_c1;c82485.graph_c1;c77698.graph_c1
GO:0006505	GPI anchor metabolic process	Biological Process	4	0.018771	c83542.graph_c0;c82095.graph_c0;c84431.graph_c0;c66560.graph_c0
GO:0009970	cellular response to sulfate starvation	Biological Process	4	0.018771	c79292.graph_c0;c77863.graph_c0;c79947.graph_c0;c80545.graph_c0
GO:0006659	phosphatidylserine biosynthetic process	Biological Process	4	0.018771	c78626.graph_c0;c71816.graph_c0;c82756.graph_c3;c87874.graph_c0
GO:2000030	regulation of response to red or far red light	Biological Process	4	0.018771	c85678.graph_c0;c76097.graph_c0;c79166.graph_c0;c67903.graph_c0
GO:0006269	DNA replication, synthesis of RNA primer	Biological Process	4	0.018771	c80648.graph_c0;c83540.graph_c0;c81264.graph_c0;c65398.graph_c0
GO:0006569	tryptophan catabolic process	Biological Process	11	0.018934	c74817.graph_c0;c81446.graph_c1;c86573.graph_c0;c76595.graph_c0;c83836.graph_c0;c74386.graph_c0;c74191.graph_c0;c76765.graph_c3;c84352.graph_c0;c79892.graph_c0;c82980.graph_c0
GO:0044767	single-organism developmental process	Biological Process	11	0.018934	c59536.graph_c0;c75435.graph_c1;c49838.graph_c0;c83389.graph_c1;c70770.graph_c0;c70160.graph_c2;c58733.graph_c1;c74546.graph_c0;c77131.graph_c0;c86321.graph_c0;c81239.graph_c0
GO:0009108	coenzyme biosynthetic process	Biological Process	10	0.0190547	c85333.graph_c0;c78190.graph_c0;c80626.graph_c0;c43467.graph_c0;c86088.graph_c1;c74386.graph_c0;c85045.graph_c0;c73669.graph_c0;c85022.graph_c0;c65228.graph_c0
GO:0019748	secondary metabolic process	Biological Process	10	0.0190547	c65228.graph_c0;c65856.graph_c1;c85045.graph_c0;c74386.graph_c0;c43467.graph_c0;c86088.graph_c1;c87251.graph_c0;c78190.graph_c0;c80626.graph_c0;c85333.graph_c0
GO:0043247	telomere maintenance in response to DNA damage	Biological Process	23	0.0201632	c81278.graph_c0;c75921.graph_c0;c79480.graph_c0;c87647.graph_c0;c85064.graph_c0;c86647.graph_c1;c83223.graph_c0;c81949.graph_c1;c82926.graph_c1;c52164.graph_c0;c87196.graph_c2;c87810.graph_c0;c80295.graph_c0;c70255.graph_c0;c62328.graph_c0;c82984.graph_c0;c87848.graph_c0;c85064.graph_c1;c86099.graph_c0;c62328.graph_c1;c89909.graph_c0;c86544.graph_c1;c86654.graph_c0
GO:0016226	iron-sulfur cluster assembly	Biological Process	36	0.0210258	c85536.graph_c0;c85578.graph_c1;c74386.graph_c0;c85280.graph_c0;c86569.graph_c0;c71140.graph_c0;c81440.graph_c0;c81801.graph_c0;c83687.graph_c1;c68866.graph_c3;c73873.graph_c0;c77461.graph_c0;c71056.graph_c1;c72940.graph_c0;c81353.graph_c0;c82980.graph_c0;c76244.graph_c0;c86088.graph_c1;c83024.graph_c0;c76711.graph_c0;c80214.graph_c1;c78989.graph_c0;c76642.graph_c0;c74528.graph_c0;c83712.graph_c0…
GO:0042138	meiotic DNA double-strand break formation	Biological Process	36	0.0266287	c80280.graph_c1;c81028.graph_c0;c78034.graph_c0;c86647.graph_c1;c83223.graph_c0;c74085.graph_c0;c59534.graph_c1;c80603.graph_c0;c62127.graph_c0;c82926.graph_c1;c52164.graph_c0;c87810.graph_c0;c80295.graph_c0;c86456.graph_c0;c66019.graph_c0;c62328.graph_c1;c80280.graph_c0;c81667.graph_c0;c86654.graph_c0;c87848.graph_c0;c85064.graph_c1;c75921.graph_c0;c83781.graph_c0;c85064.graph_c0;c87196.graph_c2…
GO:0009793	embryo development ending in seed dormancy	Biological Process	136	0.0268301	c78415.graph_c0;c78046.graph_c0;c83406.graph_c0;c69836.graph_c0;c84725.graph_c0;c86194.graph_c0;c84750.graph_c0;c85280.graph_c0;c75435.graph_c0;c73713.graph_c0;c86518.graph_c0;c80179.graph_c0;c84555.graph_c0;c83687.graph_c1;c85288.graph_c0;c87453.graph_c0;c71140.graph_c0;c81931.graph_c1;c75970.graph_c0;c81611.graph_c0;c81795.graph_c0;c87407.graph_c1;c68255.graph_c0;c69081.graph_c0;c86179.graph_c0…
GO:0009308	amine metabolic process	Biological Process	14	0.0273271	c80482.graph_c0;c82701.graph_c0;c81999.graph_c0;c55460.graph_c0;c69197.graph_c0;c73747.graph_c0;c65835.graph_c0;c76616.graph_c0;c81086.graph_c1;c65835.graph_c3;c73747.graph_c1;c87498.graph_c0;c84625.graph_c0;c76649.graph_c0
GO:0032204	regulation of telomere maintenance	Biological Process	23	0.0277098	c62328.graph_c0;c82984.graph_c0;c85064.graph_c1;c87848.graph_c0;c86099.graph_c0;c62328.graph_c1;c86544.graph_c1;c86654.graph_c0;c89909.graph_c0;c82926.graph_c1;c87196.graph_c2;c52164.graph_c0;c80295.graph_c0;c87810.graph_c0;c70255.graph_c0;c79480.graph_c0;c87647.graph_c0;c86647.graph_c1;c85064.graph_c0;c83223.graph_c0;c81949.graph_c1;c81278.graph_c0;c75921.graph_c0
GO:0007062	sister chromatid cohesion	Biological Process	46	0.0277953	c74517.graph_c0;c85064.graph_c1;c87848.graph_c0;c62328.graph_c1;c86654.graph_c0;c80280.graph_c0;c83191.graph_c0;c81238.graph_c0;c80295.graph_c0;c87810.graph_c0;c82926.graph_c1;c52164.graph_c0;c80603.graph_c0;c59534.graph_c1;c74085.graph_c0;c80371.graph_c0;c86647.graph_c1;c86402.graph_c0;c72409.graph_c0;c83223.graph_c0;c78034.graph_c0;c81028.graph_c0;c80280.graph_c1;c77291.graph_c0;c71712.graph_c0…
GO:0035195	gene silencing by miRNA	Biological Process	5	0.0288269	c86518.graph_c0;c65769.graph_c1;c75435.graph_c0;c86698.graph_c1;c65769.graph_c0
GO:0010332	response to gamma radiation	Biological Process	29	0.0292969	c81278.graph_c0;c75921.graph_c0;c67968.graph_c0;c78034.graph_c0;c86647.graph_c1;c85064.graph_c0;c73229.graph_c0;c83223.graph_c0;c85251.graph_c0;c81949.graph_c1;c79480.graph_c0;c87647.graph_c0;c77249.graph_c0;c82926.graph_c1;c52164.graph_c0;c87196.graph_c2;c87810.graph_c0;c80295.graph_c0;c70255.graph_c0;c86099.graph_c0;c62328.graph_c1;c89909.graph_c0;c87541.graph_c0;c86544.graph_c1;c86654.graph_c0…
GO:0009408	response to heat	Biological Process	85	0.030016	c79066.graph_c0;c83053.graph_c0;c80260.graph_c0;c77378.graph_c0;c64337.graph_c1;c75364.graph_c0;c78675.graph_c0;c77190.graph_c3;c87242.graph_c1;c81326.graph_c1;c76562.graph_c0;c69836.graph_c1;c68307.graph_c0;c82359.graph_c2;c78152.graph_c4;c86569.graph_c0;c80443.graph_c3;c74397.graph_c0;c74300.graph_c0;c65331.graph_c1;c72916.graph_c0;c84243.graph_c0;c67784.graph_c0;c82041.graph_c0;c71865.graph_c0…
GO:0006002	fructose 6-phosphate metabolic process	Biological Process	12	0.0308858	c83002.graph_c0;c77364.graph_c2;c76817.graph_c0;c68205.graph_c1;c86963.graph_c2;c68205.graph_c2;c64092.graph_c0;c64092.graph_c1;c71528.graph_c0;c79457.graph_c1;c85765.graph_c0;c79457.graph_c0
GO:0032957	inositol trisphosphate metabolic process	Biological Process	11	0.032593	c71002.graph_c0;c77380.graph_c2;c71002.graph_c1;c46979.graph_c0;c84018.graph_c0;c80456.graph_c0;c69583.graph_c0;c69583.graph_c1;c79834.graph_c0;c49026.graph_c0;c70666.graph_c0
GO:0009615	response to virus	Biological Process	11	0.032593	c79844.graph_c0;c69521.graph_c2;c87720.graph_c0;c70530.graph_c1;c82953.graph_c0;c78281.graph_c0;c83637.graph_c1;c78104.graph_c0;c69180.graph_c0;c78889.graph_c0;c70530.graph_c0
GO:0006415	translational termination	Biological Process	11	0.032593	c83420.graph_c0;c78988.graph_c0;c53293.graph_c0;c80866.graph_c0;c60010.graph_c0;c61653.graph_c1;c79888.graph_c1;c77453.graph_c0;c74219.graph_c0;c82460.graph_c0;c73723.graph_c0
GO:0006636	unsaturated fatty acid biosynthetic process	Biological Process	21	0.0327663	c74386.graph_c0;c75907.graph_c0;c86088.graph_c1;c82493.graph_c0;c85022.graph_c0;c71170.graph_c0;c43467.graph_c0;c65259.graph_c0;c85333.graph_c0;c78190.graph_c0;c85882.graph_c0;c65228.graph_c0;c85045.graph_c0;c73669.graph_c0;c85950.graph_c0;c77392.graph_c1;c80626.graph_c0;c87251.graph_c0;c85913.graph_c1;c65856.graph_c1;c77461.graph_c0
GO:0006995	cellular response to nitrogen starvation	Biological Process	6	0.0337107	c86064.graph_c0;c78551.graph_c0;c85288.graph_c0;c66551.graph_c0;c70780.graph_c0;c83731.graph_c0
GO:0010044	response to aluminum ion	Biological Process	6	0.0337107	c74058.graph_c1;c85064.graph_c1;c82012.graph_c0;c43443.graph_c0;c80761.graph_c0;c85064.graph_c0
GO:0007143	female meiotic division	Biological Process	6	0.0337107	c91505.graph_c0;c81854.graph_c0;c68600.graph_c0;c72544.graph_c0;c85415.graph_c0;c82100.graph_c0
GO:0009694	jasmonic acid metabolic process	Biological Process	6	0.0337107	c84709.graph_c0;c85678.graph_c0;c75405.graph_c0;c84680.graph_c0;c76097.graph_c0;c79166.graph_c0
GO:0009740	gibberellic acid mediated signaling pathway	Biological Process	10	0.0341342	c66597.graph_c1;c81206.graph_c1;c69089.graph_c0;c66597.graph_c0;c78447.graph_c2;c71605.graph_c0;c46638.graph_c0;c80085.graph_c0;c77516.graph_c0;c78064.graph_c2
GO:0046483	heterocycle metabolic process	Biological Process	10	0.0341342	c53302.graph_c0;c71413.graph_c1;c75213.graph_c0;c59294.graph_c0;c74072.graph_c0;c70699.graph_c0;c51864.graph_c0;c43303.graph_c0;c84162.graph_c0;c59607.graph_c0
GO:0006306	DNA methylation	Biological Process	64	0.0343076	c45272.graph_c0;c13571.graph_c0;c63758.graph_c0;c33905.graph_c0;c73791.graph_c0;c58389.graph_c0;c34660.graph_c0;c73229.graph_c0;c83370.graph_c0;c76837.graph_c0;c81422.graph_c0;c81264.graph_c0;c80867.graph_c0;c61448.graph_c0;c53434.graph_c0;c77471.graph_c0;c70253.graph_c0;c68095.graph_c0;c32727.graph_c0;c66159.graph_c1;c65059.graph_c0;c53642.graph_c0;c77994.graph_c0;c87852.graph_c0;c66167.graph_c0…
GO:0030001	metal ion transport	Biological Process	30	0.0346143	c64442.graph_c0;c37951.graph_c0;c61640.graph_c0;c66753.graph_c0;c66863.graph_c0;c76998.graph_c2;c64062.graph_c0;c93168.graph_c0;c62658.graph_c0;c69791.graph_c1;c85682.graph_c0;c62454.graph_c0;c57226.graph_c0;c67382.graph_c0;c52341.graph_c1;c79405.graph_c0;c58507.graph_c0;c51616.graph_c0;c80728.graph_c0;c82958.graph_c0;c80471.graph_c0;c65049.graph_c0;c68768.graph_c0;c80446.graph_c0;c75234.graph_c0…
GO:0000911	cytokinesis by cell plate formation	Biological Process	66	0.0347104	c87196.graph_c2;c59845.graph_c1;c85117.graph_c1;c81485.graph_c0;c79724.graph_c0;c65786.graph_c0;c59845.graph_c0;c80671.graph_c0;c78937.graph_c2;c79101.graph_c1;c59116.graph_c0;c87874.graph_c0;c84097.graph_c0;c51519.graph_c0;c77193.graph_c0;c87692.graph_c0;c83523.graph_c0;c83777.graph_c0;c59116.graph_c2;c54313.graph_c1;c81068.graph_c1;c83540.graph_c0;c44823.graph_c1;c80896.graph_c1;c87720.graph_c0…
GO:0046856	phosphatidylinositol dephosphorylation	Biological Process	16	0.0352886	c82276.graph_c0;c80255.graph_c1;c79973.graph_c0;c86282.graph_c1;c49026.graph_c0;c66298.graph_c0;c85706.graph_c0;c87550.graph_c0;c46979.graph_c0;c62617.graph_c0;c77124.graph_c1;c84565.graph_c1;c69583.graph_c0;c69583.graph_c1;c82509.graph_c0;c80456.graph_c0
GO:0007140	male meiosis	Biological Process	9	0.0353556	c82100.graph_c0;c87196.graph_c2;c85415.graph_c0;c72544.graph_c0;c70255.graph_c0;c81949.graph_c1;c68600.graph_c0;c81854.graph_c0;c91505.graph_c0
GO:0010193	response to ozone	Biological Process	20	0.0356507	c52839.graph_c0;c65604.graph_c1;c64852.graph_c0;c76711.graph_c0;c58565.graph_c1;c64852.graph_c1;c87122.graph_c0;c79166.graph_c0;c76097.graph_c0;c63579.graph_c2;c71746.graph_c0;c85678.graph_c0;c71746.graph_c1;c69559.graph_c0;c86642.graph_c0;c75973.graph_c0;c68307.graph_c0;c65604.graph_c0;c63579.graph_c3;c84709.graph_c0
GO:0006268	DNA unwinding involved in DNA replication	Biological Process	8	0.0360108	c78937.graph_c2;c70957.graph_c1;c79724.graph_c0;c70957.graph_c0;c60263.graph_c0;c69144.graph_c0;c53434.graph_c0;c53642.graph_c0
GO:0015995	chlorophyll biosynthetic process	Biological Process	37	0.0380287	c85950.graph_c0;c75879.graph_c0;c84170.graph_c0;c71639.graph_c0;c65856.graph_c1;c80626.graph_c0;c73734.graph_c0;c77392.graph_c1;c75907.graph_c0;c82215.graph_c0;c79847.graph_c1;c73455.graph_c2;c81938.graph_c0;c71170.graph_c0;c85022.graph_c0;c79892.graph_c0;c86088.graph_c1;c73669.graph_c0;c65228.graph_c0;c85882.graph_c0;c85333.graph_c0;c43467.graph_c0;c82911.graph_c0;c77461.graph_c0;c72251.graph_c0…
GO:0051026	chiasma assembly	Biological Process	15	0.0381954	c80295.graph_c0;c77783.graph_c1;c87810.graph_c0;c73982.graph_c0;c70255.graph_c0;c81028.graph_c0;c80280.graph_c1;c67968.graph_c0;c66019.graph_c0;c80280.graph_c0;c86647.graph_c1;c51519.graph_c0;c67147.graph_c0;c62127.graph_c0;c76087.graph_c2
GO:0035304	regulation of protein dephosphorylation	Biological Process	34	0.0392784	c76514.graph_c1;c80596.graph_c0;c82195.graph_c1;c70893.graph_c0;c70780.graph_c0;c75585.graph_c0;c71972.graph_c0;c78175.graph_c0;c80518.graph_c0;c74480.graph_c0;c75258.graph_c0;c79402.graph_c0;c43467.graph_c0;c87779.graph_c0;c79888.graph_c1;c80702.graph_c0;c65228.graph_c0;c82980.graph_c0;c47983.graph_c0;c73455.graph_c2;c85721.graph_c0;c79521.graph_c0;c75476.graph_c0;c79657.graph_c0;c76977.graph_c0…
GO:0009734	auxin-activated signaling pathway	Biological Process	54	0.0438311	c86219.graph_c1;c76622.graph_c0;c86170.graph_c0;c87625.graph_c0;c83277.graph_c1;c57681.graph_c0;c83673.graph_c0;c64560.graph_c1;c60055.graph_c0;c64744.graph_c1;c60055.graph_c2;c66454.graph_c0;c87408.graph_c0;c82252.graph_c0;c81269.graph_c0;c67778.graph_c1;c52429.graph_c1;c56887.graph_c0;c82271.graph_c0;c83877.graph_c0;c63338.graph_c0;c79272.graph_c0;c73913.graph_c0;c69876.graph_c0;c76929.graph_c0…
GO:0006811	ion transport	Biological Process	30	0.0438351	c80439.graph_c0;c69420.graph_c0;c74000.graph_c1;c68182.graph_c0;c80606.graph_c1;c80531.graph_c0;c74000.graph_c4;c81507.graph_c1;c85734.graph_c0;c85661.graph_c0;c84945.graph_c0;c69001.graph_c0;c50518.graph_c0;c69001.graph_c1;c87326.graph_c1;c60582.graph_c1;c79220.graph_c0;c81025.graph_c1;c64052.graph_c0;c82059.graph_c0;c84577.graph_c0;c77589.graph_c0;c64405.graph_c0;c87086.graph_c0;c81025.graph_c2…
GO:0048366	leaf development	Biological Process	30	0.0438351	c68224.graph_c0;c74022.graph_c2;c34135.graph_c0;c78233.graph_c0;c69180.graph_c0;c57619.graph_c0;c73928.graph_c0;c87879.graph_c0;c80163.graph_c0;c83637.graph_c1;c71878.graph_c0;c83693.graph_c0;c77893.graph_c1;c85732.graph_c2;c80044.graph_c0;c84387.graph_c0;c80361.graph_c1;c70530.graph_c0;c76837.graph_c0;c57970.graph_c0;c46829.graph_c0;c83673.graph_c0;c61947.graph_c0;c74466.graph_c0;c87226.graph_c0…
GO:0051726	regulation of cell cycle	Biological Process	30	0.0438351	c85487.graph_c0;c31660.graph_c0;c75025.graph_c0;c83735.graph_c0;c73229.graph_c0;c78675.graph_c0;c71372.graph_c1;c80676.graph_c0;c80661.graph_c1;c78144.graph_c0;c78172.graph_c0;c78034.graph_c0;c65186.graph_c0;c78632.graph_c0;c57302.graph_c0;c87763.graph_c0;c77291.graph_c0;c82020.graph_c2;c65398.graph_c0;c72891.graph_c0;c78381.graph_c0;c31548.graph_c0;c69308.graph_c1;c78937.graph_c2;c94577.graph_c0…
GO:0007129	synapsis	Biological Process	27	0.04464	c62328.graph_c1;c86544.graph_c1;c86654.graph_c0;c62328.graph_c0;c82984.graph_c0;c87192.graph_c1;c85064.graph_c1;c87848.graph_c0;c75931.graph_c1;c87196.graph_c2;c54313.graph_c1;c80733.graph_c0;c52164.graph_c0;c86456.graph_c0;c66159.graph_c1;c70197.graph_c0;c81949.graph_c1;c83979.graph_c0;c85064.graph_c0;c83223.graph_c0;c59534.graph_c1;c83777.graph_c0;c75921.graph_c0;c71712.graph_c0;c73991.graph_c0…
GO:0009684	indoleacetic acid biosynthetic process	Biological Process	13	0.044658	c83836.graph_c0;c74386.graph_c0;c76595.graph_c0;c80171.graph_c0;c81446.graph_c1;c74817.graph_c0;c86573.graph_c0;c85085.graph_c0;c79892.graph_c0;c82980.graph_c0;c74191.graph_c0;c84352.graph_c0;c76765.graph_c3
GO:0010087	phloem or xylem histogenesis	Biological Process	13	0.044658	c85117.graph_c1;c87226.graph_c0;c41319.graph_c0;c77048.graph_c0;c66159.graph_c1;c85706.graph_c0;c45412.graph_c0;c85085.graph_c0;c48460.graph_c0;c33500.graph_c0;c80371.graph_c0;c27210.graph_c0;c31800.graph_c0
GO:0006839	mitochondrial transport	Biological Process	12	0.0482104	c87702.graph_c0;c50487.graph_c0;c69801.graph_c0;c85831.graph_c0;c73564.graph_c0;c77720.graph_c1;c78713.graph_c0;c73766.graph_c1;c81838.graph_c0;c77206.graph_c0;c83830.graph_c0;c80566.graph_c0
GO:0016310	phosphorylation	Biological Process	204	0.0498588	c79055.graph_c3;c85977.graph_c0;c69968.graph_c0;c79565.graph_c0;c79497.graph_c0;c72863.graph_c3;c57556.graph_c0;c72574.graph_c0;c77364.graph_c2;c82851.graph_c0;c86965.graph_c0;c68205.graph_c1;c77912.graph_c0;c78733.graph_c2;c85765.graph_c0;c62763.graph_c0;c86252.graph_c1;c74386.graph_c0;c4296.graph_c0;c87165.graph_c0;c69194.graph_c0;c81779.graph_c1;c84250.graph_c2;c61275.graph_c0;c83751.graph_c0;…
GO:0006829	zinc ion transport	Biological Process	3	0.0507186	c84763.graph_c1;c85093.graph_c0;c76290.graph_c0
GO:0009812	flavonoid metabolic process	Biological Process	3	0.0507186	c80502.graph_c0;c87000.graph_c0;c78904.graph_c1
GO:0034635	glutathione transport	Biological Process	3	0.0507186	c75180.graph_c0;c87163.graph_c0;c77502.graph_c0
GO:0010024	phytochromobilin biosynthetic process	Biological Process	3	0.0507186	c73728.graph_c1;c81675.graph_c0;c85637.graph_c0
GO:0015936	coenzyme A metabolic process	Biological Process	3	0.0507186	c85802.graph_c0;c70886.graph_c0;c49239.graph_c0
GO:0070681	glutaminyl-tRNAGln biosynthesis via transamidation	Biological Process	3	0.0507186	c67262.graph_c0;c81384.graph_c0;c81251.graph_c0
GO:0046417	chorismate metabolic process	Biological Process	3	0.0507186	c62111.graph_c0;c86179.graph_c0;c70829.graph_c0
GO:0008104	protein localization	Biological Process	3	0.0507186	c88021.graph_c0;c43031.graph_c0;c87865.graph_c0
GO:0009645	response to low light intensity stimulus	Biological Process	3	0.0507186	c71655.graph_c0;c71655.graph_c3;c86181.graph_c0
GO:0016104	triterpenoid biosynthetic process	Biological Process	3	0.0507186	c49239.graph_c0;c85802.graph_c0;c70886.graph_c0
GO:0009234	menaquinone biosynthetic process	Biological Process	3	0.0507186	c81454.graph_c0;c85644.graph_c0;c27810.graph_c0
GO:0010448	vegetative meristem growth	Biological Process	3	0.0507186	c80719.graph_c0;c31548.graph_c0;c76837.graph_c0
GO:0032543	mitochondrial translation	Biological Process	3	0.0507186	c81251.graph_c0;c67262.graph_c0;c81384.graph_c0
GO:0010046	response to mycotoxin	Biological Process	3	0.0507186	c79166.graph_c0;c85678.graph_c0;c76097.graph_c0
GO:0045597	positive regulation of cell differentiation	Biological Process	3	0.0507186	c87911.graph_c0;c71332.graph_c0;c78175.graph_c0
GO:0046168	glycerol-3-phosphate catabolic process	Biological Process	3	0.0507186	c75311.graph_c0;c70534.graph_c0;c73702.graph_c0
GO:0035266	meristem growth	Biological Process	3	0.0507186	c82483.graph_c1;c75822.graph_c0;c68960.graph_c1
GO:0050000	chromosome localization	Biological Process	3	0.0507186	c73971.graph_c0;c73971.graph_c1;c53155.graph_c0
GO:0080090	regulation of primary metabolic process	Biological Process	3	0.0507186	c80995.graph_c0;c74546.graph_c0;c51759.graph_c0
GO:0010449	root meristem growth	Biological Process	3	0.0507186	c76837.graph_c0;c80719.graph_c0;c31548.graph_c0
GO:0008610	lipid biosynthetic process	Biological Process	11	0.051955	c80078.graph_c0;c75470.graph_c1;c67361.graph_c1;c78425.graph_c0;c58474.graph_c0;c87160.graph_c1;c79514.graph_c0;c63032.graph_c0;c80142.graph_c0;c74928.graph_c0;c52024.graph_c0
GO:0016572	histone phosphorylation	Biological Process	19	0.0527007	c69308.graph_c1;c33905.graph_c0;c64658.graph_c0;c49957.graph_c0;c76322.graph_c0;c58296.graph_c3;c87848.graph_c0;c81422.graph_c0;c61448.graph_c0;c62546.graph_c2;c73682.graph_c1;c62546.graph_c0;c79154.graph_c1;c80676.graph_c0;c78675.graph_c0;c61539.graph_c0;c48311.graph_c0;c78614.graph_c0;c83735.graph_c0
GO:0007169	transmembrane receptor protein tyrosine kinase signaling pathway	Biological Process	19	0.0527007	c44778.graph_c0;c84643.graph_c0;c80466.graph_c0;c65289.graph_c0;c56461.graph_c0;c81206.graph_c1;c67423.graph_c0;c85112.graph_c1;c36947.graph_c0;c83962.graph_c0;c57724.graph_c0;c80778.graph_c1;c54126.graph_c1;c73489.graph_c0;c38788.graph_c0;c84198.graph_c0;c85198.graph_c0;c86986.graph_c0;c65289.graph_c1
GO:0051707	response to other organism	Biological Process	19	0.0527007	c69432.graph_c0;c87327.graph_c0;c59409.graph_c0;c87327.graph_c1;c63107.graph_c0;c59409.graph_c2;c83642.graph_c0;c85294.graph_c0;c69080.graph_c0;c84762.graph_c0;c78720.graph_c0;c63733.graph_c0;c81054.graph_c0;c84680.graph_c0;c87320.graph_c0;c42686.graph_c0;c67818.graph_c2;c78720.graph_c3;c66322.graph_c1
GO:0019722	calcium-mediated signaling	Biological Process	10	0.0558486	c59845.graph_c1;c81951.graph_c0;c70233.graph_c0;c13571.graph_c0;c59845.graph_c0;c80671.graph_c0;c75065.graph_c1;c87310.graph_c0;c72010.graph_c0;c74911.graph_c0
GO:1901360	organic cyclic compound metabolic process	Biological Process	10	0.0558486	c70699.graph_c0;c74072.graph_c0;c51864.graph_c0;c59607.graph_c0;c84162.graph_c0;c43303.graph_c0;c53302.graph_c0;c59294.graph_c0;c75213.graph_c0;c71413.graph_c1
GO:0006614	SRP-dependent cotranslational protein targeting to membrane	Biological Process	10	0.0558486	c75596.graph_c0;c68348.graph_c1;c32902.graph_c0;c62108.graph_c0;c86685.graph_c0;c56236.graph_c1;c55478.graph_c1;c55478.graph_c0;c84338.graph_c1;c77362.graph_c0
GO:0051276	chromosome organization	Biological Process	10	0.0558486	c78381.graph_c0;c59359.graph_c0;c83231.graph_c1;c90197.graph_c0;c88003.graph_c0;c84728.graph_c0;c80675.graph_c0;c87879.graph_c0;c83704.graph_c0;c84504.graph_c0
GO:0009658	chloroplast organization	Biological Process	37	0.0565029	c87559.graph_c0;c72940.graph_c0;c86174.graph_c0;c80155.graph_c2;c85651.graph_c0;c73873.graph_c0;c70590.graph_c0;c83045.graph_c0;c74386.graph_c0;c73999.graph_c0;c85578.graph_c1;c86987.graph_c0;c85280.graph_c0;c83633.graph_c0;c76999.graph_c0;c82300.graph_c0;c85111.graph_c0;c78154.graph_c0;c84250.graph_c2;c76775.graph_c0;c85647.graph_c0;c81286.graph_c1;c81853.graph_c0;c75333.graph_c0;c71377.graph_c0…
GO:0009791	post-embryonic development	Biological Process	18	0.0575846	c41706.graph_c0;c83231.graph_c1;c78248.graph_c1;c87874.graph_c0;c84423.graph_c0;c87012.graph_c0;c78248.graph_c2;c74877.graph_c0;c55124.graph_c0;c56161.graph_c0;c74401.graph_c1;c80580.graph_c1;c54546.graph_c1;c78626.graph_c0;c74546.graph_c0;c83389.graph_c1;c68980.graph_c0;c59536.graph_c0
GO:0006139	nucleobase-containing compound metabolic process	Biological Process	18	0.0575846	c41729.graph_c0;c60463.graph_c1;c66733.graph_c0;c42297.graph_c0;c66324.graph_c0;c82406.graph_c2;c81000.graph_c1;c66767.graph_c0;c72714.graph_c0;c72455.graph_c0;c35108.graph_c0;c73218.graph_c0;c87896.graph_c0;c84215.graph_c0;c54761.graph_c0;c66468.graph_c1;c35822.graph_c0;c72748.graph_c0
GO:0009738	abscisic acid-activated signaling pathway	Biological Process	34	0.0593432	c85820.graph_c0;c82947.graph_c0;c81846.graph_c1;c69861.graph_c0;c86569.graph_c0;c81535.graph_c0;c77802.graph_c0;c51121.graph_c0;c58910.graph_c0;c69656.graph_c0;c62690.graph_c0;c75129.graph_c0;c46638.graph_c0;c74994.graph_c0;c62690.graph_c1;c85069.graph_c0;c75418.graph_c1;c64180.graph_c0;c77399.graph_c0;c77399.graph_c2;c70893.graph_c0;c82769.graph_c0;c65941.graph_c0;c66551.graph_c0;c80671.graph_c0…
GO:0051567	histone H3-K9 methylation	Biological Process	62	0.0607257	c71712.graph_c0;c57302.graph_c0;c62782.graph_c1;c65186.graph_c0;c83735.graph_c0;c84786.graph_c0;c48311.graph_c0;c79154.graph_c1;c85487.graph_c0;c54313.graph_c1;c83540.graph_c0;c76518.graph_c1;c80896.graph_c1;c77870.graph_c1;c93613.graph_c0;c76322.graph_c0;c54781.graph_c0;c73682.graph_c1;c69144.graph_c0;c83777.graph_c0;c80490.graph_c0;c77819.graph_c0;c31660.graph_c0;c64092.graph_c1;c59845.graph_c1…
GO:0045132	meiotic chromosome segregation	Biological Process	36	0.0611776	c81238.graph_c0;c82926.graph_c1;c52164.graph_c0;c87810.graph_c0;c87848.graph_c0;c85064.graph_c1;c83191.graph_c0;c62328.graph_c1;c80280.graph_c0;c86654.graph_c0;c80280.graph_c1;c81028.graph_c0;c78034.graph_c0;c74085.graph_c0;c59534.graph_c1;c80603.graph_c0;c86647.graph_c1;c83223.graph_c0;c87196.graph_c2;c37219.graph_c0;c82984.graph_c0;c62328.graph_c0;c80479.graph_c0;c51519.graph_c0;c83693.graph_c0…
GO:0007186	G-protein coupled receptor signaling pathway	Biological Process	17	0.0629716	c65476.graph_c0;c84945.graph_c0;c50518.graph_c0;c84049.graph_c0;c79220.graph_c0;c81025.graph_c1;c74000.graph_c0;c74000.graph_c3;c64405.graph_c0;c81025.graph_c2;c74526.graph_c0;c69420.graph_c0;c74550.graph_c0;c62961.graph_c0;c74000.graph_c1;c80033.graph_c0;c74000.graph_c4
GO:0008299	isoprenoid biosynthetic process	Biological Process	8	0.0636732	c75134.graph_c0;c84669.graph_c0;c43276.graph_c0;c74429.graph_c0;c80552.graph_c1;c77113.graph_c0;c76226.graph_c0;c57873.graph_c0
GO:0048193	Golgi vesicle transport	Biological Process	33	0.064354	c80357.graph_c0;c79927.graph_c0;c70157.graph_c0;c77099.graph_c0;c85730.graph_c0;c75804.graph_c0;c72148.graph_c0;c69341.graph_c0;c67541.graph_c1;c79428.graph_c0;c71878.graph_c0;c32902.graph_c0;c84694.graph_c0;c85484.graph_c2;c84349.graph_c0;c69081.graph_c0;c73515.graph_c0;c79940.graph_c2;c76366.graph_c0;c74347.graph_c0;c56236.graph_c1;c78919.graph_c0;c79900.graph_c2;c83853.graph_c0;c65476.graph_c0…
GO:0009695	jasmonic acid biosynthetic process	Biological Process	28	0.0647784	c85333.graph_c0;c78190.graph_c0;c43467.graph_c0;c61897.graph_c0;c51039.graph_c1;c64372.graph_c0;c85045.graph_c0;c57019.graph_c1;c73669.graph_c0;c82140.graph_c0;c65228.graph_c0;c87251.graph_c0;c80626.graph_c0;c65856.graph_c1;c82140.graph_c1;c74386.graph_c0;c64242.graph_c0;c80127.graph_c0;c74994.graph_c0;c75815.graph_c0;c86088.graph_c1;c81270.graph_c0;c64372.graph_c1;c52789.graph_c0;c84134.graph_c0…
GO:0017183	peptidyl-diphthamide biosynthetic process from peptidyl-histidine	Biological Process	4	0.0660685	c86338.graph_c1;c80842.graph_c0;c86338.graph_c0;c86749.graph_c0
GO:0051865	protein autoubiquitination	Biological Process	4	0.0660685	c76839.graph_c0;c72721.graph_c0;c75456.graph_c0;c83792.graph_c1
GO:0015798	myo-inositol transport	Biological Process	4	0.0660685	c80755.graph_c0;c80758.graph_c1;c77898.graph_c0;c87346.graph_c0
GO:0007021	tubulin complex assembly	Biological Process	4	0.0660685	c81795.graph_c0;c84160.graph_c1;c85121.graph_c0;c84750.graph_c0
GO:0045017	glycerolipid biosynthetic process	Biological Process	4	0.0660685	c76167.graph_c0;c75311.graph_c0;c64824.graph_c0;c87721.graph_c0
GO:0042176	regulation of protein catabolic process	Biological Process	4	0.0660685	c78144.graph_c0;c86433.graph_c0;c86227.graph_c0;c75164.graph_c0
GO:0010014	meristem initiation	Biological Process	25	0.0671208	c80676.graph_c0;c84862.graph_c0;c85166.graph_c0;c83223.graph_c0;c83735.graph_c0;c82771.graph_c0;c87308.graph_c0;c77739.graph_c0;c82421.graph_c0;c75256.graph_c3;c73499.graph_c0;c83777.graph_c0;c87793.graph_c0;c73682.graph_c1;c79044.graph_c0;c80361.graph_c1;c44778.graph_c0;c84115.graph_c1;c87283.graph_c0;c67423.graph_c0;c75256.graph_c2;c87879.graph_c0;c73499.graph_c2;c84587.graph_c0;c85934.graph_c0
GO:0009767	photosynthetic electron transport chain	Biological Process	7	0.0671563	c71667.graph_c0;c84131.graph_c0;c87785.graph_c0;c74639.graph_c0;c85320.graph_c0;c60130.graph_c0;c58957.graph_c0
GO:0035725	sodium ion transmembrane transport	Biological Process	7	0.0671563	c76574.graph_c2;c72933.graph_c0;c85093.graph_c0;c85775.graph_c0;c76850.graph_c0;c83731.graph_c0;c75666.graph_c0
GO:0009642	response to light intensity	Biological Process	7	0.0671563	c69930.graph_c0;c79900.graph_c1;c77719.graph_c0;c55143.graph_c0;c80268.graph_c1;c56548.graph_c0;c76698.graph_c0
GO:0019509	L-methionine biosynthetic process from methylthioadenosine	Biological Process	7	0.0671563	c86239.graph_c0;c82730.graph_c0;c77212.graph_c0;c78345.graph_c0;c47978.graph_c0;c68523.graph_c0;c72726.graph_c0
GO:0010588	cotyledon vascular tissue pattern formation	Biological Process	7	0.0671563	c85085.graph_c0;c49026.graph_c0;c80456.graph_c0;c69583.graph_c1;c69583.graph_c0;c87226.graph_c0;c46979.graph_c0
GO:0019243	methylglyoxal catabolic process to D-lactate	Biological Process	30	0.0674976	c77802.graph_c0;c65134.graph_c0;c71134.graph_c0;c76208.graph_c0;c44907.graph_c1;c84940.graph_c0;c81379.graph_c1;c87251.graph_c0;c84215.graph_c0;c76460.graph_c0;c72422.graph_c1;c87045.graph_c0;c84554.graph_c0;c76829.graph_c2;c70905.graph_c0;c51121.graph_c0;c67698.graph_c0;c72443.graph_c1;c64799.graph_c0;c64658.graph_c0;c77186.graph_c0;c69395.graph_c0;c84960.graph_c0;c76755.graph_c0;c68846.graph_c0…
GO:0016559	peroxisome fission	Biological Process	6	0.0696998	c43326.graph_c1;c85803.graph_c0;c71522.graph_c0;c83995.graph_c0;c80580.graph_c1;c83502.graph_c0
GO:0048519	negative regulation of biological process	Biological Process	6	0.0696998	c75256.graph_c2;c75256.graph_c3;c85148.graph_c0;c82020.graph_c2;c74655.graph_c4;c74655.graph_c0
GO:0002238	response to molecule of fungal origin	Biological Process	6	0.0696998	c84435.graph_c0;c74208.graph_c0;c71383.graph_c0;c77670.graph_c0;c79529.graph_c0;c68120.graph_c1
GO:0030261	chromosome condensation	Biological Process	5	0.0701769	c71712.graph_c0;c59845.graph_c1;c59845.graph_c0;c13571.graph_c0;c77488.graph_c1
GO:0002229	defense response to oomycetes	Biological Process	5	0.0701769	c87163.graph_c0;c75180.graph_c0;c81446.graph_c1;c77502.graph_c0;c77735.graph_c0
GO:0009956	radial pattern formation	Biological Process	5	0.0701769	c69370.graph_c0;c77739.graph_c0;c78233.graph_c0;c69370.graph_c1;c85068.graph_c0
GO:0015969	guanosine tetraphosphate metabolic process	Biological Process	5	0.0701769	c87786.graph_c0;c80125.graph_c0;c85271.graph_c0;c82053.graph_c0;c80510.graph_c0
GO:0009864	induced systemic resistance, jasmonic acid mediated signaling pathway	Biological Process	5	0.0701769	c69415.graph_c0;c84709.graph_c0;c79166.graph_c0;c85678.graph_c0;c76097.graph_c0
GO:0031146	SCF-dependent proteasomal ubiquitin-dependent protein catabolic process	Biological Process	5	0.0701769	c75063.graph_c0;c82453.graph_c0;c86356.graph_c0;c75089.graph_c2;c77516.graph_c0
GO:0009298	GDP-mannose biosynthetic process	Biological Process	5	0.0701769	c71736.graph_c0;c64003.graph_c1;c68307.graph_c0;c75973.graph_c0;c77909.graph_c0
GO:0007018	microtubule-based movement	Biological Process	41	0.0703657	c85074.graph_c1;c87779.graph_c0;c54313.graph_c1;c81068.graph_c1;c76811.graph_c0;c79098.graph_c0;c49957.graph_c0;c83676.graph_c0;c54781.graph_c0;c81851.graph_c0;c62782.graph_c1;c57325.graph_c0;c63951.graph_c0;c70564.graph_c0;c64416.graph_c1;c76710.graph_c0;c71702.graph_c0;c57895.graph_c0;c1696.graph_c0;c85135.graph_c1;c81133.graph_c0;c83796.graph_c0;c57895.graph_c1;c86560.graph_c0;c73791.graph_c0;…
GO:0006399	tRNA metabolic process	Biological Process	12	0.0711311	c85280.graph_c0;c84250.graph_c2;c72940.graph_c0;c85721.graph_c0;c70590.graph_c0;c80155.graph_c2;c82300.graph_c0;c71377.graph_c0;c76711.graph_c0;c81353.graph_c0;c80292.graph_c0;c73809.graph_c0
GO:0016042	lipid catabolic process	Biological Process	21	0.0753122	c76156.graph_c0;c66889.graph_c0;c65394.graph_c0;c79998.graph_c3;c54784.graph_c0;c80687.graph_c0;c64796.graph_c0;c76164.graph_c0;c74511.graph_c2;c63929.graph_c1;c57829.graph_c0;c78567.graph_c0;c77439.graph_c0;c58380.graph_c1;c77621.graph_c2;c84149.graph_c0;c55279.graph_c0;c59459.graph_c0;c52637.graph_c1;c81932.graph_c0;c80352.graph_c0
GO:0010050	vegetative phase change	Biological Process	15	0.0755118	c65496.graph_c1;c60670.graph_c0;c73682.graph_c1;c87793.graph_c0;c82452.graph_c0;c65769.graph_c0;c80361.graph_c1;c85121.graph_c0;c72002.graph_c0;c84025.graph_c0;c83858.graph_c0;c65769.graph_c1;c86594.graph_c0;c86643.graph_c1;c82421.graph_c0
GO:0010305	leaf vascular tissue pattern formation	Biological Process	11	0.0777064	c85069.graph_c0;c46979.graph_c0;c85068.graph_c0;c69370.graph_c1;c80456.graph_c0;c69583.graph_c1;c86821.graph_c0;c69583.graph_c0;c87226.graph_c0;c69370.graph_c0;c49026.graph_c0
GO:0010638	positive regulation of organelle organization	Biological Process	11	0.0777064	c87919.graph_c1;c79984.graph_c0;c78614.graph_c0;c87848.graph_c0;c83693.graph_c0;c80603.graph_c0;c82926.graph_c1;c73682.graph_c1;c87196.graph_c2;c83781.graph_c0;c88021.graph_c0
GO:0015693	magnesium ion transport	Biological Process	11	0.0777064	c74854.graph_c0;c75620.graph_c0;c73128.graph_c0;c79722.graph_c0;c87385.graph_c1;c75625.graph_c0;c72787.graph_c2;c74503.graph_c0;c85093.graph_c0;c85290.graph_c0;c83138.graph_c0
GO:0007165	signal transduction	Biological Process	60	0.0791105	c78632.graph_c0;c70608.graph_c0;c86692.graph_c0;c87442.graph_c0;c79804.graph_c1;c93323.graph_c0;c66116.graph_c1;c61205.graph_c0;c67646.graph_c1;c72079.graph_c0;c82957.graph_c0;c65555.graph_c0;c73572.graph_c0;c73457.graph_c1;c59661.graph_c0;c70094.graph_c0;c77402.graph_c1;c81109.graph_c0;c84771.graph_c0;c87754.graph_c0;c73516.graph_c0;c59249.graph_c1;c81827.graph_c0;c74209.graph_c0;c77402.graph_c0…
GO:0009887	organ morphogenesis	Biological Process	20	0.0823678	c82926.graph_c1;c74655.graph_c0;c65476.graph_c0;c74655.graph_c4;c85112.graph_c1;c65355.graph_c0;c87848.graph_c0;c75256.graph_c2;c87283.graph_c0;c82020.graph_c2;c83781.graph_c0;c88021.graph_c0;c80361.graph_c1;c87696.graph_c0;c80357.graph_c0;c83223.graph_c0;c87399.graph_c0;c75256.graph_c3;c82421.graph_c0;c80603.graph_c0
GO:0010583	response to cyclopentenone	Biological Process	14	0.0828203	c44823.graph_c1;c87817.graph_c0;c65786.graph_c0;c77802.graph_c0;c81485.graph_c0;c86073.graph_c0;c76692.graph_c0;c79834.graph_c0;c51121.graph_c0;c84097.graph_c0;c44823.graph_c0;c61539.graph_c0;c59116.graph_c0;c59116.graph_c2
GO:0009616	virus induced gene silencing	Biological Process	25	0.0836257	c83777.graph_c0;c86518.graph_c0;c84762.graph_c1;c60670.graph_c0;c87793.graph_c0;c73682.graph_c1;c82452.graph_c0;c80361.graph_c1;c67060.graph_c1;c85121.graph_c0;c87975.graph_c0;c75435.graph_c0;c80676.graph_c0;c85166.graph_c0;c84025.graph_c0;c83735.graph_c0;c76156.graph_c0;c82421.graph_c0;c67060.graph_c2;c72002.graph_c0;c86698.graph_c1;c86594.graph_c0;c86643.graph_c1;c83858.graph_c0;c70253.graph_c0
GO:0006813	potassium ion transport	Biological Process	10	0.0849181	c80733.graph_c0;c81733.graph_c0;c84487.graph_c0;c63309.graph_c1;c79205.graph_c0;c63309.graph_c2;c86069.graph_c1;c82323.graph_c0;c63309.graph_c0;c79073.graph_c0
GO:0043085	positive regulation of catalytic activity	Biological Process	34	0.0858638	c87779.graph_c0;c85490.graph_c0;c70592.graph_c1;c43467.graph_c0;c69699.graph_c0;c73669.graph_c0;c65011.graph_c0;c80518.graph_c0;c82241.graph_c0;c76342.graph_c0;c83315.graph_c0;c77726.graph_c1;c74914.graph_c0;c96979.graph_c0;c86110.graph_c0;c82214.graph_c0;c85536.graph_c0;c64006.graph_c0;c84350.graph_c1;c84170.graph_c0;c85950.graph_c0;c77480.graph_c0;c82077.graph_c0;c76905.graph_c0;c78345.graph_c0…
GO:0008152	metabolic process	Biological Process	326	0.0864207	c69762.graph_c1;c83762.graph_c0;c22363.graph_c0;c67324.graph_c0;c70866.graph_c0;c55939.graph_c0;c71306.graph_c2;c69397.graph_c0;c67324.graph_c1;c78370.graph_c0;c70961.graph_c0;c73980.graph_c0;c48736.graph_c0;c75441.graph_c1;c42653.graph_c1;c75150.graph_c0;c74165.graph_c0;c84608.graph_c1;c70268.graph_c0;c4359.graph_c0;c70832.graph_c0;c77840.graph_c0;c62890.graph_c0;c71248.graph_c0;c58540.graph_c0;…
GO:0009737	response to abscisic acid	Biological Process	115	0.0889147	c76369.graph_c0;c67833.graph_c1;c87138.graph_c0;c80926.graph_c0;c80787.graph_c1;c72843.graph_c0;c84974.graph_c1;c80787.graph_c0;c55295.graph_c0;c48678.graph_c0;c83832.graph_c0;c85336.graph_c0;c61536.graph_c1;c46979.graph_c0;c56593.graph_c0;c80125.graph_c0;c29742.graph_c0;c87323.graph_c1;c84727.graph_c0;c84484.graph_c0;c69583.graph_c1;c84506.graph_c0;c86035.graph_c0;c41174.graph_c0;c69089.graph_c0…
GO:0009773	photosynthetic electron transport in photosystem I	Biological Process	19	0.0901608	c65228.graph_c0;c87978.graph_c0;c80713.graph_c0;c43467.graph_c0;c78657.graph_c2;c77607.graph_c0;c87846.graph_c0;c81142.graph_c0;c77392.graph_c1;c84049.graph_c0;c76043.graph_c0;c83742.graph_c0;c76977.graph_c0;c73830.graph_c1;c73830.graph_c2;c71024.graph_c0;c82195.graph_c1;c81938.graph_c0;c85324.graph_c0
GO:0090116	C-5 methylation of cytosine	Biological Process	9	0.0928147	c86480.graph_c0;c71629.graph_c0;c76518.graph_c1;c76518.graph_c0;c28811.graph_c0;c77870.graph_c1;c77870.graph_c0;c83598.graph_c0;c86982.graph_c0
GO:0006301	postreplication repair	Biological Process	9	0.0928147	c78325.graph_c0;c77291.graph_c0;c78474.graph_c0;c62682.graph_c0;c69268.graph_c1;c78596.graph_c0;c77967.graph_c1;c66204.graph_c0;c69171.graph_c0
GO:0009911	positive regulation of flower development	Biological Process	18	0.0987832	c87824.graph_c0;c83605.graph_c0;c81221.graph_c0;c86977.graph_c0;c71929.graph_c0;c81962.graph_c0;c76542.graph_c0;c71217.graph_c0;c64006.graph_c0;c69993.graph_c1;c86950.graph_c0;c87161.graph_c0;c72588.graph_c1;c65363.graph_c0;c96979.graph_c0;c66950.graph_c0;c77726.graph_c1;c79184.graph_c0
GO:0046274	lignin catabolic process	Biological Process	12	0.100011	c38170.graph_c0;c55946.graph_c0;c58945.graph_c0;c83690.graph_c2;c47326.graph_c0;c59605.graph_c0;c60267.graph_c0;c57138.graph_c0;c65159.graph_c2;c73724.graph_c0;c85589.graph_c1;c58945.graph_c1
GO:0006073	cellular glucan metabolic process	Biological Process	12	0.100011	c77331.graph_c1;c71655.graph_c3;c41319.graph_c0;c64956.graph_c0;c78229.graph_c0;c33500.graph_c0;c52803.graph_c0;c48460.graph_c0;c71655.graph_c0;c78440.graph_c0;c73139.graph_c0;c27210.graph_c0
GO:0030154	cell differentiation	Biological Process	32	0.100497	c82214.graph_c0;c70905.graph_c0;c74386.graph_c0;c82143.graph_c0;c75258.graph_c0;c78543.graph_c0;c85495.graph_c0;c76906.graph_c0;c80171.graph_c0;c54126.graph_c1;c57724.graph_c0;c80713.graph_c0;c85045.graph_c0;c43467.graph_c0;c68903.graph_c0;c79888.graph_c1;c76711.graph_c0;c77739.graph_c0;c87308.graph_c0;c71293.graph_c0;c86088.graph_c1;c66639.graph_c1;c79521.graph_c0;c85721.graph_c0;c83693.graph_c0…
GO:0010228	vegetative to reproductive phase transition of meristem	Biological Process	75	0.100876	c65159.graph_c2;c87810.graph_c0;c73724.graph_c0;c86956.graph_c0;c87009.graph_c0;c72940.graph_c0;c83191.graph_c0;c81440.graph_c0;c81667.graph_c0;c38170.graph_c0;c81801.graph_c0;c77461.graph_c0;c85830.graph_c0;c82460.graph_c0;c85578.graph_c1;c57325.graph_c0;c72588.graph_c1;c80357.graph_c0;c68226.graph_c0;c86402.graph_c0;c86647.graph_c1;c83235.graph_c0;c85161.graph_c0;c83226.graph_c0;c86950.graph_c0…
GO:0048522	positive regulation of cellular process	Biological Process	8	0.10143	c82653.graph_c0;c83056.graph_c0;c80627.graph_c1;c75921.graph_c0;c75931.graph_c1;c67709.graph_c0;c80733.graph_c0;c80190.graph_c0
GO:0010189	vitamin E biosynthetic process	Biological Process	8	0.10143	c81718.graph_c1;c78893.graph_c0;c76328.graph_c0;c73455.graph_c2;c85045.graph_c0;c84811.graph_c1;c72702.graph_c0;c74978.graph_c0
GO:0000096	sulfur amino acid metabolic process	Biological Process	8	0.10143	c73669.graph_c0;c85045.graph_c0;c73091.graph_c2;c85022.graph_c0;c78190.graph_c0;c87251.graph_c0;c80626.graph_c0;c85333.graph_c0
GO:0007127	meiosis I	Biological Process	8	0.10143	c90197.graph_c0;c84504.graph_c0;c83704.graph_c0;c83693.graph_c0;c88003.graph_c0;c78381.graph_c0;c68181.graph_c0;c83231.graph_c1
GO:0007000	nucleolus organization	Biological Process	8	0.10143	c78937.graph_c2;c1696.graph_c0;c87506.graph_c1;c73971.graph_c1;c53155.graph_c0;c84669.graph_c0;c73971.graph_c0;c33905.graph_c0
GO:0009624	response to nematode	Biological Process	57	0.10862	c63225.graph_c0;c99318.graph_c0;c80329.graph_c0;c86312.graph_c0;c62077.graph_c0;c64078.graph_c1;c87307.graph_c0;c46333.graph_c0;c52489.graph_c0;c69972.graph_c3;c64078.graph_c0;c84682.graph_c0;c66352.graph_c1;c79603.graph_c0;c86582.graph_c2;c68182.graph_c0;c84578.graph_c0;c53310.graph_c0;c74376.graph_c1;c54317.graph_c0;c48354.graph_c0;c69001.graph_c1;c29742.graph_c0;c69001.graph_c0;c57016.graph_c1…
GO:0006749	glutathione metabolic process	Biological Process	11	0.110152	c70863.graph_c1;c67352.graph_c0;c87811.graph_c0;c77097.graph_c0;c77846.graph_c0;c59602.graph_c0;c70863.graph_c0;c74866.graph_c0;c44599.graph_c0;c65260.graph_c0;c82337.graph_c0
GO:0010380	regulation of chlorophyll biosynthetic process	Biological Process	7	0.11076	c82465.graph_c0;c58002.graph_c2;c47176.graph_c0;c73613.graph_c1;c75657.graph_c0;c75333.graph_c0;c87247.graph_c0
GO:0050790	regulation of catalytic activity	Biological Process	7	0.11076	c75164.graph_c0;c86227.graph_c0;c78676.graph_c0;c78144.graph_c0;c86433.graph_c0;c78190.graph_c0;c75333.graph_c0
GO:0009685	gibberellin metabolic process	Biological Process	7	0.11076	c60939.graph_c0;c72301.graph_c1;c66918.graph_c1;c76855.graph_c0;c66010.graph_c1;c75067.graph_c4;c84623.graph_c1
GO:0010268	brassinosteroid homeostasis	Biological Process	7	0.11076	c76897.graph_c0;c63006.graph_c1;c82675.graph_c0;c63006.graph_c0;c78791.graph_c1;c63006.graph_c2;c63006.graph_c3
GO:0050789	regulation of biological process	Biological Process	14	0.110934	c29124.graph_c0;c79211.graph_c2;c90197.graph_c0;c73171.graph_c0;c68771.graph_c0;c71099.graph_c0;c74401.graph_c1;c85012.graph_c0;c78986.graph_c0;c55994.graph_c0;c83704.graph_c0;c59536.graph_c0;c69237.graph_c2;c87092.graph_c0
GO:0016444	somatic cell DNA recombination	Biological Process	14	0.110934	c81949.graph_c1;c78675.graph_c0;c86647.graph_c1;c73229.graph_c0;c67478.graph_c0;c87810.graph_c0;c77291.graph_c0;c70255.graph_c0;c83777.graph_c0;c87196.graph_c2;c76837.graph_c0;c78034.graph_c0;c66159.graph_c1;c69308.graph_c1
GO:0006346	methylation-dependent chromatin silencing	Biological Process	39	0.111656	c70566.graph_c0;c59845.graph_c0;c13571.graph_c0;c73791.graph_c0;c33905.graph_c0;c59845.graph_c1;c45272.graph_c0;c76518.graph_c0;c83370.graph_c0;c78172.graph_c0;c81422.graph_c0;c79088.graph_c0;c83777.graph_c0;c73682.graph_c1;c84762.graph_c1;c28811.graph_c0;c76518.graph_c1;c66159.graph_c1;c65034.graph_c0;c49957.graph_c0;c86982.graph_c0;c54781.graph_c0;c70253.graph_c0;c93613.graph_c0;c80896.graph_c1…
GO:0000226	microtubule cytoskeleton organization	Biological Process	43	0.111787	c44823.graph_c1;c84177.graph_c1;c54313.graph_c1;c79478.graph_c0;c54781.graph_c0;c70253.graph_c0;c79972.graph_c0;c57517.graph_c0;c87720.graph_c0;c85958.graph_c0;c82542.graph_c0;c57325.graph_c0;c62782.graph_c1;c85673.graph_c0;c57302.graph_c0;c69357.graph_c1;c75726.graph_c0;c77203.graph_c0;c78626.graph_c0;c84750.graph_c0;c80676.graph_c0;c83735.graph_c0;c79476.graph_c3;c79101.graph_c1;c59845.graph_c0…
GO:0046939	nucleotide phosphorylation	Biological Process	6	0.120709	c77916.graph_c0;c75841.graph_c0;c73949.graph_c0;c77969.graph_c1;c70955.graph_c0;c75156.graph_c0
GO:0006890	retrograde vesicle-mediated transport, Golgi to ER	Biological Process	6	0.120709	c70208.graph_c0;c84251.graph_c0;c85117.graph_c1;c67540.graph_c1;c71090.graph_c1;c81234.graph_c0
GO:0006996	organelle organization	Biological Process	6	0.120709	c86591.graph_c1;c78592.graph_c1;c78592.graph_c0;c70200.graph_c0;c70724.graph_c0;c83389.graph_c1
GO:0007076	mitotic chromosome condensation	Biological Process	6	0.120709	c87242.graph_c1;c66000.graph_c0;c69836.graph_c0;c74517.graph_c0;c59851.graph_c0;c69836.graph_c1
GO:0010026	trichome differentiation	Biological Process	10	0.121544	c85335.graph_c0;c86374.graph_c0;c78218.graph_c0;c85569.graph_c0;c76837.graph_c0;c57970.graph_c0;c30239.graph_c1;c76088.graph_c1;c31130.graph_c1;c76088.graph_c0
GO:0007205	protein kinase C-activating G-protein coupled receptor signaling pathway	Biological Process	10	0.121544	c86706.graph_c0;c78548.graph_c0;c84974.graph_c1;c60313.graph_c0;c80050.graph_c0;c82851.graph_c0;c89403.graph_c0;c87326.graph_c1;c58733.graph_c1;c82961.graph_c0
GO:0007126	meiotic nuclear division	Biological Process	10	0.121544	c65348.graph_c0;c81278.graph_c0;c63925.graph_c0;c70724.graph_c0;c85308.graph_c0;c80315.graph_c0;c73229.graph_c0;c86099.graph_c0;c79480.graph_c0;c87647.graph_c0
GO:0007568	aging	Biological Process	10	0.121544	c76287.graph_c0;c60670.graph_c0;c70260.graph_c1;c69370.graph_c0;c65204.graph_c0;c65650.graph_c0;c87666.graph_c0;c83480.graph_c0;c72959.graph_c1;c86594.graph_c0
GO:0009785	blue light signaling pathway	Biological Process	10	0.121544	c84366.graph_c1;c87779.graph_c0;c79657.graph_c0;c82915.graph_c1;c71454.graph_c0;c76627.graph_c0;c83673.graph_c0;c81962.graph_c0;c87936.graph_c0;c77209.graph_c0
GO:0016114	terpenoid biosynthetic process	Biological Process	10	0.121544	c75654.graph_c0;c80245.graph_c0;c66196.graph_c0;c84969.graph_c0;c73228.graph_c0;c82911.graph_c0;c74702.graph_c0;c82911.graph_c2;c74288.graph_c0;c73478.graph_c0
GO:0050665	hydrogen peroxide biosynthetic process	Biological Process	18	0.124913	c81667.graph_c0;c70696.graph_c0;c76596.graph_c1;c65355.graph_c0;c81667.graph_c1;c79763.graph_c0;c82159.graph_c0;c86956.graph_c0;c83235.graph_c0;c85161.graph_c0;c87399.graph_c0;c80603.graph_c0;c73441.graph_c0;c83359.graph_c0;c83781.graph_c0;c84243.graph_c0;c80357.graph_c0;c59171.graph_c0
GO:0009407	toxin catabolic process	Biological Process	20	0.129337	c69341.graph_c0;c76079.graph_c0;c87817.graph_c0;c76692.graph_c0;c86073.graph_c0;c77802.graph_c0;c80443.graph_c3;c82537.graph_c1;c84882.graph_c0;c78325.graph_c0;c84210.graph_c1;c82337.graph_c0;c48788.graph_c0;c70643.graph_c0;c81924.graph_c0;c51121.graph_c0;c79834.graph_c0;c79460.graph_c0;c77846.graph_c0;c73372.graph_c0
GO:0042939	tripeptide transport	Biological Process	5	0.130954	c78167.graph_c2;c84346.graph_c0;c99318.graph_c0;c53310.graph_c0;c41174.graph_c0
GO:0009641	shade avoidance	Biological Process	5	0.130954	c85085.graph_c0;c84552.graph_c0;c75063.graph_c0;c58633.graph_c0;c75089.graph_c2
GO:0010078	maintenance of root meristem identity	Biological Process	5	0.130954	c75985.graph_c0;c68960.graph_c1;c75822.graph_c0;c82483.graph_c1;c85085.graph_c0
GO:0042938	dipeptide transport	Biological Process	5	0.130954	c41174.graph_c0;c53310.graph_c0;c99318.graph_c0;c78167.graph_c2;c84346.graph_c0
GO:0006424	glutamyl-tRNA aminoacylation	Biological Process	5	0.130954	c80164.graph_c1;c63341.graph_c1;c81384.graph_c0;c80164.graph_c0;c66546.graph_c0
GO:0080147	root hair cell development	Biological Process	5	0.130954	c72255.graph_c0;c64139.graph_c0;c82334.graph_c0;c77664.graph_c0;c62420.graph_c1
GO:0019745	pentacyclic triterpenoid biosynthetic process	Biological Process	5	0.130954	c79081.graph_c0;c74817.graph_c0;c84291.graph_c0;c60985.graph_c0;c71405.graph_c0
GO:0046907	intracellular transport	Biological Process	5	0.130954	c71540.graph_c1;c87299.graph_c0;c70533.graph_c0;c60717.graph_c0;c72358.graph_c0
GO:0006429	leucyl-tRNA aminoacylation	Biological Process	5	0.130954	c85647.graph_c0;c57841.graph_c0;c87767.graph_c0;c55368.graph_c0;c67372.graph_c0
GO:0030643	cellular phosphate ion homeostasis	Biological Process	5	0.130954	c62424.graph_c0;c86019.graph_c0;c60359.graph_c0;c87194.graph_c2;c62424.graph_c2
GO:2000112	regulation of cellular macromolecule biosynthetic process	Biological Process	5	0.130954	c31548.graph_c0;c74546.graph_c0;c51759.graph_c0;c81632.graph_c0;c80995.graph_c0
GO:0034765	regulation of ion transmembrane transport	Biological Process	5	0.130954	c81951.graph_c0;c47049.graph_c0;c75065.graph_c1;c84432.graph_c0;c80560.graph_c0
GO:0010115	regulation of abscisic acid biosynthetic process	Biological Process	5	0.130954	c58002.graph_c2;c65309.graph_c0;c87247.graph_c0;c47176.graph_c0;c73613.graph_c1
GO:0009855	determination of bilateral symmetry	Biological Process	22	0.132608	c85934.graph_c0;c74655.graph_c0;c84587.graph_c0;c75256.graph_c2;c67423.graph_c0;c85422.graph_c0;c74655.graph_c4;c80361.graph_c1;c44778.graph_c0;c82020.graph_c2;c83777.graph_c0;c79044.graph_c0;c73682.graph_c1;c87793.graph_c0;c75256.graph_c3;c87308.graph_c0;c77739.graph_c0;c82421.graph_c0;c80676.graph_c0;c85166.graph_c0;c82771.graph_c0;c83735.graph_c0
GO:0080092	regulation of pollen tube growth	Biological Process	9	0.134402	c70570.graph_c1;c49931.graph_c1;c70570.graph_c0;c47924.graph_c1;c69009.graph_c0;c76752.graph_c0;c49917.graph_c0;c55298.graph_c0;c49931.graph_c0
GO:0009585	red, far-red light phototransduction	Biological Process	9	0.134402	c85678.graph_c0;c79637.graph_c0;c81675.graph_c0;c85257.graph_c0;c77548.graph_c2;c76097.graph_c0;c79166.graph_c0;c65363.graph_c0;c84709.graph_c0
GO:0009813	flavonoid biosynthetic process	Biological Process	9	0.134402	c76494.graph_c0;c81820.graph_c1;c79485.graph_c0;c77548.graph_c2;c66507.graph_c0;c72526.graph_c0;c85140.graph_c1;c78251.graph_c0;c72690.graph_c0
GO:0006865	amino acid transport	Biological Process	9	0.134402	c82940.graph_c0;c74523.graph_c0;c71042.graph_c2;c85646.graph_c0;c79706.graph_c0;c75414.graph_c0;c76002.graph_c0;c81630.graph_c0;c63805.graph_c0
GO:0034219	carbohydrate transmembrane transport	Biological Process	12	0.134882	c85076.graph_c0;c79834.graph_c0;c80758.graph_c1;c87346.graph_c0;c78311.graph_c0;c85684.graph_c1;c72703.graph_c1;c65237.graph_c0;c47608.graph_c0;c82140.graph_c0;c82140.graph_c1;c83227.graph_c0
GO:0009556	microsporogenesis	Biological Process	12	0.134882	c66019.graph_c0;c83223.graph_c0;c62127.graph_c0;c71026.graph_c0;c81951.graph_c0;c73982.graph_c0;c47924.graph_c1;c76752.graph_c0;c69009.graph_c0;c75065.graph_c1;c85612.graph_c1;c82662.graph_c0
GO:0016131	brassinosteroid metabolic process	Biological Process	12	0.134882	c63006.graph_c2;c63006.graph_c0;c63006.graph_c1;c66618.graph_c0;c78791.graph_c1;c82199.graph_c0;c79329.graph_c0;c67919.graph_c0;c63006.graph_c3;c87320.graph_c0;c82675.graph_c0;c54690.graph_c0
GO:0010224	response to UV-B	Biological Process	26	0.136686	c564.graph_c1;c77548.graph_c2;c80332.graph_c0;c79485.graph_c0;c86956.graph_c0;c75657.graph_c0;c71929.graph_c0;c72526.graph_c0;c69089.graph_c0;c77785.graph_c2;c80997.graph_c0;c85140.graph_c1;c66231.graph_c0;c85678.graph_c0;c79556.graph_c0;c87320.graph_c0;c76287.graph_c0;c79166.graph_c0;c70893.graph_c0;c76097.graph_c0;c73370.graph_c0;c54690.graph_c0;c26813.graph_c0;c82199.graph_c0;c66618.graph_c0;c…
GO:0006302	double-strand break repair	Biological Process	17	0.136952	c80295.graph_c0;c52164.graph_c0;c70197.graph_c0;c8713.graph_c0;c78381.graph_c0;c80280.graph_c0;c84108.graph_c0;c51519.graph_c0;c56646.graph_c0;c92774.graph_c0;c80315.graph_c0;c81028.graph_c0;c67968.graph_c0;c80280.graph_c1;c85251.graph_c0;c77249.graph_c0;c59534.graph_c1
GO:0010107	potassium ion import	Biological Process	2	0.137029	c73540.graph_c0;c80671.graph_c0
GO:0051704	multi-organism process	Biological Process	2	0.137029	c66377.graph_c0;c75213.graph_c0
GO:0010430	fatty acid omega-oxidation	Biological Process	2	0.137029	c62252.graph_c1;c79979.graph_c0
[truncated: 1,673 more rows]

## Sheet: GUC2 and GUC10
Supplementary Table S8. The GO annotation of unigenes that contain the unique SNPs between the GUC2 and GUC10.
GO_ID	GO_term	ontology	Items	p-value	Gene_ID
GO:0042802	identical protein binding	Molecular Function	71	1.82733e-07	c83935.graph_c0;c87228.graph_c0;c77048.graph_c0;c86997.graph_c0;c81718.graph_c1;c63705.graph_c0;c81137.graph_c0;c85177.graph_c0;c87731.graph_c0;c68910.graph_c0;c79846.graph_c0;c88028.graph_c0;c81239.graph_c0;c84496.graph_c1;c85033.graph_c0;c87812.graph_c0;c87850.graph_c0;c74988.graph_c0;c78667.graph_c1;c74649.graph_c0;c79476.graph_c3;c70118.graph_c0;c83460.graph_c0;c80106.graph_c0;c84096.graph_c2…
GO:0004674	protein serine/threonine kinase activity	Molecular Function	716	3.02765e-06	c86491.graph_c0;c79363.graph_c0;c63773.graph_c2;c84848.graph_c0;c80766.graph_c0;c80879.graph_c0;c70353.graph_c1;c54323.graph_c0;c72541.graph_c0;c84132.graph_c0;c71091.graph_c1;c68377.graph_c0;c85154.graph_c0;c69533.graph_c5;c77746.graph_c0;c69451.graph_c0;c26555.graph_c0;c83449.graph_c1;c55112.graph_c0;c86867.graph_c0;c78179.graph_c0;c82588.graph_c0;c59215.graph_c1;c75568.graph_c1;c81103.graph_c0…
GO:0008168	methyltransferase activity	Molecular Function	84	1.50534e-05	c81506.graph_c0;c82056.graph_c0;c81073.graph_c0;c50814.graph_c0;c74132.graph_c0;c67636.graph_c1;c65613.graph_c0;c75737.graph_c0;c78280.graph_c0;c69800.graph_c0;c69610.graph_c0;c62784.graph_c2;c83854.graph_c0;c76557.graph_c0;c73342.graph_c0;c86394.graph_c0;c87979.graph_c0;c82668.graph_c0;c76692.graph_c0;c62472.graph_c0;c81055.graph_c2;c83044.graph_c0;c84026.graph_c0;c85951.graph_c0;c69658.graph_c0…
GO:0003684	damaged DNA binding	Molecular Function	25	5.4719e-05	c80732.graph_c0;c76860.graph_c0;c85312.graph_c1;c77270.graph_c0;c86956.graph_c0;c52603.graph_c0;c78832.graph_c0;c80733.graph_c0;c80295.graph_c0;c66347.graph_c0;c64557.graph_c0;c84200.graph_c0;c79626.graph_c0;c86229.graph_c0;c67020.graph_c0;c73229.graph_c0;c86426.graph_c0;c78675.graph_c0;c78784.graph_c0;c74412.graph_c0;c72125.graph_c0;c83370.graph_c0;c87447.graph_c0;c80260.graph_c0;c71243.graph_c0
GO:0004713	protein tyrosine kinase activity	Molecular Function	118	7.27248e-05	c73559.graph_c0;c73212.graph_c0;c85112.graph_c0;c72736.graph_c0;c81829.graph_c0;c63909.graph_c0;c75196.graph_c0;c67583.graph_c0;c84533.graph_c0;c87353.graph_c1;c79885.graph_c0;c86603.graph_c0;c85603.graph_c0;c85512.graph_c0;c65663.graph_c0;c54126.graph_c1;c87422.graph_c0;c80455.graph_c0;c54323.graph_c0;c82449.graph_c0;c71713.graph_c0;c83304.graph_c0;c67815.graph_c1;c83714.graph_c0;c67616.graph_c2…
GO:0018024	histone-lysine N-methyltransferase activity	Molecular Function	21	0.000373294	c86425.graph_c0;c84398.graph_c0;c85060.graph_c0;c86425.graph_c2;c84776.graph_c0;c81381.graph_c0;c76281.graph_c0;c83226.graph_c0;c76187.graph_c0;c77000.graph_c0;c73505.graph_c1;c73352.graph_c0;c87659.graph_c0;c63649.graph_c0;c79974.graph_c0;c81217.graph_c0;c62902.graph_c1;c71765.graph_c0;c84478.graph_c0;c85839.graph_c1;c80867.graph_c0
GO:0008017	microtubule binding	Molecular Function	60	0.000488548	c83470.graph_c0;c86560.graph_c0;c57895.graph_c1;c87549.graph_c0;c62546.graph_c1;c83796.graph_c0;c46766.graph_c1;c84812.graph_c0;c87075.graph_c0;c84560.graph_c0;c75228.graph_c1;c86002.graph_c0;c84785.graph_c0;c77353.graph_c0;c62858.graph_c0;c85491.graph_c0;c86833.graph_c0;c85135.graph_c0;c80663.graph_c0;c83523.graph_c0;c84638.graph_c2;c81740.graph_c0;c79950.graph_c0;c81422.graph_c0;c77440.graph_c2…
GO:0004386	helicase activity	Molecular Function	48	0.000514916	c10649.graph_c0;c87665.graph_c0;c85761.graph_c0;c2923.graph_c0;c83195.graph_c0;c84531.graph_c0;c72985.graph_c2;c78152.graph_c4;c72455.graph_c0;c86248.graph_c0;c84893.graph_c0;c85438.graph_c0;c86486.graph_c0;c86479.graph_c0;c86527.graph_c0;c80515.graph_c0;c86913.graph_c0;c61885.graph_c0;c60859.graph_c0;c87647.graph_c0;c69437.graph_c0;c87788.graph_c0;c85864.graph_c1;c81949.graph_c1;c86696.graph_c0;…
GO:0003700	sequence-specific DNA binding transcription factor activity	Molecular Function	301	0.000575318	c63087.graph_c0;c52285.graph_c0;c84517.graph_c0;c72290.graph_c0;c69876.graph_c0;c84665.graph_c0;c71501.graph_c0;c78669.graph_c0;c81961.graph_c0;c70695.graph_c0;c87696.graph_c0;c87499.graph_c0;c85851.graph_c2;c75233.graph_c1;c66031.graph_c0;c85169.graph_c0;c70303.graph_c0;c86131.graph_c0;c76946.graph_c0;c76770.graph_c0;c72683.graph_c2;c67871.graph_c0;c86050.graph_c0;c55295.graph_c0;c69084.graph_c0…
GO:0004842	ubiquitin-protein transferase activity	Molecular Function	112	0.000611634	c76767.graph_c1;c69435.graph_c2;c77372.graph_c2;c80743.graph_c0;c67501.graph_c1;c87135.graph_c0;c83305.graph_c0;c87833.graph_c0;c86052.graph_c0;c71417.graph_c1;c87115.graph_c0;c75929.graph_c0;c83059.graph_c0;c87607.graph_c0;c83792.graph_c1;c79926.graph_c0;c83330.graph_c0;c76839.graph_c0;c87491.graph_c0;c47176.graph_c0;c81777.graph_c0;c72150.graph_c0;c58002.graph_c2;c78596.graph_c0;c71413.graph_c0…
GO:0004725	protein tyrosine phosphatase activity	Molecular Function	19	0.000689771	c84968.graph_c0;c65462.graph_c0;c58191.graph_c0;c61373.graph_c0;c86931.graph_c1;c79128.graph_c0;c78951.graph_c1;c82430.graph_c0;c69193.graph_c0;c72860.graph_c1;c81102.graph_c0;c82063.graph_c0;c71554.graph_c0;c70691.graph_c0;c82729.graph_c0;c70538.graph_c0;c72470.graph_c0;c78951.graph_c0;c80321.graph_c0
GO:0004527	exonuclease activity	Molecular Function	22	0.000714148	c84413.graph_c1;c79985.graph_c0;c65619.graph_c0;c75000.graph_c0;c60810.graph_c0;c72531.graph_c0;c75527.graph_c0;c87105.graph_c0;c82135.graph_c1;c83665.graph_c0;c83576.graph_c0;c78950.graph_c0;c77190.graph_c2;c84413.graph_c0;c86182.graph_c0;c60880.graph_c0;c69583.graph_c0;c72645.graph_c0;c87159.graph_c0;c76365.graph_c0;c73188.graph_c2;c76914.graph_c0
GO:0043130	ubiquitin binding	Molecular Function	7	0.000833969	c70076.graph_c0;c75191.graph_c0;c78832.graph_c0;c77151.graph_c0;c75789.graph_c0;c74461.graph_c0;c64557.graph_c0
GO:0030246	carbohydrate binding	Molecular Function	113	0.000983113	c68890.graph_c0;c70780.graph_c0;c69895.graph_c2;c69175.graph_c0;c79539.graph_c0;c70976.graph_c4;c74344.graph_c0;c77021.graph_c0;c73113.graph_c0;c67009.graph_c2;c81840.graph_c2;c85573.graph_c0;c59184.graph_c1;c67009.graph_c0;c75612.graph_c0;c57666.graph_c0;c61237.graph_c2;c69218.graph_c1;c80814.graph_c2;c73852.graph_c0;c82318.graph_c0;c67719.graph_c0;c74575.graph_c0;c75612.graph_c2;c85034.graph_c0…
GO:0008565	protein transporter activity	Molecular Function	26	0.00108797	c83552.graph_c0;c83785.graph_c0;c64817.graph_c0;c84309.graph_c0;c83887.graph_c0;c79857.graph_c0;c74319.graph_c0;c74672.graph_c0;c64663.graph_c0;c83534.graph_c0;c70402.graph_c0;c87864.graph_c0;c83560.graph_c0;c82786.graph_c0;c86336.graph_c2;c87384.graph_c1;c83920.graph_c0;c69829.graph_c0;c56788.graph_c0;c71447.graph_c0;c75726.graph_c0;c86347.graph_c0;c85522.graph_c0;c81463.graph_c0;c78365.graph_c0…
GO:0004871	signal transducer activity	Molecular Function	25	0.00113788	c85165.graph_c1;c77402.graph_c1;c77402.graph_c0;c84252.graph_c0;c66399.graph_c0;c65821.graph_c0;c63109.graph_c0;c86856.graph_c0;c78422.graph_c0;c77236.graph_c0;c82157.graph_c2;c85909.graph_c0;c84423.graph_c0;c70778.graph_c0;c86692.graph_c0;c78435.graph_c0;c79387.graph_c0;c84366.graph_c1;c77209.graph_c0;c82655.graph_c1;c74857.graph_c4;c85763.graph_c0;c75684.graph_c1;c80228.graph_c0;c65040.graph_c0
GO:0005509	calcium ion binding	Molecular Function	173	0.00123477	c75003.graph_c0;c74281.graph_c0;c92997.graph_c0;c72541.graph_c0;c80215.graph_c0;c65940.graph_c1;c67645.graph_c0;c76013.graph_c1;c60153.graph_c0;c79055.graph_c2;c67873.graph_c0;c75439.graph_c0;c59171.graph_c0;c67833.graph_c3;c48577.graph_c0;c63573.graph_c0;c87375.graph_c0;c65247.graph_c1;c87880.graph_c0;c78544.graph_c0;c86921.graph_c1;c79349.graph_c0;c72117.graph_c0;c73623.graph_c1;c67149.graph_c1…
GO:0005516	calmodulin binding	Molecular Function	64	0.0013351	c72515.graph_c1;c72242.graph_c0;c76263.graph_c0;c63573.graph_c0;c81129.graph_c0;c82373.graph_c0;c63338.graph_c0;c85291.graph_c0;c79277.graph_c0;c71974.graph_c0;c71367.graph_c0;c85996.graph_c0;c85697.graph_c2;c85897.graph_c0;c66610.graph_c0;c85135.graph_c0;c50766.graph_c0;c83277.graph_c1;c80809.graph_c1;c83964.graph_c0;c79073.graph_c0;c85312.graph_c1;c71878.graph_c0;c79277.graph_c1;c86778.graph_c0…
GO:0016757	transferase activity, transferring glycosyl groups	Molecular Function	77	0.0014204	c69457.graph_c0;c73713.graph_c0;c87045.graph_c0;c79075.graph_c0;c81686.graph_c0;c66879.graph_c0;c73117.graph_c0;c66879.graph_c2;c80934.graph_c0;c69447.graph_c0;c99236.graph_c0;c82963.graph_c0;c84663.graph_c0;c84941.graph_c0;c66879.graph_c1;c86559.graph_c1;c73758.graph_c0;c70017.graph_c0;c74162.graph_c0;c83662.graph_c0;c53786.graph_c1;c69283.graph_c0;c73975.graph_c0;c70862.graph_c0;c53786.graph_c0…
GO:0005086	ARF guanyl-nucleotide exchange factor activity	Molecular Function	8	0.0018458	c80054.graph_c0;c86212.graph_c1;c80371.graph_c1;c87032.graph_c0;c85117.graph_c1;c80371.graph_c0;c82461.graph_c0;c85987.graph_c0
GO:0033549	MAP kinase phosphatase activity	Molecular Function	8	0.0018458	c80321.graph_c0;c70538.graph_c0;c86931.graph_c1;c70691.graph_c0;c71554.graph_c0;c61373.graph_c0;c81102.graph_c0;c72860.graph_c1
GO:0016149	translation release factor activity, codon specific	Molecular Function	8	0.0018458	c82460.graph_c0;c78988.graph_c0;c61653.graph_c1;c79888.graph_c1;c74219.graph_c0;c77453.graph_c0;c83420.graph_c0;c80866.graph_c0
GO:0008026	ATP-dependent helicase activity	Molecular Function	68	0.00194218	c77871.graph_c0;c80140.graph_c0;c87807.graph_c0;c87886.graph_c0;c84098.graph_c0;c80120.graph_c0;c76111.graph_c0;c85502.graph_c0;c73350.graph_c1;c79179.graph_c0;c81163.graph_c0;c55163.graph_c0;c73967.graph_c0;c85172.graph_c0;c74493.graph_c1;c82085.graph_c0;c87891.graph_c0;c53483.graph_c0;c82085.graph_c1;c86091.graph_c1;c87363.graph_c0;c77956.graph_c0;c73902.graph_c0;c83406.graph_c0;c82421.graph_c0…
GO:0035091	phosphatidylinositol binding	Molecular Function	14	0.00228797	c84608.graph_c0;c82340.graph_c0;c77278.graph_c0;c72048.graph_c0;c66624.graph_c0;c84466.graph_c0;c80580.graph_c1;c84771.graph_c0;c63892.graph_c0;c75249.graph_c0;c82804.graph_c0;c80580.graph_c0;c78279.graph_c0;c80852.graph_c0
GO:0004161	dimethylallyltranstransferase activity	Molecular Function	6	0.00229659	c74372.graph_c1;c43276.graph_c0;c75134.graph_c0;c80007.graph_c0;c76255.graph_c0;c74429.graph_c0
GO:0042393	histone binding	Molecular Function	19	0.00237991	c79974.graph_c0;c76837.graph_c0;c62902.graph_c1;c85839.graph_c1;c84478.graph_c0;c71765.graph_c0;c80633.graph_c0;c74550.graph_c0;c70220.graph_c2;c69592.graph_c0;c86425.graph_c0;c69875.graph_c0;c80676.graph_c0;c86425.graph_c2;c81381.graph_c0;c82350.graph_c0;c87453.graph_c0;c77000.graph_c0;c83735.graph_c0
GO:0004518	nuclease activity	Molecular Function	18	0.00242758	c69308.graph_c1;c70724.graph_c0;c84935.graph_c0;c83394.graph_c0;c73188.graph_c1;c49180.graph_c0;c34011.graph_c0;c62665.graph_c0;c78943.graph_c0;c77810.graph_c0;c66627.graph_c0;c81954.graph_c0;c83200.graph_c0;c77401.graph_c1;c76050.graph_c0;c84782.graph_c0;c71714.graph_c0;c78675.graph_c0
GO:0043621	protein self-association	Molecular Function	16	0.00244062	c87731.graph_c0;c84598.graph_c0;c85112.graph_c1;c81206.graph_c1;c85641.graph_c0;c78728.graph_c0;c76520.graph_c0;c84230.graph_c1;c74922.graph_c1;c51028.graph_c0;c82443.graph_c0;c54126.graph_c1;c84496.graph_c1;c83016.graph_c0;c85112.graph_c0;c76595.graph_c0
GO:0000155	phosphorelay sensor kinase activity	Molecular Function	17	0.0024503	c85257.graph_c0;c80741.graph_c0;c76509.graph_c0;c84670.graph_c0;c87936.graph_c0;c81578.graph_c0;c78584.graph_c0;c84243.graph_c0;c87531.graph_c0;c86731.graph_c0;c87924.graph_c0;c87442.graph_c0;c79379.graph_c0;c86739.graph_c0;c77048.graph_c0;c87779.graph_c0;c82398.graph_c0
GO:0009982	pseudouridine synthase activity	Molecular Function	17	0.0024503	c76755.graph_c0;c70010.graph_c0;c67784.graph_c0;c80850.graph_c0;c79800.graph_c1;c74606.graph_c0;c79830.graph_c0;c78945.graph_c0;c83564.graph_c0;c70065.graph_c2;c74246.graph_c0;c74969.graph_c0;c78266.graph_c0;c84690.graph_c0;c74459.graph_c0;c77823.graph_c0;c66289.graph_c1
GO:0008271	secondary active sulfate transmembrane transporter activity	Molecular Function	9	0.00274744	c84326.graph_c0;c79292.graph_c0;c70848.graph_c0;c77940.graph_c1;c77698.graph_c1;c82485.graph_c1;c80545.graph_c0;c66739.graph_c0;c73979.graph_c0
GO:0004012	phospholipid-translocating ATPase activity	Molecular Function	10	0.00345432	c75997.graph_c2;c75850.graph_c0;c85817.graph_c0;c87371.graph_c0;c86124.graph_c0;c74143.graph_c2;c75997.graph_c1;c78002.graph_c0;c74143.graph_c0;c82281.graph_c0
GO:0008762	UDP-N-acetylmuramate dehydrogenase activity	Molecular Function	21	0.00584319	c80602.graph_c0;c86384.graph_c0;c78568.graph_c0;c67037.graph_c0;c68979.graph_c0;c55427.graph_c0;c81732.graph_c0;c80804.graph_c0;c65947.graph_c0;c79432.graph_c1;c85918.graph_c2;c75405.graph_c0;c30689.graph_c0;c53236.graph_c1;c68979.graph_c1;c82137.graph_c0;c71177.graph_c0;c75058.graph_c0;c74543.graph_c0;c77019.graph_c0;c82874.graph_c0
GO:0004252	serine-type endopeptidase activity	Molecular Function	65	0.00593639	c75882.graph_c0;c61234.graph_c0;c86708.graph_c0;c82042.graph_c1;c72125.graph_c0;c73091.graph_c0;c75312.graph_c0;c74609.graph_c0;c63402.graph_c0;c80575.graph_c0;c71663.graph_c0;c83043.graph_c0;c69561.graph_c0;c70563.graph_c0;c75223.graph_c0;c79536.graph_c0;c81239.graph_c1;c73091.graph_c1;c81674.graph_c0;c83112.graph_c0;c80883.graph_c0;c80221.graph_c0;c63705.graph_c0;c86997.graph_c0;c81137.graph_c0…
GO:0016706	oxidoreductase activity, acting on paired donors, with incorporation or reduction of molecular oxygen, 2-oxoglutarate as one donor, and incorporation of one atom each of oxygen into both donors	Molecular Function	57	0.0062161	c64741.graph_c1;c83801.graph_c0;c81580.graph_c0;c70868.graph_c0;c55645.graph_c0;c85627.graph_c0;c65913.graph_c0;c80021.graph_c0;c55523.graph_c0;c75809.graph_c2;c60939.graph_c1;c76403.graph_c0;c73674.graph_c0;c78667.graph_c1;c86685.graph_c0;c74849.graph_c0;c85744.graph_c1;c79829.graph_c0;c82234.graph_c0;c61887.graph_c0;c76855.graph_c0;c69197.graph_c0;c87233.graph_c0;c70897.graph_c0;c83131.graph_c0…
GO:0003724	RNA helicase activity	Molecular Function	8	0.00626808	c67060.graph_c1;c87886.graph_c0;c74493.graph_c1;c85270.graph_c0;c85350.graph_c1;c84229.graph_c1;c67060.graph_c2;c85172.graph_c0
GO:0004435	phosphatidylinositol phospholipase C activity	Molecular Function	5	0.00632389	c86856.graph_c0;c78422.graph_c0;c80228.graph_c0;c79387.graph_c0;c79148.graph_c0
GO:0008173	RNA methyltransferase activity	Molecular Function	9	0.00743503	c77782.graph_c0;c81495.graph_c0;c77015.graph_c0;c81487.graph_c0;c69275.graph_c0;c86859.graph_c0;c83275.graph_c0;c79269.graph_c0;c81071.graph_c0
GO:0003725	double-stranded RNA binding	Molecular Function	9	0.00743503	c82421.graph_c0;c82751.graph_c0;c69572.graph_c1;c83242.graph_c1;c85875.graph_c0;c87793.graph_c0;c86572.graph_c0;c83389.graph_c0;c84746.graph_c0
GO:0016307	phosphatidylinositol phosphate kinase activity	Molecular Function	10	0.00815204	c69208.graph_c0;c83729.graph_c0;c83468.graph_c2;c87917.graph_c0;c87762.graph_c0;c69940.graph_c0;c87889.graph_c0;c87938.graph_c1;c82995.graph_c0;c78472.graph_c0
GO:0009674	potassium	Molecular Function	10	0.00815204	c75935.graph_c0;c86785.graph_c0;c76189.graph_c0;c83286.graph_c1;c65482.graph_c0;c72270.graph_c0;c72941.graph_c0;c65610.graph_c0;c86897.graph_c0;c74223.graph_c0
GO:0005385	zinc ion transmembrane transporter activity	Molecular Function	11	0.00852613	c71026.graph_c0;c80329.graph_c0;c76949.graph_c1;c78870.graph_c0;c75419.graph_c0;c84689.graph_c0;c76290.graph_c0;c74032.graph_c0;c76949.graph_c0;c67224.graph_c0;c61375.graph_c0
GO:0030983	mismatched DNA binding	Molecular Function	11	0.00852613	c86069.graph_c1;c80472.graph_c0;c84605.graph_c0;c80732.graph_c0;c38871.graph_c0;c80067.graph_c0;c87447.graph_c0;c80295.graph_c0;c69308.graph_c1;c83370.graph_c0;c84504.graph_c0
GO:0004402	histone acetyltransferase activity	Molecular Function	13	0.00858744	c79058.graph_c0;c84753.graph_c1;c64801.graph_c1;c87453.graph_c0;c77884.graph_c1;c86923.graph_c0;c68966.graph_c1;c83396.graph_c0;c77884.graph_c2;c69253.graph_c0;c82621.graph_c0;c64801.graph_c0;c84014.graph_c1
GO:0008408	3'-5' exonuclease activity	Molecular Function	12	0.00864769	c55163.graph_c0;c80219.graph_c0;c73902.graph_c0;c66324.graph_c0;c42297.graph_c0;c66733.graph_c0;c81000.graph_c1;c83540.graph_c0;c87567.graph_c0;c78676.graph_c0;c72455.graph_c0;c84581.graph_c0
GO:0003779	actin binding	Molecular Function	28	0.0102409	c79234.graph_c0;c78836.graph_c0;c86590.graph_c1;c87823.graph_c1;c83106.graph_c1;c84423.graph_c0;c56666.graph_c1;c82859.graph_c0;c87991.graph_c0;c58551.graph_c0;c65113.graph_c1;c80266.graph_c0;c30399.graph_c0;c74103.graph_c1;c86551.graph_c1;c56666.graph_c2;c86116.graph_c0;c74566.graph_c0;c86170.graph_c0;c41207.graph_c0;c86746.graph_c1;c56535.graph_c1;c68442.graph_c0;c70564.graph_c0;c81736.graph_c0…
GO:0015297	antiporter activity	Molecular Function	37	0.0109316	c80502.graph_c0;c83448.graph_c0;c71492.graph_c0;c75656.graph_c0;c72014.graph_c0;c82516.graph_c0;c67821.graph_c1;c85658.graph_c0;c69879.graph_c3;c79629.graph_c2;c69879.graph_c0;c69879.graph_c2;c82977.graph_c1;c85968.graph_c1;c74933.graph_c1;c87109.graph_c1;c80330.graph_c1;c86288.graph_c1;c23924.graph_c0;c87058.graph_c0;c79402.graph_c0;c68973.graph_c0;c71004.graph_c0;c59708.graph_c1;c83350.graph_c0…
GO:0008891	glycolate oxidase activity	Molecular Function	6	0.0110723	c82874.graph_c0;c78554.graph_c1;c83818.graph_c0;c81410.graph_c0;c78554.graph_c0;c77019.graph_c0
GO:0046983	protein dimerization activity	Molecular Function	192	0.0119814	c61871.graph_c0;c76298.graph_c1;c61485.graph_c2;c85203.graph_c2;c75090.graph_c1;c69135.graph_c2;c85980.graph_c0;c73555.graph_c2;c77585.graph_c0;c81050.graph_c1;c78653.graph_c0;c80265.graph_c0;c80946.graph_c0;c68834.graph_c0;c85055.graph_c0;c78552.graph_c1;c78403.graph_c0;c82241.graph_c0;c66462.graph_c1;c74505.graph_c0;c72321.graph_c0;c73115.graph_c1;c34847.graph_c1;c87992.graph_c0;c77576.graph_c0…
GO:0004519	endonuclease activity	Molecular Function	25	0.0133365	c86182.graph_c0;c85130.graph_c0;c69583.graph_c0;c72494.graph_c0;c70729.graph_c0;c87401.graph_c1;c86415.graph_c0;c83144.graph_c0;c87761.graph_c0;c65049.graph_c0;c87647.graph_c0;c76365.graph_c0;c73188.graph_c2;c76914.graph_c0;c78467.graph_c0;c76758.graph_c0;c82305.graph_c0;c79003.graph_c1;c79041.graph_c0;c60810.graph_c0;c81455.graph_c0;c61104.graph_c0;c83929.graph_c0;c83464.graph_c1;c77090.graph_c1
GO:0004525	ribonuclease III activity	Molecular Function	8	0.0156564	c87793.graph_c0;c72263.graph_c0;c86927.graph_c0;c83389.graph_c0;c86572.graph_c0;c74959.graph_c0;c82421.graph_c0;c71245.graph_c0
GO:0008138	protein tyrosine/serine/threonine phosphatase activity	Molecular Function	12	0.0157704	c71554.graph_c0;c76621.graph_c0;c72860.graph_c1;c82063.graph_c0;c81102.graph_c0;c79665.graph_c1;c70538.graph_c0;c80321.graph_c0;c70691.graph_c0;c61373.graph_c0;c79128.graph_c0;c86931.graph_c1
GO:0004707	MAP kinase activity	Molecular Function	11	0.0162761	c75418.graph_c1;c84764.graph_c0;c75418.graph_c2;c70893.graph_c0;c69651.graph_c2;c75934.graph_c0;c84253.graph_c0;c69651.graph_c0;c81166.graph_c0;c80630.graph_c0;c69415.graph_c0
GO:0004814	arginine-tRNA ligase activity	Molecular Function	4	0.0174122	c73989.graph_c0;c73110.graph_c1;c85863.graph_c1;c85879.graph_c0
GO:0016817	hydrolase activity, acting on acid anhydrides	Molecular Function	4	0.0174122	c86449.graph_c0;c84082.graph_c0;c87654.graph_c0;c82077.graph_c1
GO:0005319	lipid transporter activity	Molecular Function	4	0.0174122	c77319.graph_c0;c82209.graph_c0;c80039.graph_c0;c64658.graph_c0
GO:0045430	chalcone isomerase activity	Molecular Function	4	0.0174122	c78251.graph_c0;c76393.graph_c1;c63964.graph_c0;c81820.graph_c1
GO:0005034	osmosensor activity	Molecular Function	4	0.0174122	c87924.graph_c0;c79379.graph_c0;c84670.graph_c0;c77048.graph_c0
GO:0005215	transporter activity	Molecular Function	107	0.0175593	c62560.graph_c0;c80566.graph_c0;c70989.graph_c0;c85506.graph_c0;c78859.graph_c0;c79545.graph_c0;c60829.graph_c0;c81802.graph_c0;c75544.graph_c0;c65857.graph_c0;c57858.graph_c0;c84187.graph_c0;c75589.graph_c0;c79629.graph_c1;c87266.graph_c0;c69972.graph_c3;c78564.graph_c1;c83290.graph_c0;c73032.graph_c0;c79001.graph_c1;c73586.graph_c0;c86235.graph_c0;c67967.graph_c0;c86890.graph_c1;c80600.graph_c0…
GO:0008536	Ran GTPase binding	Molecular Function	21	0.0189924	c84309.graph_c0;c83785.graph_c0;c79389.graph_c0;c86681.graph_c0;c82273.graph_c1;c76724.graph_c0;c79914.graph_c0;c80205.graph_c0;c71915.graph_c0;c75726.graph_c0;c75773.graph_c1;c82803.graph_c0;c71447.graph_c0;c83404.graph_c1;c84370.graph_c0;c87384.graph_c1;c86336.graph_c2;c58495.graph_c0;c58903.graph_c0;c87603.graph_c0;c87864.graph_c0
GO:0043565	sequence-specific DNA binding	Molecular Function	150	0.0200558	c68576.graph_c0;c85727.graph_c0;c58191.graph_c0;c85593.graph_c0;c86732.graph_c1;c80866.graph_c0;c24347.graph_c1;c67617.graph_c1;c48243.graph_c0;c87846.graph_c0;c69983.graph_c0;c81568.graph_c1;c67617.graph_c0;c82778.graph_c0;c83566.graph_c0;c64407.graph_c0;c87725.graph_c0;c71980.graph_c0;c69514.graph_c0;c82429.graph_c0;c61799.graph_c0;c79161.graph_c1;c84007.graph_c0;c53111.graph_c0;c83129.graph_c0…
GO:0005198	structural molecule activity	Molecular Function	32	0.0222558	c73625.graph_c0;c83134.graph_c2;c79045.graph_c0;c75873.graph_c0;c85971.graph_c0;c83192.graph_c0;c73497.graph_c0;c76079.graph_c0;c85104.graph_c0;c84496.graph_c1;c75162.graph_c0;c68846.graph_c0;c87031.graph_c0;c81234.graph_c0;c85384.graph_c1;c85323.graph_c0;c80923.graph_c0;c70889.graph_c0;c71018.graph_c0;c77913.graph_c1;c84251.graph_c0;c84501.graph_c0;c76183.graph_c3;c83654.graph_c0;c78968.graph_c0…
GO:0042803	protein homodimerization activity	Molecular Function	34	0.0237055	c68255.graph_c0;c87499.graph_c0;c75880.graph_c0;c73073.graph_c1;c81929.graph_c0;c53803.graph_c0;c65810.graph_c1;c84136.graph_c0;c73702.graph_c0;c79844.graph_c0;c81962.graph_c0;c67442.graph_c0;c85117.graph_c1;c75581.graph_c1;c83761.graph_c0;c76065.graph_c0;c80371.graph_c0;c80371.graph_c1;c85090.graph_c0;c85257.graph_c0;c86731.graph_c0;c74994.graph_c0;c87442.graph_c0;c58633.graph_c0;c81028.graph_c0…
GO:0015238	drug transmembrane transporter activity	Molecular Function	34	0.0237055	c23924.graph_c0;c87058.graph_c0;c85968.graph_c1;c69879.graph_c2;c82977.graph_c1;c86288.graph_c1;c87109.graph_c1;c74933.graph_c1;c80330.graph_c1;c69879.graph_c3;c69879.graph_c0;c80502.graph_c0;c83448.graph_c0;c67821.graph_c1;c85658.graph_c0;c71492.graph_c0;c75656.graph_c0;c72014.graph_c0;c82516.graph_c0;c66352.graph_c0;c63225.graph_c0;c87307.graph_c0;c85421.graph_c0;c70407.graph_c1;c49751.graph_c0…
GO:0008375	acetylglucosaminyltransferase activity	Molecular Function	18	0.0247675	c73977.graph_c1;c73902.graph_c0;c80033.graph_c0;c65010.graph_c1;c81889.graph_c0;c63450.graph_c1;c77584.graph_c0;c77729.graph_c0;c55163.graph_c0;c87166.graph_c0;c71752.graph_c0;c78209.graph_c0;c83908.graph_c0;c81459.graph_c0;c85229.graph_c0;c74383.graph_c0;c68855.graph_c0;c77729.graph_c1
GO:0010385	double-stranded methylated DNA binding	Molecular Function	5	0.0264604	c83735.graph_c0;c79361.graph_c0;c82736.graph_c0;c82350.graph_c0;c80676.graph_c0
GO:0008569	minus-end-directed microtubule motor activity	Molecular Function	5	0.0264604	c81740.graph_c0;c86560.graph_c0;c84560.graph_c0;c54781.graph_c0;c81851.graph_c0
GO:0004605	phosphatidate cytidylyltransferase activity	Molecular Function	5	0.0264604	c74141.graph_c0;c84266.graph_c0;c68529.graph_c0;c88036.graph_c0;c75407.graph_c0
GO:0016157	sucrose synthase activity	Molecular Function	5	0.0264604	c75497.graph_c0;c76828.graph_c0;c86698.graph_c2;c86698.graph_c0;c70680.graph_c0
GO:0004806	triglyceride lipase activity	Molecular Function	32	0.0284429	c70327.graph_c0;c73216.graph_c0;c77621.graph_c2;c76441.graph_c1;c78025.graph_c0;c82855.graph_c1;c88005.graph_c0;c83710.graph_c1;c87039.graph_c0;c76156.graph_c0;c61417.graph_c1;c81910.graph_c0;c52657.graph_c0;c76441.graph_c0;c77559.graph_c1;c73606.graph_c0;c86184.graph_c1;c70498.graph_c0;c72925.graph_c0;c85125.graph_c0;c66889.graph_c1;c85286.graph_c0;c46962.graph_c0;c80537.graph_c0;c75815.graph_c0…
GO:0004675	transmembrane receptor protein serine/threonine kinase activity	Molecular Function	39	0.029585	c62269.graph_c1;c64527.graph_c2;c62269.graph_c0;c77245.graph_c0;c67719.graph_c0;c77798.graph_c1;c69175.graph_c1;c80814.graph_c2;c67445.graph_c0;c75612.graph_c2;c75612.graph_c0;c67009.graph_c0;c76120.graph_c0;c69175.graph_c0;c64959.graph_c0;c69895.graph_c2;c70976.graph_c2;c75901.graph_c0;c73113.graph_c0;c67009.graph_c2;c69895.graph_c5;c70976.graph_c4;c81113.graph_c2;c64524.graph_c1;c69895.graph_c1…
GO:0004812	aminoacyl-tRNA ligase activity	Molecular Function	10	0.0298691	c72391.graph_c0;c86987.graph_c0;c78922.graph_c0;c61090.graph_c0;c68081.graph_c0;c29263.graph_c0;c72885.graph_c1;c86921.graph_c1;c81207.graph_c1;c83993.graph_c0
GO:0033612	receptor serine/threonine kinase binding	Molecular Function	6	0.0306332	c78878.graph_c0;c85112.graph_c0;c87308.graph_c0;c85112.graph_c1;c54126.graph_c1;c81206.graph_c1
GO:2001070	starch binding	Molecular Function	9	0.0312229	c81623.graph_c1;c78005.graph_c0;c73989.graph_c0;c82909.graph_c1;c74420.graph_c1;c86110.graph_c0;c86933.graph_c0;c81645.graph_c0;c74420.graph_c0
GO:0004712	protein serine/threonine/tyrosine kinase activity	Molecular Function	8	0.0320993	c80690.graph_c0;c85069.graph_c0;c73794.graph_c0;c86603.graph_c0;c85467.graph_c0;c71749.graph_c0;c85137.graph_c0;c63043.graph_c0
GO:0008559	xenobiotic-transporting ATPase activity	Molecular Function	7	0.0321205	c66136.graph_c0;c77162.graph_c0;c87820.graph_c0;c83515.graph_c0;c57936.graph_c2;c67818.graph_c2;c74989.graph_c0
GO:0004683	calmodulin-dependent protein kinase activity	Molecular Function	7	0.0321205	c81129.graph_c0;c71339.graph_c0;c71673.graph_c0;c60745.graph_c0;c81451.graph_c0;c69747.graph_c1;c80431.graph_c0
GO:0016705	oxidoreductase activity, acting on paired donors, with incorporation or reduction of molecular oxygen	Molecular Function	132	0.0344749	c85950.graph_c0;c83608.graph_c1;c85210.graph_c1;c82772.graph_c1;c87783.graph_c0;c71443.graph_c3;c82916.graph_c0;c78264.graph_c1;c63006.graph_c2;c72259.graph_c4;c79171.graph_c0;c78278.graph_c0;c65463.graph_c0;c73689.graph_c0;c72259.graph_c0;c77366.graph_c1;c77513.graph_c0;c94683.graph_c0;c87177.graph_c0;c74839.graph_c0;c69593.graph_c1;c84780.graph_c0;c82313.graph_c0;c60323.graph_c1;c3143.graph_c0;…
GO:0019829	cation-transporting ATPase activity	Molecular Function	18	0.0350903	c85941.graph_c0;c74736.graph_c1;c85817.graph_c0;c66753.graph_c0;c76998.graph_c2;c75850.graph_c0;c69791.graph_c1;c42354.graph_c1;c78002.graph_c0;c43467.graph_c0;c82281.graph_c0;c74143.graph_c2;c74143.graph_c0;c85688.graph_c0;c86124.graph_c0;c75997.graph_c1;c87371.graph_c0;c75997.graph_c2
GO:0003899	DNA-directed RNA polymerase activity	Molecular Function	36	0.038546	c74145.graph_c1;c68234.graph_c0;c63177.graph_c0;c81883.graph_c2;c87852.graph_c0;c81086.graph_c1;c93739.graph_c0;c87406.graph_c0;c76946.graph_c0;c74363.graph_c0;c74596.graph_c0;c79599.graph_c0;c49545.graph_c1;c77050.graph_c0;c84273.graph_c0;c74123.graph_c0;c84920.graph_c0;c83633.graph_c0;c88030.graph_c0;c64970.graph_c0;c66621.graph_c0;c59700.graph_c1;c73242.graph_c0;c85993.graph_c0;c63473.graph_c0…
GO:0022857	transmembrane transporter activity	Molecular Function	15	0.0466045	c75887.graph_c0;c60623.graph_c1;c60337.graph_c0;c81694.graph_c0;c80443.graph_c1;c81820.graph_c1;c63611.graph_c0;c69038.graph_c0;c71999.graph_c0;c77946.graph_c0;c80151.graph_c0;c19230.graph_c0;c84159.graph_c0;c51660.graph_c0;c53910.graph_c0
GO:0047668	amygdalin beta-glucosidase activity	Molecular Function	3	0.047939	c75581.graph_c1;c74124.graph_c0;c56969.graph_c0
GO:0004367	glycerol-3-phosphate dehydrogenase [NAD+] activity	Molecular Function	3	0.047939	c73702.graph_c0;c75311.graph_c0;c70534.graph_c0
GO:0000822	inositol hexakisphosphate binding	Molecular Function	3	0.047939	c78332.graph_c0;c74601.graph_c0;c82252.graph_c0
GO:0044183	protein binding involved in protein folding	Molecular Function	3	0.047939	c69718.graph_c0;c75082.graph_c1;c83667.graph_c0
GO:0032407	MutSalpha complex binding	Molecular Function	3	0.047939	c80067.graph_c0;c84605.graph_c0;c80472.graph_c0
GO:0010011	auxin binding	Molecular Function	3	0.047939	c78332.graph_c0;c86170.graph_c0;c82252.graph_c0
GO:0030267	glyoxylate reductase (NADP) activity	Molecular Function	3	0.047939	c84636.graph_c1;c86668.graph_c0;c71300.graph_c0
GO:0004128	cytochrome-b5 reductase activity, acting on NAD(P)H	Molecular Function	3	0.047939	c73926.graph_c0;c76613.graph_c0;c68316.graph_c0
GO:0019786	Atg8-specific protease activity	Molecular Function	3	0.047939	c70633.graph_c0;c83373.graph_c0;c80663.graph_c0
GO:0003857	3-hydroxyacyl-CoA dehydrogenase activity	Molecular Function	3	0.047939	c85108.graph_c0;c82520.graph_c0;c82499.graph_c0
GO:0003860	3-hydroxyisobutyryl-CoA hydrolase activity	Molecular Function	3	0.047939	c72423.graph_c3;c82177.graph_c0;c74674.graph_c0
GO:0010292	GTP	Molecular Function	3	0.047939	c80371.graph_c0;c80371.graph_c1;c85117.graph_c1
GO:0050242	pyruvate, phosphate dikinase activity	Molecular Function	3	0.047939	c87160.graph_c1;c80078.graph_c1;c80078.graph_c0
GO:0000900	translation repressor activity, nucleic acid binding	Molecular Function	3	0.047939	c87499.graph_c0;c80993.graph_c0;c65810.graph_c1
GO:0080082	esculin beta-glucosidase activity	Molecular Function	3	0.047939	c74124.graph_c0;c75581.graph_c1;c56969.graph_c0
GO:0008281	sulfonylurea receptor activity	Molecular Function	3	0.047939	c85877.graph_c1;c87874.graph_c0;c78626.graph_c0
GO:0046429	4-hydroxy-3-methylbut-2-en-1-yl diphosphate synthase activity	Molecular Function	3	0.047939	c72055.graph_c0;c73228.graph_c0;c83965.graph_c0
GO:0047617	acyl-CoA hydrolase activity	Molecular Function	3	0.047939	c66758.graph_c0;c77452.graph_c0;c80922.graph_c1
GO:0019779	Atg8 activating enzyme activity	Molecular Function	3	0.047939	c80663.graph_c0;c70633.graph_c0;c74862.graph_c0
GO:0047293	4-hydroxybenzoate nonaprenyltransferase activity	Molecular Function	3	0.047939	c54059.graph_c0;c75774.graph_c0;c54059.graph_c1
GO:0005245	voltage-gated calcium channel activity	Molecular Function	3	0.047939	c75065.graph_c1;c81951.graph_c0;c85608.graph_c1
GO:0034432	bis(5'-adenosyl)-pentaphosphatase activity	Molecular Function	3	0.047939	c83328.graph_c0;c75631.graph_c0;c67831.graph_c0
GO:0080161	auxin transmembrane transporter activity	Molecular Function	3	0.047939	c75810.graph_c0;c76101.graph_c1;c86618.graph_c0
GO:0003910	DNA ligase (ATP) activity	Molecular Function	3	0.047939	c71908.graph_c0;c84108.graph_c0;c83146.graph_c0
GO:0004559	alpha-mannosidase activity	Molecular Function	3	0.047939	c73852.graph_c0;c85530.graph_c1;c83153.graph_c0
GO:0042781	3'-tRNA processing endoribonuclease activity	Molecular Function	3	0.047939	c85111.graph_c0;c74293.graph_c1;c76741.graph_c0
GO:0005487	nucleocytoplasmic transporter activity	Molecular Function	3	0.047939	c87615.graph_c2;c65323.graph_c0;c86027.graph_c0
GO:0004641	phosphoribosylformylglycinamidine cyclo-ligase activity	Molecular Function	3	0.047939	c85848.graph_c0;c85695.graph_c0;c57339.graph_c0
GO:0004514	nicotinate-nucleotide diphosphorylase (carboxylating) activity	Molecular Function	3	0.047939	c84372.graph_c0;c76057.graph_c0;c74104.graph_c0
GO:0004165	dodecenoyl-CoA delta-isomerase activity	Molecular Function	3	0.047939	c85108.graph_c0;c82027.graph_c0;c81765.graph_c0
GO:0080081	4-methylumbelliferyl-beta-D-glucopyranoside beta-glucosidase activity	Molecular Function	3	0.047939	c75581.graph_c1;c74124.graph_c0;c56969.graph_c0
GO:0035252	UDP-xylosyltransferase activity	Molecular Function	3	0.047939	c75317.graph_c3;c71481.graph_c0;c75317.graph_c1
GO:0016630	protochlorophyllide reductase activity	Molecular Function	3	0.047939	c70830.graph_c0;c77832.graph_c0;c78147.graph_c0
GO:0042800	histone methyltransferase activity (H3-K4 specific)	Molecular Function	3	0.047939	c70278.graph_c0;c86452.graph_c0;c87620.graph_c0
GO:0005504	fatty acid binding	Molecular Function	3	0.047939	c78251.graph_c0;c77672.graph_c0;c81820.graph_c1
GO:0047724	inosine nucleosidase activity	Molecular Function	3	0.047939	c72306.graph_c0;c68390.graph_c0;c72966.graph_c0
GO:0004362	glutathione-disulfide reductase activity	Molecular Function	3	0.047939	c82337.graph_c0;c77846.graph_c0;c87811.graph_c0
GO:0008131	primary amine oxidase activity	Molecular Function	10	0.0492876	c82221.graph_c0;c76681.graph_c0;c81999.graph_c0;c80482.graph_c0;c69197.graph_c0;c65835.graph_c0;c65835.graph_c3;c73747.graph_c1;c85653.graph_c0;c80919.graph_c0
GO:0032549	ribonucleoside binding	Molecular Function	10	0.0492876	c81883.graph_c2;c77050.graph_c0;c49545.graph_c1;c84273.graph_c0;c87852.graph_c0;c70101.graph_c0;c59700.graph_c2;c80834.graph_c1;c80834.graph_c0;c59700.graph_c1
GO:0004722	protein serine/threonine phosphatase activity	Molecular Function	39	0.0530078	c86652.graph_c1;c82571.graph_c0;c77664.graph_c0;c64853.graph_c0;c82673.graph_c0;c78118.graph_c0;c76844.graph_c0;c69912.graph_c0;c84602.graph_c0;c78399.graph_c0;c74189.graph_c0;c80192.graph_c0;c87608.graph_c0;c64853.graph_c1;c81611.graph_c0;c86830.graph_c0;c83500.graph_c1;c82704.graph_c0;c69977.graph_c1;c59654.graph_c0;c79674.graph_c0;c86547.graph_c0;c64850.graph_c0;c76430.graph_c0;c84103.graph_c1…
GO:0000166	nucleotide binding	Molecular Function	351	0.0570994	c48270.graph_c0;c79255.graph_c2;c86273.graph_c0;c78392.graph_c0;c87775.graph_c0;c72806.graph_c0;c48547.graph_c0;c85767.graph_c0;c77125.graph_c0;c80723.graph_c6;c82223.graph_c0;c74438.graph_c0;c46629.graph_c1;c59992.graph_c1;c85797.graph_c0;c79013.graph_c2;c67099.graph_c0;c68876.graph_c1;c82561.graph_c1;c84603.graph_c0;c76871.graph_c0;c41120.graph_c0;c69411.graph_c0;c85166.graph_c0;c82914.graph_c0…
GO:0004497	monooxygenase activity	Molecular Function	128	0.0571913	c51017.graph_c0;c79171.graph_c0;c78278.graph_c0;c65463.graph_c0;c72259.graph_c4;c72259.graph_c0;c77366.graph_c1;c73689.graph_c0;c94683.graph_c0;c77513.graph_c0;c85210.graph_c1;c82772.graph_c1;c83608.graph_c1;c82916.graph_c0;c87783.graph_c0;c71443.graph_c3;c78264.graph_c1;c74725.graph_c0;c77950.graph_c2;c79133.graph_c0;c61366.graph_c0;c58244.graph_c0;c87177.graph_c0;c74839.graph_c0;c83185.graph_c0…
GO:0016671	oxidoreductase activity, acting on a sulfur group of donors, disulfide as acceptor	Molecular Function	8	0.0572315	c74248.graph_c0;c85451.graph_c1;c82362.graph_c0;c73155.graph_c0;c72830.graph_c0;c60646.graph_c0;c74755.graph_c0;c65518.graph_c0
GO:0008081	phosphoric diester hydrolase activity	Molecular Function	8	0.0572315	c78422.graph_c1;c87786.graph_c0;c77641.graph_c0;c81056.graph_c2;c81414.graph_c0;c81995.graph_c0;c77913.graph_c0;c78029.graph_c0
GO:0003918	DNA topoisomerase type II (ATP-hydrolyzing) activity	Molecular Function	8	0.0572315	c80486.graph_c1;c75859.graph_c0;c79419.graph_c0;c78084.graph_c0;c80457.graph_c0;c70122.graph_c0;c54232.graph_c0;c70255.graph_c0
GO:0000156	phosphorelay response regulator activity	Molecular Function	19	0.05845	c83968.graph_c0;c85630.graph_c0;c84670.graph_c0;c76509.graph_c0;c81578.graph_c0;c74345.graph_c0;c77048.graph_c0;c86739.graph_c0;c85711.graph_c0;c73638.graph_c0;c80741.graph_c0;c78821.graph_c1;c68125.graph_c0;c86853.graph_c0;c77306.graph_c0;c74163.graph_c0;c81110.graph_c0;c87924.graph_c0;c79379.graph_c0
GO:0005543	phospholipid binding	Molecular Function	24	0.0599051	c87209.graph_c0;c85911.graph_c0;c80039.graph_c0;c72039.graph_c0;c82139.graph_c0;c86274.graph_c0;c77431.graph_c0;c80192.graph_c0;c76915.graph_c0;c84608.graph_c1;c60120.graph_c0;c70563.graph_c0;c71320.graph_c0;c82021.graph_c0;c79101.graph_c0;c68482.graph_c0;c79023.graph_c0;c60120.graph_c1;c87496.graph_c0;c83730.graph_c2;c65555.graph_c0;c86601.graph_c0;c87695.graph_c1;c87857.graph_c0
GO:0004575	sucrose alpha-glucosidase activity	Molecular Function	7	0.0609325	c78406.graph_c0;c79843.graph_c0;c53781.graph_c0;c81378.graph_c0;c85203.graph_c1;c82374.graph_c0;c82355.graph_c0
GO:0005275	amine transmembrane transporter activity	Molecular Function	7	0.0609325	c85856.graph_c1;c81630.graph_c0;c81534.graph_c0;c85264.graph_c0;c75414.graph_c0;c70906.graph_c1;c87005.graph_c0
GO:0009882	blue light photoreceptor activity	Molecular Function	7	0.0609325	c85090.graph_c0;c76627.graph_c0;c81947.graph_c0;c82915.graph_c1;c87936.graph_c0;c87779.graph_c0;c81962.graph_c0
GO:0052852	very-long-chain-(S)-2-hydroxy-acid oxidase activity	Molecular Function	4	0.0617653	c78554.graph_c1;c83818.graph_c0;c81410.graph_c0;c78554.graph_c0
GO:0004072	aspartate kinase activity	Molecular Function	4	0.0617653	c83993.graph_c0;c72574.graph_c0;c76997.graph_c0;c68081.graph_c0
GO:0043140	ATP-dependent 3'-5' DNA helicase activity	Molecular Function	4	0.0617653	c67190.graph_c0;c78375.graph_c0;c80675.graph_c0;c59359.graph_c0
GO:0008661	1-deoxy-D-xylulose-5-phosphate synthase activity	Molecular Function	4	0.0617653	c82911.graph_c3;c82911.graph_c2;c82911.graph_c0;c75654.graph_c0
GO:0004439	phosphatidylinositol-4,5-bisphosphate 5-phosphatase activity	Molecular Function	4	0.0617653	c79128.graph_c0;c82276.graph_c0;c82063.graph_c0;c80990.graph_c0
GO:0052854	medium-chain-(S)-2-hydroxy-acid oxidase activity	Molecular Function	4	0.0617653	c81410.graph_c0;c78554.graph_c1;c83818.graph_c0;c78554.graph_c0
GO:0052853	long-chain-(S)-2-hydroxy-long-chain-acid oxidase activity	Molecular Function	4	0.0617653	c81410.graph_c0;c78554.graph_c1;c83818.graph_c0;c78554.graph_c0
GO:0008514	organic anion transmembrane transporter activity	Molecular Function	4	0.0617653	c76925.graph_c0;c85684.graph_c1;c78311.graph_c0;c72703.graph_c1
GO:0015631	tubulin binding	Molecular Function	4	0.0617653	c86713.graph_c0;c69916.graph_c0;c72346.graph_c1;c85121.graph_c0
GO:0019200	carbohydrate kinase activity	Molecular Function	4	0.0617653	c81037.graph_c0;c64668.graph_c0;c87808.graph_c0;c81623.graph_c1
GO:0008327	methyl-CpG binding	Molecular Function	4	0.0617653	c80676.graph_c0;c83735.graph_c0;c87453.graph_c0;c82350.graph_c0
GO:0042626	ATPase activity, coupled to transmembrane movement of substances	Molecular Function	49	0.0632444	c73575.graph_c2;c62788.graph_c0;c81015.graph_c0;c84682.graph_c0;c79277.graph_c1;c65702.graph_c2;c63962.graph_c0;c65702.graph_c1;c78382.graph_c0;c61543.graph_c0;c87284.graph_c0;c86562.graph_c0;c83734.graph_c0;c70422.graph_c1;c88037.graph_c0;c1347.graph_c0;c87505.graph_c0;c76137.graph_c0;c84567.graph_c0;c74305.graph_c1;c68560.graph_c0;c75548.graph_c0;c78626.graph_c0;c71733.graph_c2;c52044.graph_c0;…
GO:0004144	diacylglycerol O-acyltransferase activity	Molecular Function	6	0.0638521	c76167.graph_c0;c81565.graph_c0;c87721.graph_c0;c84981.graph_c0;c70463.graph_c0;c70260.graph_c1
GO:0003854	3-beta-hydroxy-delta5-steroid dehydrogenase activity	Molecular Function	6	0.0638521	c82691.graph_c0;c76829.graph_c2;c75989.graph_c0;c85492.graph_c0;c71157.graph_c0;c26739.graph_c0
GO:0004576	oligosaccharyl transferase activity	Molecular Function	5	0.0649306	c86043.graph_c0;c69778.graph_c0;c87964.graph_c1;c69778.graph_c1;c86548.graph_c1
GO:0016847	1-aminocyclopropane-1-carboxylate synthase activity	Molecular Function	5	0.0649306	c76002.graph_c0;c81653.graph_c0;c84139.graph_c4;c70004.graph_c1;c70004.graph_c0
GO:0080083	beta-gentiobiose beta-glucosidase activity	Molecular Function	5	0.0649306	c68606.graph_c1;c75581.graph_c1;c74124.graph_c0;c68453.graph_c1;c56969.graph_c0
GO:0004004	ATP-dependent RNA helicase activity	Molecular Function	5	0.0649306	c79972.graph_c0;c70439.graph_c0;c74878.graph_c0;c81362.graph_c0;c84067.graph_c0
GO:0003968	RNA-directed RNA polymerase activity	Molecular Function	5	0.0649306	c52119.graph_c1;c83492.graph_c0;c77258.graph_c0;c85166.graph_c0;c81663.graph_c0
GO:0030234	enzyme regulator activity	Molecular Function	5	0.0649306	c78676.graph_c0;c78144.graph_c0;c43467.graph_c0;c86227.graph_c0;c75164.graph_c0
GO:0008047	enzyme activator activity	Molecular Function	5	0.0649306	c86569.graph_c0;c85490.graph_c0;c65048.graph_c0;c82362.graph_c0;c74755.graph_c0
GO:0004148	dihydrolipoyl dehydrogenase activity	Molecular Function	5	0.0649306	c85429.graph_c0;c55163.graph_c0;c75244.graph_c0;c73902.graph_c0;c82828.graph_c0
GO:0030170	pyridoxal phosphate binding	Molecular Function	52	0.0674543	c77710.graph_c0;c71023.graph_c0;c84730.graph_c1;c78370.graph_c0;c75834.graph_c0;c72702.graph_c0;c84033.graph_c0;c70004.graph_c1;c78645.graph_c0;c86569.graph_c0;c83141.graph_c0;c61093.graph_c0;c84611.graph_c0;c72020.graph_c0;c81653.graph_c0;c78635.graph_c0;c86788.graph_c0;c82447.graph_c0;c84139.graph_c4;c78728.graph_c0;c85487.graph_c0;c85284.graph_c0;c76002.graph_c0;c80634.graph_c1;c84535.graph_c0…
GO:0043169	cation binding	Molecular Function	20	0.0690453	c69218.graph_c1;c85973.graph_c1;c86194.graph_c0;c75040.graph_c0;c86110.graph_c0;c79170.graph_c1;c87719.graph_c0;c69693.graph_c0;c78005.graph_c0;c76490.graph_c0;c81525.graph_c0;c78242.graph_c0;c80906.graph_c0;c80902.graph_c0;c69797.graph_c0;c78290.graph_c0;c69409.graph_c0;c84350.graph_c1;c85359.graph_c0;c86306.graph_c1
GO:0008094	DNA-dependent ATPase activity	Molecular Function	17	0.0713068	c80733.graph_c0;c70684.graph_c0;c80295.graph_c0;c67840.graph_c0;c67478.graph_c0;c75765.graph_c1;c82079.graph_c1;c71540.graph_c0;c71346.graph_c0;c71243.graph_c0;c84200.graph_c0;c67020.graph_c0;c87348.graph_c0;c72326.graph_c0;c73229.graph_c0;c86426.graph_c0;c78675.graph_c0
GO:0003887	DNA-directed DNA polymerase activity	Molecular Function	22	0.0725454	c87093.graph_c0;c80490.graph_c0;c84581.graph_c0;c82934.graph_c0;c87461.graph_c0;c78784.graph_c0;c67858.graph_c0;c85768.graph_c0;c73902.graph_c0;c79626.graph_c0;c67671.graph_c0;c72591.graph_c0;c83540.graph_c0;c86956.graph_c0;c87567.graph_c0;c87224.graph_c0;c67858.graph_c1;c80932.graph_c0;c86445.graph_c0;c85312.graph_c1;c55163.graph_c0;c87716.graph_c0
GO:0003712	transcription cofactor activity	Molecular Function	10	0.0755675	c86923.graph_c0;c77884.graph_c1;c64801.graph_c1;c84753.graph_c1;c84014.graph_c1;c69253.graph_c0;c64801.graph_c0;c82621.graph_c0;c77884.graph_c2;c83396.graph_c0
GO:0030151	molybdenum ion binding	Molecular Function	10	0.0755675	c78370.graph_c0;c80958.graph_c1;c69939.graph_c0;c76347.graph_c0;c82769.graph_c0;c66140.graph_c0;c69861.graph_c0;c86569.graph_c0;c74745.graph_c1;c84990.graph_c0
GO:0004176	ATP-dependent peptidase activity	Molecular Function	9	0.08334	c72125.graph_c0;c79066.graph_c0;c78830.graph_c0;c68650.graph_c0;c70594.graph_c0;c80221.graph_c0;c74609.graph_c0;c82397.graph_c0;c80596.graph_c0
GO:0008080	N-acetyltransferase activity	Molecular Function	18	0.0841803	c86320.graph_c0;c86256.graph_c0;c77967.graph_c1;c55247.graph_c0;c83312.graph_c1;c87352.graph_c0;c29058.graph_c0;c80591.graph_c0;c80926.graph_c0;c81815.graph_c0;c66454.graph_c0;c83312.graph_c0;c79146.graph_c0;c80882.graph_c0;c76316.graph_c0;c86475.graph_c0;c64560.graph_c1;c80675.graph_c0
GO:0019901	protein kinase binding	Molecular Function	18	0.0841803	c83637.graph_c1;c77838.graph_c0;c76766.graph_c0;c74748.graph_c0;c73161.graph_c0;c81613.graph_c1;c65681.graph_c0;c65833.graph_c0;c81292.graph_c0;c81505.graph_c0;c78104.graph_c0;c81431.graph_c0;c76087.graph_c2;c68832.graph_c0;c64485.graph_c0;c70530.graph_c0;c82937.graph_c0;c78889.graph_c0
GO:0016874	ligase activity	Molecular Function	29	0.0872451	c80189.graph_c0;c64538.graph_c1;c82464.graph_c0;c70372.graph_c0;c86186.graph_c0;c71763.graph_c0;c81612.graph_c0;c75279.graph_c0;c69907.graph_c0;c59157.graph_c0;c83216.graph_c0;c74207.graph_c0;c86630.graph_c0;c80796.graph_c0;c72614.graph_c0;c85008.graph_c0;c76525.graph_c0;c85601.graph_c0;c86177.graph_c0;c74301.graph_c0;c74431.graph_c0;c83798.graph_c3;c86093.graph_c0;c85815.graph_c0;c81844.graph_c0…
GO:0005528	FK506 binding	Molecular Function	12	0.0881692	c69565.graph_c0;c81173.graph_c0;c78533.graph_c0;c75175.graph_c0;c72727.graph_c0;c81227.graph_c0;c76051.graph_c0;c85173.graph_c0;c71878.graph_c0;c70088.graph_c0;c67643.graph_c0;c69671.graph_c0
GO:0008601	protein phosphatase type 2A regulator activity	Molecular Function	12	0.0881692	c86692.graph_c0;c84745.graph_c1;c66116.graph_c1;c72636.graph_c1;c72645.graph_c0;c72636.graph_c0;c66116.graph_c0;c70954.graph_c0;c73516.graph_c0;c72079.graph_c1;c80206.graph_c0;c72079.graph_c0
GO:0004693	cyclin-dependent protein serine/threonine kinase activity	Molecular Function	12	0.0881692	c74748.graph_c0;c68564.graph_c0;c82794.graph_c0;c78820.graph_c0;c82794.graph_c1;c76087.graph_c2;c85288.graph_c0;c84347.graph_c0;c69180.graph_c0;c75985.graph_c0;c60233.graph_c0;c81613.graph_c1
GO:0003913	DNA photolyase activity	Molecular Function	8	0.0919096	c67341.graph_c0;c78800.graph_c0;c81962.graph_c0;c81947.graph_c0;c85140.graph_c1;c84864.graph_c2;c85090.graph_c0;c75189.graph_c0
GO:0005089	Rho guanyl-nucleotide exchange factor activity	Molecular Function	8	0.0919096	c70570.graph_c1;c86215.graph_c1;c64139.graph_c0;c64683.graph_c0;c72868.graph_c0;c71401.graph_c0;c82334.graph_c0;c72771.graph_c0
GO:0004650	polygalacturonase activity	Molecular Function	14	0.0969339	c68767.graph_c0;c87246.graph_c1;c61333.graph_c1;c82409.graph_c0;c74646.graph_c0;c71026.graph_c0;c67637.graph_c0;c68472.graph_c0;c74758.graph_c0;c87423.graph_c0;c77430.graph_c0;c82514.graph_c0;c70012.graph_c0;c87315.graph_c0
GO:0008235	metalloexopeptidase activity	Molecular Function	7	0.101299	c74960.graph_c0;c83546.graph_c1;c82627.graph_c1;c85632.graph_c0;c73092.graph_c1;c79667.graph_c0;c82635.graph_c0
GO:0030976	thiamine pyrophosphate binding	Molecular Function	7	0.101299	c85697.graph_c0;c79740.graph_c4;c87112.graph_c0;c73885.graph_c0;c86528.graph_c0;c61934.graph_c0;c85644.graph_c0
GO:0003777	microtubule motor activity	Molecular Function	35	0.103713	c85135.graph_c1;c71702.graph_c0;c57895.graph_c0;c86189.graph_c0;c64416.graph_c1;c83000.graph_c0;c70564.graph_c0;c62782.graph_c1;c62679.graph_c0;c83676.graph_c0;c79098.graph_c0;c76811.graph_c0;c84120.graph_c0;c81068.graph_c1;c85074.graph_c1;c85671.graph_c0;c61539.graph_c0;c81945.graph_c0;c87295.graph_c0;c79950.graph_c0;c81422.graph_c0;c77440.graph_c2;c69892.graph_c0;c66311.graph_c0;c85135.graph_c0…
GO:0015079	potassium ion transmembrane transporter activity	Molecular Function	13	0.107699	c77632.graph_c0;c79345.graph_c1;c79345.graph_c0;c62533.graph_c0;c78223.graph_c0;c78850.graph_c0;c82297.graph_c0;c86164.graph_c0;c75666.graph_c0;c83399.graph_c0;c86820.graph_c0;c82275.graph_c1;c75857.graph_c0
GO:0004565	beta-galactosidase activity	Molecular Function	10	0.10904	c69218.graph_c1;c63110.graph_c0;c68606.graph_c1;c68453.graph_c1;c87719.graph_c0;c81570.graph_c0;c86306.graph_c1;c79539.graph_c0;c75581.graph_c1;c74124.graph_c0
GO:0047800	cysteamine dioxygenase activity	Molecular Function	6	0.11145	c82416.graph_c0;c64711.graph_c0;c80999.graph_c0;c75606.graph_c1;c72184.graph_c0;c74144.graph_c0
GO:0000062	fatty-acyl-CoA binding	Molecular Function	6	0.11145	c83119.graph_c0;c66102.graph_c0;c37780.graph_c0;c86217.graph_c0;c81793.graph_c0;c65082.graph_c0
GO:0004965	G-protein coupled GABA receptor activity	Molecular Function	6	0.11145	c56440.graph_c0;c84105.graph_c0;c64405.graph_c0;c84945.graph_c0;c87348.graph_c0;c56366.graph_c0
GO:0004721	phosphoprotein phosphatase activity	Molecular Function	22	0.112172	c76563.graph_c0;c79099.graph_c0;c86953.graph_c1;c74131.graph_c0;c84908.graph_c1;c73738.graph_c1;c64080.graph_c0;c86792.graph_c2;c79379.graph_c0;c76275.graph_c0;c77610.graph_c0;c76422.graph_c0;c74020.graph_c1;c84670.graph_c0;c79416.graph_c0;c82546.graph_c0;c75937.graph_c0;c79369.graph_c0;c74309.graph_c0;c77366.graph_c2;c85748.graph_c1;c71402.graph_c0
GO:0008483	transaminase activity	Molecular Function	15	0.114258	c70004.graph_c1;c66983.graph_c0;c76002.graph_c0;c88044.graph_c0;c50413.graph_c0;c79440.graph_c2;c82891.graph_c0;c84139.graph_c4;c79801.graph_c0;c87446.graph_c2;c76957.graph_c0;c81863.graph_c0;c72702.graph_c0;c75702.graph_c0;c70004.graph_c0
GO:0019825	oxygen binding	Molecular Function	12	0.119881	c77596.graph_c0;c63601.graph_c0;c85950.graph_c0;c80900.graph_c0;c74652.graph_c0;c84780.graph_c0;c82113.graph_c1;c64511.graph_c0;c80989.graph_c0;c77513.graph_c0;c63413.graph_c0;c86482.graph_c1
GO:0008378	galactosyltransferase activity	Molecular Function	19	0.121514	c41966.graph_c0;c73779.graph_c0;c74137.graph_c0;c61237.graph_c1;c76544.graph_c1;c76405.graph_c1;c63475.graph_c0;c84860.graph_c0;c61237.graph_c3;c81148.graph_c1;c77021.graph_c0;c76899.graph_c0;c78747.graph_c0;c80587.graph_c0;c61237.graph_c0;c61237.graph_c2;c79865.graph_c0;c57897.graph_c1;c85505.graph_c0
GO:0052726	inositol-1,3,4-trisphosphate 5-kinase activity	Molecular Function	5	0.122093	c84018.graph_c0;c71002.graph_c1;c77380.graph_c2;c70666.graph_c0;c77380.graph_c0
GO:0052725	inositol-1,3,4-trisphosphate 6-kinase activity	Molecular Function	5	0.122093	c77380.graph_c0;c70666.graph_c0;c77380.graph_c2;c71002.graph_c1;c84018.graph_c0
GO:0050664	oxidoreductase activity, acting on NAD(P)H, oxygen as acceptor	Molecular Function	5	0.122093	c70696.graph_c0;c86718.graph_c0;c59171.graph_c0;c77658.graph_c1;c85852.graph_c0
GO:0004180	carboxypeptidase activity	Molecular Function	5	0.122093	c83903.graph_c0;c74769.graph_c0;c83444.graph_c0;c78790.graph_c0;c86821.graph_c0
GO:0016688	L-ascorbate peroxidase activity	Molecular Function	5	0.122093	c86346.graph_c0;c82345.graph_c1;c77499.graph_c0;c86563.graph_c1;c77979.graph_c1
GO:0070402	NADPH binding	Molecular Function	5	0.122093	c73669.graph_c0;c80713.graph_c0;c81929.graph_c0;c57916.graph_c0;c79505.graph_c0
GO:0080079	cellobiose glucosidase activity	Molecular Function	5	0.122093	c56969.graph_c0;c80902.graph_c0;c75581.graph_c1;c74124.graph_c0;c68606.graph_c1
GO:0016717	oxidoreductase activity, acting on paired donors, with oxidation of a pair of donors resulting in the reduction of molecular oxygen to two molecules of water	Molecular Function	5	0.122093	c83187.graph_c2;c82493.graph_c0;c76205.graph_c2;c65259.graph_c0;c68673.graph_c0
GO:0047325	inositol tetrakisphosphate 1-kinase activity	Molecular Function	5	0.122093	c77380.graph_c2;c84018.graph_c0;c71002.graph_c1;c77380.graph_c0;c70666.graph_c0
GO:0003978	UDP-glucose 4-epimerase activity	Molecular Function	5	0.122093	c77255.graph_c0;c84527.graph_c0;c73992.graph_c1;c73992.graph_c0;c82570.graph_c0
GO:0030554	adenyl nucleotide binding	Molecular Function	21	0.123272	c74683.graph_c2;c76280.graph_c0;c75412.graph_c0;c85716.graph_c0;c80739.graph_c0;c83482.graph_c0;c78471.graph_c1;c78787.graph_c0;c86136.graph_c0;c78170.graph_c0;c84471.graph_c0;c74683.graph_c1;c84994.graph_c0;c86804.graph_c0;c72444.graph_c0;c87430.graph_c0;c85834.graph_c0;c84251.graph_c0;c80064.graph_c0;c76355.graph_c0;c81070.graph_c0
[truncated: 3,817 more rows]

## Sheet: FN95-1702 and GN18
Supplementary Table S8. The GO annotation of unigenes that contain the unique SNPs between the FN95-1702 and GN18.
GO_ID	GO_term	ontology	Items	p-value	Gene_ID
[truncated: 3,371 more rows]
